# Supplementary material for: Efficacy of the highly selective focal adhesion kinase inhibitor BI 853520 in adenocarcinoma xenograft models is linked to a mesenchymal tumor phenotype
Source: Oncogenesis. 2018 Feb 23;7(2):21. doi: 10.1038/s41389-018-0032-z (PMC5833389; doi:10.1038/s41389-018-0032-z)
Supplement: Supplementary file 6 — Supplement Table 1 [file 41389_2018_32_MOESM6_ESM.xlsx]

## Sheet: Sheet1
Curves	Cell Line	Organ	Tumor Type	tissue_subtype	metastatic_site	histology_type	histology_subtype	morphology	growth_type	gender
	769-P	kidney	renal carcinoma			adenocarcinoma	renal cell	epithelial	adherent	female
	A-204	muscle	rhabdomyosarcoma			rhabdomyosarcoma		epithelial	adherent	female
	A-375	skin	melanoma			melanoma	malignant	epithelial	adherent	female
	A-431	skin	skin/SCC	epidermis		squamous cell carcinoma	epidermoid	epithelial	adherent	female
	BHT-101	thyroid	thyroid carcinoma	papillary	lymph node	carcinoma	anaplastic	epithelial	adherent	female
	BT-20	breast	breast carcinoma			carcinoma		epithelial	adherent	female
	Caki-1	kidney	renal carcinoma		skin	carcinoma	clear cell	epithelial	adherent	male
	Caki-2	kidney	renal carcinoma			carcinoma	clear cell	epithelial	adherent	male
	CAL-62	thyroid	thyroid carcinoma			carcinoma	anaplastic	epithelial	adherent	female
	Calu-1	lung	NSCLC		pleural effusion	carcinoma, epidermoid		epithelial	adherent	male
	Calu-6	lung	NSCLC			carcinoma	anaplastic	epithelial	adherent	female
	CAMA-1	breast	breast carcinoma		pleural effusion	adenocarcinoma		epithelial	adherent	female
	CCF-STTG1	brain	astrocytoma/glioblastoma			glioma	astrocytoma	astrocytic	adherent	female
	CCRF-CEM	peripheral blood	hematopoietic/leukemia	lymphoblast		lymphoid leukemia	ALL, acute lymphoblastic leukemia	lymphoblast	suspension	female
	CHP-212	kidney	neuroblastoma			neuroblastoma		neuroblast	adherent	male
	COR-L105	lung	NSCLC		pleural effusion	adenocarcinoma		epithelial	adherent	male
	Daoy	brain	medulloblastoma	cerebellum		medulloblastoma	desmoplastic cerebellar	polygonal	adherent	male
	Detroit 562	pharynx	HNSCC		pleural effusion	carcinoma		epithelial	adherent	female
	DK-MG	brain	astrocytoma/glioblastoma			glioma	glioblastoma multiforme	fibroblast	adherent	female
	DMS 273	lung	SCLC		pleural effusion	carcinoma	SCLC	epithelial	adherent	female
	DU 145	prostate	prostate carcinoma		brain	carcinoma		epithelial	adherent	male
	G-401	kidney	renal cancer other			rhabdoid tumor		epithelial	adherent	male
	H4	brain	astrocytoma/glioblastoma			glioma	neuroglioma	epithelial	adherent	male
	Hs 578T	breast	breast carcinoma			carcinoma	malignant	epithelial	adherent	female
	Hs 695T	skin	melanoma		lymph node	melanoma	amelanotic	epithelial	adherent	male
	HT-29	colon	colon carcinoma			adenocarcinoma		epithelial	adherent	female
	HUH-6	liver	liver carcinoma			hepatoblastoma		epithelial	adherent	male
	HuP-T4	pancreas	pancreas carcinoma			adenocarcinoma		epithelial	adherent	male
	J82	bladder	bladder carcinoma			carcinoma	transitional cell	epithelial	adherent	male
	KHOS-240S	bone	bone sarcoma			sarcoma	osteosarcoma	fibroblast	adherent	female
	MCF7	breast	breast carcinoma		pleural effusion	adenocarcinoma		epithelial	adherent	female
	MG-63	bone	bone sarcoma			sarcoma	osteogenic	fibroblast	adherent	male
	OCUG-1	gallbladder	gallbladder carcinoma		peritoneal effusion	adenocarcinoma			adherent/suspension	male
	OE19	esophagus	esophagus carcinoma			adenocarcinoma		epithelial	adherent	male
	OE21	esophagus	esophagus carcinoma			squamous cell carcinoma		epithelial	adherent	male
	PANC-1	pancreas	pancreas carcinoma	duct		carcinoma	epitheloid	epithelial	adherent	male
	PC-3	prostate	prostate carcinoma		bone	adenocarcinoma		epithelial	adherent	male
	RKO	colon	colon carcinoma			carcinoma		epithelial	adherent	n.a.
	RKO-AS45-1	colon	colon carcinoma			carcinoma		epithelial	adherent
	RKO-E6	colon	colon carcinoma			carcinoma		epithelial	adherent	n.a.
	RPMI-7951	melanoma		lymph node	melanoma	malignant	epithelial	adherent	female
	Saos-2	bone sarcoma			sarcoma	osteogenic	epithelial	adherent	female
	SCaBER	bladder	bladder carcinoma			squamous cell carcinoma		epithelial	adherent	male
	SCC-25	oral cavity	HNSCC	tongue		squamous cell carcinoma	HNSCC	epithelial	adherent	male
	SCC-4	HNSCC	tongue		squamous cell carcinoma	HNSCC		suspension/adherent	male
	SCC-9	HNSCC	tongue		squamous cell carcinoma	HNSCC		adherent	male
	SJCRH 30	rhabdomyosarcoma		bone marrow	rhabdomyosarcoma		fibroblast	adherent	male
	SK-UT-1	sarcoma/soft tissue			sarcoma	leiomyosarcoma	epithelial	adherent	female
	SNU-423	liver carcinoma			carcinoma	hepatocellular, pleomorphic	epithelial	adherent	male
	SW 1088	astrocytoma/glioblastoma			glioma	astrocytoma	fibroblast	adherent	male
	SW1116	colon carcinoma			adenocarcinoma		epithelial	adherent	male
	SW 1353	bone	bone sarcoma			sarcoma	chondrosarcoma	fibroblast	adherent	female
	SW 1783	brain	astrocytoma/glioblastoma			glioma	astrocytoma	fibroblast	adherent	male
	SW 684	soft tissue	sarcoma/soft tissue	connective tissue		fibrosarcoma		fibroblast	adherent	male
	SW 872	soft tissue	sarcoma/soft tissue	connective tissue		liposarcoma		fibroblast	adherent	male
	SW 900	lung	NSCLC			squamous cell carcinoma		epithelial	adherent	male
	SW 954	vulva	vulva carcinoma			squamous cell carcinoma		epithelial	adherent	female
	SW 982	soft tissue	sarcoma/soft tissue	synovial membrane		squamous cell carcinoma		mixed	adherent	female
	T24	bladder	bladder carcinoma			carcinoma	transitional cell	epithelial	adherent	female
	TE 381.T	muscle	rhabdomyosarcoma	connective tissue		rhabdomyosarcoma		fibroblast	adherent	female
	U-138 MG	brain	astrocytoma/glioblastoma			glioma	glioblastoma multiforme	polygonal	adherent	male
	UM-UC-3	bladder	bladder carcinoma			carcinoma	transitional cell	epithelial	adherent	male
	WI-38	lung	normal			normal		fibroblast	adherent	female
