# Supplementary material for: Efficacy of the highly selective focal adhesion kinase inhibitor BI 853520 in adenocarcinoma xenograft models is linked to a mesenchymal tumor phenotype
Source: Oncogenesis. 2018 Feb 23;7(2):21. doi: 10.1038/s41389-018-0032-z (PMC5833389; doi:10.1038/s41389-018-0032-z)
Supplement: Supplementary file 7 — Supplement Table 2 [file 41389_2018_32_MOESM7_ESM.xlsx]

## Sheet: Sheet1
A	Coef	t	p.value	p.value.adj	F	F.p.value	Genes.probeSetId	Genes.geneId	Genes.symbol	Genes.geneName	Genes.localisation	Genes.ensemblGene	Genes.altSymbol	Genes.ensemblSpeciesName	Genes.hasCopyNumberLink	Genes.probes	Genes.matches	Genes.crossHyb	Genes.canonical
5.9555	2.36625	11.581	1.24762e-07	0.00267796	134.12	1.24762e-07	NM_001008397.2_at	493869	GPX8	glutathione peroxidase 8 (putative)	5q11.2	ENSG00000164294	EPLA847 GPx-8 GSHPx-8 UNQ847	Homo_sapiens	TRUE	36	NA	NA	TRUE
4.07561	-3.29919	-11.54	1.29508e-07	0.00267796	133.172	1.29508e-07	NM_024921.3_at	79983	POF1B	premature ovarian failure, 1B	Xq21.2	ENSG00000124429	POF POF2B	Homo_sapiens	TRUE	77	NA	NA	TRUE
4.85199	-4.88537	-10.4401	3.68399e-07	0.0050785	108.997	3.68399e-07	NM_033049.3_at	56667	MUC13	mucin 13, cell surface associated	3q21.2	ENSG00000173702	DRCC1 MUC-13	Homo_sapiens	TRUE	68	NA	NA	TRUE
8.09131	4.85136	9.3889	1.09351e-06	0.0113058	88.1514	1.09351e-06	NR_029584.1_at	406975	MIR198	microRNA 198	3q13.33	NA	MIRN198 miR-198	Homo_sapiens	TRUE	4	NA	NA	TRUE
5.31362	-2.93916	-7.30255	1.29674e-05	0.0996553	53.3272	1.29674e-05	NM_001010872.1_at	222584	FAM83B	family with sequence similarity 83, member B	6p12.1	ENSG00000168143	C6orf143	Homo_sapiens	TRUE	26	NA	NA	TRUE
5.85692	-2.1299	-7.10225	1.68679e-05	0.0996553	50.442	1.68679e-05	NM_001195381.1_at	2859	GPR35	G protein-coupled receptor 35	2q37.3	ENSG00000178623	NA	Homo_sapiens	TRUE	36	NA	NA	TRUE
5.85692	-2.1299	-7.10225	1.68679e-05	0.0996553	50.442	1.68679e-05	NM_001195382.1_at	2859	GPR35	G protein-coupled receptor 35	2q37.3	ENSG00000178623	NA	Homo_sapiens	TRUE	36	NA	NA	TRUE
6.51114	-3.68137	-6.98895	1.96162e-05	0.101406	48.8455	1.96162e-05	NM_012342.2_at	25805	BAMBI	BMP and activin membrane-bound inhibitor homolog (Xenopus laevis)	10p12.3-p11.2	ENSG00000095739	NMA	Homo_sapiens	TRUE	29	NA	NA	TRUE
4.82327	-1.6535	-6.12051	6.59186e-05	0.136306	37.4607	6.59186e-05	NM_001038603.2_at	153562	MARVELD2	MARVEL domain containing 2	5q13.2	ENSG00000152939	DFNB49 MARVD2 MRVLDC2 Tric	Homo_sapiens	TRUE	41	NA	NA	TRUE
4.76034	-4.03656	-6.31874	4.95483e-05	0.136306	39.9264	4.95483e-05	NM_001128595.1_at	123036	TC2N	tandem C2 domains, nuclear	14q32.12	ENSG00000165929	C14orf47 C2CD1 MTAC2D1 Tac2-N	Homo_sapiens	TRUE	84	NA	NA	TRUE
4.6994	-3.91054	-6.21374	5.75979e-05	0.136306	38.6106	5.75979e-05	NM_001128596.1_at	123036	TC2N	tandem C2 domains, nuclear	14q32.12	ENSG00000165929	C14orf47 C2CD1 MTAC2D1 Tac2-N	Homo_sapiens	TRUE	88	NA	NA	TRUE
6.87036	-3.33277	-6.14527	6.35905e-05	0.136306	37.7644	6.35905e-05	NM_001185022.1_at	1366	CLDN7	claudin 7	-	ENSG00000181885	CEPTRL2 CLDN-7 CPETRL2 Hs.84359 claudin-1	Homo_sapiens	TRUE	39	NA	NA	TRUE
6.6951	-2.88596	-6.31496	4.98161e-05	0.136306	39.8787	4.98161e-05	NM_001185023.1_at	1366	CLDN7	claudin 7	-	ENSG00000181885	CEPTRL2 CLDN-7 CPETRL2 Hs.84359 claudin-1	Homo_sapiens	TRUE	39	NA	NA	TRUE
6.63966	-3.11996	-6.1398	6.40971e-05	0.136306	37.6972	6.40971e-05	NM_001307.5_at	1366	CLDN7	claudin 7	-	ENSG00000181885	CEPTRL2 CLDN-7 CPETRL2 Hs.84359 claudin-1	Homo_sapiens	TRUE	43	NA	NA	TRUE
7.00782	3.13367	6.32183	4.93304e-05	0.136306	39.9655	4.93304e-05	NM_007085.4_at	11167	FSTL1	follistatin-like 1	3q13.33	ENSG00000163430	FRP FSL1	Homo_sapiens	TRUE	74	NA	NA	TRUE
6.38425	2.07019	6.2553	5.42567e-05	0.136306	39.1288	5.42567e-05	NM_020452.3_at	57198	ATP8B2	ATPase, aminophospholipid transporter, class I, type 8B, member 2	1q21.3	ENSG00000143515	ATPID	Homo_sapiens	TRUE	121	NA	NA	TRUE
6.46346	-5.02266	-6.40626	4.37544e-05	0.136306	41.0402	4.37544e-05	NM_138788.3_at	120224	TMEM45B	transmembrane protein 45B	11q24.3	ENSG00000151715	NA	Homo_sapiens	TRUE	32	NA	NA	TRUE
4.94307	-3.89495	-6.18831	5.97505e-05	0.136306	38.2952	5.97505e-05	NM_152332.4_at	123036	TC2N	tandem C2 domains, nuclear	14q32.12	ENSG00000165929	C14orf47 C2CD1 MTAC2D1 Tac2-N	Homo_sapiens	TRUE	88	NA	NA	TRUE
6.24953	0.970575	6.12353	6.56299e-05	0.136306	37.4976	6.56299e-05	NM_174967.1_at	6487	ST3GAL3	ST3 beta-galactoside alpha-2,3-sialyltransferase 3	1p34.1	ENSG00000126091	MRT12 SIAT6 ST3GALII ST3GalIII ST3N	Homo_sapiens	TRUE	35	NA	NA	TRUE
4.7158	-1.01615	-6.58149	3.4216e-05	0.136306	43.316	3.4216e-05	NR_002186.1_at	222161	DKFZP586I1420	uncharacterized protein DKFZp586I1420	7p14.3	ENSG00000235859	NA	Homo_sapiens	TRUE	34	NA	NA	TRUE
8.39164	0.999616	5.41121	0.000191419	0.142436	29.2812	0.000191419	NM_000302.3_at	5351	PLOD1	procollagen-lysine, 2-oxoglutarate 5-dioxygenase 1	1p36.22	ENSG00000083444	LH LH1 LLH PLOD	Homo_sapiens	TRUE	92	NA	NA	TRUE
4.1464	-0.681199	-5.09815	0.000313417	0.142436	25.9911	0.000313417	NM_000511.5_at	2524	FUT2	fucosyltransferase 2 (secretor status included)	19q13.3	ENSG00000176920	B12QTL1 SE SEC2 Se2 sej	Homo_sapiens	TRUE	41	NA	NA	TRUE
6.47062	2.01693	5.90205	9.08559e-05	0.142436	34.8342	9.08559e-05	NM_001005855.1_at	57198	ATP8B2	ATPase, aminophospholipid transporter, class I, type 8B, member 2	1q21.3	ENSG00000143515	ATPID	Homo_sapiens	TRUE	55	NA	NA	TRUE
7.56931	-3.10209	-5.16381	0.0002823	0.142436	26.6649	0.0002823	NM_001008844.1_at	1832	DSP	desmoplakin	6p24	ENSG00000096696	DP DPI DPII	Homo_sapiens	TRUE	140	NA	NA	TRUE
4.28756	-1.77996	-5.87896	9.40252e-05	0.142436	34.5622	9.40252e-05	NM_001010922.2_at	440603	BCL2L15	BCL2-like 15	1p13.2	ENSG00000188761	Bfk C1orf178	Homo_sapiens	TRUE	37	NA	NA	TRUE
6.35532	-1.22809	-5.12489	0.000300327	0.142436	26.2645	0.000300327	NM_001077186.1_at	79784	MYH14	myosin, heavy chain 14, non-muscle	19q13.33	ENSG00000105357	DFNA4 DFNA4A MHC16 MYH17 NMHC II-C NMHC-II-C PNMHH myosin	Homo_sapiens	TRUE	192	NA	NA	TRUE
7.95071	1.47485	5.39054	0.000197669	0.142436	29.0579	0.000197669	NM_001078172.1_at	26071	FAM127B	family with sequence similarity 127, member B	Xq26.3	ENSG00000203950	CXX1b MAR8A	Homo_sapiens	TRUE	22	NA	NA	TRUE
4.1464	-0.681199	-5.09815	0.000313417	0.142436	25.9911	0.000313417	NM_001097638.2_at	2524	FUT2	fucosyltransferase 2 (secretor status included)	19q13.3	ENSG00000176920	B12QTL1 SE SEC2 Se2 sej	Homo_sapiens	TRUE	41	NA	NA	TRUE
7.50329	-1.16028	-5.2552	0.000244311	0.142436	27.6172	0.000244311	NM_001145353.1_at	1997	ELF1	E74-like factor 1 (ets domain transcription factor)	13q13	ENSG00000120690	NA	Homo_sapiens	TRUE	53	NA	NA	TRUE
6.33251	-1.20626	-5.12884	0.000298444	0.142436	26.305	0.000298444	NM_001145809.1_at	79784	MYH14	myosin, heavy chain 14, non-muscle	19q13.33	ENSG00000105357	DFNA4 DFNA4A MHC16 MYH17 NMHC II-C NMHC-II-C PNMHH myosin	Homo_sapiens	TRUE	196	NA	NA	TRUE
7.74666	-2.01359	-5.58	0.000147582	0.142436	31.1364	0.000147582	NM_001174071.1_at	256987	SERINC5	serine incorporator 5	5q14.1	ENSG00000164300	C5orf12 TPO1	Homo_sapiens	TRUE	53	NA	NA	TRUE
7.7807	-2.11612	-5.52913	0.000159548	0.142436	30.5713	0.000159548	NM_001174072.1_at	256987	SERINC5	serine incorporator 5	5q14.1	ENSG00000164300	C5orf12 TPO1	Homo_sapiens	TRUE	69	NA	NA	TRUE
5.89523	-1.21411	-5.6625	0.000130155	0.142436	32.0639	0.000130155	NM_001199865.1_at	55614	KIF16B	kinesin family member 16B	20p11.23	ENSG00000089177	C20orf23 KISC20ORF SNX23	Homo_sapiens	TRUE	132	NA	NA	TRUE
5.74304	-1.27585	-5.21215	0.000261484	0.142436	27.1665	0.000261484	NM_001199866.1_at	55614	KIF16B	kinesin family member 16B	20p11.23	ENSG00000089177	C20orf23 KISC20ORF SNX23	Homo_sapiens	TRUE	132	NA	NA	TRUE
6.89593	-2.12404	-5.39053	0.000197671	0.142436	29.0579	0.000197671	NM_001202513.1_at	4084	MXD1	MAX dimerization protein 1	2p13-p12	ENSG00000059728	BHLHC58 MAD MAD1	Homo_sapiens	TRUE	33	NA	NA	TRUE
7.09377	-2.0704	-5.22153	0.000257639	0.142436	27.2643	0.000257639	NM_001202514.1_at	4084	MXD1	MAX dimerization protein 1	2p13-p12	ENSG00000059728	BHLHC58 MAD MAD1	Homo_sapiens	TRUE	29	NA	NA	TRUE
4.85159	-1.50238	-5.73408	0.000116801	0.142436	32.8796	0.000116801	NM_001244734.1_at	153562	MARVELD2	MARVEL domain containing 2	5q13.2	ENSG00000152939	DFNB49 MARVD2 MRVLDC2 Tric	Homo_sapiens	TRUE	37	NA	NA	TRUE
4.58922	-1.20488	-5.43563	0.000184305	0.142436	29.5461	0.000184305	NM_001256317.1_at	64699	TMPRSS3	transmembrane protease, serine 3	21q22.3	ENSG00000160183	DFNB10 DFNB8 ECHOS1 TADG12	Homo_sapiens	TRUE	63	NA	NA	TRUE
8.29101	-2.3359	-5.37953	0.000201085	0.142436	28.9394	0.000201085	NM_001730.3_at	688	KLF5	Kruppel-like factor 5 (intestinal)	13q22.1	ENSG00000102554	BTEB2 CKLF IKLF	Homo_sapiens	TRUE	43	NA	NA	TRUE
4.54101	-2.86571	-5.7763	0.000109614	0.142436	33.3656	0.000109614	NM_001944.2_at	1830	DSG3	desmoglein 3	18q12.1	ENSG00000134757	CDHF6 PVA	Homo_sapiens	TRUE	105	NA	NA	TRUE
7.41303	2.43486	5.96295	8.30268e-05	0.142436	35.5568	8.30268e-05	NM_002318.2_at	4017	LOXL2	lysyl oxidase-like 2	8p21.3	ENSG00000134013	LOR2 WS9-14	Homo_sapiens	TRUE	107	NA	NA	TRUE
7.54603	-4.53784	-5.3912	0.000197466	0.142436	29.0651	0.000197466	NM_002354.2_at	4072	EPCAM	epithelial cell adhesion molecule	2p21	ENSG00000119888	DIAR5 EGP-2 EGP314 EGP40 ESA HNPCC8 KS1/4 KSA M4S1 MIC18 MK-1 TACSTD1 TROP1	Homo_sapiens	TRUE	53	NA	NA	TRUE
6.89593	-2.12404	-5.39053	0.000197671	0.142436	29.0579	0.000197671	NM_002357.3_at	4084	MXD1	MAX dimerization protein 1	2p13-p12	ENSG00000059728	BHLHC58 MAD MAD1	Homo_sapiens	TRUE	33	NA	NA	TRUE
6.77547	1.36702	5.27617	0.000236383	0.142436	27.838	0.000236383	NM_002588.2_at	5098	PCDHGC3	protocadherin gamma subfamily C, 3	5q31	ENSG00000253767 ENSG00000253873 ENSG00000240184 ENSG00000240764	PC43 PCDH-GAMMA-C3 PCDH2	Homo_sapiens	TRUE	77	NA	NA	TRUE
7.33178	1.5033	5.67497	0.000127715	0.142436	32.2053	0.000127715	NM_002850.3_at	5802	PTPRS	protein tyrosine phosphatase, receptor type, S	19p13.3	ENSG00000105426	PTPSIGMA	Homo_sapiens	TRUE	174	NA	NA	TRUE
7.54091	-3.08435	-5.13584	0.000295137	0.142436	26.3768	0.000295137	NM_004415.2_at	1832	DSP	desmoplakin	6p24	ENSG00000096696	DP DPI DPII	Homo_sapiens	TRUE	156	NA	NA	TRUE
5.16419	-4.5154	-5.3836	0.000199817	0.142436	28.9831	0.000199817	NM_004616.2_at	7103	TSPAN8	tetraspanin 8	12q14.1-q21.1	ENSG00000127324	CO-029 TM4SF3	Homo_sapiens	TRUE	51	NA	NA	TRUE
6.67933	-1.05913	-6.0006	7.85489e-05	0.142436	36.0072	7.85489e-05	NM_005252.3_at	2353	FOS	FBJ murine osteosarcoma viral oncogene homolog	14q24.3	ENSG00000170345	AP-1 C-FOS p55	Homo_sapiens	TRUE	36	NA	NA	TRUE
5.80276	-1.77066	-5.37272	0.000203229	0.142436	28.8662	0.000203229	NM_005301.3_at	2859	GPR35	G protein-coupled receptor 35	2q37.3	ENSG00000178623	NA	Homo_sapiens	TRUE	16	NA	NA	TRUE
6.39751	-3.24669	-5.4664	0.000175735	0.142436	29.8816	0.000175735	NM_005358.5_at	4008	LMO7	LIM domain 7	13q22.2	ENSG00000136153	FBX20 FBXO20 LOMP	Homo_sapiens	TRUE	152	NA	NA	TRUE
6.38743	-1.56599	-5.23979	0.000250319	0.142436	27.4554	0.000250319	NM_006869.2_at	11033	ADAP1	ArfGAP with dual PH domains 1	7p22.3	ENSG00000105963	CENTA1 GCS1L p42IP4	Homo_sapiens	TRUE	59	NA	NA	TRUE
5.51213	-2.51226	-5.4516	0.000179804	0.142436	29.7199	0.000179804	NM_012101.3_at	23650	TRIM29	tripartite motif containing 29	11q23.3	ENSG00000137699	ATDC	Homo_sapiens	TRUE	72	NA	NA	TRUE
5.86475	-1.39326	-5.9928	7.94546e-05	0.142436	35.9137	7.94546e-05	NM_015198.3_at	23242	COBL	cordon-bleu homolog (mouse)	7p12.1	ENSG00000106078	NA	Homo_sapiens	TRUE	112	NA	NA	TRUE
6.48421	-3.354	-5.5365	0.000157752	0.142436	30.6528	0.000157752	NM_015842.2_at	4008	LMO7	LIM domain 7	13q22.2	ENSG00000136153	FBX20 FBXO20 LOMP	Homo_sapiens	TRUE	148	NA	NA	TRUE
6.0165	-3.64206	-5.22758	0.00025519	0.142436	27.3275	0.00025519	NM_016234.3_at	51703	ACSL5	acyl-CoA synthetase long-chain family member 5	10q25.1-q25.2	ENSG00000197142	ACS2 ACS5 FACL5	Homo_sapiens	TRUE	111	NA	NA	TRUE
7.20738	-1.20492	-5.15867	0.000284612	0.142436	26.6119	0.000284612	NM_016531.5_at	51274	KLF3	Kruppel-like factor 3 (basic)	4p14	ENSG00000109787	BKLF	Homo_sapiens	TRUE	40	NA	NA	TRUE
4.83628	-1.23971	-5.13867	0.00029381	0.142436	26.4059	0.00029381	NM_017681.2_at	54830	NUP62CL	nucleoporin 62kDa C-terminal like	Xq22.3	ENSG00000198088	NA	Homo_sapiens	TRUE	40	NA	NA	TRUE
5.79633	-3.07227	-5.51583	0.000162843	0.142436	30.4244	0.000162843	NM_017763.4_at	54894	RNF43	ring finger protein 43	17q22	ENSG00000108375	RNF124 URCC	Homo_sapiens	TRUE	66	NA	NA	TRUE
6.62694	1.38683	5.12648	0.000299571	0.142436	26.2808	0.000299571	NM_018917.2_at	56111	PCDHGA4	protocadherin gamma subfamily A, 4	5q31	ENSG00000262576	PCDH-GAMMA-A4	Homo_sapiens	TRUE	59	NA	NA	TRUE
6.67234	1.36555	5.37383	0.00020288	0.142436	28.878	0.00020288	NM_018918.2_at	56110	PCDHGA5	protocadherin gamma subfamily A, 5	5q31	ENSG00000253485	CDH-GAMMA-A5 ME3 PCDH-GAMMA-A5	Homo_sapiens	TRUE	63	NA	NA	TRUE
6.60908	1.32701	5.15312	0.000287136	0.142436	26.5546	0.000287136	NM_018920.2_at	56108	PCDHGA7	protocadherin gamma subfamily A, 7	5q31	ENSG00000253537	PCDH-GAMMA-A7	Homo_sapiens	TRUE	65	NA	NA	TRUE
6.62659	1.33043	5.16987	0.000279597	0.142436	26.7276	0.000279597	NM_018923.2_at	56103	PCDHGB2	protocadherin gamma subfamily B, 2	5q31	ENSG00000253910	PCDH-GAMMA-B2	Homo_sapiens	TRUE	65	NA	NA	TRUE
6.59639	1.31873	5.20205	0.000265695	0.142436	27.0614	0.000265695	NM_018924.2_at	56102	PCDHGB3	protocadherin gamma subfamily B, 3	5q31	ENSG00000262209	PCDH-GAMMA-B3	Homo_sapiens	TRUE	63	NA	NA	TRUE
6.67413	1.40169	5.18372	0.000273524	0.142436	26.8709	0.000273524	NM_018926.2_at	56100	PCDHGB6	protocadherin gamma subfamily B, 6	5q31	ENSG00000253305	PCDH-GAMMA-B6	Homo_sapiens	TRUE	59	NA	NA	TRUE
6.61774	1.35972	5.28035	0.000234834	0.142436	27.8821	0.000234834	NM_018927.3_at	56099	PCDHGB7	protocadherin gamma subfamily B, 7	5q31	ENSG00000254122	ME6 PCDH-GAMMA-B7	Homo_sapiens	TRUE	67	NA	NA	TRUE
6.28537	1.284	5.15199	0.000287651	0.142436	26.543	0.000287651	NM_018928.2_at	56098	PCDHGC4	protocadherin gamma subfamily C, 4	5q31	ENSG00000242419	PCDH-GAMMA-C4	Homo_sapiens	TRUE	74	NA	NA	TRUE
4.58922	-1.20488	-5.43563	0.000184305	0.142436	29.5461	0.000184305	NM_024022.2_at	64699	TMPRSS3	transmembrane protease, serine 3	21q22.3	ENSG00000160183	DFNB10 DFNB8 ECHOS1 TADG12	Homo_sapiens	TRUE	63	NA	NA	TRUE
5.86017	-1.22959	-5.57867	0.000147882	0.142436	31.1216	0.000147882	NM_024704.4_at	55614	KIF16B	kinesin family member 16B	20p11.23	ENSG00000089177	C20orf23 KISC20ORF SNX23	Homo_sapiens	TRUE	136	NA	NA	TRUE
6.35532	-1.22809	-5.12489	0.000300327	0.142436	26.2645	0.000300327	NM_024729.3_at	79784	MYH14	myosin, heavy chain 14, non-muscle	19q13.33	ENSG00000105357	DFNA4 DFNA4A MHC16 MYH17 NMHC II-C NMHC-II-C PNMHH myosin	Homo_sapiens	TRUE	192	NA	NA	TRUE
6.38168	1.32555	5.96839	8.23639e-05	0.142436	35.6216	8.23639e-05	NM_024958.2_at	80023	NRSN2	neurensin 2	20p13	ENSG00000125841	C20orf98 dJ1103G7.6	Homo_sapiens	TRUE	35	NA	NA	TRUE
5.37764	-1.99592	-5.14176	0.000292371	0.142436	26.4377	0.000292371	NM_030647.1_at	80853	JHDM1D	jumonji C domain containing histone demethylase 1 homolog D (S. cerevisiae)	7q34	ENSG00000006459	KDM7A	Homo_sapiens	TRUE	109	NA	NA	TRUE
6.01754	0.863121	5.22597	0.000255839	0.142436	27.3107	0.000255839	NM_032261.4_at	84221	C21orf56	chromosome 21 open reading frame 56	21q22.3	ENSG00000160284	NA	Homo_sapiens	TRUE	28	NA	NA	TRUE
6.64915	1.40586	5.27963	0.000235101	0.142436	27.8745	0.000235101	NM_032403.1_at	5098	PCDHGC3	protocadherin gamma subfamily C, 3	5q31	ENSG00000253767 ENSG00000253873 ENSG00000240184 ENSG00000240764	PC43 PCDH-GAMMA-C3 PCDH2	Homo_sapiens	TRUE	60	NA	NA	TRUE
3.88404	-1.30201	-5.23197	0.000253424	0.142436	27.3736	0.000253424	NM_032405.1_at	64699	TMPRSS3	transmembrane protease, serine 3	21q22.3	ENSG00000160183	DFNB10 DFNB8 ECHOS1 TADG12	Homo_sapiens	TRUE	53	NA	NA	TRUE
4.78671	-1.08837	-5.15462	0.000286452	0.142436	26.5701	0.000286452	NM_130435.3_at	5791	PTPRE	protein tyrosine phosphatase, receptor type, E	10q26	ENSG00000132334	HPTPE PTPE R-PTP-EPSILON	Homo_sapiens	TRUE	88	NA	NA	TRUE
7.41724	1.64985	5.44737	0.000180983	0.142436	29.6739	0.000180983	NM_130853.2_at	5802	PTPRS	protein tyrosine phosphatase, receptor type, S	19p13.3	ENSG00000105426	PTPSIGMA	Homo_sapiens	TRUE	146	NA	NA	TRUE
7.34116	1.51808	5.64293	0.000134081	0.142436	31.8427	0.000134081	NM_130854.2_at	5802	PTPRS	protein tyrosine phosphatase, receptor type, S	19p13.3	ENSG00000105426	PTPSIGMA	Homo_sapiens	TRUE	170	NA	NA	TRUE
7.41724	1.64985	5.44737	0.000180983	0.142436	29.6739	0.000180983	NM_130855.2_at	5802	PTPRS	protein tyrosine phosphatase, receptor type, S	19p13.3	ENSG00000105426	PTPSIGMA	Homo_sapiens	TRUE	146	NA	NA	TRUE
7.62219	1.66992	5.332	0.000216569	0.142436	28.4302	0.000216569	NM_144601.3_at	123920	CMTM3	CKLF-like MARVEL transmembrane domain containing 3	16q21	ENSG00000140931	BNAS2 CKLFSF3	Homo_sapiens	TRUE	44	NA	NA	TRUE
7.50337	-1.15027	-5.53176	0.000158903	0.142436	30.6004	0.000158903	NM_172373.3_at	1997	ELF1	E74-like factor 1 (ets domain transcription factor)	13q13	ENSG00000120690	NA	Homo_sapiens	TRUE	60	NA	NA	TRUE
5.87908	0.891577	5.54568	0.000155546	0.142436	30.7545	0.000155546	NM_174965.1_at	6487	ST3GAL3	ST3 beta-galactoside alpha-2,3-sialyltransferase 3	1p34.1	ENSG00000126091	MRT12 SIAT6 ST3GALII ST3GalIII ST3N	Homo_sapiens	TRUE	39	NA	NA	TRUE
6.32391	0.989087	5.1139	0.000305635	0.142436	26.152	0.000305635	NM_174966.1_at	6487	ST3GAL3	ST3 beta-galactoside alpha-2,3-sialyltransferase 3	1p34.1	ENSG00000126091	MRT12 SIAT6 ST3GALII ST3GalIII ST3N	Homo_sapiens	TRUE	47	NA	NA	TRUE
5.87881	0.934695	5.65147	0.000132353	0.142436	31.9391	0.000132353	NM_174970.1_at	6487	ST3GAL3	ST3 beta-galactoside alpha-2,3-sialyltransferase 3	1p34.1	ENSG00000126091	MRT12 SIAT6 ST3GALII ST3GalIII ST3N	Homo_sapiens	TRUE	33	NA	NA	TRUE
7.74666	-2.01359	-5.58	0.000147582	0.142436	31.1364	0.000147582	NM_178276.5_at	256987	SERINC5	serine incorporator 5	5q14.1	ENSG00000164300	C5orf12 TPO1	Homo_sapiens	TRUE	53	NA	NA	TRUE
7.41317	2.05678	5.10088	0.000312053	0.142436	26.019	0.000312053	NM_181553.2_at	123920	CMTM3	CKLF-like MARVEL transmembrane domain containing 3	16q21	ENSG00000140931	BNAS2 CKLFSF3	Homo_sapiens	TRUE	39	NA	NA	TRUE
3.84252	-1.32864	-5.22448	0.000256441	0.142436	27.2952	0.000256441	NM_181785.3_at	283537	SLC46A3	solute carrier family 46, member 3	13q12.3	ENSG00000139508	FKSG16	Homo_sapiens	TRUE	67	NA	NA	TRUE
5.9548	-3.75368	-5.34857	0.000211033	0.142436	28.6072	0.000211033	NM_203379.1_at	51703	ACSL5	acyl-CoA synthetase long-chain family member 5	10q25.1-q25.2	ENSG00000197142	ACS2 ACS5 FACL5	Homo_sapiens	TRUE	104	NA	NA	TRUE
5.89495	-3.63633	-5.31225	0.000223369	0.142436	28.22	0.000223369	NM_203380.1_at	51703	ACSL5	acyl-CoA synthetase long-chain family member 5	10q25.1-q25.2	ENSG00000197142	ACS2 ACS5 FACL5	Homo_sapiens	TRUE	111	NA	NA	TRUE
7.44137	1.86281	5.37082	0.000203833	0.142436	28.8457	0.000203833	NR_037613.1_at	123920	CMTM3	CKLF-like MARVEL transmembrane domain containing 3	16q21	ENSG00000140931	BNAS2 CKLFSF3	Homo_sapiens	TRUE	41	NA	NA	TRUE
7.43233	2.07189	5.11883	0.000303243	0.142436	26.2024	0.000303243	NR_037619.1_at	123920	CMTM3	CKLF-like MARVEL transmembrane domain containing 3	16q21	ENSG00000140931	BNAS2 CKLFSF3	Homo_sapiens	TRUE	39	NA	NA	TRUE
4.58922	-1.20488	-5.43563	0.000184305	0.142436	29.5461	0.000184305	NR_046020.1_at	64699	TMPRSS3	transmembrane protease, serine 3	21q22.3	ENSG00000160183	DFNB10 DFNB8 ECHOS1 TADG12	Homo_sapiens	TRUE	63	NA	NA	TRUE
6.86717	-1.46005	-5.02588	0.000351895	0.142676	25.2594	0.000351895	NM_001159597.1_at	26751	SH3YL1	SH3 domain containing, Ysc84-like 1 (S. cerevisiae)	2p25.3	ENSG00000035115	RAY	Homo_sapiens	TRUE	43	NA	NA	TRUE
6.62873	1.39553	5.07509	0.000325188	0.142676	25.7565	0.000325188	NM_003736.2_at	8641	PCDHGB4	protocadherin gamma subfamily B, 4	5q31	ENSG00000253953	CDH20 FIB2 PCDH-GAMMA-B4	Homo_sapiens	TRUE	59	NA	NA	TRUE
6.51798	-1.30548	-5.04773	0.00033976	0.142676	25.4796	0.00033976	NM_003844.3_at	8797	TNFRSF10A	tumor necrosis factor receptor superfamily, member 10a	8p21	ENSG00000104689	APO2 CD261 DR4 TRAILR-1 TRAILR1	Homo_sapiens	TRUE	41	NA	NA	TRUE
5.86015	1.01593	5.06399	0.000331019	0.142676	25.644	0.000331019	NM_006279.2_at	6487	ST3GAL3	ST3 beta-galactoside alpha-2,3-sialyltransferase 3	1p34.1	ENSG00000126091	MRT12 SIAT6 ST3GALII ST3GalIII ST3N	Homo_sapiens	TRUE	64	NA	NA	TRUE
6.52672	1.26805	5.03967	0.000344181	0.142676	25.3983	0.000344181	NM_018912.2_at	56114	PCDHGA1	protocadherin gamma subfamily A, 1	5q31	ENSG00000204956	PCDH-GAMMA-A1	Homo_sapiens	TRUE	67	NA	NA	TRUE
6.32823	1.21557	5.0783	0.000323522	0.142676	25.7891	0.000323522	NM_018914.2_at	56105	PCDHGA11	protocadherin gamma subfamily A, 11	5q31	ENSG00000253873	PCDH-GAMMA-A11	Homo_sapiens	TRUE	78	NA	NA	TRUE
6.42863	1.23205	5.02904	0.000350112	0.142676	25.2912	0.000350112	NM_018916.3_at	56112	PCDHGA3	protocadherin gamma subfamily A, 3	5q31	ENSG00000254245	PCDH-GAMMA-A3	Homo_sapiens	TRUE	67	NA	NA	TRUE
6.58218	1.31163	5.05914	0.000333603	0.142676	25.5949	0.000333603	NM_018919.2_at	56109	PCDHGA6	protocadherin gamma subfamily A, 6	5q31	ENSG00000253731	PCDH-GAMMA-A6	Homo_sapiens	TRUE	63	NA	NA	TRUE
6.63125	1.34742	5.03763	0.000345315	0.142676	25.3777	0.000345315	NM_018921.2_at	56107	PCDHGA9	protocadherin gamma subfamily A, 9	5q31	ENSG00000261934	PCDH-GAMMA-A9	Homo_sapiens	TRUE	63	NA	NA	TRUE
5.99824	1.12113	5.04242	0.000342668	0.142676	25.426	0.000342668	NM_018929.2_at	56097	PCDHGC5	protocadherin gamma subfamily C, 5	5q31	ENSG00000240764	PCDH-GAMMA-C5	Homo_sapiens	TRUE	87	NA	NA	TRUE
4.23243	-1.23686	-5.07772	0.00032382	0.142676	25.7833	0.00032382	NR_029779.1_at	406985	MIR200C	microRNA 200c	12p13.31	ENSG00000207713	MIRN200C	Homo_sapiens	TRUE	4	NA	NA	TRUE
6.54271	2.70582	4.97693	0.00038076	0.145803	24.7698	0.00038076	NM_001134999.1_at	10979	FERMT2	fermitin family member 2	14q22.1	ENSG00000073712	KIND2 MIG2 PLEKHC1 UNC112 UNC112B mig-2	Homo_sapiens	TRUE	79	NA	NA	TRUE
6.417	2.61534	4.97832	0.000379906	0.145803	24.7837	0.000379906	NM_001135000.1_at	10979	FERMT2	fermitin family member 2	14q22.1	ENSG00000073712	KIND2 MIG2 PLEKHC1 UNC112 UNC112B mig-2	Homo_sapiens	TRUE	64	NA	NA	TRUE
6.44958	-1.06731	-4.98842	0.00037377	0.145803	24.8843	0.00037377	NM_001136009.1_at	5349	FXYD3	FXYD domain containing ion transport regulator 3	19q13.12	ENSG00000089356	MAT8 PLML	Homo_sapiens	TRUE	17	NA	NA	TRUE
6.54271	2.70582	4.97693	0.00038076	0.145803	24.7698	0.00038076	NM_006832.2_at	10979	FERMT2	fermitin family member 2	14q22.1	ENSG00000073712	KIND2 MIG2 PLEKHC1 UNC112 UNC112B mig-2	Homo_sapiens	TRUE	79	NA	NA	TRUE
6.66587	-1.82476	-4.99745	0.000368367	0.145803	24.9745	0.000368367	NM_031469.2_at	83699	SH3BGRL2	SH3 domain binding glutamic acid-rich protein like 2	6q14.1	ENSG00000198478	NA	Homo_sapiens	TRUE	26	NA	NA	TRUE
5.86678	0.94946	4.99051	0.00037251	0.145803	24.9052	0.00037251	NM_174968.2_at	6487	ST3GAL3	ST3 beta-galactoside alpha-2,3-sialyltransferase 3	1p34.1	ENSG00000126091	MRT12 SIAT6 ST3GALII ST3GalIII ST3N	Homo_sapiens	TRUE	70	NA	NA	TRUE
4.15787	-1.39496	-4.9608	0.00039081	0.14693	24.6096	0.00039081	NM_001135919.1_at	283537	SLC46A3	solute carrier family 46, member 3	13q12.3	ENSG00000139508	FKSG16	Homo_sapiens	TRUE	59	NA	NA	TRUE
6.47941	-0.770263	-4.96507	0.000388123	0.14693	24.6519	0.000388123	NM_006103.3_at	10406	WFDC2	WAP four-disulfide core domain 2	20q13.12	ENSG00000101443	EDDM4 HE4 WAP5 dJ461P17.6	Homo_sapiens	TRUE	24	NA	NA	TRUE
5.30067	-3.92845	-4.94445	0.000401287	0.148608	24.4476	0.000401287	NM_002083.3_at	2877	GPX2	glutathione peroxidase 2 (gastrointestinal)	14q24.1	ENSG00000176153	GI-GPx GPRP GPRP-2 GPx-2 GPx-GI GSHPX-GI GSHPx-2	Homo_sapiens	TRUE	31	NA	NA	TRUE
5.18079	-0.959529	-4.94265	0.000402459	0.148608	24.4298	0.000402459	NM_152450.2_at	145773	FAM81A	family with sequence similarity 81, member A	15q22.2	ENSG00000157470	NA	Homo_sapiens	TRUE	41	NA	NA	TRUE
6.72516	-1.36966	-4.89527	0.000434613	0.151041	23.9636	0.000434613	NM_015677.2_at	26751	SH3YL1	SH3 domain containing, Ysc84-like 1 (S. cerevisiae)	2p25.3	ENSG00000035115	RAY	Homo_sapiens	TRUE	47	NA	NA	TRUE
6.44235	1.25411	4.90539	0.000427526	0.151041	24.0628	0.000427526	NM_018915.2_at	56113	PCDHGA2	protocadherin gamma subfamily A, 2	5q31	ENSG00000081853	PCDH-GAMMA-A2	Homo_sapiens	TRUE	67	NA	NA	TRUE
6.64837	-2.54422	-4.8968	0.000433533	0.151041	23.9786	0.000433533	NM_021978.3_at	6768	ST14	suppression of tumorigenicity 14 (colon carcinoma)	11q24-q25	ENSG00000149418	HAI MT-SP1 MTSP1 PRSS14 SNC19 TADG15 TMPRSS14	Homo_sapiens	TRUE	84	NA	NA	TRUE
6.58927	1.22849	4.90314	0.000429091	0.151041	24.0407	0.000429091	NM_032092.1_at	56105	PCDHGA11	protocadherin gamma subfamily A, 11	5q31	ENSG00000253873	PCDH-GAMMA-A11	Homo_sapiens	TRUE	71	NA	NA	TRUE
4.41762	-1.03754	-4.92038	0.000417249	0.151041	24.2101	0.000417249	NM_032404.2_at	64699	TMPRSS3	transmembrane protease, serine 3	21q22.3	ENSG00000160183	DFNB10 DFNB8 ECHOS1 TADG12	Homo_sapiens	TRUE	51	NA	NA	TRUE
4.10057	-1.23413	-4.90453	0.000428123	0.151041	24.0544	0.000428123	NM_152451.6_at	100820829	MYZAP	myocardial zonula adherens protein	15q21.3	ENSG00000137878 ENSG00000263155	GCOM1 Gup Gup1 Gup2 MYOZAP	Homo_sapiens	TRUE	57	NA	NA	TRUE
5.82207	0.96596	4.90774	0.000425897	0.151041	24.0859	0.000425897	NM_174964.1_at	6487	ST3GAL3	ST3 beta-galactoside alpha-2,3-sialyltransferase 3	1p34.1	ENSG00000126091	MRT12 SIAT6 ST3GALII ST3GalIII ST3N	Homo_sapiens	TRUE	68	NA	NA	TRUE
6.75495	-1.13465	-4.8747	0.000449403	0.154123	23.7627	0.000449403	NM_016422.3_at	50862	RNF141	ring finger protein 141	11p15.4	ENSG00000110315	ZFP26 ZNF230	Homo_sapiens	TRUE	51	NA	NA	TRUE
6.39668	-1.61741	-4.87261	0.000450936	0.154123	23.7423	0.000450936	NM_020343.3_at	57186	RALGAPA2	Ral GTPase activating protein, alpha subunit 2 (catalytic)	20p11.22	ENSG00000188559	AS250 C20orf74 bA287B20.1 dJ1049G11 dJ1049G11.4 p220	Homo_sapiens	TRUE	184	NA	NA	TRUE
5.65684	-2.48414	-4.86411	0.00045722	0.154237	23.6596	0.00045722	NM_001159575.1_at	6337	SCNN1A	sodium channel, non-voltage-gated 1 alpha subunit	12p13	ENSG00000111319	BESC2 ENaCa ENaCalpha SCNEA SCNN1	Homo_sapiens	TRUE	74	NA	NA	TRUE
6.83688	0.691347	4.86209	0.000458729	0.154237	23.6399	0.000458729	NM_001168370.1_at	9820	CUL7	cullin 7	6p21.1	ENSG00000044090	KIAA0076 dJ20C7.5	Homo_sapiens	TRUE	141	NA	NA	TRUE
8.23948	1.95987	4.82959	0.000483728	0.156289	23.3249	0.000483728	NM_001168280.1_at	25937	WWTR1	WW domain containing transcription regulator 1	3q23-q24	ENSG00000018408	TAZ	Homo_sapiens	TRUE	50	NA	NA	TRUE
8.23948	1.95987	4.82959	0.000483728	0.156289	23.3249	0.000483728	NM_015472.4_at	25937	WWTR1	WW domain containing transcription regulator 1	3q23-q24	ENSG00000018408	TAZ	Homo_sapiens	TRUE	50	NA	NA	TRUE
6.09004	-0.810803	-4.83658	0.000478233	0.156289	23.3925	0.000478233	NM_032151.4_at	84105	PCBD2	pterin-4 alpha-carbinolamine dehydratase/dimerization cofactor of hepatocyte nuclear factor 1 alpha (TCF1) 2	5q31.1	ENSG00000132570	DCOH2 DCOHM PHS2	Homo_sapiens	TRUE	20	NA	NA	TRUE
5.20888	-1.3055	-4.83396	0.000480282	0.156289	23.3672	0.000480282	NR_033676.1_at	54830	NUP62CL	nucleoporin 62kDa C-terminal like	Xq22.3	ENSG00000198088	NA	Homo_sapiens	TRUE	32	NA	NA	TRUE
4.75635	-0.873542	-4.84764	0.000469669	0.156289	23.4997	0.000469669	NR_040052.1_at	100506686	IQCH-AS1	IQCH antisense RNA 1	15q23	ENSG00000259673	NA	Homo_sapiens	TRUE	31	NA	NA	TRUE
6.29835	1.35785	4.81411	0.00049613	0.15783	23.1757	0.00049613	NM_018913.2_at	56106	PCDHGA10	protocadherin gamma subfamily A, 10	5q31	ENSG00000253846	PCDH-GAMMA-A10	Homo_sapiens	TRUE	78	NA	NA	TRUE
5.30432	-3.75864	-4.81731	0.000493541	0.15783	23.2065	0.000493541	NR_046320.1_at	2877	GPX2	glutathione peroxidase 2 (gastrointestinal)	14q24.1	ENSG00000176153	GI-GPx GPRP GPRP-2 GPx-2 GPx-GI GSHPX-GI GSHPx-2	Homo_sapiens	TRUE	33	NA	NA	TRUE
4.26134	-1.18771	-4.79621	0.000510892	0.157845	23.0037	0.000510892	NM_001018090.4_at	145781	GCOM1	GRINL1A complex locus 1	15q21.3	ENSG00000137878	GRINL1A Gcom2 MYZAP MYZAP-POLR2M gcom	Homo_sapiens	TRUE	55	NA	NA	TRUE
4.26134	-1.18771	-4.79621	0.000510892	0.157845	23.0037	0.000510892	NM_001018091.4_at	145781	GCOM1	GRINL1A complex locus 1	15q21.3	ENSG00000137878	GRINL1A Gcom2 MYZAP MYZAP-POLR2M gcom	Homo_sapiens	TRUE	55	NA	NA	TRUE
3.99921	-1.17597	-4.76866	0.000534524	0.157845	22.7401	0.000534524	NM_001018100.3_at	100820829	MYZAP	myocardial zonula adherens protein	15q21.3	ENSG00000137878 ENSG00000263155	GCOM1 Gup Gup1 Gup2 MYOZAP	Homo_sapiens	TRUE	61	NA	NA	TRUE
5.86741	-2.39041	-4.77488	0.000529094	0.157845	22.7995	0.000529094	NM_001038.5_at	6337	SCNN1A	sodium channel, non-voltage-gated 1 alpha subunit	12p13	ENSG00000111319	BESC2 ENaCa ENaCalpha SCNEA SCNN1	Homo_sapiens	TRUE	77	NA	NA	TRUE
5.69604	-2.45876	-4.77448	0.000529441	0.157845	22.7956	0.000529441	NM_001159576.1_at	6337	SCNN1A	sodium channel, non-voltage-gated 1 alpha subunit	12p13	ENSG00000111319	BESC2 ENaCa ENaCalpha SCNEA SCNN1	Homo_sapiens	TRUE	75	NA	NA	TRUE
6.70789	1.10548	4.76454	0.000538159	0.157845	22.7008	0.000538159	NM_001243246.1_at	64175	LEPRE1	leucine proline-enriched proteoglycan (leprecan) 1	1p34.1	ENSG00000117385 LRG_5	GROS1 OI8 P3H1	Homo_sapiens	TRUE	95	NA	NA	TRUE
7.35203	1.10586	4.80857	0.000500652	0.157845	23.1223	0.000500652	NM_005040.2_at	5547	PRCP	prolylcarboxypeptidase (angiotensinase C)	11q14	ENSG00000137509	HUMPCP PCP	Homo_sapiens	TRUE	58	NA	NA	TRUE
5.08441	-1.04834	-4.79417	0.000512607	0.157845	22.9841	0.000512607	NM_006504.4_at	5791	PTPRE	protein tyrosine phosphatase, receptor type, E	10q26	ENSG00000132334	HPTPE PTPE R-PTP-EPSILON	Homo_sapiens	TRUE	93	NA	NA	TRUE
6.86267	0.67941	4.76685	0.000536115	0.157845	22.7229	0.000536115	NM_014780.4_at	9820	CUL7	cullin 7	6p21.1	ENSG00000044090	KIAA0076 dJ20C7.5	Homo_sapiens	TRUE	141	NA	NA	TRUE
5.81881	0.899871	4.78705	0.000518628	0.157845	22.9158	0.000518628	NM_174963.2_at	6487	ST3GAL3	ST3 beta-galactoside alpha-2,3-sialyltransferase 3	1p34.1	ENSG00000126091	MRT12 SIAT6 ST3GALII ST3GalIII ST3N	Homo_sapiens	TRUE	74	NA	NA	TRUE
5.7695	1.00076	4.77831	0.000526122	0.157845	22.8322	0.000526122	NM_174969.1_at	6487	ST3GAL3	ST3 beta-galactoside alpha-2,3-sialyltransferase 3	1p34.1	ENSG00000126091	MRT12 SIAT6 ST3GALII ST3GalIII ST3N	Homo_sapiens	TRUE	62	NA	NA	TRUE
7.21414	3.55521	4.75508	0.000546596	0.158139	22.6107	0.000546596	NM_003118.3_at	6678	SPARC	secreted protein, acidic, cysteine-rich (osteonectin)	5q31.3-q32	ENSG00000113140	ON	Homo_sapiens	TRUE	73	NA	NA	TRUE
5.77208	0.935272	4.75484	0.000546811	0.158139	22.6085	0.000546811	NM_174971.2_at	6487	ST3GAL3	ST3 beta-galactoside alpha-2,3-sialyltransferase 3	1p34.1	ENSG00000126091	MRT12 SIAT6 ST3GALII ST3GalIII ST3N	Homo_sapiens	TRUE	68	NA	NA	TRUE
7.25691	1.03597	4.74706	0.000553858	0.158249	22.5345	0.000553858	NM_199418.2_at	5547	PRCP	prolylcarboxypeptidase (angiotensinase C)	11q14	ENSG00000137509	HUMPCP PCP	Homo_sapiens	TRUE	62	NA	NA	TRUE
5.17496	-3.62303	-4.74598	0.000554843	0.158249	22.5243	0.000554843	NR_046321.1_at	2877	GPX2	glutathione peroxidase 2 (gastrointestinal)	14q24.1	ENSG00000176153	GI-GPx GPRP GPRP-2 GPx-2 GPx-GI GSHPX-GI GSHPx-2	Homo_sapiens	TRUE	35	NA	NA	TRUE
5.43107	-3.98622	-4.73795	0.00056223	0.158671	22.4481	0.00056223	NM_002639.4_at	5268	SERPINB5	serpin peptidase inhibitor, clade B (ovalbumin), member 5	18q21.33	ENSG00000206075	PI5 maspin	Homo_sapiens	TRUE	42	NA	NA	TRUE
6.57707	0.80664	4.73393	0.000565959	0.158671	22.4101	0.000565959	NM_005581.4_at	4059	BCAM	basal cell adhesion molecule (Lutheran blood group)	19q13.2	ENSG00000187244	AU CD239 LU MSK19	Homo_sapiens	TRUE	82	NA	NA	TRUE
5.84651	1.37207	4.73193	0.000567834	0.158671	22.3911	0.000567834	NM_006301.3_at	7786	MAP3K12	mitogen-activated protein kinase kinase kinase 12	12q13	ENSG00000139625	DLK MEKK12 MUK ZPK ZPKP1	Homo_sapiens	TRUE	78	NA	NA	TRUE
5.13303	-0.935454	-4.7187	0.000580353	0.158948	22.2661	0.000580353	XR_108763.1_at	100506516	LOC100506516	uncharacterized LOC100506516	-	NA	NA	Homo_sapiens	TRUE	15	NA	NA	TRUE
5.13303	-0.935454	-4.7187	0.000580353	0.158948	22.2661	0.000580353	XR_132835.1_at	100506516	LOC100506516	uncharacterized LOC100506516	-	NA	NA	Homo_sapiens	TRUE	15	NA	NA	TRUE
5.13303	-0.935454	-4.7187	0.000580353	0.158948	22.2661	0.000580353	XR_133447.1_at	100506516	LOC100506516	uncharacterized LOC100506516	-	NA	NA	Homo_sapiens	TRUE	15	NA	NA	TRUE
7.27228	2.39835	4.70862	0.000590094	0.160552	22.1711	0.000590094	NM_021939.3_at	60681	FKBP10	FK506 binding protein 10, 65 kDa	17q21.2	ENSG00000261258 ENSG00000141756 LRG_12	FKBP65 OI11 OI6 PPIASE hFKBP65	Homo_sapiens	TRUE	76	NA	NA	TRUE
5.80184	2.60401	4.69761	0.00060092	0.162429	22.0676	0.00060092	NM_001008529.1_at	439921	MXRA7	matrix-remodelling associated 7	17q25.1	ENSG00000182534	PS1TP1 TMAP1	Homo_sapiens	TRUE	4	NA	NA	TRUE
4.52559	-0.792544	-4.69317	0.000605347	0.162563	22.0259	0.000605347	NM_024553.2_at	55610	CCDC132	coiled-coil domain containing 132	7q21.3	ENSG00000004766	NA	Homo_sapiens	TRUE	57	NA	NA	TRUE
5.42127	-1.83937	-4.68724	0.000611319	0.163108	21.9702	0.000611319	NM_182907.2_at	639	PRDM1	PR domain containing 1, with ZNF domain	6q21	ENSG00000057657	BLIMP1 PRDI-BF1	Homo_sapiens	TRUE	40	NA	NA	TRUE
7.37862	1.02903	4.67255	0.000626365	0.163949	21.8327	0.000626365	NM_001130524.1_at	8907	AP1M1	adaptor-related protein complex 1, mu 1 subunit	19p13.12	ENSG00000072958	AP47 CLAPM2 CLTNM MU-1A	Homo_sapiens	TRUE	61	NA	NA	TRUE
6.54983	1.33112	4.6743	0.000624549	0.163949	21.8491	0.000624549	NM_003735.2_at	26025	PCDHGA12	protocadherin gamma subfamily A, 12	5q31	ENSG00000253159	CDH21 FIB3 PCDH-GAMMA-A12	Homo_sapiens	TRUE	64	NA	NA	TRUE
7.37862	1.02903	4.67255	0.000626365	0.163949	21.8327	0.000626365	NM_032493.3_at	8907	AP1M1	adaptor-related protein complex 1, mu 1 subunit	19p13.12	ENSG00000072958	AP47 CLAPM2 CLTNM MU-1A	Homo_sapiens	TRUE	61	NA	NA	TRUE
6.38672	0.755351	4.65759	0.000642084	0.163982	21.6932	0.000642084	NM_001142854.1_at	84221	C21orf56	chromosome 21 open reading frame 56	21q22.3	ENSG00000160284	NA	Homo_sapiens	TRUE	34	NA	NA	TRUE
6.94877	1.24925	4.65524	0.000644594	0.163982	21.6713	0.000644594	NM_001146289.1_at	64175	LEPRE1	leucine proline-enriched proteoglycan (leprecan) 1	1p34.1	ENSG00000117385 LRG_5	GROS1 OI8 P3H1	Homo_sapiens	TRUE	79	NA	NA	TRUE
4.27246	-1.94582	-4.65363	0.000646317	0.163982	21.6563	0.000646317	NM_014432.2_at	53832	IL20RA	interleukin 20 receptor, alpha	6q23.3	ENSG00000016402	IL-20R1 ZCYTOR7	Homo_sapiens	TRUE	53	NA	NA	TRUE
6.67905	1.46448	4.65922	0.000640354	0.163982	21.7083	0.000640354	NM_018925.2_at	56101	PCDHGB5	protocadherin gamma subfamily B, 5	5q31	ENSG00000253953	PCDH-GAMMA-B5	Homo_sapiens	TRUE	63	NA	NA	TRUE
6.94877	1.24925	4.65524	0.000644594	0.163982	21.6713	0.000644594	NM_022356.3_at	64175	LEPRE1	leucine proline-enriched proteoglycan (leprecan) 1	1p34.1	ENSG00000117385 LRG_5	GROS1 OI8 P3H1	Homo_sapiens	TRUE	79	NA	NA	TRUE
5.39422	-1.62899	-4.64768	0.000652726	0.164598	21.601	0.000652726	NM_018017.2_at	55088	C10orf118	chromosome 10 open reading frame 118	10q25.3	ENSG00000165813	NA	Homo_sapiens	TRUE	72	NA	NA	TRUE
6.79628	-0.88443	-4.63747	0.000663885	0.166398	21.5062	0.000663885	NM_152789.2_at	257415	FAM133B	family with sequence similarity 133, member B	7q21.2	ENSG00000234545	NA	Homo_sapiens	TRUE	6	NA	NA	TRUE
6.98353	0.56905	4.62139	0.00068187	0.169876	21.3573	0.00068187	NM_014284.2_at	23154	NCDN	neurochondrin	1p34.3	ENSG00000020129	NA	Homo_sapiens	TRUE	57	NA	NA	TRUE
5.14305	-2.8066	-4.61764	0.000686144	0.169917	21.3226	0.000686144	NM_182762.3_at	346389	MACC1	metastasis associated in colon cancer 1	7p21.1	ENSG00000183742	7A5 SH3BP4L	Homo_sapiens	TRUE	78	NA	NA	TRUE
6.96508	0.570601	4.60594	0.00069963	0.170299	21.2147	0.00069963	NM_001014839.1_at	23154	NCDN	neurochondrin	1p34.3	ENSG00000020129	NA	Homo_sapiens	TRUE	45	NA	NA	TRUE
7.85697	1.84967	4.60041	0.000706111	0.170299	21.1637	0.000706111	NM_001168278.1_at	25937	WWTR1	WW domain containing transcription regulator 1	3q23-q24	ENSG00000018408	TAZ	Homo_sapiens	TRUE	52	NA	NA	TRUE
5.87608	1.31807	4.60841	0.000696757	0.170299	21.2375	0.000696757	NM_001193511.1_at	7786	MAP3K12	mitogen-activated protein kinase kinase kinase 12	12q13	ENSG00000139625	DLK MEKK12 MUK ZPK ZPKP1	Homo_sapiens	TRUE	86	NA	NA	TRUE
5.66006	-0.931258	-4.59509	0.000712394	0.170299	21.1149	0.000712394	NM_022080.2_at	63908	NAPB	N-ethylmaleimide-sensitive factor attachment protein, beta	20p12.3-p11.21	ENSG00000125814	SNAP-BETA SNAPB	Homo_sapiens	TRUE	67	NA	NA	TRUE
4.23965	-1.50544	-4.60477	0.000700998	0.170299	21.2039	0.000700998	NM_024320.3_at	79170	PRR15L	proline rich 15-like	17q21.32	ENSG00000167183	ATAD4	Homo_sapiens	TRUE	15	NA	NA	TRUE
6.16422	-2.41281	-4.59829	0.000708605	0.170299	21.1443	0.000708605	NM_033518.2_at	92745	SLC38A5	solute carrier family 38, member 5	Xp11.23	ENSG00000017483	JM24 SN2 SNAT5 pp7194	Homo_sapiens	TRUE	76	NA	NA	TRUE
6.53831	1.24843	4.57033	0.000742437	0.176461	20.8879	0.000742437	NM_018922.2_at	56104	PCDHGB1	protocadherin gamma subfamily B, 1	5q31	ENSG00000254221	PCDH-GAMMA-B1	Homo_sapiens	TRUE	74	NA	NA	TRUE
6.50886	1.84335	4.56533	0.000748672	0.176926	20.8422	0.000748672	NM_032208.2_at	84168	ANTXR1	anthrax toxin receptor 1	2p13.1	ENSG00000169604	ATR TEM8	Homo_sapiens	TRUE	110	NA	NA	TRUE
7.38615	-1.11817	-4.55972	0.000755713	0.17735	20.7911	0.000755713	NM_001242902.1_at	8165	AKAP1	A kinase (PRKA) anchor protein 1	17q22	ENSG00000121057	AKAP AKAP121 AKAP149 AKAP84 D-AKAP1 PPP1R43 PRKA1 SAKAP84	Homo_sapiens	TRUE	75	NA	NA	TRUE
6.04941	1.22868	4.55709	0.000759043	0.17735	20.7671	0.000759043	NM_032088.1_at	9708	PCDHGA8	protocadherin gamma subfamily A, 8	5q31	ENSG00000253767	PCDH-GAMMA-A8	Homo_sapiens	TRUE	82	NA	NA	TRUE
6.48856	0.794565	4.54967	0.000768521	0.177558	20.6995	0.000768521	NM_001013257.2_at	4059	BCAM	basal cell adhesion molecule (Lutheran blood group)	19q13.2	ENSG00000187244	AU CD239 LU MSK19	Homo_sapiens	TRUE	86	NA	NA	TRUE
5.63111	-1.73533	-4.55169	0.00076593	0.177558	20.7179	0.00076593	NM_001198.3_at	639	PRDM1	PR domain containing 1, with ZNF domain	6q21	ENSG00000057657	BLIMP1 PRDI-BF1	Homo_sapiens	TRUE	57	NA	NA	TRUE
7.15305	-1.27101	-4.54534	0.000774107	0.177855	20.6602	0.000774107	NM_033103.4_at	85415	RHPN2	rhophilin, Rho GTPase binding protein 2	19q13.11	ENSG00000131941	P76RBE RHOBP	Homo_sapiens	TRUE	38	NA	NA	TRUE
6.31554	1.23848	4.54125	0.000779424	0.178088	20.623	0.000779424	NM_033025.4_at	85360	SYDE1	synapse defective 1, Rho GTPase, homolog 1 (C. elegans)	19p13.12	ENSG00000105137	7h3	Homo_sapiens	TRUE	51	NA	NA	TRUE
8.60112	1.74402	4.52452	0.00080158	0.182144	20.4713	0.00080158	NM_001134321.1_at	26071	FAM127B	family with sequence similarity 127, member B	Xq26.3	ENSG00000203950	CXX1b MAR8A	Homo_sapiens	TRUE	12	NA	NA	TRUE
6.50333	-3.13635	-4.50996	0.000821402	0.185628	20.3397	0.000821402	NM_020672.2_at	57402	S100A14	S100 calcium binding protein A14	1q21.3	ENSG00000189334	BCMP84 S100A15	Homo_sapiens	TRUE	23	NA	NA	TRUE
6.37546	-2.1352	-4.5064	0.000826316	0.185723	20.3077	0.000826316	NM_001136007.1_at	5349	FXYD3	FXYD domain containing ion transport regulator 3	19q13.12	ENSG00000089356	MAT8 PLML	Homo_sapiens	TRUE	36	NA	NA	TRUE
7.38794	-1.08582	-4.49983	0.000835479	0.186768	20.2485	0.000835479	NM_003488.3_at	8165	AKAP1	A kinase (PRKA) anchor protein 1	17q22	ENSG00000121057	AKAP AKAP121 AKAP149 AKAP84 D-AKAP1 PPP1R43 PRKA1 SAKAP84	Homo_sapiens	TRUE	75	NA	NA	TRUE
3.83703	-1.00923	-4.48002	0.00086377	0.192054	20.0706	0.00086377	NM_138969.2_at	195814	SDR16C5	short chain dehydrogenase/reductase family 16C, member 5	8q12.1	ENSG00000170786	RDH#2 RDH-E2 RDHE2	Homo_sapiens	TRUE	54	NA	NA	TRUE
3.61226	-0.623789	-4.46383	0.000887633	0.194227	19.9258	0.000887633	NM_001040057.1_at	257415	FAM133B	family with sequence similarity 133, member B	7q21.2	ENSG00000234545	NA	Homo_sapiens	TRUE	9	NA	NA	TRUE
5.4667	-0.594917	-4.46808	0.000881305	0.194227	19.9637	0.000881305	NM_001112732.2_at	23263	MCF2L	MCF.2 cell line derived transforming sequence-like	13q34	ENSG00000126217	ARHGEF14 DBS OST	Homo_sapiens	TRUE	153	NA	NA	TRUE
6.5054	-2.39919	-4.46577	0.000884735	0.194227	19.9431	0.000884735	NM_001136011.1_at	5349	FXYD3	FXYD domain containing ion transport regulator 3	19q13.12	ENSG00000089356	MAT8 PLML	Homo_sapiens	TRUE	34	NA	NA	TRUE
4.76437	-2.31957	-4.43527	0.000931423	0.197746	19.6716	0.000931423	NM_001105248.1_at	79838	TMC5	transmembrane channel-like 5	16p12.3	ENSG00000103534	NA	Homo_sapiens	TRUE	121	NA	NA	TRUE
6.47847	-1.17751	-4.42637	0.000945529	0.197746	19.5927	0.000945529	NM_001136010.1_at	5349	FXYD3	FXYD domain containing ion transport regulator 3	19q13.12	ENSG00000089356	MAT8 PLML	Homo_sapiens	TRUE	13	NA	NA	TRUE
5.49578	-1.28298	-4.44293	0.000919465	0.197746	19.7396	0.000919465	NM_001243763.1_at	9910	RABGAP1L	RAB GTPase activating protein 1-like	1q24	ENSG00000152061	HHL TBC1D18	Homo_sapiens	TRUE	24	NA	NA	TRUE
6.66758	-1.9401	-4.42909	0.000941192	0.197746	19.6168	0.000941192	NM_002313.5_at	3983	ABLIM1	actin binding LIM protein 1	10q25	ENSG00000099204	ABLIM LIMAB1 LIMATIN abLIM-1	Homo_sapiens	TRUE	126	NA	NA	TRUE
6.17114	-1.48419	-4.4256	0.000946748	0.197746	19.586	0.000946748	NM_002670.2_at	5357	PLS1	plastin 1	3q23	ENSG00000120756	NA	Homo_sapiens	TRUE	68	NA	NA	TRUE
5.65716	-1.11544	-4.42958	0.000940405	0.197746	19.6212	0.000940405	NM_002908.2_at	5966	REL	v-rel reticuloendotheliosis viral oncogene homolog (avian)	2p13-p12	ENSG00000162924	C-Rel	Homo_sapiens	TRUE	60	NA	NA	TRUE
6.65774	-2.89755	-4.43721	0.000928377	0.197746	19.6888	0.000928377	NM_005971.3_at	5349	FXYD3	FXYD domain containing ion transport regulator 3	19q13.12	ENSG00000089356	MAT8 PLML	Homo_sapiens	TRUE	30	NA	NA	TRUE
6.9969	-0.918253	-4.43532	0.000931342	0.197746	19.6721	0.000931342	NM_153371.3_at	222484	LNX2	ligand of numb-protein X 2	13q12.2	ENSG00000139517	PDZRN1	Homo_sapiens	TRUE	64	NA	NA	TRUE
4.66949	1.59409	4.43106	0.000938056	0.197746	19.6343	0.000938056	NR_003361.1_at	100033820	SNORD116-28	small nucleolar RNA, C/D box 116-28	15q11.2	ENSG00000224078	HBII-85-28	Homo_sapiens	TRUE	4	NA	NA	TRUE
3.70153	-2.00897	-4.41224	0.000968373	0.200588	19.4678	0.000968373	NM_001242729.1_at	54848	ARHGEF38	Rho guanine nucleotide exchange factor (GEF) 38	4q24	ENSG00000236699	NA	Homo_sapiens	TRUE	67	NA	NA	TRUE
6.032	-1.28409	-4.41121	0.000970055	0.200588	19.4588	0.000970055	NR_072996.1_at	5603	MAPK13	mitogen-activated protein kinase 13	6p21.31	ENSG00000156711	MAPK 13 MAPK-13 PRKM13 SAPK4 p38delta	Homo_sapiens	TRUE	86	NA	NA	TRUE
7.38375	-1.13363	-4.39973	0.000989077	0.203504	19.3577	0.000989077	NM_001242903.1_at	8165	AKAP1	A kinase (PRKA) anchor protein 1	17q22	ENSG00000121057	AKAP AKAP121 AKAP149 AKAP84 D-AKAP1 PPP1R43 PRKA1 SAKAP84	Homo_sapiens	TRUE	75	NA	NA	TRUE
4.78235	-2.28602	-4.39324	0.00100002	0.203859	19.3005	0.00100002	NM_001261841.1_at	79838	TMC5	transmembrane channel-like 5	16p12.3	ENSG00000103534	NA	Homo_sapiens	TRUE	124	NA	NA	TRUE
5.87569	-0.952108	-4.39286	0.00100066	0.203859	19.2972	0.00100066	NM_012173.3_at	26260	FBXO25	F-box protein 25	8p23.3	ENSG00000147364	FBX25	Homo_sapiens	TRUE	44	NA	NA	TRUE
6.88792	1.04526	4.38178	0.00101962	0.204697	19.2	0.00101962	NM_000156.5_at	2593	GAMT	guanidinoacetate N-methyltransferase	19p13.3	ENSG00000130005	PIG2 TP53I2	Homo_sapiens	TRUE	34	NA	NA	TRUE
6.09437	-1.30935	-4.38339	0.00101684	0.204697	19.2141	0.00101684	NM_002754.4_at	5603	MAPK13	mitogen-activated protein kinase 13	6p21.31	ENSG00000156711	MAPK 13 MAPK-13 PRKM13 SAPK4 p38delta	Homo_sapiens	TRUE	92	NA	NA	TRUE
3.92008	-1.94045	-4.38614	0.00101211	0.204697	19.2382	0.00101211	NM_017700.1_at	54848	ARHGEF38	Rho guanine nucleotide exchange factor (GEF) 38	4q24	ENSG00000236699	NA	Homo_sapiens	TRUE	22	NA	NA	TRUE
4.99199	-1.2367	-4.3743	0.00103263	0.206306	19.1345	0.00103263	NM_001104554.1_at	54852	PAQR5	progestin and adipoQ receptor family member V	15q23	ENSG00000137819	MPRG	Homo_sapiens	TRUE	64	NA	NA	TRUE
7.65648	0.842043	4.36992	0.00104033	0.206846	19.0962	0.00104033	NM_001243254.1_at	23258	DENND5A	DENN/MADD domain containing 5A	11p15.4	ENSG00000184014	RAB6IP1	Homo_sapiens	TRUE	129	NA	NA	TRUE
5.51573	-1.42926	-4.36057	0.00105696	0.209147	19.0146	0.00105696	NM_017705.3_at	54852	PAQR5	progestin and adipoQ receptor family member V	15q23	ENSG00000137819	MPRG	Homo_sapiens	TRUE	56	NA	NA	TRUE
6.6482	-2.00992	-4.34616	0.00108315	0.209322	18.8891	0.00108315	NM_001003408.1_at	3983	ABLIM1	actin binding LIM protein 1	10q25	ENSG00000099204	ABLIM LIMAB1 LIMATIN abLIM-1	Homo_sapiens	TRUE	123	NA	NA	TRUE
5.67854	-1.84838	-4.3479	0.00107995	0.209322	18.9043	0.00107995	NM_001017915.1_at	3635	INPP5D	inositol polyphosphate-5-phosphatase, 145kDa	2q37.1	ENSG00000168918	SHIP SHIP1 SIP-145 hp51CN	Homo_sapiens	TRUE	93	NA	NA	TRUE
4.66986	-2.30006	-4.35094	0.00107438	0.209322	18.9307	0.00107438	NM_001105249.1_at	79838	TMC5	transmembrane channel-like 5	16p12.3	ENSG00000103534	NA	Homo_sapiens	TRUE	113	NA	NA	TRUE
5.67854	-1.84838	-4.3479	0.00107995	0.209322	18.9043	0.00107995	NM_005541.3_at	3635	INPP5D	inositol polyphosphate-5-phosphatase, 145kDa	2q37.1	ENSG00000168918	SHIP SHIP1 SIP-145 hp51CN	Homo_sapiens	TRUE	93	NA	NA	TRUE
7.15276	-1.02846	-4.35586	0.00106545	0.209322	18.9735	0.00106545	NM_024116.3_at	79101	TAF1D	TATA box binding protein (TBP)-associated factor, RNA polymerase I, D, 41kDa	11q21	ENSG00000166012	JOSD3 RAFI41 TAF(I)41 TAFI41	Homo_sapiens	TRUE	35	NA	NA	TRUE
6.72708	-2.00609	-4.33238	0.00110883	0.210971	18.7695	0.00110883	NM_001003407.1_at	3983	ABLIM1	actin binding LIM protein 1	10q25	ENSG00000099204	ABLIM LIMAB1 LIMATIN abLIM-1	Homo_sapiens	TRUE	119	NA	NA	TRUE
5.48633	-1.23354	-4.32759	0.00111791	0.210971	18.728	0.00111791	NM_001035230.2_at	9910	RABGAP1L	RAB GTPase activating protein 1-like	1q24	ENSG00000152061	HHL TBC1D18	Homo_sapiens	TRUE	24	NA	NA	TRUE
6.65778	-1.57833	-4.32873	0.00111574	0.210971	18.7379	0.00111574	NM_001136008.1_at	5349	FXYD3	FXYD domain containing ion transport regulator 3	19q13.12	ENSG00000089356	MAT8 PLML	Homo_sapiens	TRUE	28	NA	NA	TRUE
7.46968	1.39202	4.33544	0.00110307	0.210971	18.7961	0.00110307	NM_018240.5_at	55243	KIRREL	kin of IRRE like (Drosophila)	1q21-q25	ENSG00000183853	NEPH1	Homo_sapiens	TRUE	63	NA	NA	TRUE
6.38195	-1.86324	-4.32783	0.00111745	0.210971	18.7301	0.00111745	NM_021910.2_at	5349	FXYD3	FXYD domain containing ion transport regulator 3	19q13.12	ENSG00000089356	MAT8 PLML	Homo_sapiens	TRUE	38	NA	NA	TRUE
5.3912	-0.789999	-4.32529	0.00112229	0.210971	18.7081	0.00112229	NM_032239.2_at	55132	LARP1B	La ribonucleoprotein domain family, member 1B	4q28.2	ENSG00000138709	LARP2	Homo_sapiens	TRUE	46	NA	NA	TRUE
6.17705	1.57104	4.31563	0.00114091	0.211354	18.6246	0.00114091	NM_001007075.2_at	51088	KLHL5	kelch-like 5 (Drosophila)	4p14	ENSG00000109790	NA	Homo_sapiens	TRUE	65	NA	NA	TRUE
6.42815	0.567172	4.30713	0.00115754	0.211354	18.5514	0.00115754	NM_001014841.1_at	23154	NCDN	neurochondrin	1p34.3	ENSG00000020129	NA	Homo_sapiens	TRUE	37	NA	NA	TRUE
7.70774	2.65853	4.3079	0.00115603	0.211354	18.558	0.00115603	NM_001020819.1_at	91663	MYADM	myeloid-associated differentiation marker	19q13.42	ENSG00000179820	SB135	Homo_sapiens	TRUE	58	NA	NA	TRUE
6.20242	-1.43816	-4.30583	0.00116011	0.211354	18.5402	0.00116011	NM_001145319.1_at	5357	PLS1	plastin 1	3q23	ENSG00000120756	NA	Homo_sapiens	TRUE	68	NA	NA	TRUE
7.68141	0.820564	4.314	0.00114406	0.211354	18.6106	0.00114406	NM_015213.3_at	23258	DENND5A	DENN/MADD domain containing 5A	11p15.4	ENSG00000184014	RAB6IP1	Homo_sapiens	TRUE	133	NA	NA	TRUE
6.4037	-0.787399	-4.30592	0.00115993	0.211354	18.541	0.00115993	NM_017714.2_at	55617	TASP1	taspase, threonine aspartase, 1	20p12.1	ENSG00000089123	C20orf13 dJ585I14.2	Homo_sapiens	TRUE	67	NA	NA	TRUE
7.08528	1.7438	4.30914	0.00115359	0.211354	18.5687	0.00115359	NM_053034.2_at	84168	ANTXR1	anthrax toxin receptor 1	2p13.1	ENSG00000169604	ATR TEM8	Homo_sapiens	TRUE	70	NA	NA	TRUE
5.22491	-0.838776	-4.28611	0.0011998	0.215734	18.3707	0.0011998	NM_001257998.1_at	55610	CCDC132	coiled-coil domain containing 132	7q21.3	ENSG00000004766	NA	Homo_sapiens	TRUE	132	NA	NA	TRUE
5.22491	-0.838776	-4.28611	0.0011998	0.215734	18.3707	0.0011998	NM_017667.3_at	55610	CCDC132	coiled-coil domain containing 132	7q21.3	ENSG00000004766	NA	Homo_sapiens	TRUE	132	NA	NA	TRUE
4.42978	-0.789417	-4.28827	0.00119538	0.215734	18.3893	0.00119538	NR_040051.1_at	100506686	IQCH-AS1	IQCH antisense RNA 1	15q23	ENSG00000259673	NA	Homo_sapiens	TRUE	31	NA	NA	TRUE
7.73733	2.75935	4.28062	0.0012111	0.216824	18.3237	0.0012111	NM_138373.3_at	91663	MYADM	myeloid-associated differentiation marker	19q13.42	ENSG00000179820	SB135	Homo_sapiens	TRUE	54	NA	NA	TRUE
5.4886	-2.31404	-4.25128	0.00127338	0.221531	18.0734	0.00127338	NM_001130172.1_at	4602	MYB	v-myb myeloblastosis viral oncogene homolog (avian)	6q22-q23	ENSG00000118513	Cmyb c-myb c-myb_CDS efg	Homo_sapiens	TRUE	74	NA	NA	TRUE
5.36413	-2.24159	-4.23004	0.00132055	0.221531	17.8933	0.00132055	NM_001130173.1_at	4602	MYB	v-myb myeloblastosis viral oncogene homolog (avian)	6q22-q23	ENSG00000118513	Cmyb c-myb c-myb_CDS efg	Homo_sapiens	TRUE	78	NA	NA	TRUE
6.00632	1.52395	4.22689	0.00132771	0.221531	17.8666	0.00132771	NM_001145418.1_at	23331	TTC28	tetratricopeptide repeat domain 28	22q12.1	ENSG00000100154	NA	Homo_sapiens	TRUE	98	NA	NA	TRUE
4.97703	-1.16489	-4.23008	0.00132046	0.221531	17.8936	0.00132046	NM_001146152.1_at	1595	CYP51A1	cytochrome P450, family 51, subfamily A, polypeptide 1	7q21.2	ENSG00000001630	CP51 CYP51 CYPL1 LDM P450-14DM P450L1	Homo_sapiens	TRUE	7	NA	NA	TRUE
5.36413	-2.24159	-4.23004	0.00132055	0.221531	17.8933	0.00132055	NM_001161656.1_at	4602	MYB	v-myb myeloblastosis viral oncogene homolog (avian)	6q22-q23	ENSG00000118513	Cmyb c-myb c-myb_CDS efg	Homo_sapiens	TRUE	78	NA	NA	TRUE
5.39232	-2.34294	-4.24011	0.00129796	0.221531	17.9786	0.00129796	NM_001161657.1_at	4602	MYB	v-myb myeloblastosis viral oncogene homolog (avian)	6q22-q23	ENSG00000118513	Cmyb c-myb c-myb_CDS efg	Homo_sapiens	TRUE	70	NA	NA	TRUE
5.36413	-2.24159	-4.23004	0.00132055	0.221531	17.8933	0.00132055	NM_001161658.1_at	4602	MYB	v-myb myeloblastosis viral oncogene homolog (avian)	6q22-q23	ENSG00000118513	Cmyb c-myb c-myb_CDS efg	Homo_sapiens	TRUE	78	NA	NA	TRUE
5.41	-2.3607	-4.25759	0.00125972	0.221531	18.127	0.00125972	NM_001161659.1_at	4602	MYB	v-myb myeloblastosis viral oncogene homolog (avian)	6q22-q23	ENSG00000118513	Cmyb c-myb c-myb_CDS efg	Homo_sapiens	TRUE	70	NA	NA	TRUE
7.88551	1.88789	4.24332	0.00129085	0.221531	18.0058	0.00129085	NM_001270400.1_at	7846	TUBA1A	tubulin, alpha 1a	12q13.12	ENSG00000167552	B-ALPHA-1 LIS3 TUBA3	Homo_sapiens	TRUE	24	NA	NA	TRUE
6.89847	3.28666	4.25138	0.00127316	0.221531	18.0743	0.00127316	NM_003069.3_at	6594	SMARCA1	SWI/SNF related, matrix associated, actin dependent regulator of chromatin, subfamily a, member 1	Xq25	ENSG00000102038	ISWI NURF140 SNF2L SNF2L1 SNF2LB SNF2LT SWI SWI2	Homo_sapiens	TRUE	130	NA	NA	TRUE
9.93522	2.22799	4.25	0.00127617	0.221531	18.0625	0.00127617	NM_003380.3_at	7431	VIM	vimentin	10p13	ENSG00000026025	NA	Homo_sapiens	TRUE	85	NA	NA	TRUE
5.4886	-2.31404	-4.25128	0.00127338	0.221531	18.0734	0.00127338	NM_005375.2_at	4602	MYB	v-myb myeloblastosis viral oncogene homolog (avian)	6q22-q23	ENSG00000118513	Cmyb c-myb c-myb_CDS efg	Homo_sapiens	TRUE	74	NA	NA	TRUE
6.57285	-1.21244	-4.23632	0.00130643	0.221531	17.9464	0.00130643	NM_014256.3_at	10331	B3GNT3	UDP-GlcNAc:betaGal beta-1,3-N-acetylglucosaminyltransferase 3	19p13.1	ENSG00000179913	B3GAL-T8 B3GN-T3 B3GNT-3 HP10328 TMEM3 beta3Gn-T3	Homo_sapiens	TRUE	40	NA	NA	TRUE
5.82966	1.4774	4.25343	0.0012687	0.221531	18.0917	0.0012687	NM_015990.4_at	51088	KLHL5	kelch-like 5 (Drosophila)	4p14	ENSG00000109790	NA	Homo_sapiens	TRUE	70	NA	NA	TRUE
4.43578	-1.85209	-4.22421	0.00133382	0.221531	17.844	0.00133382	NM_024780.4_at	79838	TMC5	transmembrane channel-like 5	16p12.3	ENSG00000103534	NA	Homo_sapiens	TRUE	112	NA	NA	TRUE
6.89847	3.28666	4.25138	0.00127316	0.221531	18.0743	0.00127316	NM_139035.2_at	6594	SMARCA1	SWI/SNF related, matrix associated, actin dependent regulator of chromatin, subfamily a, member 1	Xq25	ENSG00000102038	ISWI NURF140 SNF2L SNF2L1 SNF2LB SNF2LT SWI SWI2	Homo_sapiens	TRUE	130	NA	NA	TRUE
5.85108	-0.913163	-4.22674	0.00132806	0.221531	17.8653	0.00132806	NM_183420.1_at	26260	FBXO25	F-box protein 25	8p23.3	ENSG00000147364	FBX25	Homo_sapiens	TRUE	45	NA	NA	TRUE
8.98999	1.11232	4.22578	0.00133023	0.221531	17.8572	0.00133023	NM_206824.1_at	79001	VKORC1	vitamin K epoxide reductase complex, subunit 1	16p11.2	ENSG00000167397	EDTP308 IMAGE3455200 MST134 MST576 VKCFD2 VKOR	Homo_sapiens	TRUE	29	NA	NA	TRUE
7.73889	2.81307	4.2117	0.00136276	0.22296	17.7384	0.00136276	NM_001020820.1_at	91663	MYADM	myeloid-associated differentiation marker	19q13.42	ENSG00000179820	SB135	Homo_sapiens	TRUE	52	NA	NA	TRUE
6.5725	-2.30612	-4.2117	0.00136276	0.22296	17.7384	0.00136276	NM_001136012.1_at	5349	FXYD3	FXYD domain containing ion transport regulator 3	19q13.12	ENSG00000089356	MAT8 PLML	Homo_sapiens	TRUE	34	NA	NA	TRUE
6.25138	1.5796	4.2163	0.00135205	0.22296	17.7772	0.00135205	NM_001171654.1_at	51088	KLHL5	kelch-like 5 (Drosophila)	4p14	ENSG00000109790	NA	Homo_sapiens	TRUE	57	NA	NA	TRUE
6.00083	-1.40414	-4.21098	0.00136445	0.22296	17.7323	0.00136445	NM_001172312.1_at	5357	PLS1	plastin 1	3q23	ENSG00000120756	NA	Homo_sapiens	TRUE	74	NA	NA	TRUE
8.74636	-0.817413	-4.20888	0.00136937	0.22296	17.7147	0.00136937	NM_015317.1_at	23369	PUM2	pumilio homolog 2 (Drosophila)	2p22-p21	ENSG00000055917	PUMH2 PUML2	Homo_sapiens	TRUE	111	NA	NA	TRUE
2.83199	-0.901815	-4.18793	0.00141954	0.223899	17.5388	0.00141954	NM_001003702.2_at	445328	ARHGEF35	Rho guanine nucleotide exchange factor (GEF) 35	7q35	ENSG00000213214	ARHGEF5L CTAGE4	Homo_sapiens	TRUE	4	NA	NA	TRUE
7.72233	2.54327	4.19874	0.00139343	0.223899	17.6294	0.00139343	NM_001020818.1_at	91663	MYADM	myeloid-associated differentiation marker	19q13.42	ENSG00000179820	SB135	Homo_sapiens	TRUE	60	NA	NA	TRUE
7.76966	2.72221	4.19832	0.00139443	0.223899	17.6259	0.00139443	NM_001020821.1_at	91663	MYADM	myeloid-associated differentiation marker	19q13.42	ENSG00000179820	SB135	Homo_sapiens	TRUE	54	NA	NA	TRUE
7.69853	1.75162	4.19781	0.00139564	0.223899	17.6216	0.00139564	NM_001078171.1_at	8933	FAM127A	family with sequence similarity 127, member A	Xq26	ENSG00000134590	CXX1 MAR8C MART8C Mar8 Mart8	Homo_sapiens	TRUE	19	NA	NA	TRUE
5.50743	-2.26707	-4.18428	0.00142849	0.223899	17.5082	0.00142849	NM_001161660.1_at	4602	MYB	v-myb myeloblastosis viral oncogene homolog (avian)	6q22-q23	ENSG00000118513	Cmyb c-myb c-myb_CDS efg	Homo_sapiens	TRUE	70	NA	NA	TRUE
6.01892	1.33545	4.19074	0.0014127	0.223899	17.5623	0.0014127	NM_001270399.1_at	7846	TUBA1A	tubulin, alpha 1a	12q13.12	ENSG00000167552	B-ALPHA-1 LIS3 TUBA3	Homo_sapiens	TRUE	34	NA	NA	TRUE
8.10844	1.98824	4.19029	0.00141379	0.223899	17.5586	0.00141379	NM_006009.3_at	7846	TUBA1A	tubulin, alpha 1a	12q13.12	ENSG00000167552	B-ALPHA-1 LIS3 TUBA3	Homo_sapiens	TRUE	22	NA	NA	TRUE
5.15691	-2.33438	-4.18719	0.00142137	0.223899	17.5325	0.00142137	NM_014585.5_at	30061	SLC40A1	solute carrier family 40 (iron-regulated transporter), member 1	2q32	ENSG00000138449	FPN1 HFE4 IREG1 MST079 MTP1 SLC11A3	Homo_sapiens	TRUE	67	NA	NA	TRUE
6.48819	1.95722	4.18881	0.0014174	0.223899	17.5461	0.0014174	NM_018153.3_at	84168	ANTXR1	anthrax toxin receptor 1	2p13.1	ENSG00000169604	ATR TEM8	Homo_sapiens	TRUE	63	NA	NA	TRUE
7.03922	-1.0118	-4.18022	0.0014385	0.223899	17.4742	0.0014385	NM_144498.1_at	9885	OSBPL2	oxysterol binding protein-like 2	20q13.3	ENSG00000130703	ORP-2 ORP2	Homo_sapiens	TRUE	72	NA	NA	TRUE
7.42561	-0.825584	-4.17957	0.00144011	0.223899	17.4688	0.00144011	NM_147134.2_at	4799	NFX1	nuclear transcription factor, X-box binding 1	9p13.3	ENSG00000086102	NFX2	Homo_sapiens	TRUE	94	NA	NA	TRUE
5.11802	-1.1607	-4.18038	0.0014381	0.223899	17.4756	0.0014381	NR_038272.1_at	100506866	TTN-AS1	TTN antisense RNA 1	-	ENSG00000237298	NA	Homo_sapiens	TRUE	72	NA	NA	TRUE
7.17742	1.69137	4.16837	0.00146813	0.2274	17.3753	0.00146813	NM_006366.2_at	10486	CAP2	CAP, adenylate cyclase-associated protein, 2 (yeast)	6p22.3	ENSG00000112186	NA	Homo_sapiens	TRUE	62	NA	NA	TRUE
5.61577	-3.24083	-4.16538	0.0014757	0.22772	17.3504	0.0014757	NM_144765.2_at	10205	MPZL2	myelin protein zero-like 2	11q24	ENSG00000149573	EVA EVA1	Homo_sapiens	TRUE	29	NA	NA	TRUE
5.83375	1.4204	4.16282	0.00148223	0.227877	17.3291	0.00148223	NM_199039.3_at	51088	KLHL5	kelch-like 5 (Drosophila)	4p14	ENSG00000109790	NA	Homo_sapiens	TRUE	66	NA	NA	TRUE
6.15057	-3.53887	-4.14837	0.00151959	0.232072	17.209	0.00151959	NM_005797.3_at	10205	MPZL2	myelin protein zero-like 2	11q24	ENSG00000149573	EVA EVA1	Homo_sapiens	TRUE	28	NA	NA	TRUE
5.96338	-0.565329	-4.14793	0.00152073	0.232072	17.2053	0.00152073	NM_020469.2_at	28	ABO	ABO blood group (transferase A, alpha 1-3-N-acetylgalactosaminyltransferase; transferase B, alpha 1-3-galactosyltransferase)	9q34.2	ENSG00000256062 ENSG00000175164	A3GALNT A3GALT1 GTB NAGAT	Homo_sapiens	TRUE	32	NA	NA	TRUE
4.73609	-2.68063	-4.14079	0.00153958	0.234085	17.1461	0.00153958	NM_003385.4_at	7447	VSNL1	visinin-like 1	2p24.3	ENSG00000163032	HLP3 HPCAL3 HUVISL1 VILIP VILIP-1	Homo_sapiens	TRUE	28	NA	NA	TRUE
6.38498	-3.03463	-4.13278	0.00156099	0.236471	17.0799	0.00156099	NM_001982.3_at	2065	ERBB3	v-erb-b2 erythroblastic leukemia viral oncogene homolog 3 (avian)	12q13	ENSG00000065361	ErbB-3 HER3 LCCS2 MDA-BF-1 c-erbB-3 c-erbB3 erbB3-S p180-ErbB3 p45-sErbB3 p85-sErbB3	Homo_sapiens	TRUE	137	NA	NA	TRUE
7.92964	-0.822563	-4.12821	0.00157338	0.236613	17.0421	0.00157338	NM_001251825.1_at	6667	SP1	Sp1 transcription factor	12q13.1	ENSG00000185591	NA	Homo_sapiens	TRUE	44	NA	NA	TRUE
7.92964	-0.822563	-4.12821	0.00157338	0.236613	17.0421	0.00157338	NM_138473.2_at	6667	SP1	Sp1 transcription factor	12q13.1	ENSG00000185591	NA	Homo_sapiens	TRUE	44	NA	NA	TRUE
5.40638	-1.79791	-4.12204	0.00159022	0.23828	16.9912	0.00159022	NM_001198611.1_at	9053	MAP7	microtubule-associated protein 7	6q23.3	ENSG00000135525	E-MAP-115 EMAP115	Homo_sapiens	TRUE	102	NA	NA	TRUE
4.3371	-0.980593	-4.11777	0.001602	0.239178	16.956	0.001602	NM_012198.3_at	25801	GCA	grancalcin, EF-hand calcium binding protein	2q24.2	ENSG00000115271	GCL	Homo_sapiens	TRUE	53	NA	NA	TRUE
5.64724	-1.90991	-4.11136	0.00161983	0.240107	16.9033	0.00161983	NM_001198608.1_at	9053	MAP7	microtubule-associated protein 7	6q23.3	ENSG00000135525	E-MAP-115 EMAP115	Homo_sapiens	TRUE	108	NA	NA	TRUE
5.64724	-1.90991	-4.11136	0.00161983	0.240107	16.9033	0.00161983	NM_001198609.1_at	9053	MAP7	microtubule-associated protein 7	6q23.3	ENSG00000135525	E-MAP-115 EMAP115	Homo_sapiens	TRUE	108	NA	NA	TRUE
5.6893	-1.91861	-4.10765	0.00163025	0.240787	16.8728	0.00163025	NM_001198614.1_at	9053	MAP7	microtubule-associated protein 7	6q23.3	ENSG00000135525	E-MAP-115 EMAP115	Homo_sapiens	TRUE	107	NA	NA	TRUE
5.75236	-1.93705	-4.09808	0.00165744	0.241356	16.7943	0.00165744	NM_001198615.1_at	9053	MAP7	microtubule-associated protein 7	6q23.3	ENSG00000135525	E-MAP-115 EMAP115	Homo_sapiens	TRUE	103	NA	NA	TRUE
5.75236	-1.93705	-4.09808	0.00165744	0.241356	16.7943	0.00165744	NM_001198618.1_at	9053	MAP7	microtubule-associated protein 7	6q23.3	ENSG00000135525	E-MAP-115 EMAP115	Homo_sapiens	TRUE	103	NA	NA	TRUE
5.75236	-1.93705	-4.09808	0.00165744	0.241356	16.7943	0.00165744	NM_001198619.1_at	9053	MAP7	microtubule-associated protein 7	6q23.3	ENSG00000135525	E-MAP-115 EMAP115	Homo_sapiens	TRUE	103	NA	NA	TRUE
7.94571	1.67262	4.10252	0.00164477	0.241356	16.8307	0.00164477	NM_006986.3_at	9500	MAGED1	melanoma antigen family D, 1	Xp11.23	ENSG00000179222	DLXIN-1 NRAGE	Homo_sapiens	TRUE	82	NA	NA	TRUE
7.93955	1.66792	4.08999	0.00168081	0.2439	16.728	0.00168081	NM_001005332.1_at	9500	MAGED1	melanoma antigen family D, 1	Xp11.23	ENSG00000179222	DLXIN-1 NRAGE	Homo_sapiens	TRUE	80	NA	NA	TRUE
7.92139	1.6396	4.08567	0.00169343	0.244873	16.6927	0.00169343	NM_001005333.1_at	9500	MAGED1	melanoma antigen family D, 1	Xp11.23	ENSG00000179222	DLXIN-1 NRAGE	Homo_sapiens	TRUE	86	NA	NA	TRUE
8.88186	-0.924568	-4.07709	0.00171878	0.245455	16.6227	0.00171878	NM_000786.3_at	1595	CYP51A1	cytochrome P450, family 51, subfamily A, polypeptide 1	7q21.2	ENSG00000001630	CP51 CYP51 CYPL1 LDM P450-14DM P450L1	Homo_sapiens	TRUE	9	NA	NA	TRUE
5.94259	-1.28375	-4.07277	0.00173171	0.245455	16.5874	0.00173171	NM_001166271.1_at	221178	SPATA13	spermatogenesis associated 13	13q12.12	ENSG00000182957	ARHGEF29 ASEF2	Homo_sapiens	TRUE	103	NA	NA	TRUE
7.5403	0.907754	4.07034	0.00173901	0.245455	16.5677	0.00173901	NM_002730.3_at	5566	PRKACA	protein kinase, cAMP-dependent, catalytic, alpha	19p13.1	ENSG00000072062	PKACA	Homo_sapiens	TRUE	50	NA	NA	TRUE
7.50009	-2.1079	-4.07981	0.0017107	0.245455	16.6449	0.0017107	NM_006720.3_at	3983	ABLIM1	actin binding LIM protein 1	10q25	ENSG00000099204	ABLIM LIMAB1 LIMATIN abLIM-1	Homo_sapiens	TRUE	88	NA	NA	TRUE
6.18041	1.40962	4.07047	0.0017386	0.245455	16.5688	0.0017386	NM_016174.4_at	51148	CERCAM	cerebral endothelial cell adhesion molecule	9q34.11	ENSG00000167123	CEECAM1 GLT25D3	Homo_sapiens	TRUE	70	NA	NA	TRUE
4.94022	-1.00737	-4.07163	0.00173513	0.245455	16.5781	0.00173513	NM_033393.2_at	85462	FHDC1	FH2 domain containing 1	4q31.3	ENSG00000137460	NA	Homo_sapiens	TRUE	81	NA	NA	TRUE
7.24131	-0.80313	-4.07086	0.00173743	0.245455	16.5719	0.00173743	NM_147133.2_at	4799	NFX1	nuclear transcription factor, X-box binding 1	9p13.3	ENSG00000086102	NFX2	Homo_sapiens	TRUE	122	NA	NA	TRUE
6.07229	-0.473322	-4.06227	0.00176351	0.248067	16.502	0.00176351	NM_001043353.1_at	7170	TPM3	tropomyosin 3	1q21.2	ENSG00000143549	CFTD NEM1 OK/SW-cl.5 TM-5 TM3 TM30 TM30nm TM5 TPMsk3 TRK hTM5 hscp30	Homo_sapiens	TRUE	26	NA	NA	TRUE
5.72367	-0.820449	-4.05614	0.00178235	0.249868	16.4523	0.00178235	NM_183421.1_at	26260	FBXO25	F-box protein 25	8p23.3	ENSG00000147364	FBX25	Homo_sapiens	TRUE	48	NA	NA	TRUE
6.88445	-1.09045	-4.04773	0.00180855	0.250988	16.3841	0.00180855	NM_001015002.1_at	3993	LLGL2	lethal giant larvae homolog 2 (Drosophila)	17q25.1	ENSG00000073350	HGL LGL2	Homo_sapiens	TRUE	50	NA	NA	TRUE
8.44937	0.582005	4.04881	0.00180517	0.250988	16.3928	0.00180517	NM_001183.4_at	537	ATP6AP1	ATPase, H+ transporting, lysosomal accessory protein 1	Xq28	ENSG00000071553	16A ATP6IP1 ATP6S1 Ac45 CF2 VATPS1 XAP-3 XAP3	Homo_sapiens	TRUE	67	NA	NA	TRUE
8.34204	-0.823176	-4.04929	0.00180365	0.250988	16.3968	0.00180365	NM_003109.1_at	6667	SP1	Sp1 transcription factor	12q13.1	ENSG00000185591	NA	Homo_sapiens	TRUE	43	NA	NA	TRUE
8.11218	-1.87784	-4.0458	0.00181463	0.25099	16.3685	0.00181463	NM_007011.7_at	11057	ABHD2	abhydrolase domain containing 2	15q26.1	ENSG00000140526	HS1-2 LABH2 PHPS1-2	Homo_sapiens	TRUE	87	NA	NA	TRUE
5.86362	-1.14542	-4.03714	0.00184211	0.253942	16.2985	0.00184211	NM_024901.3_at	79961	DENND2D	DENN/MADD domain containing 2D	1p13.3	ENSG00000162777	RP5-1180E21.2	Homo_sapiens	TRUE	56	NA	NA	TRUE
6.43716	-0.843767	-4.03286	0.00185586	0.254986	16.264	0.00185586	NM_001002814.2_at	80223	RAB11FIP1	RAB11 family interacting protein 1 (class I)	8p11.22	ENSG00000156675	NOEL1A RCP rab11-FIP1	Homo_sapiens	TRUE	85	NA	NA	TRUE
4.603	0.742462	4.02225	0.00189038	0.25887	16.1785	0.00189038	NM_001256171.1_at	7639	ZNF85	zinc finger protein 85	19p12	ENSG00000262562 ENSG00000105750	HPF4 HTF1	Homo_sapiens	TRUE	22	NA	NA	TRUE
6.2325	-3.7632	-4.01375	0.00191855	0.261861	16.1102	0.00191855	NM_001206615.1_at	26298	EHF	ets homologous factor	11p12	ENSG00000135373	ESE3 ESE3B ESEJ	Homo_sapiens	TRUE	45	NA	NA	TRUE
6.51444	-0.537573	-4.00421	0.00195065	0.265365	16.0337	0.00195065	NM_031431.3_at	83548	COG3	component of oligomeric golgi complex 3	13q14.13	ENSG00000136152	SEC34	Homo_sapiens	TRUE	123	NA	NA	TRUE
5.81852	0.524734	3.99685	0.00197583	0.267398	15.9748	0.00197583	NM_144579.2_at	94097	SFXN5	sideroflexin 5	-	ENSG00000144040	BBG-TCC	Homo_sapiens	TRUE	75	NA	NA	TRUE
3.25569	1.10115	3.99419	0.00198498	0.267398	15.9536	0.00198498	XR_110300.1_at	100506965	LOC100506965	uncharacterized LOC100506965	-	ENSG00000257151	NA	Homo_sapiens	TRUE	14	NA	NA	TRUE
3.25569	1.10115	3.99419	0.00198498	0.267398	15.9536	0.00198498	XR_133066.1_at	100506965	LOC100506965	uncharacterized LOC100506965	-	ENSG00000257151	NA	Homo_sapiens	TRUE	14	NA	NA	TRUE
8.60234	-1.91907	-3.98352	0.00202223	0.27153	15.8685	0.00202223	NM_152924.4_at	11057	ABHD2	abhydrolase domain containing 2	15q26.1	ENSG00000140526	HS1-2 LABH2 PHPS1-2	Homo_sapiens	TRUE	71	NA	NA	TRUE
8.87791	1.24887	3.98	0.00203469	0.27232	15.8404	0.00203469	NM_013943.2_at	25932	CLIC4	chloride intracellular channel 4	1p36.11	ENSG00000169504	CLIC4L H1 MTCLIC huH1 p64H1	Homo_sapiens	TRUE	28	NA	NA	TRUE
8.2145	-1.20746	-3.96963	0.0020718	0.272702	15.758	0.0020718	NM_000895.2_at	4048	LTA4H	leukotriene A4 hydrolase	12q22	ENSG00000111144	NA	Homo_sapiens	TRUE	88	NA	NA	TRUE
5.42585	-1.15367	-3.9741	0.00205571	0.272702	15.7935	0.00205571	NM_001017535.1_at	7421	VDR	vitamin D (1,25- dihydroxyvitamin D3) receptor	12q13.11	ENSG00000111424	NR1I1	Homo_sapiens	TRUE	48	NA	NA	TRUE
7.19685	-1.28219	-3.96395	0.00209244	0.272702	15.7129	0.00209244	NM_001040000.2_at	4301	MLLT4	myeloid/lymphoid or mixed-lineage leukemia (trithorax homolog, Drosophila); translocated to, 4	6q27	ENSG00000130396	AF6 RP3-431P23.3	Homo_sapiens	TRUE	209	NA	NA	TRUE
5.97079	0.698807	3.95914	0.00211009	0.272702	15.6748	0.00211009	NM_001256172.1_at	7639	ZNF85	zinc finger protein 85	19p12	ENSG00000262562 ENSG00000105750	HPF4 HTF1	Homo_sapiens	TRUE	13	NA	NA	TRUE
6.12252	1.06637	3.97102	0.00206681	0.272702	15.769	0.00206681	NM_002254.6_at	3797	KIF3C	kinesin family member 3C	2p23	ENSG00000084731	NA	Homo_sapiens	TRUE	83	NA	NA	TRUE
6.73553	-0.750584	-3.96469	0.00208976	0.272702	15.7187	0.00208976	NM_002360.3_at	7975	MAFK	v-maf musculoaponeurotic fibrosarcoma oncogene homolog K (avian)	7p22.3	ENSG00000198517	NFE2U P18	Homo_sapiens	TRUE	44	NA	NA	TRUE
7.03373	-0.988698	-3.96531	0.0020875	0.272702	15.7237	0.0020875	NM_014835.2_at	9885	OSBPL2	oxysterol binding protein-like 2	20q13.3	ENSG00000130703	ORP-2 ORP2	Homo_sapiens	TRUE	68	NA	NA	TRUE
5.52791	0.837103	3.95978	0.00210773	0.272702	15.6799	0.00210773	NM_017482.3_at	119	ADD2	adducin 2 (beta)	2p13.3	ENSG00000075340	ADDB	Homo_sapiens	TRUE	68	NA	NA	TRUE
5.62703	-0.534712	-3.97097	0.00206697	0.272702	15.7686	0.00206697	NM_024979.4_at	23263	MCF2L	MCF.2 cell line derived transforming sequence-like	13q34	ENSG00000126217	ARHGEF14 DBS OST	Homo_sapiens	TRUE	154	NA	NA	TRUE
5.97079	0.698807	3.95914	0.00211009	0.272702	15.6748	0.00211009	NR_045830.1_at	7639	ZNF85	zinc finger protein 85	19p12	ENSG00000262562 ENSG00000105750	HPF4 HTF1	Homo_sapiens	TRUE	13	NA	NA	TRUE
6.26404	-0.845506	-3.97487	0.00205296	0.272702	15.7996	0.00205296	XR_133572.1_at	NA	NA	NA	NA	NA	NA	Homo_sapiens	FALSE	7	NA	NA	TRUE
5.52912	0.84289	3.95726	0.00211701	0.272745	15.6599	0.00211701	NM_001185055.1_at	119	ADD2	adducin 2 (beta)	2p13.3	ENSG00000075340	ADDB	Homo_sapiens	TRUE	64	NA	NA	TRUE
5.53588	-1.19857	-3.9544	0.00212761	0.273259	15.6373	0.00212761	NM_001017536.1_at	7421	VDR	vitamin D (1,25- dihydroxyvitamin D3) receptor	12q13.11	ENSG00000111424	NR1I1	Homo_sapiens	TRUE	48	NA	NA	TRUE
5.98471	-1.3282	-3.94888	0.00214824	0.273316	15.5936	0.00214824	NM_001168325.1_at	54997	TESC	tescalcin	12q24.22	ENSG00000088992	CHP3 TSC	Homo_sapiens	TRUE	40	NA	NA	TRUE
8.11292	-1.18629	-3.94532	0.00216163	0.273316	15.5656	0.00216163	NM_001256643.1_at	4048	LTA4H	leukotriene A4 hydrolase	12q22	ENSG00000111144	NA	Homo_sapiens	TRUE	84	NA	NA	TRUE
6.94308	1.8314	3.95111	0.00213989	0.273316	15.6113	0.00213989	NM_001256661.1_at	8463	TEAD2	TEA domain family member 2	19q13.3	ENSG00000074219	ETF TEAD-2 TEF-4 TEF4	Homo_sapiens	TRUE	63	NA	NA	TRUE
6.04757	-1.66135	-3.94447	0.00216484	0.273316	15.5589	0.00216484	NM_003980.4_at	9053	MAP7	microtubule-associated protein 7	6q23.3	ENSG00000135525	E-MAP-115 EMAP115	Homo_sapiens	TRUE	119	NA	NA	TRUE
7.06728	-1.53432	-3.94355	0.00216835	0.273316	15.5516	0.00216835	NM_014916.3_at	22853	LMTK2	lemur tyrosine kinase 2	7q21.3	ENSG00000164715	AATYK2 BREK KPI-2 KPI2 LMR2 cprk	Homo_sapiens	TRUE	116	NA	NA	TRUE
5.76778	-1.52484	-3.94024	0.00218093	0.273316	15.5255	0.00218093	NM_017899.3_at	54997	TESC	tescalcin	12q24.22	ENSG00000088992	CHP3 TSC	Homo_sapiens	TRUE	44	NA	NA	TRUE
5.76778	-1.52484	-3.94024	0.00218093	0.273316	15.5255	0.00218093	NR_031766.2_at	54997	TESC	tescalcin	12q24.22	ENSG00000088992	CHP3 TSC	Homo_sapiens	TRUE	44	NA	NA	TRUE
5.05103	-1.05137	-3.94483	0.00216348	0.273316	15.5617	0.00216348	NR_036636.1_at	8759	ADAM1A	ADAM metallopeptidase domain 1A, pseudogene	12q24.13	ENSG00000229186	ADAM1 ADAM1P FTNAP Ftna PH-30a	Homo_sapiens	TRUE	43	NA	NA	TRUE
7.23927	0.838556	3.93357	0.0022065	0.27403	15.4729	0.0022065	NM_005881.2_at	10295	BCKDK	branched chain ketoacid dehydrogenase kinase	16p11.2	ENSG00000103507	NA	Homo_sapiens	TRUE	70	NA	NA	TRUE
6.37598	-3.78075	-3.93443	0.00220316	0.27403	15.4798	0.00220316	NM_012153.5_at	26298	EHF	ets homologous factor	11p12	ENSG00000135373	ESE3 ESE3B ESEJ	Homo_sapiens	TRUE	49	NA	NA	TRUE
5.1953	-1.60182	-3.93667	0.00219458	0.27403	15.4973	0.00219458	NM_032373.4_at	84333	PCGF5	polycomb group ring finger 5	10q23.32	ENSG00000180628	RNF159	Homo_sapiens	TRUE	68	NA	NA	TRUE
6.39333	-3.93894	-3.92993	0.00222057	0.274952	15.4444	0.00222057	NM_001206616.1_at	26298	EHF	ets homologous factor	11p12	ENSG00000135373	ESE3 ESE3B ESEJ	Homo_sapiens	TRUE	45	NA	NA	TRUE
6.54251	1.79866	3.92059	0.00225716	0.278648	15.371	0.00225716	NM_001256662.1_at	8463	TEAD2	TEA domain family member 2	19q13.3	ENSG00000074219	ETF TEAD-2 TEF-4 TEF4	Homo_sapiens	TRUE	63	NA	NA	TRUE
5.98895	-1.38501	-3.91324	0.00228636	0.279411	15.3135	0.00228636	NM_001164213.1_at	23143	LRCH1	leucine-rich repeats and calponin homology (CH) domain containing 1	13q14.11	ENSG00000136141	CHDC1 NP81	Homo_sapiens	TRUE	106	NA	NA	TRUE
5.90788	-1.54429	-3.91386	0.00228392	0.279411	15.3183	0.00228392	NM_001198616.1_at	9053	MAP7	microtubule-associated protein 7	6q23.3	ENSG00000135525	E-MAP-115 EMAP115	Homo_sapiens	TRUE	113	NA	NA	TRUE
6.47758	-1.77259	-3.91435	0.00228196	0.279411	15.3221	0.00228196	NM_015254.3_at	23303	KIF13B	kinesin family member 13B	8p12	ENSG00000197892	GAKIN	Homo_sapiens	TRUE	201	NA	NA	TRUE
7.96441	-0.991394	-3.91225	0.00229036	0.279411	15.3057	0.00229036	NR_033196.1_at	79752	ZFAND1	zinc finger, AN1-type domain 1	8q21.13	ENSG00000104231	NA	Homo_sapiens	TRUE	24	NA	NA	TRUE
5.50611	-1.24853	-3.91011	0.00229893	0.27963	15.289	0.00229893	NM_000376.2_at	7421	VDR	vitamin D (1,25- dihydroxyvitamin D3) receptor	12q13.11	ENSG00000111424	NR1I1	Homo_sapiens	TRUE	44	NA	NA	TRUE
5.77271	-1.15514	-3.9067	0.00231272	0.280483	15.2623	0.00231272	NM_003389.3_at	7464	CORO2A	coronin, actin binding protein, 2A	9q22.3	ENSG00000106789	CLIPINB IR10 WDR2	Homo_sapiens	TRUE	64	NA	NA	TRUE
6.21824	-0.742169	-3.90389	0.00232413	0.281042	15.2404	0.00232413	NM_016329.3_at	51460	SFMBT1	Scm-like with four mbt domains 1	3p21.1	ENSG00000163935	RU1 SFMBT	Homo_sapiens	TRUE	111	NA	NA	TRUE
5.33054	0.68752	3.89997	0.00234013	0.282152	15.2098	0.00234013	NM_003429.4_at	7639	ZNF85	zinc finger protein 85	19p12	ENSG00000262562 ENSG00000105750	HPF4 HTF1	Homo_sapiens	TRUE	18	NA	NA	TRUE
4.44708	-2.26534	-3.8962	0.00235563	0.282375	15.1804	0.00235563	NM_000940.2_at	5446	PON3	paraoxonase 3	7q21.3	ENSG00000105852	NA	Homo_sapiens	TRUE	47	NA	NA	TRUE
7.59537	0.746434	3.8963	0.00235525	0.282375	15.1811	0.00235525	NM_031484.3_at	83742	MARVELD1	MARVEL domain containing 1	10q24.2	ENSG00000155254	GB14 MARVD1 MRVLDC1 RP11-548K23.8 bA548K23.8	Homo_sapiens	TRUE	40	NA	NA	TRUE
6.03669	-1.62066	-3.89109	0.00237685	0.283668	15.1406	0.00237685	NM_001198617.1_at	9053	MAP7	microtubule-associated protein 7	6q23.3	ENSG00000135525	E-MAP-115 EMAP115	Homo_sapiens	TRUE	111	NA	NA	TRUE
6.11841	-1.14286	-3.8903	0.00238013	0.283668	15.1344	0.00238013	NR_028063.1_at	9648	GCC2	GRIP and coiled-coil domain containing 2	2q12.3	ENSG00000135968	GCC185 RANBP2L4 REN53	Homo_sapiens	TRUE	103	NA	NA	TRUE
7.9975	-1.19213	-3.88799	0.00238981	0.284003	15.1164	0.00238981	NM_001256644.1_at	4048	LTA4H	leukotriene A4 hydrolase	12q22	ENSG00000111144	NA	Homo_sapiens	TRUE	80	NA	NA	TRUE
7.89061	1.45454	3.88465	0.00240381	0.284849	15.0905	0.00240381	NM_021149.2_at	23406	COTL1	coactosin-like 1 (Dictyostelium)	16q24.1	ENSG00000103187	CLP	Homo_sapiens	TRUE	24	NA	NA	TRUE
9.96404	1.98608	3.87836	0.0024305	0.286495	15.0417	0.0024305	NM_002305.3_at	3956	LGALS1	lectin, galactoside-binding, soluble, 1	22q13.1	ENSG00000100097	GAL1 GBP	Homo_sapiens	TRUE	23	NA	NA	TRUE
4.57214	-2.76334	-3.87811	0.00243156	0.286495	15.0397	0.00243156	NM_139248.2_at	200879	LIPH	lipase, member H	3q27	ENSG00000163898	AH ARWH2 LAH2 LPDLR PLA1B mPA-PLA1	Homo_sapiens	TRUE	60	NA	NA	TRUE
7.07954	-0.933524	-3.87013	0.00246584	0.28726	14.9779	0.00246584	NM_001199207.1_at	9569	GTF2IRD1	GTF2I repeat domain containing 1	7q11.23	ENSG00000006704 ENSG00000261920	BEN CREAM1 GTF3 MUSTRD1 RBAP2 WBS WBSCR11 WBSCR12 hMusTRD1alpha1	Homo_sapiens	TRUE	93	NA	NA	TRUE
7.06759	-0.782981	-3.87201	0.00245772	0.28726	14.9925	0.00245772	NM_002504.4_at	4799	NFX1	nuclear transcription factor, X-box binding 1	9p13.3	ENSG00000086102	NFX2	Homo_sapiens	TRUE	143	NA	NA	TRUE
7.07954	-0.933524	-3.87013	0.00246584	0.28726	14.9779	0.00246584	NM_005685.3_at	9569	GTF2IRD1	GTF2I repeat domain containing 1	7q11.23	ENSG00000006704 ENSG00000261920	BEN CREAM1 GTF3 MUSTRD1 RBAP2 WBS WBSCR11 WBSCR12 hMusTRD1alpha1	Homo_sapiens	TRUE	93	NA	NA	TRUE
7.07954	-0.933524	-3.87013	0.00246584	0.28726	14.9779	0.00246584	NM_016328.2_at	9569	GTF2IRD1	GTF2I repeat domain containing 1	7q11.23	ENSG00000006704 ENSG00000261920	BEN CREAM1 GTF3 MUSTRD1 RBAP2 WBS WBSCR11 WBSCR12 hMusTRD1alpha1	Homo_sapiens	TRUE	93	NA	NA	TRUE
8.13261	1.74251	3.86669	0.00248077	0.287798	14.9513	0.00248077	NM_001155.4_at	309	ANXA6	annexin A6	5q33.1	ENSG00000197043	ANX6 CBP68	Homo_sapiens	TRUE	111	NA	NA	TRUE
5.26802	-0.64043	-3.86587	0.00248438	0.287798	14.9449	0.00248438	NR_040071.1_at	100131096	LOC100131096	uncharacterized LOC100131096	17q25.3	NA	NA	Homo_sapiens	TRUE	15	NA	NA	TRUE
6.12011	-1.14433	-3.86394	0.0024928	0.287967	14.93	0.0024928	NM_181453.3_at	9648	GCC2	GRIP and coiled-coil domain containing 2	2q12.3	ENSG00000135968	GCC185 RANBP2L4 REN53	Homo_sapiens	TRUE	107	NA	NA	TRUE
5.38327	-1.53803	-3.85594	0.00252808	0.291229	14.8683	0.00252808	NM_001257101.1_at	84333	PCGF5	polycomb group ring finger 5	10q23.32	ENSG00000180628	RNF159	Homo_sapiens	TRUE	71	NA	NA	TRUE
7.15991	0.827767	3.85217	0.00254488	0.29235	14.8392	0.00254488	NM_001122957.1_at	10295	BCKDK	branched chain ketoacid dehydrogenase kinase	16p11.2	ENSG00000103507	NA	Homo_sapiens	TRUE	74	NA	NA	TRUE
7.52813	-1.09126	-3.83283	0.00263287	0.29479	14.6906	0.00263287	NM_001031847.2_at	1374	CPT1A	carnitine palmitoyltransferase 1A (liver)	11q13.2	ENSG00000110090	CPT1 CPT1-L L-CPT1	Homo_sapiens	TRUE	80	NA	NA	TRUE
3.70008	-0.564937	-3.8264	0.00266285	0.29479	14.6413	0.00266285	NM_001100397.1_at	11069	RAPGEF4	Rap guanine nucleotide exchange factor (GEF) 4	2q31-q32	ENSG00000091428	CAMP-GEFII CGEF2 EPAC2 Nbla00496	Homo_sapiens	TRUE	127	NA	NA	TRUE
8.13111	1.7194	3.80638	0.00275836	0.29479	14.4886	0.00275836	NM_001193544.1_at	309	ANXA6	annexin A6	5q33.1	ENSG00000197043	ANX6 CBP68	Homo_sapiens	TRUE	110	NA	NA	TRUE
5.31313	1.46435	3.80565	0.00276193	0.29479	14.483	0.00276193	NM_001204197.1_at	26960	NBEA	neurobeachin	13q13	ENSG00000172915	BCL8B LYST2	Homo_sapiens	TRUE	87	NA	NA	TRUE
7.20436	-1.25519	-3.81235	0.00272949	0.29479	14.534	0.00272949	NM_001207008.1_at	4301	MLLT4	myeloid/lymphoid or mixed-lineage leukemia (trithorax homolog, Drosophila); translocated to, 4	6q27	ENSG00000130396	AF6 RP3-431P23.3	Homo_sapiens	TRUE	222	NA	NA	TRUE
5.21587	-1.51412	-3.84142	0.0025934	0.29479	14.7565	0.0025934	NM_001256549.1_at	84333	PCGF5	polycomb group ring finger 5	10q23.32	ENSG00000180628	RNF159	Homo_sapiens	TRUE	72	NA	NA	TRUE
6.93283	1.62402	3.81522	0.00271575	0.29479	14.5559	0.00271575	NM_001256658.1_at	8463	TEAD2	TEA domain family member 2	19q13.3	ENSG00000074219	ETF TEAD-2 TEF-4 TEF4	Homo_sapiens	TRUE	71	NA	NA	TRUE
6.62774	1.72532	3.84024	0.00259878	0.29479	14.7475	0.00259878	NM_001256659.1_at	8463	TEAD2	TEA domain family member 2	19q13.3	ENSG00000074219	ETF TEAD-2 TEF-4 TEF4	Homo_sapiens	TRUE	67	NA	NA	TRUE
6.93283	1.62402	3.81522	0.00271575	0.29479	14.5559	0.00271575	NM_001256660.1_at	8463	TEAD2	TEA domain family member 2	19q13.3	ENSG00000074219	ETF TEAD-2 TEF-4 TEF4	Homo_sapiens	TRUE	71	NA	NA	TRUE
6.62774	1.72532	3.84024	0.00259878	0.29479	14.7475	0.00259878	NM_003598.1_at	8463	TEAD2	TEA domain family member 2	19q13.3	ENSG00000074219	ETF TEAD-2 TEF-4 TEF4	Homo_sapiens	TRUE	67	NA	NA	TRUE
4.81614	1.20378	3.82994	0.00264629	0.29479	14.6685	0.00264629	NM_005773.2_at	10172	ZNF256	zinc finger protein 256	19q13.43	ENSG00000152454	BMZF-3 BMZF3	Homo_sapiens	TRUE	24	NA	NA	TRUE
5.96355	1.14332	3.80487	0.0027657	0.29479	14.4771	0.0027657	NM_015129.5_at	23157	SEPT6	septin 6	Xq24	ENSG00000125354	SEP2 SEPT2	Homo_sapiens	TRUE	44	NA	NA	TRUE
4.69522	-1.51069	-3.83481	0.00262374	0.29479	14.7057	0.00262374	NM_015279.1_at	23329	TBC1D30	TBC1 domain family, member 30	12q14.3	ENSG00000111490	NA	Homo_sapiens	TRUE	81	NA	NA	TRUE
6.01732	-0.771392	-3.83003	0.0026459	0.29479	14.6691	0.0026459	NM_015421.3_at	25880	TMEM186	transmembrane protein 186	16p13.2	ENSG00000184857	C16orf51	Homo_sapiens	TRUE	24	NA	NA	TRUE
7.03703	-0.754058	-3.80969	0.00274234	0.29479	14.5137	0.00274234	NM_019024.1_at	54497	HEATR5B	HEAT repeat containing 5B	2p22.2	ENSG00000008869	NA	Homo_sapiens	TRUE	171	NA	NA	TRUE
6.90425	-1.50345	-3.80819	0.00274959	0.29479	14.5023	0.00274959	NM_022780.3_at	64795	RMND5A	required for meiotic nuclear division 5 homolog A (S. cerevisiae)	2p11.2	ENSG00000153561	CTLH GID2 GID2A RMD5 p44CTLH	Homo_sapiens	TRUE	54	NA	NA	TRUE
9.39301	1.10956	3.81463	0.00271857	0.29479	14.5514	0.00271857	NM_024006.4_at	79001	VKORC1	vitamin K epoxide reductase complex, subunit 1	16p11.2	ENSG00000167397	EDTP308 IMAGE3455200 MST134 MST576 VKCFD2 VKOR	Homo_sapiens	TRUE	33	NA	NA	TRUE
5.87776	-1.21217	-3.82501	0.00266934	0.29479	14.6307	0.00266934	NM_052820.3_at	7464	CORO2A	coronin, actin binding protein, 2A	9q22.3	ENSG00000106789	CLIPINB IR10 WDR2	Homo_sapiens	TRUE	61	NA	NA	TRUE
6.36428	1.04245	3.80759	0.0027525	0.29479	14.4977	0.0027525	NM_139157.2_at	6764	ST5	suppression of tumorigenicity 5	11p15	ENSG00000166444	DENND2B HTS1 p126	Homo_sapiens	TRUE	97	NA	NA	TRUE
5.81166	-1.33466	-3.82226	0.00268233	0.29479	14.6096	0.00268233	NM_153023.2_at	221178	SPATA13	spermatogenesis associated 13	13q12.12	ENSG00000182957	ARHGEF29 ASEF2	Homo_sapiens	TRUE	71	NA	NA	TRUE
7.04957	1.04901	3.81066	0.00273764	0.29479	14.5212	0.00273764	NM_207518.1_at	5566	PRKACA	protein kinase, cAMP-dependent, catalytic, alpha	19p13.1	ENSG00000072062	PKACA	Homo_sapiens	TRUE	42	NA	NA	TRUE
6.2688	1.01282	3.83194	0.00263701	0.29479	14.6838	0.00263701	NM_213618.1_at	6764	ST5	suppression of tumorigenicity 5	11p15	ENSG00000166444	DENND2B HTS1 p126	Homo_sapiens	TRUE	109	NA	NA	TRUE
5.38562	2.36972	3.81993	0.00269335	0.29479	14.5918	0.00269335	NR_022008.1_at	8123	PAR5	Prader-Willi/Angelman syndrome-5	15q11-q13	NA	D15S226E	Homo_sapiens	TRUE	16	NA	NA	TRUE
4.24484	-0.731455	-3.81438	0.00271976	0.29479	14.5495	0.00271976	XR_108299.1_at	100505828	LOC100505828	uncharacterized LOC100505828	-	ENSG00000143198	NA	Homo_sapiens	TRUE	12	NA	NA	TRUE
4.55224	-1.03492	-3.81549	0.00271445	0.29479	14.558	0.00271445	XR_108794.2_at	100506312	LOC100506312	uncharacterized LOC100506312	-	NA	NA	Homo_sapiens	TRUE	12	NA	NA	TRUE
4.55224	-1.03492	-3.81549	0.00271445	0.29479	14.558	0.00271445	XR_110729.2_at	100506312	LOC100506312	uncharacterized LOC100506312	-	NA	NA	Homo_sapiens	TRUE	12	NA	NA	TRUE
4.24484	-0.731455	-3.81438	0.00271976	0.29479	14.5495	0.00271976	XR_111962.1_at	100505828	LOC100505828	uncharacterized LOC100505828	-	ENSG00000143198	NA	Homo_sapiens	TRUE	12	NA	NA	TRUE
4.55224	-1.03492	-3.81549	0.00271445	0.29479	14.558	0.00271445	XR_113069.2_at	100506312	LOC100506312	uncharacterized LOC100506312	-	NA	NA	Homo_sapiens	TRUE	12	NA	NA	TRUE
6.96145	0.600757	3.80224	0.00277859	0.295402	14.457	0.00277859	NM_001257360.1_at	271	AMPD2	adenosine monophosphate deaminase 2	1p13.3	ENSG00000116337	NA	Homo_sapiens	TRUE	100	NA	NA	TRUE
6.84593	-0.720544	-3.7993	0.002793	0.296173	14.4347	0.002793	NM_001047.2_at	6715	SRD5A1	steroid-5-alpha-reductase, alpha polypeptide 1 (3-oxo-5 alpha-steroid delta 4-dehydrogenase alpha 1)	5p15	ENSG00000145545	S5AR 1	Homo_sapiens	TRUE	26	NA	NA	TRUE
6.60056	-0.93689	-3.78734	0.0028525	0.297057	14.344	0.0028525	NM_001172415.1_at	573	BAG1	BCL2-associated athanogene	9p12	ENSG00000107262	BAG-1 HAP RAP46	Homo_sapiens	TRUE	70	NA	NA	TRUE
6.60056	-0.93689	-3.78734	0.0028525	0.297057	14.344	0.0028525	NM_004323.5_at	573	BAG1	BCL2-associated athanogene	9p12	ENSG00000107262	BAG-1 HAP RAP46	Homo_sapiens	TRUE	70	NA	NA	TRUE
3.14875	0.643132	3.78609	0.00285881	0.297057	14.3345	0.00285881	NM_018938.2_at	56131	PCDHB4	protocadherin beta 4	5q31	ENSG00000081818	PCDH-BETA4	Homo_sapiens	TRUE	21	NA	NA	TRUE
4.93388	0.564022	3.79196	0.00282935	0.297057	14.379	0.00282935	NM_152854.2_at	958	CD40	CD40 molecule, TNF receptor superfamily member 5	20q12-q13.2	ENSG00000101017 LRG_40	Bp50 CDW40 TNFRSF5 p50	Homo_sapiens	TRUE	48	NA	NA	TRUE
7.60686	0.957268	3.79463	0.0028161	0.297057	14.3992	0.0028161	NM_153713.1_at	128077	LIX1L	Lix1 homolog (mouse)-like	1q21.1	ENSG00000152022	NA	Homo_sapiens	TRUE	42	NA	NA	TRUE
4.65544	-0.466184	-3.7902	0.00283817	0.297057	14.3656	0.00283817	NM_203297.1_at	81786	TRIM7	tripartite motif containing 7	5q35.3	ENSG00000146054	GNIP RNF90	Homo_sapiens	TRUE	26	NA	NA	TRUE
3.14985	-0.581912	-3.7906	0.00283614	0.297057	14.3687	0.00283614	XR_109886.1_at	NA	NA	NA	NA	NA	NA	Homo_sapiens	FALSE	24	NA	NA	TRUE
3.14985	-0.581912	-3.7906	0.00283614	0.297057	14.3687	0.00283614	XR_133306.1_at	NA	NA	NA	NA	NA	NA	Homo_sapiens	FALSE	24	NA	NA	TRUE
7.3359	-0.901532	-3.78139	0.00288263	0.298782	14.2989	0.00288263	NM_015995.2_at	51621	KLF13	Kruppel-like factor 13	15q12	ENSG00000169926	BTEB3 FKLF2 NSLP1 RFLAT-1 RFLAT1	Homo_sapiens	TRUE	54	NA	NA	TRUE
5.0941	-0.604868	-3.77926	0.00289349	0.299157	14.2828	0.00289349	NM_207311.2_at	92558	CCDC64	coiled-coil domain containing 64	12q24.23	ENSG00000135127	BICDR-1 H_267D11.1	Homo_sapiens	TRUE	57	NA	NA	TRUE
7.85972	-0.960452	-3.77529	0.0029138	0.300507	14.2528	0.0029138	NM_001170797.1_at	79752	ZFAND1	zinc finger, AN1-type domain 1	8q21.13	ENSG00000104231	NA	Homo_sapiens	TRUE	25	NA	NA	TRUE
4.8801	-0.993864	-3.76984	0.00294198	0.301907	14.2117	0.00294198	XR_110320.1_at	NA	NA	NA	NA	NA	NA	Homo_sapiens	FALSE	7	NA	NA	TRUE
4.8801	-0.993864	-3.76984	0.00294198	0.301907	14.2117	0.00294198	XR_111303.1_at	NA	NA	NA	NA	NA	NA	Homo_sapiens	FALSE	7	NA	NA	TRUE
7.89908	0.791024	3.76295	0.002978	0.304278	14.1598	0.002978	NM_006339.2_at	10362	HMG20B	high mobility group 20B	19p13.3	ENSG00000064961	BRAF25 BRAF35 HMGX2 HMGXB2 PP7706 SMARCE1r SOXL pp8857	Homo_sapiens	TRUE	61	NA	NA	TRUE
7.17292	0.629564	3.7626	0.0029798	0.304278	14.1572	0.0029798	NM_024954.3_at	80019	UBTD1	ubiquitin domain containing 1	10q24.2	ENSG00000165886	NA	Homo_sapiens	TRUE	20	NA	NA	TRUE
6.15652	0.456358	3.75891	0.0029993	0.305514	14.1294	0.0029993	NM_024598.3_at	79650	USB1	U6 snRNA biogenesis 1	16q21	ENSG00000103005	C16orf57 HVSL1 PN	Homo_sapiens	TRUE	45	NA	NA	TRUE
3.88431	-0.988891	-3.75319	0.00302979	0.307661	14.0864	0.00302979	NM_001136105.1_at	120376	C11orf93	chromosome 11 open reading frame 93	11q23.1	ENSG00000214290	NA	Homo_sapiens	TRUE	34	NA	NA	TRUE
6.12951	-3.35562	-3.75217	0.00303524	0.307661	14.0788	0.00303524	NM_004360.3_at	999	CDH1	cadherin 1, type 1, E-cadherin (epithelial)	16q22.1	ENSG00000039068	Arc-1 CD324 CDHE ECAD LCAM UVO	Homo_sapiens	TRUE	80	NA	NA	TRUE
6.59565	-0.481865	-3.74471	0.00307554	0.310189	14.0228	0.00307554	NM_001043352.1_at	7170	TPM3	tropomyosin 3	1q21.2	ENSG00000143549	CFTD NEM1 OK/SW-cl.5 TM-5 TM3 TM30 TM30nm TM5 TPMsk3 TRK hTM5 hscp30	Homo_sapiens	TRUE	24	NA	NA	TRUE
5.7172	-0.751224	-3.74576	0.00306979	0.310189	14.0307	0.00306979	NM_001199942.1_at	23033	DOPEY1	dopey family member 1	6q15	ENSG00000083097	KIAA1117 dJ202D23.2	Homo_sapiens	TRUE	165	NA	NA	TRUE
3.84287	-0.429052	-3.74339	0.00308269	0.310189	14.013	0.00308269	NR_047700.1_at	100885782	MYO16-AS1	MYO16 antisense RNA 1	13q33.3	ENSG00000236242	NA	Homo_sapiens	TRUE	12	NA	NA	TRUE
5.16053	-0.735618	-3.74199	0.00309036	0.310206	14.0025	0.00309036	NM_018078.2_at	55132	LARP1B	La ribonucleoprotein domain family, member 1B	4q28.2	ENSG00000138709	LARP2	Homo_sapiens	TRUE	95	NA	NA	TRUE
7.52307	-1.13266	-3.73746	0.00311521	0.311943	13.9686	0.00311521	NM_001876.3_at	1374	CPT1A	carnitine palmitoyltransferase 1A (liver)	11q13.2	ENSG00000110090	CPT1 CPT1-L L-CPT1	Homo_sapiens	TRUE	89	NA	NA	TRUE
5.99389	1.23968	3.73446	0.00313174	0.312186	13.9462	0.00313174	NM_006517.4_at	6567	SLC16A2	solute carrier family 16, member 2 (thyroid hormone transporter)	Xq13.2	ENSG00000147100	AHDS DXS128 DXS128E MCT 7 MCT 8 MCT7 MCT8 MRX22 XPCT	Homo_sapiens	TRUE	38	NA	NA	TRUE
5.70283	-0.770814	-3.73429	0.00313273	0.312186	13.9449	0.00313273	NM_015018.3_at	23033	DOPEY1	dopey family member 1	6q15	ENSG00000083097	KIAA1117 dJ202D23.2	Homo_sapiens	TRUE	164	NA	NA	TRUE
8.01395	0.587078	3.72738	0.00317126	0.312263	13.8933	0.00317126	NM_001039690.3_at	54921	CHTF8	CTF8, chromosome transmission fidelity factor 8 homolog (S. cerevisiae)	16q22.1	ENSG00000168802	CTF8 DERPC	Homo_sapiens	TRUE	38	NA	NA	TRUE
7.81579	1.01475	3.72957	0.00315899	0.312263	13.9097	0.00315899	NM_130807.2_at	126308	MOB3A	MOB kinase activator 3A	19p13.3	ENSG00000172081	MOB1C MOBKL2A moblak	Homo_sapiens	TRUE	32	NA	NA	TRUE
7.04716	0.62456	3.72787	0.00316852	0.312263	13.897	0.00316852	NM_139156.3_at	271	AMPD2	adenosine monophosphate deaminase 2	1p13.3	ENSG00000116337	NA	Homo_sapiens	TRUE	90	NA	NA	TRUE
8.01395	0.587078	3.72738	0.00317126	0.312263	13.8933	0.00317126	NR_033227.1_at	54921	CHTF8	CTF8, chromosome transmission fidelity factor 8 homolog (S. cerevisiae)	16q22.1	ENSG00000168802	CTF8 DERPC	Homo_sapiens	TRUE	38	NA	NA	TRUE
5.51097	-1.31682	-3.73062	0.00315313	0.312263	13.9175	0.00315313	NR_038271.1_at	100506866	TTN-AS1	TTN antisense RNA 1	-	ENSG00000237298	NA	Homo_sapiens	TRUE	32	NA	NA	TRUE
5.36309	-1.94503	-3.72078	0.00320851	0.315181	13.8442	0.00320851	NM_001080467.2_at	4645	MYO5B	myosin VB	18q21	ENSG00000167306	NA	Homo_sapiens	TRUE	162	NA	NA	TRUE
7.19465	-0.575773	-3.71173	0.00326032	0.317256	13.7769	0.00326032	NM_001003699.3_at	6239	RREB1	ras responsive element binding protein 1	6p25	ENSG00000124782	FINB HNT LZ321 RREB-1 Zep-1	Homo_sapiens	TRUE	99	NA	NA	TRUE
9.14039	-0.906887	-3.71422	0.00324596	0.317256	13.7955	0.00324596	NM_005885.2_at	10299	MARCH6	membrane-associated ring finger (C3HC4) 6, E3 ubiquitin protein ligase	5p15.2	ENSG00000145495	DOA10 MARCH-VI RNF176 TEB4	Homo_sapiens	TRUE	124	NA	NA	TRUE
6.82694	-1.28986	-3.71228	0.00325717	0.317256	13.781	0.00325717	NM_017694.3_at	54842	MFSD6	major facilitator superfamily domain containing 6	2q32.2	ENSG00000151690	MMR2 hMMR2	Homo_sapiens	TRUE	66	NA	NA	TRUE
6.84434	0.564734	3.71445	0.00324467	0.317256	13.7971	0.00324467	NR_046480.1_at	79641	ROGDI	rogdi homolog (Drosophila)	16p13.3	ENSG00000067836	KTZS	Homo_sapiens	TRUE	61	NA	NA	TRUE
6.65846	-0.847888	-3.70874	0.00327765	0.318194	13.7547	0.00327765	NR_002968.1_at	677815	SNORA34	small nucleolar RNA, H/ACA box 34	12q13.11	ENSG00000221491	ACA34	Homo_sapiens	TRUE	4	NA	NA	TRUE
6.92724	-1.09192	-3.70509	0.00329887	0.318757	13.7277	0.00329887	XM_003118933.1_at	NA	NA	NA	NA	NA	NA	Homo_sapiens	FALSE	12	NA	NA	TRUE
6.92724	-1.09192	-3.70509	0.00329887	0.318757	13.7277	0.00329887	XM_003119561.1_at	NA	NA	NA	NA	NA	NA	Homo_sapiens	FALSE	12	NA	NA	TRUE
8.0146	-0.717437	-3.6973	0.00334472	0.322435	13.6701	0.00334472	NM_014999.2_at	23011	RAB21	RAB21, member RAS oncogene family	12q21.1	ENSG00000080371	NA	Homo_sapiens	TRUE	40	NA	NA	TRUE
6.95849	0.586677	3.69434	0.00336234	0.323379	13.6481	0.00336234	NM_004037.7_at	271	AMPD2	adenosine monophosphate deaminase 2	1p13.3	ENSG00000116337	NA	Homo_sapiens	TRUE	96	NA	NA	TRUE
7.22091	-0.574193	-3.69155	0.00337901	0.324228	13.6275	0.00337901	NM_001003698.3_at	6239	RREB1	ras responsive element binding protein 1	6p25	ENSG00000124782	FINB HNT LZ321 RREB-1 Zep-1	Homo_sapiens	TRUE	95	NA	NA	TRUE
7.21747	-0.61499	-3.68493	0.0034189	0.324291	13.5787	0.0034189	NM_001003700.1_at	6239	RREB1	ras responsive element binding protein 1	6p25	ENSG00000124782	FINB HNT LZ321 RREB-1 Zep-1	Homo_sapiens	TRUE	88	NA	NA	TRUE
8.03717	0.567426	3.68603	0.00341226	0.324291	13.5868	0.00341226	NM_001040146.3_at	54921	CHTF8	CTF8, chromosome transmission fidelity factor 8 homolog (S. cerevisiae)	16q22.1	ENSG00000168802	CTF8 DERPC	Homo_sapiens	TRUE	38	NA	NA	TRUE
4.43428	0.526249	3.68307	0.0034302	0.324291	13.565	0.0034302	NM_001250.4_at	958	CD40	CD40 molecule, TNF receptor superfamily member 5	20q12-q13.2	ENSG00000101017 LRG_40	Bp50 CDW40 TNFRSF5 p50	Homo_sapiens	TRUE	56	NA	NA	TRUE
4.92806	-0.712166	-3.68355	0.0034273	0.324291	13.5685	0.0034273	NM_001253793.1_at	440335	LOC440335	uncharacterized LOC440335	16p13.3	NA	NA	Homo_sapiens	TRUE	22	NA	NA	TRUE
4.92806	-0.712166	-3.68355	0.0034273	0.324291	13.5685	0.0034273	NM_001253794.1_at	440335	LOC440335	uncharacterized LOC440335	16p13.3	NA	NA	Homo_sapiens	TRUE	22	NA	NA	TRUE
7.87654	-1.01395	-3.68235	0.00343456	0.324291	13.5597	0.00343456	NM_003439.1_at	7586	ZKSCAN1	zinc finger with KRAB and SCAN domains 1	7q22	ENSG00000106261	9130423L19Rik KOX18 PHZ-37 ZNF139 ZNF36	Homo_sapiens	TRUE	45	NA	NA	TRUE
6.04768	1.04206	3.68653	0.00340924	0.324291	13.5905	0.00340924	NM_145799.3_at	23157	SEPT6	septin 6	Xq24	ENSG00000125354	SEP2 SEPT2	Homo_sapiens	TRUE	56	NA	NA	TRUE
5.9701	1.33406	3.6778	0.00346243	0.324379	13.5262	0.00346243	NM_001270411.1_at	9582	APOBEC3B	apolipoprotein B mRNA editing enzyme, catalytic polypeptide-like 3B	22q13.1-q13.2	ENSG00000179750	APOBEC1L ARCD3 ARP4 DJ742C19.2 PHRBNL bK150C2.2	Homo_sapiens	TRUE	11	NA	NA	TRUE
8.97313	0.662955	3.6758	0.0034747	0.324379	13.5115	0.0034747	NM_004542.3_at	4696	NDUFA3	NADH dehydrogenase (ubiquinone) 1 alpha subcomplex, 3, 9kDa	19q13.42	ENSG00000170906 ENSG00000261942 ENSG00000263265 ENSG00000263286 ENSG00000262242 ENSG00000261881 ENSG00000262433 ENSG00000263333 ENSG00000262793	B9 CI-B9	Homo_sapiens	TRUE	16	NA	NA	TRUE
5.9701	1.33406	3.6778	0.00346243	0.324379	13.5262	0.00346243	NM_004900.4_at	9582	APOBEC3B	apolipoprotein B mRNA editing enzyme, catalytic polypeptide-like 3B	22q13.1-q13.2	ENSG00000179750	APOBEC1L ARCD3 ARP4 DJ742C19.2 PHRBNL bK150C2.2	Homo_sapiens	TRUE	11	NA	NA	TRUE
6.74828	0.471845	3.67672	0.00346907	0.324379	13.5182	0.00346907	NM_006742.2_at	5681	PSKH1	protein serine kinase H1	16q22.1	ENSG00000159792	NA	Homo_sapiens	TRUE	29	NA	NA	TRUE
6.26582	0.768649	3.67694	0.00346769	0.324379	13.5199	0.00346769	NM_020795.2_at	57555	NLGN2	neuroligin 2	17p13.1	ENSG00000169992	NA	Homo_sapiens	TRUE	58	NA	NA	TRUE
5.4857	-0.646756	-3.6738	0.0034871	0.324803	13.4968	0.0034871	NM_001247990.1_at	4253	CTAGE5	CTAGE family, member 5	14q13.3	ENSG00000258941 ENSG00000150527	MEA6 MGEA MGEA11 MGEA6	Homo_sapiens	TRUE	67	NA	NA	TRUE
8.57177	-0.86153	-3.66932	0.00351492	0.325197	13.4639	0.00351492	NM_001136266.1_at	9802	DAZAP2	DAZ associated protein 2	12q12	ENSG00000183283	PRTB	Homo_sapiens	TRUE	36	NA	NA	TRUE
6.43692	0.573685	3.6694	0.00351439	0.325197	13.4645	0.00351439	NM_012266.5_at	25822	DNAJB5	DnaJ (Hsp40) homolog, subfamily B, member 5	9p13.3	ENSG00000137094	Hsc40	Homo_sapiens	TRUE	36	NA	NA	TRUE
8.57177	-0.86153	-3.66932	0.00351492	0.325197	13.4639	0.00351492	NM_014764.3_at	9802	DAZAP2	DAZ associated protein 2	12q12	ENSG00000183283	PRTB	Homo_sapiens	TRUE	36	NA	NA	TRUE
7.2214	0.620051	3.66795	0.00352348	0.325261	13.4538	0.00352348	NM_001257361.1_at	271	AMPD2	adenosine monophosphate deaminase 2	1p13.3	ENSG00000116337	NA	Homo_sapiens	TRUE	82	NA	NA	TRUE
6.96657	-0.884271	-3.6649	0.0035426	0.325573	13.4315	0.0035426	NM_001008541.1_at	4601	MXI1	MAX interactor 1	10q24-q25	ENSG00000119950	MAD2 MXD2 MXI bHLHc11	Homo_sapiens	TRUE	32	NA	NA	TRUE
6.04473	0.937233	3.66577	0.00353716	0.325573	13.4378	0.00353716	NM_005418.3_at	6764	ST5	suppression of tumorigenicity 5	11p15	ENSG00000166444	DENND2B HTS1 p126	Homo_sapiens	TRUE	121	NA	NA	TRUE
7.4845	1.01747	3.66208	0.00356038	0.325801	13.4108	0.00356038	NM_001025238.1_at	7106	TSPAN4	tetraspanin 4	11p15.5	ENSG00000214063	NAG-2 NAG2 TETRASPAN TM4SF7 TSPAN-4	Homo_sapiens	TRUE	41	NA	NA	TRUE
6.90355	0.573038	3.66009	0.00357297	0.325801	13.3963	0.00357297	NM_148920.2_at	9091	PIGQ	phosphatidylinositol glycan anchor biosynthesis, class Q	16p13.3	ENSG00000007541	GPI1 c407A10.1	Homo_sapiens	TRUE	46	NA	NA	TRUE
6.3884	0.618944	3.65704	0.00359236	0.325801	13.374	0.00359236	NR_030775.1_at	149345	SHISA4	shisa homolog 4 (Xenopus laevis)	1q32.1	ENSG00000198892	C1orf40 TMEM58	Homo_sapiens	TRUE	32	NA	NA	TRUE
8.7809	-0.757082	-3.66138	0.00356479	0.325801	13.4057	0.00356479	NR_037929.1_at	100533975	SLMO2-ATP5E	SLMO2-ATP5E readthrough	-	ENSG00000236105	NA	Homo_sapiens	TRUE	23	NA	NA	TRUE
5.16975	-0.930639	-3.65741	0.00359001	0.325801	13.3767	0.00359001	XR_108327.1_at	NA	NA	NA	NA	NA	NA	Homo_sapiens	FALSE	8	NA	NA	TRUE
5.16975	-0.930639	-3.65741	0.00359001	0.325801	13.3767	0.00359001	XR_133211.1_at	NA	NA	NA	NA	NA	NA	Homo_sapiens	FALSE	8	NA	NA	TRUE
6.64789	-1.63588	-3.65295	0.00361856	0.327354	13.3441	0.00361856	NM_001142685.1_at	9743	ARHGAP32	Rho GTPase activating protein 32	11q24.3	ENSG00000134909	GC-GAP GRIT PX-RICS RICS p200RhoGAP p250GAP	Homo_sapiens	TRUE	135	NA	NA	TRUE
6.51351	0.877777	3.65067	0.00363322	0.327354	13.3274	0.00363322	NM_001197107.1_at	29970	SCHIP1	schwannomin interacting protein 1	3q25.32-q25.33	ENSG00000250588 ENSG00000151967	SCHIP-1	Homo_sapiens	TRUE	58	NA	NA	TRUE
5.97473	-2.61683	-3.6508	0.0036324	0.327354	13.3284	0.0036324	NM_013238.2_at	29103	DNAJC15	DnaJ (Hsp40) homolog, subfamily C, member 15	13q14.1	ENSG00000120675	DNAJD1 HSD18 MCJ	Homo_sapiens	TRUE	42	NA	NA	TRUE
6.73697	1.32399	3.64413	0.00367572	0.330463	13.2797	0.00367572	NM_006039.4_at	9902	MRC2	mannose receptor, C type 2	17q23.2	ENSG00000011028	CD280 CLEC13E ENDO180 UPARAP	Homo_sapiens	TRUE	136	NA	NA	TRUE
6.55038	0.872734	3.64202	0.00368953	0.330985	13.2643	0.00368953	NM_014575.3_at	29970	SCHIP1	schwannomin interacting protein 1	3q25.32-q25.33	ENSG00000250588 ENSG00000151967	SCHIP-1	Homo_sapiens	TRUE	59	NA	NA	TRUE
5.10975	0.696677	3.63656	0.0037255	0.332263	13.2246	0.0037255	NM_001256173.1_at	7639	ZNF85	zinc finger protein 85	19p12	ENSG00000262562 ENSG00000105750	HPF4 HTF1	Homo_sapiens	TRUE	17	NA	NA	TRUE
5.813	-1.17104	-3.63499	0.00373591	0.332263	13.2132	0.00373591	NM_024758.4_at	79814	AGMAT	agmatine ureohydrolase (agmatinase)	1p36.21	ENSG00000116771	NA	Homo_sapiens	TRUE	58	NA	NA	TRUE
7.41264	-0.538507	-3.63618	0.00372805	0.332263	13.2218	0.00372805	NM_201439.1_at	51535	PPHLN1	periphilin 1	12q12	ENSG00000134283	HSPC232	Homo_sapiens	TRUE	60	NA	NA	TRUE
6.74905	-1.40604	-3.63504	0.00373561	0.332263	13.2135	0.00373561	NR_024158.1_at	25845	PP7080	uncharacterized LOC25845	5p15.33	NA	NA	Homo_sapiens	TRUE	16	NA	NA	TRUE
6.30654	0.745209	3.63312	0.00374834	0.332654	13.1996	0.00374834	NM_024527.4_at	79575	ABHD8	abhydrolase domain containing 8	19p13.11	ENSG00000127220	NA	Homo_sapiens	TRUE	47	NA	NA	TRUE
5.13267	-1.01591	-3.63096	0.0037628	0.333221	13.1839	0.0037628	NM_024854.3_at	79912	PYROXD1	pyridine nucleotide-disulphide oxidoreductase domain 1	12p12.1	ENSG00000121350	NA	Homo_sapiens	TRUE	14	NA	NA	TRUE
6.49162	0.562382	3.62686	0.00379032	0.334941	13.1541	0.00379032	NM_198149.2_at	149345	SHISA4	shisa homolog 4 (Xenopus laevis)	1q32.1	ENSG00000198892	C1orf40 TMEM58	Homo_sapiens	TRUE	40	NA	NA	TRUE
7.13967	0.996459	3.62136	0.00382761	0.336244	13.1142	0.00382761	NM_001114614.1_at	4240	MFGE8	milk fat globule-EGF factor 8 protein	15q25	ENSG00000140545	BA46 EDIL1 HMFG HsT19888 MFG-E8 MFGM OAcGD3S SED1 SPAG10 hP47	Homo_sapiens	TRUE	58	NA	NA	TRUE
5.29317	-0.835488	-3.62343	0.00381352	0.336244	13.1292	0.00381352	NM_006955.1_at	7582	ZNF33B	zinc finger protein 33B	10q11.2	ENSG00000196693	KOX2 KOX31 ZNF11B	Homo_sapiens	TRUE	31	NA	NA	TRUE
7.7995	1.27215	3.61871	0.00384571	0.336244	13.095	0.00384571	NM_138638.4_at	1073	CFL2	cofilin 2 (muscle)	14q12	ENSG00000165410 LRG_213	NEM7	Homo_sapiens	TRUE	45	NA	NA	TRUE
5.56959	-0.772849	-3.61983	0.00383803	0.336244	13.1032	0.00383803	NM_144618.2_at	126626	GABPB2	GA binding protein transcription factor, beta subunit 2	1q21.3	ENSG00000143458	NA	Homo_sapiens	TRUE	45	NA	NA	TRUE
5.90979	1.05197	3.62109	0.00382945	0.336244	13.1123	0.00382945	NM_145802.3_at	23157	SEPT6	septin 6	Xq24	ENSG00000125354	SEP2 SEPT2	Homo_sapiens	TRUE	43	NA	NA	TRUE
7.50586	-0.787392	-3.61526	0.00386934	0.337596	13.0701	0.00386934	NM_032025.3_at	83939	EIF2A	eukaryotic translation initiation factor 2A, 65kDa	3q25.1	ENSG00000144895	EIF-2A MST089 MSTP004 MSTP089	Homo_sapiens	TRUE	81	NA	NA	TRUE
6.66148	-1.65281	-3.61299	0.00388504	0.338252	13.0537	0.00388504	NM_014715.3_at	9743	ARHGAP32	Rho GTPase activating protein 32	11q24.3	ENSG00000134909	GC-GAP GRIT PX-RICS RICS p200RhoGAP p250GAP	Homo_sapiens	TRUE	100	NA	NA	TRUE
6.38269	-1.5415	-3.60904	0.00391247	0.338664	13.0251	0.00391247	NM_005921.1_at	4214	MAP3K1	mitogen-activated protein kinase kinase kinase 1, E3 ubiquitin protein ligase	5q11.2	ENSG00000095015	MAPKKK1 MEKK MEKK 1 MEKK1 SRXY6	Homo_sapiens	TRUE	127	NA	NA	TRUE
4.78125	-0.54357	-3.6102	0.00390437	0.338664	13.0335	0.00390437	NM_006980.3_at	7978	MTERF	mitochondrial transcription termination factor	7q21-q22	ENSG00000127989	NA	Homo_sapiens	TRUE	35	NA	NA	TRUE
5.95405	-0.809372	-3.60877	0.00391434	0.338664	13.0232	0.00391434	NM_018301.3_at	55285	RBM41	RNA binding motif protein 41	Xq22.3	ENSG00000089682	NA	Homo_sapiens	TRUE	53	NA	NA	TRUE
6.38931	-0.957431	-3.59832	0.00398782	0.339805	12.9479	0.00398782	NM_000466.2_at	5189	PEX1	peroxisomal biogenesis factor 1	7q21.2	ENSG00000127980	ZWS ZWS1	Homo_sapiens	TRUE	133	NA	NA	TRUE
7.48979	0.981386	3.59067	0.00404256	0.339805	12.8929	0.00404256	NM_001025237.1_at	7106	TSPAN4	tetraspanin 4	11p15.5	ENSG00000214063	NAG-2 NAG2 TETRASPAN TM4SF7 TSPAN-4	Homo_sapiens	TRUE	45	NA	NA	TRUE
7.34621	0.996117	3.59597	0.00400455	0.339805	12.931	0.00400455	NM_001025239.1_at	7106	TSPAN4	tetraspanin 4	11p15.5	ENSG00000214063	NAG-2 NAG2 TETRASPAN TM4SF7 TSPAN-4	Homo_sapiens	TRUE	40	NA	NA	TRUE
7.14545	-0.942277	-3.59275	0.00402759	0.339805	12.9079	0.00402759	NM_001146688.1_at	55818	KDM3A	lysine (K)-specific demethylase 3A	2p11.2	ENSG00000115548	JHDM2A JHMD2A JMJD1 JMJD1A TSGA	Homo_sapiens	TRUE	129	NA	NA	TRUE
5.73231	-1.89553	-3.59721	0.00399575	0.339805	12.9399	0.00399575	NM_001174168.1_at	6850	SYK	spleen tyrosine kinase	9q22	ENSG00000165025	p72-Syk	Homo_sapiens	TRUE	75	NA	NA	TRUE
7.02338	0.678486	3.59541	0.00400852	0.339805	12.927	0.00400852	NM_003083.3_at	6618	SNAPC2	small nuclear RNA activating complex, polypeptide 2, 45kDa	19p13	ENSG00000104976	PTFDELTA SNAP45	Homo_sapiens	TRUE	42	NA	NA	TRUE
5.79223	-1.8534	-3.59527	0.00400955	0.339805	12.926	0.00400955	NM_003177.5_at	6850	SYK	spleen tyrosine kinase	9q22	ENSG00000165025	p72-Syk	Homo_sapiens	TRUE	80	NA	NA	TRUE
4.12767	-0.520805	-3.59176	0.00403471	0.339805	12.9007	0.00403471	NM_007023.3_at	11069	RAPGEF4	Rap guanine nucleotide exchange factor (GEF) 4	2q31-q32	ENSG00000091428	CAMP-GEFII CGEF2 EPAC2 Nbla00496	Homo_sapiens	TRUE	139	NA	NA	TRUE
6.1689	-1.44441	-3.59294	0.00402624	0.339805	12.9092	0.00402624	NM_013404.4_at	10232	MSLN	mesothelin	16p13.3	ENSG00000102854	MPF SMRP	Homo_sapiens	TRUE	88	NA	NA	TRUE
6.90066	0.537224	3.60239	0.00395903	0.339805	12.9772	0.00395903	NM_024589.2_at	79641	ROGDI	rogdi homolog (Drosophila)	16p13.3	ENSG00000067836	KTZS	Homo_sapiens	TRUE	65	NA	NA	TRUE
6.50307	-0.821432	-3.59355	0.00402183	0.339805	12.9136	0.00402183	NM_130439.3_at	4601	MXI1	MAX interactor 1	10q24-q25	ENSG00000119950	MAD2 MXD2 MXI bHLHc11	Homo_sapiens	TRUE	42	NA	NA	TRUE
4.5137	-1.99689	-3.60187	0.0039627	0.339805	12.9735	0.0039627	XR_108886.2_at	100507056	LOC100507056	uncharacterized LOC100507056	-	ENSG00000247844	NA	Homo_sapiens	TRUE	8	NA	NA	TRUE
4.12473	-1.31219	-3.59451	0.00401502	0.339805	12.9205	0.00401502	XR_109535.1_at	NA	NA	NA	NA	NA	NA	Homo_sapiens	FALSE	8	NA	NA	TRUE
4.5137	-1.99689	-3.60187	0.0039627	0.339805	12.9735	0.0039627	XR_133500.1_at	100507056	LOC100507056	uncharacterized LOC100507056	-	ENSG00000247844	NA	Homo_sapiens	TRUE	8	NA	NA	TRUE
4.53578	1.34421	3.58619	0.00407498	0.340916	12.8607	0.00407498	NM_001080463.1_at	79659	DYNC2H1	dynein, cytoplasmic 2, heavy chain 1	11q21-q22.1	ENSG00000187240	ATD3 DHC1b DHC2 DNCH2 DYH1B hdhc11	Homo_sapiens	TRUE	418	NA	NA	TRUE
5.74374	-1.89304	-3.58496	0.00408391	0.340916	12.8519	0.00408391	NM_001174167.1_at	6850	SYK	spleen tyrosine kinase	9q22	ENSG00000165025	p72-Syk	Homo_sapiens	TRUE	78	NA	NA	TRUE
4.53578	1.34421	3.58619	0.00407498	0.340916	12.8607	0.00407498	NM_001377.2_at	79659	DYNC2H1	dynein, cytoplasmic 2, heavy chain 1	11q21-q22.1	ENSG00000187240	ATD3 DHC1b DHC2 DNCH2 DYH1B hdhc11	Homo_sapiens	TRUE	418	NA	NA	TRUE
6.52459	-2.87552	-3.58429	0.00408876	0.340916	12.8471	0.00408876	NM_015194.1_at	4642	MYO1D	myosin ID	17q11-q12	ENSG00000176658	myr4	Homo_sapiens	TRUE	119	NA	NA	TRUE
6.07455	-1.63113	-3.58274	0.00410008	0.341173	12.836	0.00410008	NM_002166.4_at	3398	ID2	inhibitor of DNA binding 2, dominant negative helix-loop-helix protein	2p25	ENSG00000115738	GIG8 ID2A ID2H bHLHb26	Homo_sapiens	TRUE	11	NA	NA	TRUE
6.38441	-0.89011	-3.57651	0.00414584	0.341409	12.7914	0.00414584	NM_001127460.2_at	9924	PAN2	PAN2 poly(A) specific ribonuclease subunit homolog (S. cerevisiae)	12q13.2	ENSG00000135473	USP52	Homo_sapiens	TRUE	136	NA	NA	TRUE
5.7249	-1.3106	-3.57453	0.00416051	0.341409	12.7773	0.00416051	NM_015116.2_at	23143	LRCH1	leucine-rich repeats and calponin homology (CH) domain containing 1	13q14.11	ENSG00000136141	CHDC1 NP81	Homo_sapiens	TRUE	100	NA	NA	TRUE
6.16459	-0.86455	-3.5764	0.00414671	0.341409	12.7906	0.00414671	NM_032164.2_at	84124	ZNF394	zinc finger protein 394	7q22.1	ENSG00000160908	ZKSCAN14	Homo_sapiens	TRUE	37	NA	NA	TRUE
7.37233	-0.526161	-3.57639	0.00414672	0.341409	12.7906	0.00414672	NM_201515.1_at	51535	PPHLN1	periphilin 1	12q12	ENSG00000134283	HSPC232	Homo_sapiens	TRUE	61	NA	NA	TRUE
6.98017	0.798758	3.57914	0.00412647	0.341409	12.8102	0.00412647	NR_030717.1_at	6618	SNAPC2	small nuclear RNA activating complex, polypeptide 2, 45kDa	19p13	ENSG00000104976	PTFDELTA SNAP45	Homo_sapiens	TRUE	35	NA	NA	TRUE
5.76075	-0.965793	-3.5745	0.00416071	0.341409	12.7771	0.00416071	XR_109944.1_at	100507113	ZNF638-IT1	ZNF638 intronic transcript 1 (non-protein coding)	2p13.1	ENSG00000237779	NA	Homo_sapiens	TRUE	16	NA	NA	TRUE
5.76075	-0.965793	-3.5745	0.00416071	0.341409	12.7771	0.00416071	XR_112334.1_at	100507113	ZNF638-IT1	ZNF638 intronic transcript 1 (non-protein coding)	2p13.1	ENSG00000237779	NA	Homo_sapiens	TRUE	16	NA	NA	TRUE
6.02595	-2.29171	-3.56868	0.00420418	0.343613	12.7355	0.00420418	NM_002538.3_at	100506658	OCLN	occludin	5q13.1	ENSG00000197822	BLCPMG	Homo_sapiens	TRUE	76	NA	NA	TRUE
5.51442	1.54524	3.56897	0.00420195	0.343613	12.7376	0.00420195	NM_015678.4_at	26960	NBEA	neurobeachin	13q13	ENSG00000172915	BCL8B LYST2	Homo_sapiens	TRUE	244	NA	NA	TRUE
8.27562	-2.04981	-3.56417	0.0042381	0.344122	12.7033	0.0042381	NM_000050.4_at	445	ASS1	argininosuccinate synthase 1	9q34.1	ENSG00000130707	ASS CTLN1	Homo_sapiens	TRUE	25	NA	NA	TRUE
5.69157	-1.30719	-3.56423	0.00423766	0.344122	12.7037	0.00423766	NM_001164211.1_at	23143	LRCH1	leucine-rich repeats and calponin homology (CH) domain containing 1	13q14.11	ENSG00000136141	CHDC1 NP81	Homo_sapiens	TRUE	104	NA	NA	TRUE
6.08846	-1.48678	-3.56124	0.00426033	0.344122	12.6824	0.00426033	NM_001177355.1_at	10232	MSLN	mesothelin	16p13.3	ENSG00000102854	MPF SMRP	Homo_sapiens	TRUE	85	NA	NA	TRUE
6.26261	-2.2323	-3.56187	0.00425551	0.344122	12.6869	0.00425551	NM_001205254.1_at	100506658	OCLN	occludin	5q13.1	ENSG00000197822	BLCPMG	Homo_sapiens	TRUE	80	NA	NA	TRUE
6.83015	0.533755	3.56155	0.00425796	0.344122	12.6846	0.00425796	NM_004204.3_at	9091	PIGQ	phosphatidylinositol glycan anchor biosynthesis, class Q	16p13.3	ENSG00000007541	GPI1 c407A10.1	Homo_sapiens	TRUE	50	NA	NA	TRUE
6.15045	-1.42578	-3.56248	0.00425094	0.344122	12.6912	0.00425094	NM_005823.5_at	10232	MSLN	mesothelin	16p13.3	ENSG00000102854	MPF SMRP	Homo_sapiens	TRUE	89	NA	NA	TRUE
6.25919	1.25894	3.55446	0.00431214	0.347227	12.6342	0.00431214	NM_001078173.1_at	441518	FAM127C	family with sequence similarity 127, member C	Xq26.3	ENSG00000212747	CXX1c MAR8B	Homo_sapiens	TRUE	21	NA	NA	TRUE
8.68867	0.846763	3.55402	0.00431556	0.347227	12.6311	0.00431556	NM_002824.4_at	5763	PTMS	parathymosin	12p13	ENSG00000159335	ParaT	Homo_sapiens	TRUE	32	NA	NA	TRUE
5.29421	1.42305	3.55169	0.00433356	0.347998	12.6145	0.00433356	NR_023915.1_at	3653	IPW	imprinted in Prader-Willi syndrome (non-protein coding)	15q11-q12	NA	NCRNA00002	Homo_sapiens	TRUE	27	NA	NA	TRUE
7.18072	0.744718	3.54797	0.00436244	0.348026	12.5881	0.00436244	NM_001245002.1_at	4782	NFIC	nuclear factor I/C (CCAAT-binding transcription factor)	19p13.3	ENSG00000141905	CTF CTF5 NF-I NFI	Homo_sapiens	TRUE	68	NA	NA	TRUE
7.14722	0.729165	3.54612	0.00437683	0.348026	12.575	0.00437683	NM_005597.3_at	4782	NFIC	nuclear factor I/C (CCAAT-binding transcription factor)	19p13.3	ENSG00000141905	CTF CTF5 NF-I NFI	Homo_sapiens	TRUE	60	NA	NA	TRUE
6.96451	0.584009	3.54515	0.0043844	0.348026	12.5681	0.0043844	NM_203404.1_at	271	AMPD2	adenosine monophosphate deaminase 2	1p13.3	ENSG00000116337	NA	Homo_sapiens	TRUE	86	NA	NA	TRUE
7.60137	-0.917729	-3.54591	0.00437846	0.348026	12.5735	0.00437846	NR_033194.1_at	79752	ZFAND1	zinc finger, AN1-type domain 1	8q21.13	ENSG00000104231	NA	Homo_sapiens	TRUE	36	NA	NA	TRUE
7.60137	-0.917729	-3.54591	0.00437846	0.348026	12.5735	0.00437846	NR_033195.1_at	79752	ZFAND1	zinc finger, AN1-type domain 1	8q21.13	ENSG00000104231	NA	Homo_sapiens	TRUE	36	NA	NA	TRUE
6.75265	-0.802418	-3.5485	0.00435831	0.348026	12.5918	0.00435831	NR_036441.1_at	7444	VRK2	vaccinia related kinase 2	2p16.1	ENSG00000028116	NA	Homo_sapiens	TRUE	66	NA	NA	TRUE
7.11494	-0.929309	-3.54329	0.00439899	0.348515	12.5549	0.00439899	NM_018433.5_at	55818	KDM3A	lysine (K)-specific demethylase 3A	2p11.2	ENSG00000115548	JHDM2A JHMD2A JMJD1 JMJD1A TSGA	Homo_sapiens	TRUE	133	NA	NA	TRUE
7.52128	0.985123	3.53776	0.0044427	0.348882	12.5157	0.0044427	NM_001025234.1_at	7106	TSPAN4	tetraspanin 4	11p15.5	ENSG00000214063	NAG-2 NAG2 TETRASPAN TM4SF7 TSPAN-4	Homo_sapiens	TRUE	44	NA	NA	TRUE
5.76488	-1.78188	-3.53737	0.0044458	0.348882	12.513	0.0044458	NM_001135052.2_at	6850	SYK	spleen tyrosine kinase	9q22	ENSG00000165025	p72-Syk	Homo_sapiens	TRUE	76	NA	NA	TRUE
7.06699	0.946346	3.53858	0.00443615	0.348882	12.5216	0.00443615	NM_001184768.1_at	54470	ARMCX6	armadillo repeat containing, X-linked 6	Xq21.33-q22.3	ENSG00000198960	NA	Homo_sapiens	TRUE	37	NA	NA	TRUE
6.98141	-0.817383	-3.539	0.00443282	0.348882	12.5245	0.00443282	NM_016224.3_at	51429	SNX9	sorting nexin 9	6q25.1-q26	ENSG00000130340	MST155 MSTP155 SDP1 SH3PX1 SH3PXD3A WISP	Homo_sapiens	TRUE	99	NA	NA	TRUE
4.40413	-1.36793	-3.54061	0.00442012	0.348882	12.5359	0.00442012	XR_133185.1_at	NA	NA	NA	NA	NA	NA	Homo_sapiens	FALSE	7	NA	NA	TRUE
7.24151	-0.800406	-3.5352	0.00446303	0.349571	12.4976	0.00446303	NM_001048249.3_at	643155	C5orf43	chromosome 5 open reading frame 43	5q12.1	ENSG00000188725	NA	Homo_sapiens	TRUE	27	NA	NA	TRUE
7.58921	-0.908558	-3.52385	0.00455449	0.350274	12.4175	0.00455449	NM_001170796.1_at	79752	ZFAND1	zinc finger, AN1-type domain 1	8q21.13	ENSG00000104231	NA	Homo_sapiens	TRUE	37	NA	NA	TRUE
5.52687	1.04659	3.52366	0.00455597	0.350274	12.4162	0.00455597	NM_001197108.1_at	29970	SCHIP1	schwannomin interacting protein 1	3q25.32-q25.33	ENSG00000250588 ENSG00000151967	SCHIP-1	Homo_sapiens	TRUE	43	NA	NA	TRUE
6.25789	-2.47482	-3.52463	0.00454807	0.350274	12.423	0.00454807	NM_001244944.1_at	261729	STEAP2	STEAP family member 2, metalloreductase	7q21.13	ENSG00000157214	IPCA1 PCANAP1 PUMPCn STAMP1 STMP	Homo_sapiens	TRUE	93	NA	NA	TRUE
7.16334	0.768647	3.53216	0.00448732	0.350274	12.4762	0.00448732	NM_001245004.1_at	4782	NFIC	nuclear factor I/C (CCAAT-binding transcription factor)	19p13.3	ENSG00000141905	CTF CTF5 NF-I NFI	Homo_sapiens	TRUE	64	NA	NA	TRUE
7.49606	0.968981	3.52667	0.00453158	0.350274	12.4374	0.00453158	NM_003271.4_at	7106	TSPAN4	tetraspanin 4	11p15.5	ENSG00000214063	NAG-2 NAG2 TETRASPAN TM4SF7 TSPAN-4	Homo_sapiens	TRUE	45	NA	NA	TRUE
7.02139	-1.21584	-3.52648	0.00453312	0.350274	12.436	0.00453312	NM_015554.1_at	26035	GLCE	glucuronic acid epimerase	15q23	ENSG00000138604	HSEPI	Homo_sapiens	TRUE	47	NA	NA	TRUE
5.34272	-1.06629	-3.52389	0.00455417	0.350274	12.4178	0.00455417	NM_021636.2_at	59352	LGR6	leucine-rich repeat containing G protein-coupled receptor 6	1q32.1	ENSG00000133067	GPCR VTS20631	Homo_sapiens	TRUE	80	NA	NA	TRUE
7.58921	-0.908558	-3.52385	0.00455449	0.350274	12.4175	0.00455449	NM_024699.2_at	79752	ZFAND1	zinc finger, AN1-type domain 1	8q21.13	ENSG00000104231	NA	Homo_sapiens	TRUE	37	NA	NA	TRUE
7.68612	-0.874707	-3.53163	0.00449156	0.350274	12.4724	0.00449156	NM_080626.5_at	140707	BRI3BP	BRI3 binding protein	12q24.31	ENSG00000184992	BNAS1 HCCR-1 HCCR-2 HCCRBP-1 KG19	Homo_sapiens	TRUE	39	NA	NA	TRUE
7.44933	0.779565	3.52357	0.00455671	0.350274	12.4156	0.00455671	NM_133368.1_at	89970	RSPRY1	ring finger and SPRY domain containing 1	16q13	ENSG00000159579	NA	Homo_sapiens	TRUE	70	NA	NA	TRUE
6.4425	-0.903883	-3.51951	0.00458994	0.351169	12.3869	0.00458994	NM_001166279.1_at	9924	PAN2	PAN2 poly(A) specific ribonuclease subunit homolog (S. cerevisiae)	12q13.2	ENSG00000135473	USP52	Homo_sapiens	TRUE	136	NA	NA	TRUE
6.4425	-0.903883	-3.51951	0.00458994	0.351169	12.3869	0.00458994	NM_014871.4_at	9924	PAN2	PAN2 poly(A) specific ribonuclease subunit homolog (S. cerevisiae)	12q13.2	ENSG00000135473	USP52	Homo_sapiens	TRUE	136	NA	NA	TRUE
4.5728	1.63756	3.51903	0.00459383	0.351169	12.3836	0.00459383	NM_017637.5_at	54796	BNC2	basonuclin 2	9p22.2	ENSG00000173068	BSN2	Homo_sapiens	TRUE	116	NA	NA	TRUE
7.09601	0.550546	3.51755	0.00460599	0.351449	12.3732	0.00460599	NM_024419.3_at	9489	PGS1	phosphatidylglycerophosphate synthase 1	17q25.3	ENSG00000087157	NA	Homo_sapiens	TRUE	61	NA	NA	TRUE
3.79265	1.03615	3.51241	0.00464858	0.353907	12.337	0.00464858	NM_018937.2_at	56132	PCDHB3	protocadherin beta 3	5q31	ENSG00000113205	PCDH-BETA3	Homo_sapiens	TRUE	8	NA	NA	TRUE
6.02563	-0.563324	-3.5116	0.00465532	0.353907	12.3313	0.00465532	NM_145206.2_at	143187	VTI1A	vesicle transport through interaction with t-SNAREs homolog 1A (yeast)	10q25.2	ENSG00000151532	MVti1 VTI1RP2 Vti1-rp2	Homo_sapiens	TRUE	57	NA	NA	TRUE
6.12413	-1.10802	-3.51045	0.00466488	0.353983	12.3232	0.00466488	NM_019593.3_at	56261	GPCPD1	glycerophosphocholine phosphodiesterase GDE1 homolog (S. cerevisiae)	20p12.3	ENSG00000125772	GDE5 GDPD6 PREI4	Homo_sapiens	TRUE	61	NA	NA	TRUE
6.48958	0.788411	3.50706	0.00469325	0.355483	12.2995	0.00469325	NM_001197114.1_at	100505385	IQCJ-SCHIP1	IQCJ-SCHIP1 readthrough	-	ENSG00000250588	NA	Homo_sapiens	TRUE	64	NA	NA	TRUE
5.08318	-4.07702	-3.50351	0.00472312	0.355995	12.2746	0.00472312	NM_002483.4_at	4680	CEACAM6	carcinoembryonic antigen-related cell adhesion molecule 6 (non-specific cross reacting antigen)	19q13.2	ENSG00000086548	CD66c CEAL NCA	Homo_sapiens	TRUE	27	NA	NA	TRUE
8.2803	-2.10251	-3.50319	0.00472582	0.355995	12.2723	0.00472582	NM_054012.3_at	445	ASS1	argininosuccinate synthase 1	9q34.1	ENSG00000130707	ASS CTLN1	Homo_sapiens	TRUE	24	NA	NA	TRUE
6.58457	-0.870306	-3.50511	0.00470962	0.355995	12.2858	0.00470962	NM_194455.1_at	889	KRIT1	KRIT1, ankyrin repeat containing	7q21.2	ENSG00000001631	CAM CCM1	Homo_sapiens	TRUE	128	NA	NA	TRUE
7.43185	-0.891213	-3.49898	0.00476156	0.358034	12.2429	0.00476156	NR_033193.1_at	79752	ZFAND1	zinc finger, AN1-type domain 1	8q21.13	ENSG00000104231	NA	Homo_sapiens	TRUE	40	NA	NA	TRUE
6.52392	-1.64669	-3.48528	0.00487973	0.358734	12.1472	0.00487973	NM_001012302.2_at	338440	ANO9	anoctamin 9	11p15.5	ENSG00000185101	PIG5 TMEM16J TP53I5	Homo_sapiens	TRUE	106	NA	NA	TRUE
7.22504	0.897018	3.4917	0.00482398	0.358734	12.192	0.00482398	NM_001042454.2_at	7041	TGFB1I1	transforming growth factor beta 1 induced transcript 1	16p11.2	ENSG00000140682	ARA55 HIC-5 HIC5 TSC-5	Homo_sapiens	TRUE	59	NA	NA	TRUE
5.57993	-0.720371	-3.46892	0.00502478	0.358734	12.0334	0.00502478	NM_001145923.1_at	49855	SCAPER	S-phase cyclin A-associated protein in the ER	15q24	ENSG00000140386	ZNF291 Zfp291	Homo_sapiens	TRUE	160	NA	NA	TRUE
7.22504	0.897018	3.4917	0.00482398	0.358734	12.192	0.00482398	NM_001164719.1_at	7041	TGFB1I1	transforming growth factor beta 1 induced transcript 1	16p11.2	ENSG00000140682	ARA55 HIC-5 HIC5 TSC-5	Homo_sapiens	TRUE	59	NA	NA	TRUE
5.86657	-0.793809	-3.46798	0.00503323	0.358734	12.0269	0.00503323	NM_001171080.1_at	55285	RBM41	RNA binding motif protein 41	Xq22.3	ENSG00000089682	NA	Homo_sapiens	TRUE	43	NA	NA	TRUE
5.35515	0.869107	3.48507	0.00488155	0.358734	12.1457	0.00488155	NM_001185054.1_at	119	ADD2	adducin 2 (beta)	2p13.3	ENSG00000075340	ADDB	Homo_sapiens	TRUE	81	NA	NA	TRUE
7.92611	-1.1928	-3.46779	0.00503493	0.358734	12.0256	0.00503493	NM_001185073.2_at	9069	CLDN12	claudin 12	7q21	ENSG00000157224	NA	Homo_sapiens	TRUE	24	NA	NA	TRUE
6.15308	-1.17739	-3.47725	0.00495034	0.358734	12.0913	0.00495034	NM_001204415.1_at	64129	TINAGL1	tubulointerstitial nephritis antigen-like 1	1p35.2	ENSG00000142910	ARG1 LCN7 LIECG3 TINAGRP	Homo_sapiens	TRUE	53	NA	NA	TRUE
7.39452	-2.06762	-3.48775	0.00485822	0.358734	12.1644	0.00485822	NM_001204889.1_at	217	ALDH2	aldehyde dehydrogenase 2 family (mitochondrial)	12q24.2	ENSG00000111275	ALDH-E2 ALDHI ALDM	Homo_sapiens	TRUE	53	NA	NA	TRUE
7.10096	0.815813	3.49576	0.0047891	0.358734	12.2203	0.0047891	NM_001245005.1_at	4782	NFIC	nuclear factor I/C (CCAAT-binding transcription factor)	19p13.3	ENSG00000141905	CTF CTF5 NF-I NFI	Homo_sapiens	TRUE	60	NA	NA	TRUE
5.11534	-0.615073	-3.47144	0.00500216	0.358734	12.0509	0.00500216	NM_001247989.1_at	4253	CTAGE5	CTAGE family, member 5	14q13.3	ENSG00000258941 ENSG00000150527	MEA6 MGEA MGEA11 MGEA6	Homo_sapiens	TRUE	71	NA	NA	TRUE
5.47151	0.906654	3.47979	0.00492791	0.358734	12.1089	0.00492791	NM_001265598.1_at	10520	ZNF211	zinc finger protein 211	19q13.4	ENSG00000121417	C2H2-25 CH2H2-25 ZNF-25 ZNFC25	Homo_sapiens	TRUE	27	NA	NA	TRUE
8.60177	0.82249	3.4671	0.00504122	0.358734	12.0208	0.00504122	NM_004317.2_at	439	ASNA1	arsA arsenite transporter, ATP-binding, homolog 1 (bacterial)	19q13.3	ENSG00000198356	ARSA-I ARSA1 ASNA-I GET3 TRC40 hASNA-I	Homo_sapiens	TRUE	44	NA	NA	TRUE
7.20631	-2.39281	-3.4699	0.00501593	0.358734	12.0402	0.00501593	NM_004949.3_at	1824	DSC2	desmocollin 2	18q12.1	ENSG00000134755	ARVD11 CDHF2 DG2 DGII/III DSC3	Homo_sapiens	TRUE	97	NA	NA	TRUE
5.11534	-0.615073	-3.47144	0.00500216	0.358734	12.0509	0.00500216	NM_005930.3_at	4253	CTAGE5	CTAGE family, member 5	14q13.3	ENSG00000258941 ENSG00000150527	MEA6 MGEA MGEA11 MGEA6	Homo_sapiens	TRUE	71	NA	NA	TRUE
7.60607	-0.673123	-3.49155	0.00482531	0.358734	12.1909	0.00482531	NM_006420.2_at	10564	ARFGEF2	ADP-ribosylation factor guanine nucleotide-exchange factor 2 (brefeldin A-inhibited)	20q13.13	ENSG00000124198	BIG2 PVNH2 dJ1164I10.1	Homo_sapiens	TRUE	193	NA	NA	TRUE
7.12061	-0.629234	-3.46971	0.00501766	0.358734	12.0389	0.00501766	NM_006766.3_at	7994	KAT6A	K(lysine) acetyltransferase 6A	8p11	ENSG00000083168	MOZ MYST3 RUNXBP2 ZNF220	Homo_sapiens	TRUE	114	NA	NA	TRUE
7.92611	-1.1928	-3.46779	0.00503493	0.358734	12.0256	0.00503493	NM_012129.4_at	9069	CLDN12	claudin 12	7q21	ENSG00000157224	NA	Homo_sapiens	TRUE	24	NA	NA	TRUE
6.95183	-0.870303	-3.46896	0.00502445	0.358734	12.0337	0.00502445	NM_014050.3_at	28977	MRPL42	mitochondrial ribosomal protein L42	12q22	ENSG00000198015	L31MT L42MT MRP-L31 MRP-L42 MRP-S32 MRPL31 MRPS32 PTD007 RPML31 S32MT	Homo_sapiens	TRUE	62	NA	NA	TRUE
7.22504	0.897018	3.4917	0.00482398	0.358734	12.192	0.00482398	NM_015927.4_at	7041	TGFB1I1	transforming growth factor beta 1 induced transcript 1	16p11.2	ENSG00000140682	ARA55 HIC-5 HIC5 TSC-5	Homo_sapiens	TRUE	59	NA	NA	TRUE
5.54405	-0.751265	-3.4816	0.00491198	0.358734	12.1215	0.00491198	NM_020843.2_at	49855	SCAPER	S-phase cyclin A-associated protein in the ER	15q24	ENSG00000140386	ZNF291 Zfp291	Homo_sapiens	TRUE	159	NA	NA	TRUE
7.20631	-2.39281	-3.4699	0.00501593	0.358734	12.0402	0.00501593	NM_024422.3_at	1824	DSC2	desmocollin 2	18q12.1	ENSG00000134755	ARVD11 CDHF2 DG2 DGII/III DSC3	Homo_sapiens	TRUE	97	NA	NA	TRUE
5.99479	-0.505098	-3.48122	0.00491533	0.358734	12.1189	0.00491533	NM_032718.3_at	84804	MFSD9	major facilitator superfamily domain containing 9	2q12.1	ENSG00000135953	NA	Homo_sapiens	TRUE	55	NA	NA	TRUE
6.95183	-0.870303	-3.46896	0.00502445	0.358734	12.0337	0.00502445	NM_172177.3_at	28977	MRPL42	mitochondrial ribosomal protein L42	12q22	ENSG00000198015	L31MT L42MT MRP-L31 MRP-L42 MRP-S32 MRPL31 MRPS32 PTD007 RPML31 S32MT	Homo_sapiens	TRUE	62	NA	NA	TRUE
7.1226	0.769839	3.48882	0.00484891	0.358734	12.1719	0.00484891	NM_205843.2_at	4782	NFIC	nuclear factor I/C (CCAAT-binding transcription factor)	19p13.3	ENSG00000141905	CTF CTF5 NF-I NFI	Homo_sapiens	TRUE	64	NA	NA	TRUE
4.66554	-2.55553	-3.46534	0.00505712	0.358734	12.0086	0.00505712	NR_033807.1_at	1577	CYP3A5	cytochrome P450, family 3, subfamily A, polypeptide 5	7q21.1	ENSG00000106258	CP35 CYPIIIA5 P450PCN3 PCN3	Homo_sapiens	TRUE	47	NA	NA	TRUE
8.87831	0.695509	3.47926	0.00493259	0.358734	12.1053	0.00493259	NR_034178.1_at	647135	SRGAP2B	SLIT-ROBO Rho GTPase activating protein 2B (pseudogene)	1q21.1	ENSG00000196369 ENSG00000265797	SRGAP2L SRGAP2P2	Homo_sapiens	TRUE	4	NA	NA	TRUE
6.95183	-0.870303	-3.46896	0.00502445	0.358734	12.0337	0.00502445	NR_038159.1_at	28977	MRPL42	mitochondrial ribosomal protein L42	12q22	ENSG00000198015	L31MT L42MT MRP-L31 MRP-L42 MRP-S32 MRPL31 MRPS32 PTD007 RPML31 S32MT	Homo_sapiens	TRUE	62	NA	NA	TRUE
6.95183	-0.870303	-3.46896	0.00502445	0.358734	12.0337	0.00502445	NR_038160.1_at	28977	MRPL42	mitochondrial ribosomal protein L42	12q22	ENSG00000198015	L31MT L42MT MRP-L31 MRP-L42 MRP-S32 MRPL31 MRPS32 PTD007 RPML31 S32MT	Homo_sapiens	TRUE	62	NA	NA	TRUE
6.95183	-0.870303	-3.46896	0.00502445	0.358734	12.0337	0.00502445	NR_038161.1_at	28977	MRPL42	mitochondrial ribosomal protein L42	12q22	ENSG00000198015	L31MT L42MT MRP-L31 MRP-L42 MRP-S32 MRPL31 MRPS32 PTD007 RPML31 S32MT	Homo_sapiens	TRUE	62	NA	NA	TRUE
6.36757	-1.40241	-3.48381	0.00489255	0.358734	12.137	0.00489255	NR_046435.1_at	84333	PCGF5	polycomb group ring finger 5	10q23.32	ENSG00000180628	RNF159	Homo_sapiens	TRUE	23	NA	NA	TRUE
3.36409	-0.516911	-3.46589	0.00505212	0.358734	12.0124	0.00505212	XR_110105.1_at	100506622	LINC00540	long intergenic non-protein coding RNA 540	-	NA	NA	Homo_sapiens	TRUE	24	NA	NA	TRUE
3.36409	-0.516911	-3.46589	0.00505212	0.358734	12.0124	0.00505212	XR_111368.1_at	100506622	LINC00540	long intergenic non-protein coding RNA 540	-	NA	NA	Homo_sapiens	TRUE	24	NA	NA	TRUE
6.36513	0.730312	3.4585	0.00511946	0.361915	11.9612	0.00511946	NM_001197113.1_at	100505385	IQCJ-SCHIP1	IQCJ-SCHIP1 readthrough	-	ENSG00000250588	NA	Homo_sapiens	TRUE	68	NA	NA	TRUE
6.19332	0.936068	3.45873	0.00511736	0.361915	11.9628	0.00511736	NM_153367.3_at	219654	ZCCHC24	zinc finger, CCHC domain containing 24	10q22.3	ENSG00000165424	C10orf56	Homo_sapiens	TRUE	28	NA	NA	TRUE
7.63313	0.963505	3.4496	0.0052018	0.362511	11.8997	0.0052018	NM_001025235.1_at	7106	TSPAN4	tetraspanin 4	11p15.5	ENSG00000214063	NAG-2 NAG2 TETRASPAN TM4SF7 TSPAN-4	Homo_sapiens	TRUE	45	NA	NA	TRUE
7.63313	0.963505	3.4496	0.0052018	0.362511	11.8997	0.0052018	NM_001025236.1_at	7106	TSPAN4	tetraspanin 4	11p15.5	ENSG00000214063	NAG-2 NAG2 TETRASPAN TM4SF7 TSPAN-4	Homo_sapiens	TRUE	45	NA	NA	TRUE
9.8747	-0.619276	-3.44934	0.00520424	0.362511	11.8979	0.00520424	NM_001098620.2_at	5094	PCBP2	poly(rC) binding protein 2	12q13.12-q13.13	ENSG00000197111	HNRPE2 hnRNP-E2	Homo_sapiens	TRUE	29	NA	NA	TRUE
9.8747	-0.619276	-3.44934	0.00520424	0.362511	11.8979	0.00520424	NM_001128913.1_at	5094	PCBP2	poly(rC) binding protein 2	12q13.12-q13.13	ENSG00000197111	HNRPE2 hnRNP-E2	Homo_sapiens	TRUE	29	NA	NA	TRUE
5.06506	-1.17128	-3.44894	0.00520792	0.362511	11.8952	0.00520792	NM_001128928.1_at	3628	INPP1	inositol polyphosphate-1-phosphatase	2q32	ENSG00000151689	NA	Homo_sapiens	TRUE	44	NA	NA	TRUE
7.4832	-1.09944	-3.45036	0.0051947	0.362511	11.905	0.0051947	NM_001185072.2_at	9069	CLDN12	claudin 12	7q21	ENSG00000157224	NA	Homo_sapiens	TRUE	28	NA	NA	TRUE
6.97974	1.0087	3.45241	0.00517564	0.362511	11.9191	0.00517564	NM_005928.2_at	4240	MFGE8	milk fat globule-EGF factor 8 protein	15q25	ENSG00000140545	BA46 EDIL1 HMFG HsT19888 MFG-E8 MFGM OAcGD3S SED1 SPAG10 hP47	Homo_sapiens	TRUE	66	NA	NA	TRUE
6.92404	0.704844	3.44719	0.00522431	0.362511	11.8831	0.00522431	NM_020378.3_at	57106	NAT14	N-acetyltransferase 14 (GCN5-related, putative)	19q13.42	ENSG00000090971	KLP1	Homo_sapiens	TRUE	24	NA	NA	TRUE
7.79842	-0.5737	-3.44881	0.00520918	0.362511	11.8943	0.00520918	NM_173647.3_at	284996	RNF149	ring finger protein 149	2q11.2	ENSG00000163162	DNAPTP2	Homo_sapiens	TRUE	62	NA	NA	TRUE
5.24997	-0.611438	-3.4472	0.00522422	0.362511	11.8832	0.00522422	NM_203355.2_at	4253	CTAGE5	CTAGE family, member 5	14q13.3	ENSG00000258941 ENSG00000150527	MEA6 MGEA MGEA11 MGEA6	Homo_sapiens	TRUE	68	NA	NA	TRUE
5.25733	-0.590357	-3.44848	0.00521226	0.362511	11.892	0.00521226	NR_002967.1_at	677814	SNORA31	small nucleolar RNA, H/ACA box 31	13q14.13	ENSG00000255137 ENSG00000199477	ACA31	Homo_sapiens	TRUE	7	NA	NA	TRUE
6.29574	-2.45344	-3.44609	0.00523462	0.362618	11.8755	0.00523462	NM_152999.3_at	261729	STEAP2	STEAP family member 2, metalloreductase	7q21.13	ENSG00000157214	IPCA1 PCANAP1 PUMPCn STAMP1 STMP	Homo_sapiens	TRUE	89	NA	NA	TRUE
5.36462	0.957768	3.44389	0.0052553	0.362835	11.8604	0.0052553	NM_001365.3_at	1742	DLG4	discs, large homolog 4 (Drosophila)	17p13.1	ENSG00000132535	PSD95 SAP-90 SAP90	Homo_sapiens	TRUE	86	NA	NA	TRUE
7.37377	-0.512256	-3.44404	0.00525387	0.362835	11.8614	0.00525387	NM_201440.1_at	51535	PPHLN1	periphilin 1	12q12	ENSG00000134283	HSPC232	Homo_sapiens	TRUE	57	NA	NA	TRUE
6.24878	-2.55452	-3.44179	0.00527512	0.363596	11.8459	0.00527512	NM_001040665.1_at	261729	STEAP2	STEAP family member 2, metalloreductase	7q21.13	ENSG00000157214	IPCA1 PCANAP1 PUMPCn STAMP1 STMP	Homo_sapiens	TRUE	83	NA	NA	TRUE
5.39033	-1.04441	-3.44044	0.00528795	0.363874	11.8366	0.00528795	NR_026928.1_at	116828	N4BP2L2-IT2	N4BPL2 intronic transcript 2 (non-protein coding)	13q13.1	NA	CG030	Homo_sapiens	TRUE	8	NA	NA	TRUE
5.0182	-1.20155	-3.43441	0.00534541	0.364795	11.7952	0.00534541	NM_001024647.2_at	117177	RAB3IP	RAB3A interacting protein (rabin3)	12q14.3	ENSG00000127328	RABIN3	Homo_sapiens	TRUE	75	NA	NA	TRUE
8.27648	-0.816198	-3.43549	0.00533508	0.364795	11.8026	0.00533508	NM_001136264.1_at	9802	DAZAP2	DAZ associated protein 2	12q12	ENSG00000183283	PRTB	Homo_sapiens	TRUE	32	NA	NA	TRUE
7.29797	-0.512898	-3.43696	0.005321	0.364795	11.8127	0.005321	NM_001143788.1_at	51535	PPHLN1	periphilin 1	12q12	ENSG00000134283	HSPC232	Homo_sapiens	TRUE	56	NA	NA	TRUE
6.52214	-0.935042	-3.43759	0.00531498	0.364795	11.817	0.00531498	NM_004912.3_at	889	KRIT1	KRIT1, ankyrin repeat containing	7q21.2	ENSG00000001631	CAM CCM1	Homo_sapiens	TRUE	124	NA	NA	TRUE
7.44457	0.661934	3.43441	0.00534543	0.364795	11.7952	0.00534543	NR_036510.1_at	7389	UROD	uroporphyrinogen decarboxylase	1p34	ENSG00000126088	PCT UPD	Homo_sapiens	TRUE	54	NA	NA	TRUE
8.29455	-1.06652	-3.43323	0.00535672	0.364963	11.7871	0.00535672	NM_002389.4_at	4179	CD46	CD46 molecule, complement regulatory protein	1q32	ENSG00000117335 LRG_155	AHUS2 MCP MIC10 TLX TRA2.10	Homo_sapiens	TRUE	81	NA	NA	TRUE
5.32787	-1.11416	-3.43184	0.0053701	0.365273	11.7775	0.0053701	NM_002194.3_at	3628	INPP1	inositol polyphosphate-1-phosphatase	2q32	ENSG00000151689	NA	Homo_sapiens	TRUE	40	NA	NA	TRUE
7.06583	-0.77298	-3.43062	0.00538189	0.365394	11.7691	0.00538189	NM_006296.6_at	7444	VRK2	vaccinia related kinase 2	2p16.1	ENSG00000028116	NA	Homo_sapiens	TRUE	64	NA	NA	TRUE
6.24849	-0.699758	-3.42983	0.00538955	0.365394	11.7637	0.00538955	NM_183043.2_at	6049	RNF6	ring finger protein (C3H2C3 type) 6	13q12.2	ENSG00000127870	NA	Homo_sapiens	TRUE	54	NA	NA	TRUE
6.49027	0.628398	3.42818	0.0054055	0.365875	11.7524	0.0054055	NM_025082.3_at	80152	CENPT	centromere protein T	16q22.1	ENSG00000102901	C16orf56 CENP-T	Homo_sapiens	TRUE	108	NA	NA	TRUE
6.95927	-0.718573	-3.42672	0.00541965	0.366234	11.7424	0.00541965	NM_005962.4_at	4601	MXI1	MAX interactor 1	10q24-q25	ENSG00000119950	MAD2 MXD2 MXI bHLHc11	Homo_sapiens	TRUE	46	NA	NA	TRUE
6.74633	-0.713215	-3.42497	0.00543667	0.366296	11.7304	0.00543667	NM_025151.4_at	80223	RAB11FIP1	RAB11 family interacting protein 1 (class I)	8p11.22	ENSG00000156675	NOEL1A RCP rab11-FIP1	Homo_sapiens	TRUE	61	NA	NA	TRUE
8.61659	-1.08892	-3.42481	0.00543829	0.366296	11.7293	0.00543829	NM_172359.2_at	4179	CD46	CD46 molecule, complement regulatory protein	1q32	ENSG00000117335 LRG_155	AHUS2 MCP MIC10 TLX TRA2.10	Homo_sapiens	TRUE	75	NA	NA	TRUE
5.9184	-1.67289	-3.42371	0.00544904	0.366423	11.7218	0.00544904	NM_020647.2_at	56704	JPH1	junctophilin 1	8q21	ENSG00000104369	JP-1 JP1	Homo_sapiens	TRUE	36	NA	NA	TRUE
5.8943	-1.72666	-3.41961	0.00548924	0.368528	11.6937	0.00548924	NM_001005915.1_at	2065	ERBB3	v-erb-b2 erythroblastic leukemia viral oncogene homolog 3 (avian)	12q13	ENSG00000065361	ErbB-3 HER3 LCCS2 MDA-BF-1 c-erbB-3 c-erbB3 erbB3-S p180-ErbB3 p45-sErbB3 p85-sErbB3	Homo_sapiens	TRUE	24	NA	NA	TRUE
6.4071	-1.31938	-3.41648	0.00552019	0.370005	11.6723	0.00552019	NM_138342.3_at	89944	GLB1L2	galactosidase, beta 1-like 2	11q25	ENSG00000149328	MST114 MSTP114	Homo_sapiens	TRUE	94	NA	NA	TRUE
5.18483	-0.680491	-3.41168	0.00556794	0.372	11.6396	0.00556794	XR_132576.1_at	NA	NA	NA	NA	NA	NA	Homo_sapiens	FALSE	25	NA	NA	TRUE
5.18483	-0.680491	-3.41168	0.00556794	0.372	11.6396	0.00556794	XR_132960.1_at	NA	NA	NA	NA	NA	NA	Homo_sapiens	FALSE	25	NA	NA	TRUE
7.29129	0.774519	3.4103	0.00558172	0.37214	11.6302	0.00558172	NM_006411.3_at	10554	AGPAT1	1-acylglycerol-3-phosphate O-acyltransferase 1 (lysophosphatidic acid acyltransferase, alpha)	6p21.3	ENSG00000235758 ENSG00000236873 ENSG00000227642 ENSG00000206324 ENSG00000226467 ENSG00000228892 ENSG00000204310	1-AGPAT1 G15 LPAAT-alpha LPAATA	Homo_sapiens	TRUE	60	NA	NA	TRUE
7.60196	0.552906	3.40967	0.00558805	0.37214	11.6259	0.00558805	NM_139347.2_at	274	BIN1	bridging integrator 1	2q14	ENSG00000136717	AMPH2 AMPHL SH3P9	Homo_sapiens	TRUE	80	NA	NA	TRUE
7.50388	-0.873167	-3.40798	0.00560502	0.372671	11.6143	0.00560502	NM_203437.3_at	54812	AFTPH	aftiphilin	2p14	ENSG00000119844	Nbla10388	Homo_sapiens	TRUE	66	NA	NA	TRUE
7.40882	-1.97067	-3.40114	0.00567432	0.372805	11.5677	0.00567432	NM_000690.3_at	217	ALDH2	aldehyde dehydrogenase 2 family (mitochondrial)	12q24.2	ENSG00000111275	ALDH-E2 ALDHI ALDM	Homo_sapiens	TRUE	57	NA	NA	TRUE
6.53529	-1.27802	-3.38816	0.00580818	0.372805	11.4796	0.00580818	NM_001042717.2_at	85865	GTPBP10	GTP-binding protein 10 (putative)	7q21.13	ENSG00000105793	ObgH2	Homo_sapiens	TRUE	58	NA	NA	TRUE
5.84778	-1.28006	-3.38524	0.00583872	0.372805	11.4598	0.00583872	NM_001077500.1_at	5655	KLK10	kallikrein-related peptidase 10	19q13	ENSG00000129451	NES1 PRSSL1	Homo_sapiens	TRUE	33	NA	NA	TRUE
7.06348	-0.623485	-3.39572	0.00572984	0.372805	11.5309	0.00572984	NM_001099412.1_at	7994	KAT6A	K(lysine) acetyltransferase 6A	8p11	ENSG00000083168	MOZ MYST3 RUNXBP2 ZNF220	Homo_sapiens	TRUE	118	NA	NA	TRUE
7.06921	-0.621876	-3.39326	0.00575519	0.372805	11.5142	0.00575519	NM_001099413.1_at	7994	KAT6A	K(lysine) acetyltransferase 6A	8p11	ENSG00000083168	MOZ MYST3 RUNXBP2 ZNF220	Homo_sapiens	TRUE	116	NA	NA	TRUE
6.12404	-3.29947	-3.38854	0.00580422	0.372805	11.4822	0.00580422	NM_001122825.1_at	54845	ESRP1	epithelial splicing regulatory protein 1	8q22.1	ENSG00000104413	RBM35A RMB35A	Homo_sapiens	TRUE	65	NA	NA	TRUE
6.12404	-3.29947	-3.38854	0.00580422	0.372805	11.4822	0.00580422	NM_001122827.1_at	54845	ESRP1	epithelial splicing regulatory protein 1	8q22.1	ENSG00000104413	RBM35A RMB35A	Homo_sapiens	TRUE	65	NA	NA	TRUE
6.72281	-0.804279	-3.39013	0.0057876	0.372805	11.493	0.0057876	NM_001130483.2_at	7444	VRK2	vaccinia related kinase 2	2p16.1	ENSG00000028116	NA	Homo_sapiens	TRUE	66	NA	NA	TRUE
7.16338	-0.506484	-3.39158	0.00577262	0.372805	11.5028	0.00577262	NM_001168344.1_at	6239	RREB1	ras responsive element binding protein 1	6p25	ENSG00000124782	FINB HNT LZ321 RREB-1 Zep-1	Homo_sapiens	TRUE	99	NA	NA	TRUE
7.7	-0.90169	-3.40179	0.00566772	0.372805	11.5722	0.00566772	NM_001177591.1_at	5520	PPP2R2A	protein phosphatase 2, regulatory subunit B, alpha	8p21.2	ENSG00000221914	B55A B55ALPHA PR52A PR55A	Homo_sapiens	TRUE	57	NA	NA	TRUE
7.87301	-0.834016	-3.3859	0.00583184	0.372805	11.4643	0.00583184	NM_001199381.1_at	153830	RNF145	ring finger protein 145	5q33.3	ENSG00000145860	NA	Homo_sapiens	TRUE	33	NA	NA	TRUE
5.0695	-2.15895	-3.40291	0.00565627	0.372805	11.5798	0.00565627	NM_004615.3_at	7102	TSPAN7	tetraspanin 7	Xp11.4	ENSG00000156298	A15 CCG-B7 CD231 DXS1692E MRX58 MXS1 TALLA-1 TM4SF2 TM4SF2b	Homo_sapiens	TRUE	35	NA	NA	TRUE
6.1659	0.61971	3.39811	0.00570526	0.372805	11.5472	0.00570526	NM_013241.2_at	29109	FHOD1	formin homology 2 domain containing 1	16q22	ENSG00000135723	FHOS	Homo_sapiens	TRUE	112	NA	NA	TRUE
4.30548	1.46818	3.40367	0.00564862	0.372805	11.5849	0.00564862	NM_014689.2_at	55619	DOCK10	dedicator of cytokinesis 10	2q36.2	ENSG00000135905	DRIP2 Nbla10300 ZIZ3	Homo_sapiens	TRUE	259	NA	NA	TRUE
6.88308	1.09262	3.39157	0.00577267	0.372805	11.5028	0.00577267	NM_019007.3_at	54470	ARMCX6	armadillo repeat containing, X-linked 6	Xq21.33-q22.3	ENSG00000198960	NA	Homo_sapiens	TRUE	33	NA	NA	TRUE
7.41119	-0.520535	-3.38498	0.00584141	0.372805	11.4581	0.00584141	NM_021167.4_at	57798	GATAD1	GATA zinc finger domain containing 1	7q21-q22	ENSG00000157259	CMD2B ODAG RG083M05.2	Homo_sapiens	TRUE	54	NA	NA	TRUE
7.37856	0.613199	3.39424	0.00574508	0.372805	11.5209	0.00574508	NM_052876.3_at	112939	NACC1	nucleus accumbens associated 1, BEN and BTB (POZ) domain containing	19p13.2	ENSG00000160877	BEND8 BTBD14B NAC-1 NAC1	Homo_sapiens	TRUE	31	NA	NA	TRUE
6.92548	-0.8688	-3.39167	0.00577166	0.372805	11.5034	0.00577166	NM_130434.3_at	54878	DPP8	dipeptidyl-peptidase 8	15q22	ENSG00000074603	DP8 DPRP1 MSTP141	Homo_sapiens	TRUE	91	NA	NA	TRUE
3.9387	0.944645	3.39853	0.00570095	0.372805	11.55	0.00570095	NM_145233.3_at	90589	ZNF625	zinc finger protein 625	19p13.2	ENSG00000257591	NA	Homo_sapiens	TRUE	22	NA	NA	TRUE
6.10733	-1.47589	-3.3873	0.00581715	0.372805	11.4738	0.00581715	NM_145888.2_at	5655	KLK10	kallikrein-related peptidase 10	19q13	ENSG00000129451	NES1 PRSSL1	Homo_sapiens	TRUE	31	NA	NA	TRUE
6.48523	-0.943319	-3.38936	0.00579563	0.372805	11.4878	0.00579563	NM_194456.1_at	889	KRIT1	KRIT1, ankyrin repeat containing	7q21.2	ENSG00000001631	CAM CCM1	Homo_sapiens	TRUE	120	NA	NA	TRUE
6.84452	0.465463	3.39465	0.0057408	0.372805	11.5237	0.0057408	NM_201612.2_at	121457	IKBIP	IKBKB interacting protein	12q23.1	ENSG00000166130	IKIP	Homo_sapiens	TRUE	31	NA	NA	TRUE
4.62856	-2.41802	-3.39604	0.00572648	0.372805	11.5331	0.00572648	NR_033810.1_at	1577	CYP3A5	cytochrome P450, family 3, subfamily A, polypeptide 5	7q21.1	ENSG00000106258	CP35 CYPIIIA5 P450PCN3 PCN3	Homo_sapiens	TRUE	41	NA	NA	TRUE
3.9387	0.944645	3.39853	0.00570095	0.372805	11.55	0.00570095	NR_037801.1_at	90589	ZNF625	zinc finger protein 625	19p13.2	ENSG00000257591	NA	Homo_sapiens	TRUE	22	NA	NA	TRUE
6.40093	-1.54405	-3.40304	0.00565493	0.372805	11.5807	0.00565493	NR_046310.1_at	84333	PCGF5	polycomb group ring finger 5	10q23.32	ENSG00000180628	RNF159	Homo_sapiens	TRUE	20	NA	NA	TRUE
7.14117	-0.758597	-3.39995	0.00568642	0.372805	11.5597	0.00568642	NR_049781.1_at	7444	VRK2	vaccinia related kinase 2	2p16.1	ENSG00000028116	NA	Homo_sapiens	TRUE	62	NA	NA	TRUE
7.1958	-0.742524	-3.37442	0.00595334	0.37799	11.3867	0.00595334	NM_015060.1_at	23080	AVL9	AVL9 homolog (S. cerevisiase)	7p14.3	ENSG00000105778	KIAA0241	Homo_sapiens	TRUE	76	NA	NA	TRUE
7.88079	-0.551089	-3.37394	0.00595845	0.37799	11.3835	0.00595845	NM_020122.4_at	56888	KCMF1	potassium channel modulatory factor 1	2p11.2	ENSG00000176407	DEBT91 FIGC PCMF ZZZ1	Homo_sapiens	TRUE	56	NA	NA	TRUE
7.28964	-1.76655	-3.37387	0.00595921	0.37799	11.383	0.00595921	NM_021102.3_at	10653	SPINT2	serine peptidase inhibitor, Kunitz type, 2	19q13.1	ENSG00000167642	DIAR3 HAI-2 HAI2 Kop PB	Homo_sapiens	TRUE	51	NA	NA	TRUE
7.82756	-1.16103	-3.37513	0.0059458	0.37799	11.3915	0.0059458	NM_080546.3_at	23446	SLC44A1	solute carrier family 44, member 1	9q31.2	ENSG00000070214	CD92 CDW92 CHTL1 CTL1 RP11-287A8.1	Homo_sapiens	TRUE	100	NA	NA	TRUE
8.10047	-3.17687	-3.36624	0.00604161	0.382629	11.3315	0.00604161	NM_002276.4_at	3880	KRT19	keratin 19	17q21.2	ENSG00000171345	CK19 K19 K1CS	Homo_sapiens	TRUE	38	NA	NA	TRUE
6.39686	-0.946795	-3.36398	0.00606617	0.383012	11.3164	0.00606617	NM_001031803.1_at	3993	LLGL2	lethal giant larvae homolog 2 (Drosophila)	17q25.1	ENSG00000073350	HGL LGL2	Homo_sapiens	TRUE	112	NA	NA	TRUE
6.77243	-0.867094	-3.36468	0.00605848	0.383012	11.3211	0.00605848	NM_197960.2_at	54878	DPP8	dipeptidyl-peptidase 8	15q22	ENSG00000074603	DP8 DPRP1 MSTP141	Homo_sapiens	TRUE	95	NA	NA	TRUE
7.03705	-0.812558	-3.35867	0.00612438	0.383386	11.2807	0.00612438	NM_001130482.2_at	7444	VRK2	vaccinia related kinase 2	2p16.1	ENSG00000028116	NA	Homo_sapiens	TRUE	60	NA	NA	TRUE
7.21882	-1.62917	-3.35985	0.00611133	0.383386	11.2886	0.00611133	NM_001166103.1_at	10653	SPINT2	serine peptidase inhibitor, Kunitz type, 2	19q13.1	ENSG00000167642	DIAR3 HAI-2 HAI2 Kop PB	Homo_sapiens	TRUE	47	NA	NA	TRUE
5.52108	-1.12485	-3.35836	0.00612773	0.383386	11.2786	0.00612773	NM_003226.3_at	7033	TFF3	trefoil factor 3 (intestinal)	21q22.3	ENSG00000160180	ITF P1B TFI	Homo_sapiens	TRUE	25	NA	NA	TRUE
9.73589	-1.45705	-3.36028	0.00610671	0.383386	11.2915	0.00610671	NM_006516.2_at	6513	SLC2A1	solute carrier family 2 (facilitated glucose transporter), member 1	1p34.2	ENSG00000117394	DYT17 DYT18 EIG12 GLUT GLUT1 GLUT1DS PED	Homo_sapiens	TRUE	68	NA	NA	TRUE
7.2841	-0.555075	-3.35934	0.00611695	0.383386	11.2852	0.00611695	NM_016488.6_at	51535	PPHLN1	periphilin 1	12q12	ENSG00000134283	HSPC232	Homo_sapiens	TRUE	67	NA	NA	TRUE
5.90615	-0.849919	-3.35882	0.0061227	0.383386	11.2817	0.0061227	NM_178043.1_at	55132	LARP1B	La ribonucleoprotein domain family, member 1B	4q28.2	ENSG00000138709	LARP2	Homo_sapiens	TRUE	43	NA	NA	TRUE
6.98126	-0.853812	-3.35742	0.00613815	0.383458	11.2723	0.00613815	NM_001130481.2_at	7444	VRK2	vaccinia related kinase 2	2p16.1	ENSG00000028116	NA	Homo_sapiens	TRUE	58	NA	NA	TRUE
7.5391	0.574246	3.35623	0.00615128	0.383699	11.2643	0.00615128	NM_001130072.1_at	29924	EPN1	epsin 1	19q13.42	ENSG00000063245	NA	Homo_sapiens	TRUE	59	NA	NA	TRUE
6.16809	-3.20366	-3.35069	0.00621296	0.38564	11.2271	0.00621296	NM_001122826.1_at	54845	ESRP1	epithelial splicing regulatory protein 1	8q22.1	ENSG00000104413	RBM35A RMB35A	Homo_sapiens	TRUE	69	NA	NA	TRUE
6.30294	-0.803029	-3.35128	0.00620628	0.38564	11.2311	0.00620628	NM_001173464.1_at	55605	KIF21A	kinesin family member 21A	12q12	ENSG00000139116	CFEOM1 FEOM1 FEOM3A	Homo_sapiens	TRUE	156	NA	NA	TRUE
6.17823	0.412288	3.35008	0.0062197	0.38564	11.2231	0.0062197	NM_001195302.1_at	79650	USB1	U6 snRNA biogenesis 1	16q21	ENSG00000103005	C16orf57 HVSL1 PN	Homo_sapiens	TRUE	41	NA	NA	TRUE
6.01514	-1.22183	-3.35027	0.00621759	0.38564	11.2243	0.00621759	NM_198275.1_at	196264	MPZL3	myelin protein zero-like 3	11q23.3	ENSG00000160588	NA	Homo_sapiens	TRUE	29	NA	NA	TRUE
7.55203	-0.894168	-3.34489	0.00627808	0.386363	11.1883	0.00627808	NM_001002243.2_at	54812	AFTPH	aftiphilin	2p14	ENSG00000119844	Nbla10388	Homo_sapiens	TRUE	62	NA	NA	TRUE
7.08519	0.837426	3.34794	0.00624374	0.386363	11.2087	0.00624374	NM_014292.3_at	23466	CBX6	chromobox homolog 6	22q13.1	ENSG00000183741	NA	Homo_sapiens	TRUE	49	NA	NA	TRUE
7.55203	-0.894168	-3.34489	0.00627808	0.386363	11.1883	0.00627808	NM_017657.4_at	54812	AFTPH	aftiphilin	2p14	ENSG00000119844	Nbla10388	Homo_sapiens	TRUE	62	NA	NA	TRUE
8.33168	-1.0729	-3.34522	0.00627431	0.386363	11.1905	0.00627431	NM_172350.2_at	4179	CD46	CD46 molecule, complement regulatory protein	1q32	ENSG00000117335 LRG_155	AHUS2 MCP MIC10 TLX TRA2.10	Homo_sapiens	TRUE	63	NA	NA	TRUE
8.26571	-1.05776	-3.34547	0.00627152	0.386363	11.1922	0.00627152	NM_172351.2_at	4179	CD46	CD46 molecule, complement regulatory protein	1q32	ENSG00000117335 LRG_155	AHUS2 MCP MIC10 TLX TRA2.10	Homo_sapiens	TRUE	77	NA	NA	TRUE
5.23255	-2.23117	-3.34404	0.0062877	0.386381	11.1826	0.0062877	NM_007127.2_at	7429	VIL1	villin 1	2q35	ENSG00000127831	D2S1471 VIL	Homo_sapiens	TRUE	81	NA	NA	TRUE
9.03684	-0.90295	-3.34185	0.00631252	0.386756	11.168	0.00631252	NM_001136269.1_at	9802	DAZAP2	DAZ associated protein 2	12q12	ENSG00000183283	PRTB	Homo_sapiens	TRUE	19	NA	NA	TRUE
7.01562	1.16481	3.34234	0.00630691	0.386756	11.1713	0.00630691	NM_001174066.1_at	2260	FGFR1	fibroblast growth factor receptor 1	8p12	ENSG00000077782	BFGFR CD331 CEK FGFBR FGFR-1 FLG FLT-2 FLT2 HBGFR HH2 KAL2 N-SAM OGD bFGF-R-1	Homo_sapiens	TRUE	102	NA	NA	TRUE
7.10011	0.527681	3.33879	0.00634734	0.388314	11.1475	0.00634734	NM_145230.2_at	155066	ATP6V0E2	ATPase, H+ transporting V0 subunit e2	7q36.1	ENSG00000171130	ATP6V0E2L C7orf32	Homo_sapiens	TRUE	39	NA	NA	TRUE
8.26448	-1.08105	-3.33612	0.006378	0.389614	11.1297	0.006378	NM_172353.2_at	4179	CD46	CD46 molecule, complement regulatory protein	1q32	ENSG00000117335 LRG_155	AHUS2 MCP MIC10 TLX TRA2.10	Homo_sapiens	TRUE	67	NA	NA	TRUE
8.35349	-0.871683	-3.33187	0.00642687	0.390701	11.1014	0.00642687	NM_017755.5_at	54888	NSUN2	NOP2/Sun RNA methyltransferase family, member 2	5p15.31	ENSG00000037474	MISU MRT5 SAKI TRM4	Homo_sapiens	TRUE	86	NA	NA	TRUE
7.23069	-0.978329	-3.33304	0.00641343	0.390701	11.1091	0.00641343	NM_024953.3_at	80018	NAA25	N(alpha)-acetyltransferase 25, NatB auxiliary subunit	12q24.13	ENSG00000111300	C12orf30 MDM20 NAP1	Homo_sapiens	TRUE	100	NA	NA	TRUE
7.644	-0.693236	-3.33143	0.00643198	0.390701	11.0984	0.00643198	NM_175854.7_at	255967	PAN3	PAN3 poly(A) specific ribonuclease subunit homolog (S. cerevisiae)	13q12.2	ENSG00000152520	NA	Homo_sapiens	TRUE	134	NA	NA	TRUE
7.59027	1.14426	3.33129	0.00643359	0.390701	11.0975	0.00643359	NR_028130.1_at	1073	CFL2	cofilin 2 (muscle)	14q12	ENSG00000165410 LRG_213	NEM7	Homo_sapiens	TRUE	42	NA	NA	TRUE
5.17813	0.686362	3.32908	0.00645934	0.391116	11.0827	0.00645934	NM_001242831.1_at	60481	ELOVL5	ELOVL fatty acid elongase 5	6p21.1-p12.1	ENSG00000012660	HELO1 dJ483K16.1	Homo_sapiens	TRUE	16	NA	NA	TRUE
6.87932	0.68826	3.3297	0.0064521	0.391116	11.0869	0.0064521	NM_006807.4_at	10951	CBX1	chromobox homolog 1	17q21.32	ENSG00000108468	CBX HP1-BETA HP1Hs-beta HP1Hsbeta M31 MOD1 p25beta	Homo_sapiens	TRUE	14	NA	NA	TRUE
8.32706	1.40958	3.32358	0.00652352	0.39197	11.0462	0.00652352	NM_001235.3_at	871	SERPINH1	serpin peptidase inhibitor, clade H (heat shock protein 47), member 1, (collagen binding protein 1)	11q13.5	ENSG00000149257	AsTP3 CBP1 CBP2 HSP47 OI10 PPROM RA-A47 SERPINH2 gp46	Homo_sapiens	TRUE	52	NA	NA	TRUE
6.54864	-0.727025	-3.32563	0.00649956	0.39197	11.0598	0.00649956	NM_003162.3_at	6801	STRN	striatin, calmodulin binding protein	2p22.2	ENSG00000115808	SG2NA	Homo_sapiens	TRUE	114	NA	NA	TRUE
6.76727	-1.31428	-3.32663	0.0064879	0.39197	11.0664	0.0064879	NM_004428.2_at	1942	EFNA1	ephrin-A1	1q21-q22	ENSG00000169242	B61 ECKLG EFL1 EPLG1 LERK-1 LERK1 TNFAIP4	Homo_sapiens	TRUE	45	NA	NA	TRUE
6.42598	-0.938944	-3.32301	0.00653031	0.39197	11.0424	0.00653031	NM_004524.2_at	3993	LLGL2	lethal giant larvae homolog 2 (Drosophila)	17q25.1	ENSG00000073350	HGL LGL2	Homo_sapiens	TRUE	108	NA	NA	TRUE
6.4959	-1.00449	-3.32425	0.00651574	0.39197	11.0506	0.00651574	NM_194454.1_at	889	KRIT1	KRIT1, ankyrin repeat containing	7q21.2	ENSG00000001631	CAM CCM1	Homo_sapiens	TRUE	108	NA	NA	TRUE
6.76255	-0.870056	-3.32311	0.00652911	0.39197	11.0431	0.00652911	NM_197961.2_at	54878	DPP8	dipeptidyl-peptidase 8	15q22	ENSG00000074603	DP8 DPRP1 MSTP141	Homo_sapiens	TRUE	91	NA	NA	TRUE
6.12886	-3.18874	-3.32	0.00656579	0.392959	11.0224	0.00656579	NM_001034915.2_at	54845	ESRP1	epithelial splicing regulatory protein 1	8q22.1	ENSG00000104413	RBM35A RMB35A	Homo_sapiens	TRUE	73	NA	NA	TRUE
6.12886	-3.18874	-3.32	0.00656579	0.392959	11.0224	0.00656579	NM_017697.3_at	54845	ESRP1	epithelial splicing regulatory protein 1	8q22.1	ENSG00000104413	RBM35A RMB35A	Homo_sapiens	TRUE	73	NA	NA	TRUE
5.50182	-0.942838	-3.314	0.00663713	0.393743	10.9826	0.00663713	NM_001017403.1_at	59352	LGR6	leucine-rich repeat containing G protein-coupled receptor 6	1q32.1	ENSG00000133067	GPCR VTS20631	Homo_sapiens	TRUE	86	NA	NA	TRUE
5.46769	-2.0751	-3.31523	0.00662245	0.393743	10.9907	0.00662245	NM_001206696.1_at	3664	IRF6	interferon regulatory factor 6	1q32.3-q41	ENSG00000117595	LPS OFC6 PIT PPS VWS VWS1	Homo_sapiens	TRUE	39	NA	NA	TRUE
7.09488	1.4321	3.31314	0.00664737	0.393743	10.9769	0.00664737	NM_001243645.1_at	1073	CFL2	cofilin 2 (muscle)	14q12	ENSG00000165410 LRG_213	NEM7	Homo_sapiens	TRUE	37	NA	NA	TRUE
4.75042	-1.39851	-3.31535	0.00662092	0.393743	10.9916	0.00662092	NM_018689.1_at	57214	KIAA1199	KIAA1199	15q24	ENSG00000103888	CCSP1 TMEM2L	Homo_sapiens	TRUE	133	NA	NA	TRUE
6.89635	-0.560965	-3.31431	0.00663335	0.393743	10.9847	0.00663335	NM_019044.4_at	54520	CCDC93	coiled-coil domain containing 93	2q14.1	ENSG00000125633	NA	Homo_sapiens	TRUE	116	NA	NA	TRUE
7.10758	-0.787984	-3.31263	0.00665352	0.393743	10.9735	0.00665352	NM_144982.4_at	196441	ZFC3H1	zinc finger, C3H1-type containing	12q21.1	ENSG00000133858	CCDC131 PSRC2	Homo_sapiens	TRUE	198	NA	NA	TRUE
6.29319	0.548614	3.31287	0.00665057	0.393743	10.9751	0.00665057	NM_182486.1_at	114904	C1QTNF6	C1q and tumor necrosis factor related protein 6	22q13.1	ENSG00000133466	CTRP6 ZACRP6	Homo_sapiens	TRUE	43	NA	NA	TRUE
6.30601	-0.676894	-3.3125	0.00665506	0.393743	10.9726	0.00665506	NM_183044.2_at	6049	RNF6	ring finger protein (C3H2C3 type) 6	13q12.2	ENSG00000127870	NA	Homo_sapiens	TRUE	49	NA	NA	TRUE
6.68502	-1.29708	-3.31067	0.00667702	0.394478	10.9605	0.00667702	NM_033107.3_at	85865	GTPBP10	GTP-binding protein 10 (putative)	7q21.13	ENSG00000105793	ObgH2	Homo_sapiens	TRUE	66	NA	NA	TRUE
5.01276	0.862825	3.30544	0.00674023	0.395389	10.9259	0.00674023	NM_001006613.1_at	51186	WBP5	WW domain binding protein 5	Xq22.2	ENSG00000185222	TCEAL9	Homo_sapiens	TRUE	20	NA	NA	TRUE
5.01276	0.862825	3.30544	0.00674023	0.395389	10.9259	0.00674023	NM_001006614.1_at	51186	WBP5	WW domain binding protein 5	Xq22.2	ENSG00000185222	TCEAL9	Homo_sapiens	TRUE	20	NA	NA	TRUE
5.44516	0.84586	3.30626	0.00673025	0.395389	10.9314	0.00673025	NM_017488.3_at	119	ADD2	adducin 2 (beta)	2p13.3	ENSG00000075340	ADDB	Homo_sapiens	TRUE	83	NA	NA	TRUE
5.09365	-0.936586	-3.30587	0.00673501	0.395389	10.9288	0.00673501	NM_024306.4_at	79152	FA2H	fatty acid 2-hydroxylase	16q23	ENSG00000103089	FAAH FAH1 FAXDC1 SCS7 SPG35	Homo_sapiens	TRUE	44	NA	NA	TRUE
8.18909	-1.04786	-3.30817	0.00670719	0.395389	10.944	0.00670719	NM_172352.2_at	4179	CD46	CD46 molecule, complement regulatory protein	1q32	ENSG00000117335 LRG_155	AHUS2 MCP MIC10 TLX TRA2.10	Homo_sapiens	TRUE	73	NA	NA	TRUE
5.32208	0.582472	3.30255	0.0067754	0.396379	10.9068	0.0067754	NM_014648.3_at	9666	DZIP3	DAZ interacting protein 3, zinc finger	3q13.13	ENSG00000198919	PPP1R66 UURF2 hRUL138	Homo_sapiens	TRUE	140	NA	NA	TRUE
7.44081	-0.846849	-3.30248	0.00677628	0.396379	10.9064	0.00677628	NM_020177.2_at	56929	FEM1C	fem-1 homolog c (C. elegans)	5q22	ENSG00000145780	EUROIMAGE686608 EUROIMAGE783647 FEM1A	Homo_sapiens	TRUE	44	NA	NA	TRUE
4.3921	-1.13223	-3.28197	0.00703139	0.396605	10.7714	0.00703139	NM_000576.2_at	3553	IL1B	interleukin 1, beta	2q14	ENSG00000125538	IL-1 IL1-BETA IL1F2	Homo_sapiens	TRUE	30	NA	NA	TRUE
6.43253	-0.98951	-3.29919	0.00681661	0.396605	10.8846	0.00681661	NM_001013406.1_at	889	KRIT1	KRIT1, ankyrin repeat containing	7q21.2	ENSG00000001631	CAM CCM1	Homo_sapiens	TRUE	100	NA	NA	TRUE
6.61377	-1.79512	-3.29656	0.00684892	0.396605	10.8673	0.00684892	NM_001032367.1_at	6692	SPINT1	serine peptidase inhibitor, Kunitz type 1	15q15.1	ENSG00000166145	HAI HAI1 MANSC2	Homo_sapiens	TRUE	56	NA	NA	TRUE
7.27718	0.533507	3.28194	0.00703179	0.396605	10.7711	0.00703179	NM_001100592.1_at	155066	ATP6V0E2	ATPase, H+ transporting V0 subunit e2	7q36.1	ENSG00000171130	ATP6V0E2L C7orf32	Homo_sapiens	TRUE	34	NA	NA	TRUE
9.89186	-0.599987	-3.28914	0.00694119	0.396605	10.8184	0.00694119	NM_001128914.1_at	5094	PCBP2	poly(rC) binding protein 2	12q13.12-q13.13	ENSG00000197111	HNRPE2 hnRNP-E2	Homo_sapiens	TRUE	27	NA	NA	TRUE
7.01117	-0.789705	-3.29306	0.00689223	0.396605	10.8443	0.00689223	NM_001130480.2_at	7444	VRK2	vaccinia related kinase 2	2p16.1	ENSG00000028116	NA	Homo_sapiens	TRUE	62	NA	NA	TRUE
6.93211	-1.2883	-3.28729	0.00696438	0.396605	10.8062	0.00696438	NM_001130720.2_at	23382	AHCYL2	adenosylhomocysteinase-like 2	7q32.1	ENSG00000158467	ADOHCYASE3	Homo_sapiens	TRUE	90	NA	NA	TRUE
6.8356	-1.33807	-3.29849	0.00682514	0.396605	10.88	0.00682514	NM_001130722.2_at	23382	AHCYL2	adenosylhomocysteinase-like 2	7q32.1	ENSG00000158467	ADOHCYASE3	Homo_sapiens	TRUE	84	NA	NA	TRUE
5.45527	-0.77404	-3.28062	0.00704864	0.396605	10.7624	0.00704864	NM_001251882.1_at	7433	VIPR1	vasoactive intestinal peptide receptor 1	3p22	ENSG00000114812	HVR1 II PACAP-R-2 PACAP-R2 RDC1 V1RG VAPC1 VIP-R-1 VIPR VIRG VPAC1 VPAC1R VPCAP1R	Homo_sapiens	TRUE	66	NA	NA	TRUE
7.11131	-0.956318	-3.28263	0.00702304	0.396605	10.7757	0.00702304	NM_004330.2_at	663	BNIP2	BCL2/adenovirus E1B 19kDa interacting protein 2	15q22.2	ENSG00000140299	BNIP-2 NIP2	Homo_sapiens	TRUE	48	NA	NA	TRUE
9.34707	0.654248	3.29066	0.00692213	0.396605	10.8285	0.00692213	NM_005796.1_at	10204	NUTF2	nuclear transport factor 2	16q22.1	ENSG00000102898	NTF2 PP15	Homo_sapiens	TRUE	13	NA	NA	TRUE
6.93211	-1.2883	-3.28729	0.00696438	0.396605	10.8062	0.00696438	NM_015328.3_at	23382	AHCYL2	adenosylhomocysteinase-like 2	7q32.1	ENSG00000158467	ADOHCYASE3	Homo_sapiens	TRUE	90	NA	NA	TRUE
8.39154	-1.01815	-3.29983	0.00680866	0.396605	10.8889	0.00680866	NM_016045.2_at	51012	SLMO2	slowmo homolog 2 (Drosophila)	20q13.32	ENSG00000101166	C20orf45 PRELID3B dJ543J19.5	Homo_sapiens	TRUE	27	NA	NA	TRUE
6.35253	-0.790804	-3.28727	0.00696458	0.396605	10.8061	0.00696458	NM_017641.3_at	55605	KIF21A	kinesin family member 21A	12q12	ENSG00000139116	CFEOM1 FEOM1 FEOM3A	Homo_sapiens	TRUE	152	NA	NA	TRUE
6.13441	0.427367	3.28083	0.00704595	0.396605	10.7638	0.00704595	NM_018231.1_at	55238	SLC38A7	solute carrier family 38, member 7	16q21	ENSG00000103042	SNAT7	Homo_sapiens	TRUE	81	NA	NA	TRUE
7.87029	-1.43855	-3.29541	0.00686318	0.396605	10.8597	0.00686318	NM_018842.4_at	55971	BAIAP2L1	BAI1-associated protein 2-like 1	7q22.1	ENSG00000006453	IRTKS	Homo_sapiens	TRUE	105	NA	NA	TRUE
6.38611	-0.966357	-3.29178	0.00690816	0.396605	10.8358	0.00690816	NM_022164.2_at	64129	TINAGL1	tubulointerstitial nephritis antigen-like 1	1p35.2	ENSG00000142910	ARG1 LCN7 LIECG3 TINAGRP	Homo_sapiens	TRUE	61	NA	NA	TRUE
6.8938	1.14776	3.28562	0.00698537	0.396605	10.7953	0.00698537	NM_023105.2_at	2260	FGFR1	fibroblast growth factor receptor 1	8p12	ENSG00000077782	BFGFR CD331 CEK FGFBR FGFR-1 FLG FLT-2 FLT2 HBGFR HH2 KAL2 N-SAM OGD bFGF-R-1	Homo_sapiens	TRUE	112	NA	NA	TRUE
6.8938	1.14776	3.28562	0.00698537	0.396605	10.7953	0.00698537	NM_023106.2_at	2260	FGFR1	fibroblast growth factor receptor 1	8p12	ENSG00000077782	BFGFR CD331 CEK FGFBR FGFR-1 FLG FLT-2 FLT2 HBGFR HH2 KAL2 N-SAM OGD bFGF-R-1	Homo_sapiens	TRUE	112	NA	NA	TRUE
7.16216	0.788827	3.29214	0.00690377	0.396605	10.8382	0.00690377	NM_032741.4_at	10554	AGPAT1	1-acylglycerol-3-phosphate O-acyltransferase 1 (lysophosphatidic acid acyltransferase, alpha)	6p21.3	ENSG00000235758 ENSG00000236873 ENSG00000227642 ENSG00000206324 ENSG00000226467 ENSG00000228892 ENSG00000204310	1-AGPAT1 G15 LPAAT-alpha LPAATA	Homo_sapiens	TRUE	56	NA	NA	TRUE
5.50422	-1.0254	-3.29692	0.00684448	0.396605	10.8697	0.00684448	NM_033409.3_at	113278	SLC52A3	solute carrier family 52, riboflavin transporter, member 3	20p13	ENSG00000101276	BVVLS BVVLS1 C20orf54 RFT2 RFVT3 bA371L19.1 hRFT2	Homo_sapiens	TRUE	32	NA	NA	TRUE
8.58648	-1.07681	-3.28535	0.00698877	0.396605	10.7935	0.00698877	NM_153826.3_at	4179	CD46	CD46 molecule, complement regulatory protein	1q32	ENSG00000117335 LRG_155	AHUS2 MCP MIC10 TLX TRA2.10	Homo_sapiens	TRUE	71	NA	NA	TRUE
6.6859	-1.35627	-3.287	0.00696802	0.396605	10.8043	0.00696802	NM_173481.2_at	126353	C19orf21	chromosome 19 open reading frame 21	19p13.3	ENSG00000099812	NA	Homo_sapiens	TRUE	50	NA	NA	TRUE
6.53706	-1.18995	-3.28827	0.006952	0.396605	10.8127	0.006952	NM_182685.1_at	1942	EFNA1	ephrin-A1	1q21-q22	ENSG00000169242	B61 ECKLG EFL1 EPLG1 LERK-1 LERK1 TNFAIP4	Homo_sapiens	TRUE	41	NA	NA	TRUE
6.29026	0.798903	3.2912	0.00691536	0.396605	10.832	0.00691536	NM_198709.2_at	411	ARSB	arylsulfatase B	5q14.1	ENSG00000113273	ASB G4S MPS6	Homo_sapiens	TRUE	51	NA	NA	TRUE
3.55765	-0.943445	-3.28061	0.00704867	0.396605	10.7624	0.00704867	NR_038224.1_at	253264	ZNF503-AS1	ZNF503 antisense RNA 1	10q22.2	ENSG00000226051	NA	Homo_sapiens	TRUE	12	NA	NA	TRUE
3.55765	-0.943445	-3.28061	0.00704867	0.396605	10.7624	0.00704867	NR_038226.1_at	253264	ZNF503-AS1	ZNF503 antisense RNA 1	10q22.2	ENSG00000226051	NA	Homo_sapiens	TRUE	12	NA	NA	TRUE
5.04681	0.577849	3.28361	0.00701063	0.396605	10.7821	0.00701063	XR_111905.1_at	NA	NA	NA	NA	NA	NA	Homo_sapiens	FALSE	19	NA	NA	TRUE
5.09299	0.672626	3.27937	0.00706446	0.396953	10.7543	0.00706446	NM_001077427.2_at	116372	LYPD1	LY6/PLAUR domain containing 1	2q21.2	ENSG00000150551	LYPDC1 PHTS	Homo_sapiens	TRUE	43	NA	NA	TRUE
5.48913	0.956041	3.27849	0.00707567	0.397044	10.7485	0.00707567	NM_001114395.1_at	54875	CNTLN	centlein, centrosomal protein	9p22.2	ENSG00000044459	C9orf101 C9orf39 RP11-340N12.1 bA340N12.1	Homo_sapiens	TRUE	48	NA	NA	TRUE
6.77003	0.901162	3.27615	0.00710556	0.397338	10.7332	0.00710556	NM_001009584.1_at	54470	ARMCX6	armadillo repeat containing, X-linked 6	Xq21.33-q22.3	ENSG00000198960	NA	Homo_sapiens	TRUE	29	NA	NA	TRUE
5.58433	0.958261	3.23508	0.00765218	0.397338	10.4657	0.00765218	NM_001128827.1_at	1742	DLG4	discs, large homolog 4 (Drosophila)	17p13.1	ENSG00000132535	PSD95 SAP-90 SAP90	Homo_sapiens	TRUE	84	NA	NA	TRUE
9.74279	-0.591226	-3.26316	0.00727407	0.397338	10.6482	0.00727407	NM_001128911.1_at	5094	PCBP2	poly(rC) binding protein 2	12q13.12-q13.13	ENSG00000197111	HNRPE2 hnRNP-E2	Homo_sapiens	TRUE	33	NA	NA	TRUE
9.74279	-0.591226	-3.26316	0.00727407	0.397338	10.6482	0.00727407	NM_001128912.1_at	5094	PCBP2	poly(rC) binding protein 2	12q13.12-q13.13	ENSG00000197111	HNRPE2 hnRNP-E2	Homo_sapiens	TRUE	33	NA	NA	TRUE
6.65215	-1.37752	-3.25879	0.00733159	0.397338	10.6197	0.00733159	NM_001130723.2_at	23382	AHCYL2	adenosylhomocysteinase-like 2	7q32.1	ENSG00000158467	ADOHCYASE3	Homo_sapiens	TRUE	85	NA	NA	TRUE
8.13127	-0.750311	-3.27344	0.00714036	0.397338	10.7154	0.00714036	NM_001136267.1_at	9802	DAZAP2	DAZ associated protein 2	12q12	ENSG00000183283	PRTB	Homo_sapiens	TRUE	31	NA	NA	TRUE
7.12749	0.659774	3.24152	0.00756363	0.397338	10.5075	0.00756363	NM_001141979.1_at	7158	TP53BP1	tumor protein p53 binding protein 1	15q15-q21	ENSG00000067369	53BP1 p202	Homo_sapiens	TRUE	149	NA	NA	TRUE
7.12749	0.659774	3.24152	0.00756363	0.397338	10.5075	0.00756363	NM_001141980.1_at	7158	TP53BP1	tumor protein p53 binding protein 1	15q15-q21	ENSG00000067369	53BP1 p202	Homo_sapiens	TRUE	149	NA	NA	TRUE
4.5367	-2.72536	-3.25143	0.00742969	0.397338	10.5718	0.00742969	NM_001159629.1_at	11001	SLC27A2	solute carrier family 27 (fatty acid transporter), member 2	15q21.2	ENSG00000140284	ACSVL1 FACVL1 FATP2 HsT17226 VLACS VLCS hFACVL1	Homo_sapiens	TRUE	46	NA	NA	TRUE
6.39138	-0.784852	-3.23562	0.00764468	0.397338	10.4692	0.00764468	NM_001173465.1_at	55605	KIF21A	kinesin family member 21A	12q12	ENSG00000139116	CFEOM1 FEOM1 FEOM3A	Homo_sapiens	TRUE	144	NA	NA	TRUE
6.95669	1.15224	3.24113	0.00756905	0.397338	10.5049	0.00756905	NM_001174065.1_at	2260	FGFR1	fibroblast growth factor receptor 1	8p12	ENSG00000077782	BFGFR CD331 CEK FGFBR FGFR-1 FLG FLT-2 FLT2 HBGFR HH2 KAL2 N-SAM OGD bFGF-R-1	Homo_sapiens	TRUE	106	NA	NA	TRUE
6.95669	1.15224	3.24113	0.00756905	0.397338	10.5049	0.00756905	NM_001174067.1_at	2260	FGFR1	fibroblast growth factor receptor 1	8p12	ENSG00000077782	BFGFR CD331 CEK FGFBR FGFR-1 FLG FLT-2 FLT2 HBGFR HH2 KAL2 N-SAM OGD bFGF-R-1	Homo_sapiens	TRUE	106	NA	NA	TRUE
3.12315	0.579371	3.2347	0.00765738	0.397338	10.4633	0.00765738	NM_001177478.1_at	139324	HDX	highly divergent homeobox	Xq21.1	ENSG00000165259	CXorf43 D030011N01Rik	Homo_sapiens	TRUE	78	NA	NA	TRUE
3.11198	0.587173	3.23501	0.00765306	0.397338	10.4653	0.00765306	NM_001177479.1_at	139324	HDX	highly divergent homeobox	Xq21.1	ENSG00000165259	CXorf43 D030011N01Rik	Homo_sapiens	TRUE	82	NA	NA	TRUE
6.10857	-0.516635	-3.24904	0.0074617	0.397338	10.5563	0.0074617	NM_001206804.1_at	5607	MAP2K5	mitogen-activated protein kinase kinase 5	15q23	ENSG00000137764	HsT17454 MAPKK5 MEK5 PRKMK5	Homo_sapiens	TRUE	96	NA	NA	TRUE
8.15406	1.34697	3.26803	0.00721047	0.397338	10.68	0.00721047	NM_001207014.1_at	871	SERPINH1	serpin peptidase inhibitor, clade H (heat shock protein 47), member 1, (collagen binding protein 1)	11q13.5	ENSG00000149257	AsTP3 CBP1 CBP2 HSP47 OI10 PPROM RA-A47 SERPINH2 gp46	Homo_sapiens	TRUE	56	NA	NA	TRUE
6.36268	-2.35654	-3.24652	0.00749572	0.397338	10.5399	0.00749572	NM_001244946.1_at	261729	STEAP2	STEAP family member 2, metalloreductase	7q21.13	ENSG00000157214	IPCA1 PCANAP1 PUMPCn STAMP1 STMP	Homo_sapiens	TRUE	51	NA	NA	TRUE
7.9738	1.35455	3.25527	0.00737827	0.397338	10.5968	0.00737827	NM_001312.2_at	1397	CRIP2	cysteine-rich protein 2	14q32.3	ENSG00000182809	CRIP CRP2 ESP1	Homo_sapiens	TRUE	53	NA	NA	TRUE
5.34672	0.868007	3.25299	0.00740877	0.397338	10.5819	0.00740877	NM_001617.3_at	119	ADD2	adducin 2 (beta)	2p13.3	ENSG00000075340	ADDB	Homo_sapiens	TRUE	79	NA	NA	TRUE
6.69187	-1.66734	-3.23524	0.00764993	0.397338	10.4668	0.00764993	NM_003710.3_at	6692	SPINT1	serine peptidase inhibitor, Kunitz type 1	15q15.1	ENSG00000166145	HAI HAI1 MANSC2	Homo_sapiens	TRUE	59	NA	NA	TRUE
7.3028	-1.26637	-3.26413	0.00726128	0.397338	10.6546	0.00726128	NM_004998.3_at	4643	MYO1E	myosin IE	15q21-q22	ENSG00000157483	FSGS6 HuncM-IC MYO1C	Homo_sapiens	TRUE	147	NA	NA	TRUE
9.74279	-0.591226	-3.26316	0.00727407	0.397338	10.6482	0.00727407	NM_005016.5_at	5094	PCBP2	poly(rC) binding protein 2	12q13.12-q13.13	ENSG00000197111	HNRPE2 hnRNP-E2	Homo_sapiens	TRUE	33	NA	NA	TRUE
6.33206	-0.833022	-3.26123	0.00729945	0.397338	10.6356	0.00729945	NM_005751.4_at	10142	AKAP9	A kinase (PRKA) anchor protein (yotiao) 9	7q21-q22	ENSG00000127914 LRG_331	AKAP-9 AKAP350 AKAP450 CG-NAP HYPERION LQT11 MU-RMS-40.16A PPP1R45 PRKA9 YOTIAO	Homo_sapiens	TRUE	264	NA	NA	TRUE
7.79924	-1.15398	-3.26166	0.00729375	0.397338	10.6384	0.00729375	NM_006024.6_at	8887	TAX1BP1	Tax1 (human T-cell leukemia virus type I) binding protein 1	7p15	ENSG00000106052	CALCOCO3 T6BP TXBP151	Homo_sapiens	TRUE	101	NA	NA	TRUE
10.1254	-0.857697	-3.26105	0.00730176	0.397338	10.6345	0.00730176	NM_006304.1_at	7979	SHFM1	split hand/foot malformation (ectrodactyly) type 1	7q21.3	ENSG00000127922	DSS1 ECD SEM1 SHFD1 SHSF1 Shfdg1	Homo_sapiens	TRUE	8	NA	NA	TRUE
6.51593	0.708403	3.23563	0.00764453	0.397338	10.4693	0.00764453	NM_006834.3_at	10981	RAB32	RAB32, member RAS oncogene family	6q24.3	ENSG00000118508	NA	Homo_sapiens	TRUE	22	NA	NA	TRUE
6.90016	1.02156	3.2668	0.00722639	0.397338	10.672	0.00722639	NM_012288.3_at	9697	TRAM2	translocation associated membrane protein 2	6p21.1-p12	ENSG00000065308	NA	Homo_sapiens	TRUE	103	NA	NA	TRUE
7.57425	0.546073	3.26556	0.00724259	0.397338	10.6639	0.00724259	NM_013333.3_at	29924	EPN1	epsin 1	19q13.42	ENSG00000063245	NA	Homo_sapiens	TRUE	55	NA	NA	TRUE
6.59241	-0.716958	-3.23573	0.00764312	0.397338	10.47	0.00764312	NM_015124.3_at	23151	GRAMD4	GRAM domain containing 4	22q13.31	ENSG00000075240	DIP dA59H18.1 dJ439F8.1	Homo_sapiens	TRUE	76	NA	NA	TRUE
4.13233	0.988768	3.23773	0.00761558	0.397338	10.4829	0.00761558	NM_017738.2_at	54875	CNTLN	centlein, centrosomal protein	9p22.2	ENSG00000044459	C9orf101 C9orf39 RP11-340N12.1 bA340N12.1	Homo_sapiens	TRUE	129	NA	NA	TRUE
4.43449	-0.980875	-3.24689	0.00749067	0.397338	10.5423	0.00749067	NM_017904.3_at	55001	TTC22	tetratricopeptide repeat domain 22	1p32.3	ENSG00000006555	NA	Homo_sapiens	TRUE	25	NA	NA	TRUE
6.814	0.58125	3.24999	0.00744901	0.397338	10.5624	0.00744901	NM_020155.3_at	56834	GPR137	G protein-coupled receptor 137	11cen-q22.3	ENSG00000173264	C11orf4 GPR137A TM7SF1L1	Homo_sapiens	TRUE	52	NA	NA	TRUE
4.10693	-0.433396	-3.24082	0.00757331	0.397338	10.5029	0.00757331	NM_022162.1_at	64127	NOD2	nucleotide-binding oligomerization domain containing 2	16q21	ENSG00000167207 LRG_177	ACUG BLAU CARD15 CD CLR16.3 IBD1 NLRC2 NOD2B PSORAS1	Homo_sapiens	TRUE	68	NA	NA	TRUE
6.08761	0.899542	3.24127	0.00756717	0.397338	10.5058	0.00756717	NM_024552.2_at	79603	CERS4	ceramide synthase 4	19p13.2	ENSG00000090661	LASS4 Trh1	Homo_sapiens	TRUE	50	NA	NA	TRUE
5.77439	-0.502106	-3.27378	0.00713609	0.397338	10.7176	0.00713609	NM_024712.3_at	79767	ELMO3	engulfment and cell motility 3	16q22.1	ENSG00000102890	CED-12 CED12 ELMO-3	Homo_sapiens	TRUE	83	NA	NA	TRUE
9.74279	-0.591226	-3.26316	0.00727407	0.397338	10.6482	0.00727407	NM_031989.4_at	5094	PCBP2	poly(rC) binding protein 2	12q13.12-q13.13	ENSG00000197111	HNRPE2 hnRNP-E2	Homo_sapiens	TRUE	33	NA	NA	TRUE
6.06901	0.490285	3.23979	0.0075874	0.397338	10.4962	0.0075874	NM_033212.3_at	92922	CCDC102A	coiled-coil domain containing 102A	16q21	ENSG00000135736	NA	Homo_sapiens	TRUE	54	NA	NA	TRUE
7.65722	0.543909	3.26492	0.00725096	0.397338	10.6597	0.00725096	NM_139349.2_at	274	BIN1	bridging integrator 1	2q14	ENSG00000136717	AMPH2 AMPHL SH3P9	Homo_sapiens	TRUE	76	NA	NA	TRUE
3.09886	0.599248	3.24753	0.0074821	0.397338	10.5464	0.0074821	NM_144657.4_at	139324	HDX	highly divergent homeobox	Xq21.1	ENSG00000165259	CXorf43 D030011N01Rik	Homo_sapiens	TRUE	78	NA	NA	TRUE
6.04673	0.979042	3.23624	0.00763616	0.397338	10.4732	0.00763616	NM_145800.3_at	23157	SEPT6	septin 6	Xq24	ENSG00000125354	SEP2 SEPT2	Homo_sapiens	TRUE	47	NA	NA	TRUE
6.33206	-0.833022	-3.26123	0.00729945	0.397338	10.6356	0.00729945	NM_147185.2_at	10142	AKAP9	A kinase (PRKA) anchor protein (yotiao) 9	7q21-q22	ENSG00000127914 LRG_331	AKAP-9 AKAP350 AKAP450 CG-NAP HYPERION LQT11 MU-RMS-40.16A PPP1R45 PRKA9 YOTIAO	Homo_sapiens	TRUE	264	NA	NA	TRUE
5.42744	-2.14685	-3.26753	0.00721697	0.397338	10.6767	0.00721697	NM_152386.2_at	130367	SGPP2	sphingosine-1-phosphate phosphatase 2	2q36.1	ENSG00000163082	SPP2	Homo_sapiens	TRUE	40	NA	NA	TRUE
6.57309	-1.148	-3.26274	0.00727954	0.397338	10.6455	0.00727954	NM_152622.3_at	166968	MIER3	mesoderm induction early response 1, family member 3	5q11.2	ENSG00000155545	NA	Homo_sapiens	TRUE	59	NA	NA	TRUE
6.1827	-0.595204	-3.26737	0.00721898	0.397338	10.6757	0.00721898	NM_153480.1_at	132014	IL17RE	interleukin 17 receptor E	3p25.3	ENSG00000163701	NA	Homo_sapiens	TRUE	91	NA	NA	TRUE
8.23176	-1.05407	-3.24767	0.00748024	0.397338	10.5473	0.00748024	NM_172361.2_at	4179	CD46	CD46 molecule, complement regulatory protein	1q32	ENSG00000117335 LRG_155	AHUS2 MCP MIC10 TLX TRA2.10	Homo_sapiens	TRUE	63	NA	NA	TRUE
8.60419	-0.885316	-3.25928	0.00732514	0.397338	10.6229	0.00732514	NM_173791.3_at	118987	PDZD8	PDZ domain containing 8	10q26.12	ENSG00000165650	PDZK8 bA129M16.2	Homo_sapiens	TRUE	39	NA	NA	TRUE
6.11673	-1.1864	-3.25263	0.00741354	0.397338	10.5796	0.00741354	NM_175058.4_at	144100	PLEKHA7	pleckstrin homology domain containing, family A member 7	11p15.1	ENSG00000166689	NA	Homo_sapiens	TRUE	101	NA	NA	TRUE
7.66565	-0.525437	-3.27127	0.00716838	0.397338	10.7012	0.00716838	NM_201438.1_at	51535	PPHLN1	periphilin 1	12q12	ENSG00000134283	HSPC232	Homo_sapiens	TRUE	42	NA	NA	TRUE
5.67451	-1.16497	-3.23924	0.0075949	0.397338	10.4927	0.0075949	NM_207330.1_at	152519	NIPAL1	NIPA-like domain containing 1	4p12	ENSG00000163293	NPAL1	Homo_sapiens	TRUE	26	NA	NA	TRUE
8.3553	-0.851229	-3.24337	0.00753848	0.397338	10.5194	0.00753848	NR_037947.1_at	54888	NSUN2	NOP2/Sun RNA methyltransferase family, member 2	5p15.31	ENSG00000037474	MISU MRT5 SAKI TRM4	Homo_sapiens	TRUE	82	NA	NA	TRUE
3.65381	-0.902889	-3.26442	0.00725756	0.397338	10.6564	0.00725756	NR_038225.1_at	253264	ZNF503-AS1	ZNF503 antisense RNA 1	10q22.2	ENSG00000226051	NA	Homo_sapiens	TRUE	14	NA	NA	TRUE
5.73664	0.757736	3.25032	0.00744448	0.397338	10.5646	0.00744448	NR_045525.1_at	440519	ZNF724P	zinc finger protein 724, pseudogene	19p12	NA	NA	Homo_sapiens	TRUE	10	NA	NA	TRUE
5.39859	0.735882	3.26125	0.00729918	0.397338	10.6357	0.00729918	NR_049752.1_at	10520	ZNF211	zinc finger protein 211	19q13.4	ENSG00000121417	C2H2-25 CH2H2-25 ZNF-25 ZNFC25	Homo_sapiens	TRUE	35	NA	NA	TRUE
5.85931	1.38035	3.24192	0.00755823	0.397338	10.51	0.00755823	XR_110317.1_at	NA	NA	NA	NA	NA	NA	Homo_sapiens	FALSE	4	NA	NA	TRUE
5.85931	1.38035	3.24192	0.00755823	0.397338	10.51	0.00755823	XR_110318.1_at	NA	NA	NA	NA	NA	NA	Homo_sapiens	FALSE	4	NA	NA	TRUE
5.85931	1.38035	3.24192	0.00755823	0.397338	10.51	0.00755823	XR_110319.2_at	NA	NA	NA	NA	NA	NA	Homo_sapiens	FALSE	4	NA	NA	TRUE
5.85931	1.38035	3.24192	0.00755823	0.397338	10.51	0.00755823	XR_133410.1_at	NA	NA	NA	NA	NA	NA	Homo_sapiens	FALSE	4	NA	NA	TRUE
5.85931	1.38035	3.24192	0.00755823	0.397338	10.51	0.00755823	XR_133411.1_at	NA	NA	NA	NA	NA	NA	Homo_sapiens	FALSE	4	NA	NA	TRUE
5.85931	1.38035	3.24192	0.00755823	0.397338	10.51	0.00755823	XR_133412.1_at	NA	NA	NA	NA	NA	NA	Homo_sapiens	FALSE	4	NA	NA	TRUE
5.85931	1.38035	3.24192	0.00755823	0.397338	10.51	0.00755823	XR_133413.1_at	NA	NA	NA	NA	NA	NA	Homo_sapiens	FALSE	4	NA	NA	TRUE
5.88586	-0.572413	-3.22946	0.00773022	0.400025	10.4294	0.00773022	NM_001017370.1_at	387921	NHLRC3	NHL repeat containing 3	13q13.3	ENSG00000188811	NA	Homo_sapiens	TRUE	45	NA	NA	TRUE
6.50304	-3.1997	-3.22991	0.00772391	0.400025	10.4323	0.00772391	NM_001127718.1_at	3909	LAMA3	laminin, alpha 3	18q11.2	ENSG00000053747	BM600 E170 LAMNA LOCS lama3a	Homo_sapiens	TRUE	172	NA	NA	TRUE
6.401	-0.78998	-3.22889	0.00773818	0.400025	10.4257	0.00773818	NM_001173463.1_at	55605	KIF21A	kinesin family member 21A	12q12	ENSG00000139116	CFEOM1 FEOM1 FEOM3A	Homo_sapiens	TRUE	148	NA	NA	TRUE
5.43088	-1.105	-3.22795	0.00775131	0.400204	10.4196	0.00775131	NM_005966.3_at	4664	NAB1	NGFI-A binding protein 1 (EGR1 binding protein 1)	2q32.3-q33	ENSG00000138386	NA	Homo_sapiens	TRUE	46	NA	NA	TRUE
6.52442	-3.19102	-3.22618	0.00777613	0.40034	10.4082	0.00777613	NM_000227.3_at	3909	LAMA3	laminin, alpha 3	18q11.2	ENSG00000053747	BM600 E170 LAMNA LOCS lama3a	Homo_sapiens	TRUE	176	NA	NA	TRUE
7.66447	0.655187	3.22011	0.00786183	0.40034	10.3691	0.00786183	NM_000374.4_at	7389	UROD	uroporphyrinogen decarboxylase	1p34	ENSG00000126088	PCT UPD	Homo_sapiens	TRUE	50	NA	NA	TRUE
4.60106	-2.5425	-3.20426	0.00809004	0.40034	10.2673	0.00809004	NM_000777.3_at	1577	CYP3A5	cytochrome P450, family 3, subfamily A, polypeptide 5	7q21.1	ENSG00000106258	CP35 CYPIIIA5 P450PCN3 PCN3	Homo_sapiens	TRUE	28	NA	NA	TRUE
5.78247	-2.46028	-3.2211	0.00784776	0.40034	10.3755	0.00784776	NM_001040666.1_at	261729	STEAP2	STEAP family member 2, metalloreductase	7q21.13	ENSG00000157214	IPCA1 PCANAP1 PUMPCn STAMP1 STMP	Homo_sapiens	TRUE	56	NA	NA	TRUE
6.4169	-1.11247	-3.20521	0.00807628	0.40034	10.2733	0.00807628	NM_001146032.1_at	115548	FCHO2	FCH domain only 2	5q13.2	ENSG00000157107	NA	Homo_sapiens	TRUE	102	NA	NA	TRUE
6.13612	-2.14907	-3.21964	0.00786842	0.40034	10.3661	0.00786842	NM_001205255.1_at	100506658	OCLN	occludin	5q13.1	ENSG00000197822	BLCPMG	Homo_sapiens	TRUE	20	NA	NA	TRUE
7.90893	-0.721112	-3.20808	0.00803441	0.40034	10.2918	0.00803441	NM_002717.3_at	5520	PPP2R2A	protein phosphatase 2, regulatory subunit B, alpha	8p21.2	ENSG00000221914	B55A B55ALPHA PR52A PR55A	Homo_sapiens	TRUE	72	NA	NA	TRUE
6.05779	-1.22916	-3.20408	0.00809275	0.40034	10.2661	0.00809275	NM_002776.4_at	5655	KLK10	kallikrein-related peptidase 10	19q13	ENSG00000129451	NES1 PRSSL1	Homo_sapiens	TRUE	33	NA	NA	TRUE
6.38744	0.546382	3.21819	0.00788908	0.40034	10.3567	0.00788908	NM_004140.3_at	3996	LLGL1	lethal giant larvae homolog 1 (Drosophila)	17p11.2	ENSG00000131899	DLG4 HUGL HUGL-1 HUGL1 LLGL	Homo_sapiens	TRUE	93	NA	NA	TRUE
7.12907	0.653692	3.20796	0.00803613	0.40034	10.291	0.00803613	NM_005657.2_at	7158	TP53BP1	tumor protein p53 binding protein 1	15q15-q21	ENSG00000067369	53BP1 p202	Homo_sapiens	TRUE	147	NA	NA	TRUE
5.49366	-2.02771	-3.20534	0.00807431	0.40034	10.2742	0.00807431	NM_006147.3_at	3664	IRF6	interferon regulatory factor 6	1q32.3-q41	ENSG00000117595	LPS OFC6 PIT PPS VWS VWS1	Homo_sapiens	TRUE	47	NA	NA	TRUE
7.07489	-0.880771	-3.21492	0.00793573	0.40034	10.3357	0.00793573	NM_006219.2_at	5291	PIK3CB	phosphatidylinositol-4,5-bisphosphate 3-kinase, catalytic subunit beta	3q22.3	ENSG00000051382	P110BETA PI3K PI3KBETA PIK3C1	Homo_sapiens	TRUE	104	NA	NA	TRUE
7.3515	2.39043	3.2073	0.00804583	0.40034	10.2868	0.00804583	NM_006818.3_at	10962	MLLT11	myeloid/lymphoid or mixed-lineage leukemia (trithorax homolog, Drosophila); translocated to, 11	1q21	ENSG00000213190	AF1Q RP11-316M1.10	Homo_sapiens	TRUE	22	NA	NA	TRUE
7.88409	0.640749	3.21527	0.00793076	0.40034	10.338	0.00793076	NM_012181.3_at	23770	FKBP8	FK506 binding protein 8, 38kDa	19p12	ENSG00000105701	FKBP38 FKBPr38	Homo_sapiens	TRUE	38	NA	NA	TRUE
6.76082	-0.622673	-3.22139	0.00784367	0.40034	10.3773	0.00784367	NM_012406.3_at	11108	PRDM4	PR domain containing 4	12q23-q24.1	ENSG00000110851	PFM1	Homo_sapiens	TRUE	77	NA	NA	TRUE
7.43043	-0.649333	-3.21359	0.00795491	0.40034	10.3271	0.00795491	NM_014876.5_at	9929	JOSD1	Josephin domain containing 1	22q13.1	ENSG00000100221	dJ508I15.2	Homo_sapiens	TRUE	39	NA	NA	TRUE
6.80714	-0.871472	-3.22632	0.00777414	0.40034	10.4091	0.00777414	NM_017743.4_at	54878	DPP8	dipeptidyl-peptidase 8	15q22	ENSG00000074603	DP8 DPRP1 MSTP141	Homo_sapiens	TRUE	83	NA	NA	TRUE
6.03469	-1.58135	-3.21827	0.00788799	0.40034	10.3572	0.00788799	NM_018214.4_at	55227	LRRC1	leucine rich repeat containing 1	6p12.1	ENSG00000137269	LANO dJ523E19.1	Homo_sapiens	TRUE	72	NA	NA	TRUE
5.64793	1.76013	3.20975	0.00801023	0.40034	10.3025	0.00801023	NM_018936.2_at	56133	PCDHB2	protocadherin beta 2	5q31	ENSG00000112852	PCDH-BETA2	Homo_sapiens	TRUE	24	NA	NA	TRUE
5.94541	-1.13328	-3.20817	0.0080331	0.40034	10.2924	0.0080331	NM_022456.3_at	117177	RAB3IP	RAB3A interacting protein (rabin3)	12q14.3	ENSG00000127328	RABIN3	Homo_sapiens	TRUE	105	NA	NA	TRUE
6.28022	-1.10488	-3.2155	0.00792753	0.40034	10.3394	0.00792753	NM_138782.2_at	115548	FCHO2	FCH domain only 2	5q13.2	ENSG00000157107	NA	Homo_sapiens	TRUE	106	NA	NA	TRUE
4.85048	0.902555	3.20982	0.00800922	0.40034	10.303	0.00800922	NM_144694.1_at	148268	ZNF570	zinc finger protein 570	19q13.12	ENSG00000171827	NA	Homo_sapiens	TRUE	49	NA	NA	TRUE
5.85488	-0.621806	-3.20616	0.00806237	0.40034	10.2795	0.00806237	NM_152271.3_at	91694	LONRF1	LON peptidase N-terminal domain and ring finger 1	8p23.1	ENSG00000154359	RNF191	Homo_sapiens	TRUE	104	NA	NA	TRUE
6.17849	-0.586679	-3.22008	0.00786222	0.40034	10.3689	0.00786222	NM_153483.2_at	132014	IL17RE	interleukin 17 receptor E	3p25.3	ENSG00000163701	NA	Homo_sapiens	TRUE	91	NA	NA	TRUE
6.00738	-1.13532	-3.20778	0.00803886	0.40034	10.2898	0.00803886	NM_175624.2_at	117177	RAB3IP	RAB3A interacting protein (rabin3)	12q14.3	ENSG00000127328	RABIN3	Homo_sapiens	TRUE	98	NA	NA	TRUE
5.65696	-1.06386	-3.20665	0.00805518	0.40034	10.2826	0.00805518	NM_175625.2_at	117177	RAB3IP	RAB3A interacting protein (rabin3)	12q14.3	ENSG00000127328	RABIN3	Homo_sapiens	TRUE	104	NA	NA	TRUE
5.42261	0.961395	3.21051	0.00799929	0.40034	10.3074	0.00799929	NM_198855.2_at	10520	ZNF211	zinc finger protein 211	19q13.4	ENSG00000121417	C2H2-25 CH2H2-25 ZNF-25 ZNFC25	Homo_sapiens	TRUE	23	NA	NA	TRUE
6.90395	0.448524	3.21407	0.00794803	0.40034	10.3302	0.00794803	NM_201613.2_at	121457	IKBIP	IKBKB interacting protein	12q23.1	ENSG00000166130	IKIP	Homo_sapiens	TRUE	30	NA	NA	TRUE
6.21123	2.72758	3.22044	0.00785715	0.40034	10.3712	0.00785715	NM_206955.1_at	23532	PRAME	preferentially expressed antigen in melanoma	22q11.22	ENSG00000185686	CT130 MAPE OIP-4 OIP4	Homo_sapiens	TRUE	49	NA	NA	TRUE
6.21123	2.72758	3.22044	0.00785715	0.40034	10.3712	0.00785715	NM_206956.1_at	23532	PRAME	preferentially expressed antigen in melanoma	22q11.22	ENSG00000185686	CT130 MAPE OIP-4 OIP4	Homo_sapiens	TRUE	49	NA	NA	TRUE
7.82378	1.04327	3.21971	0.00786744	0.40034	10.3665	0.00786744	NR_028131.1_at	1073	CFL2	cofilin 2 (muscle)	14q12	ENSG00000165410 LRG_213	NEM7	Homo_sapiens	TRUE	38	NA	NA	TRUE
7.22431	1.33181	3.21303	0.00796292	0.40034	10.3236	0.00796292	NR_033670.1_at	54470	ARMCX6	armadillo repeat containing, X-linked 6	Xq21.33-q22.3	ENSG00000198960	NA	Homo_sapiens	TRUE	16	NA	NA	TRUE
2.69952	0.602116	3.20721	0.00804711	0.40034	10.2862	0.00804711	XR_110344.1_at	NA	NA	NA	NA	NA	NA	Homo_sapiens	FALSE	5	NA	NA	TRUE
6.42536	-0.696339	-3.21938	0.00787214	0.40034	10.3644	0.00787214	XR_110899.1_at	100506282	LOC100506282	uncharacterized LOC100506282	-	ENSG00000247137	NA	Homo_sapiens	TRUE	25	NA	NA	TRUE
2.69952	0.602116	3.20721	0.00804711	0.40034	10.2862	0.00804711	XR_132997.1_at	NA	NA	NA	NA	NA	NA	Homo_sapiens	FALSE	5	NA	NA	TRUE
6.29502	0.691143	3.19952	0.00815961	0.401914	10.2369	0.00815961	NM_001077416.1_at	79583	TMEM231	transmembrane protein 231	16q23.1	ENSG00000205084	ALYE870 PRO1886	Homo_sapiens	TRUE	21	NA	NA	TRUE
4.99041	-0.530363	-3.19872	0.00817147	0.401914	10.2318	0.00817147	NM_001164829.1_at	149466	C1orf210	chromosome 1 open reading frame 210	1p34.2	ENSG00000253313	NA	Homo_sapiens	TRUE	22	NA	NA	TRUE
7.10158	0.551768	3.20116	0.00813556	0.401914	10.2474	0.00813556	NM_001170880.1_at	56834	GPR137	G protein-coupled receptor 137	11cen-q22.3	ENSG00000173264	C11orf4 GPR137A TM7SF1L1	Homo_sapiens	TRUE	60	NA	NA	TRUE
6.87872	1.13124	3.19598	0.00821205	0.401914	10.2143	0.00821205	NM_001174063.1_at	2260	FGFR1	fibroblast growth factor receptor 1	8p12	ENSG00000077782	BFGFR CD331 CEK FGFBR FGFR-1 FLG FLT-2 FLT2 HBGFR HH2 KAL2 N-SAM OGD bFGF-R-1	Homo_sapiens	TRUE	116	NA	NA	TRUE
7.53854	-0.837914	-3.19817	0.00817954	0.401914	10.2283	0.00817954	NM_006253.4_at	5564	PRKAB1	protein kinase, AMP-activated, beta 1 non-catalytic subunit	12q24.1-q24.3	ENSG00000111725	AMPK HAMPKb	Homo_sapiens	TRUE	44	NA	NA	TRUE
6.87872	1.13124	3.19598	0.00821205	0.401914	10.2143	0.00821205	NM_015850.3_at	2260	FGFR1	fibroblast growth factor receptor 1	8p12	ENSG00000077782	BFGFR CD331 CEK FGFBR FGFR-1 FLG FLT-2 FLT2 HBGFR HH2 KAL2 N-SAM OGD bFGF-R-1	Homo_sapiens	TRUE	116	NA	NA	TRUE
8.20827	-0.585701	-3.20056	0.00814428	0.401914	10.2436	0.00814428	NM_016252.3_at	57448	BIRC6	baculoviral IAP repeat containing 6	2p22.3	ENSG00000115760	APOLLON BRUCE	Homo_sapiens	TRUE	384	NA	NA	TRUE
6.87872	1.13124	3.19598	0.00821205	0.401914	10.2143	0.00821205	NM_023110.2_at	2260	FGFR1	fibroblast growth factor receptor 1	8p12	ENSG00000077782	BFGFR CD331 CEK FGFBR FGFR-1 FLG FLT-2 FLT2 HBGFR HH2 KAL2 N-SAM OGD bFGF-R-1	Homo_sapiens	TRUE	116	NA	NA	TRUE
5.86259	0.560516	3.19735	0.00819172	0.401914	10.223	0.00819172	NM_144586.5_at	116372	LYPD1	LY6/PLAUR domain containing 1	2q21.2	ENSG00000150551	LYPDC1 PHTS	Homo_sapiens	TRUE	62	NA	NA	TRUE
6.09165	1.02362	3.19105	0.00828548	0.402056	10.1828	0.00828548	NM_000046.3_at	411	ARSB	arylsulfatase B	5q14.1	ENSG00000113273	ASB G4S MPS6	Homo_sapiens	TRUE	70	NA	NA	TRUE
5.46136	-0.609302	-3.19358	0.00824774	0.402056	10.1989	0.00824774	NM_001039717.1_at	80167	C4orf29	chromosome 4 open reading frame 29	4q28.2	ENSG00000164074	NA	Homo_sapiens	TRUE	61	NA	NA	TRUE
5.50605	0.48594	3.19132	0.00828149	0.402056	10.1845	0.00828149	NM_001102566.1_at	654790	PCP4L1	Purkinje cell protein 4 like 1	1q23.3	ENSG00000248485	IQM1	Homo_sapiens	TRUE	16	NA	NA	TRUE
7.22924	0.53988	3.19173	0.00827526	0.402056	10.1872	0.00827526	NM_001177358.1_at	56834	GPR137	G protein-coupled receptor 137	11cen-q22.3	ENSG00000173264	C11orf4 GPR137A TM7SF1L1	Homo_sapiens	TRUE	52	NA	NA	TRUE
6.56802	-2.25197	-3.19305	0.00825561	0.402056	10.1956	0.00825561	NM_001244945.1_at	261729	STEAP2	STEAP family member 2, metalloreductase	7q21.13	ENSG00000157214	IPCA1 PCANAP1 PUMPCn STAMP1 STMP	Homo_sapiens	TRUE	61	NA	NA	TRUE
8.38125	-1.02138	-3.19173	0.0082753	0.402056	10.1872	0.0082753	NM_001256403.1_at	51012	SLMO2	slowmo homolog 2 (Drosophila)	20q13.32	ENSG00000101166	C20orf45 PRELID3B dJ543J19.5	Homo_sapiens	TRUE	26	NA	NA	TRUE
6.72831	-0.677975	-3.19371	0.00824584	0.402056	10.1998	0.00824584	NM_152995.4_at	152518	NFXL1	nuclear transcription factor, X-box binding-like 1	4p12	ENSG00000170448	HOZFP URCC5	Homo_sapiens	TRUE	97	NA	NA	TRUE
5.69526	-1.06279	-3.19057	0.00829273	0.402056	10.1797	0.00829273	NM_175623.2_at	117177	RAB3IP	RAB3A interacting protein (rabin3)	12q14.3	ENSG00000127328	RABIN3	Homo_sapiens	TRUE	111	NA	NA	TRUE
4.3945	1.24539	3.1898	0.00830429	0.402146	10.1748	0.00830429	NM_133466.2_at	284406	ZFP82	zinc finger protein 82 homolog (mouse)	19q13.12	ENSG00000181007	ZNF545	Homo_sapiens	TRUE	29	NA	NA	TRUE
7.91851	-2.39717	-3.18744	0.0083398	0.403393	10.1597	0.0083398	NM_000213.3_at	3691	ITGB4	integrin, beta 4	17q25	ENSG00000132470	CD104	Homo_sapiens	TRUE	177	NA	NA	TRUE
7.49102	0.566944	3.18591	0.00836276	0.404031	10.1501	0.00836276	NM_139346.2_at	274	BIN1	bridging integrator 1	2q14	ENSG00000136717	AMPH2 AMPHL SH3P9	Homo_sapiens	TRUE	77	NA	NA	TRUE
5.72177	-0.588815	-3.18455	0.0083834	0.404084	10.1414	0.0083834	NM_001012754.2_at	387921	NHLRC3	NHL repeat containing 3	13q13.3	ENSG00000188811	NA	Homo_sapiens	TRUE	49	NA	NA	TRUE
3.83688	2.15172	3.18469	0.00838121	0.404084	10.1423	0.00838121	NR_001294.1_at	347686	SNORD64	small nucleolar RNA, C/D box 64	15q12	ENSG00000209418	HBII-13	Homo_sapiens	TRUE	4	NA	NA	TRUE
5.06937	-0.44989	-3.1831	0.00840542	0.404673	10.1321	0.00840542	NM_203294.1_at	81786	TRIM7	tripartite motif containing 7	5q35.3	ENSG00000146054	GNIP RNF90	Homo_sapiens	TRUE	25	NA	NA	TRUE
8.07459	-1.11124	-3.18098	0.00843769	0.4057	10.1186	0.00843769	NM_001206901.1_at	8887	TAX1BP1	Tax1 (human T-cell leukemia virus type I) binding protein 1	7p15	ENSG00000106052	CALCOCO3 T6BP TXBP151	Homo_sapiens	TRUE	89	NA	NA	TRUE
7.53076	0.524981	3.18041	0.00844636	0.4057	10.115	0.00844636	NM_139343.2_at	274	BIN1	bridging integrator 1	2q14	ENSG00000136717	AMPH2 AMPHL SH3P9	Homo_sapiens	TRUE	88	NA	NA	TRUE
5.9467	-0.703806	-3.177	0.00849852	0.406259	10.0934	0.00849852	NM_001122838.1_at	222236	NAPEPLD	N-acyl phosphatidylethanolamine phospholipase D	7q22.1	ENSG00000161048	FMP30 NAPE-PLD	Homo_sapiens	TRUE	44	NA	NA	TRUE
7.28646	-0.487145	-3.17844	0.0084765	0.406259	10.1025	0.0084765	NM_001143789.1_at	51535	PPHLN1	periphilin 1	12q12	ENSG00000134283	HSPC232	Homo_sapiens	TRUE	52	NA	NA	TRUE
5.30684	-1.66491	-3.17645	0.00850712	0.406259	10.0898	0.00850712	NM_005923.3_at	4217	MAP3K5	mitogen-activated protein kinase kinase kinase 5	6q22.33	ENSG00000197442	ASK1 MAPKKK5 MEKK5	Homo_sapiens	TRUE	147	NA	NA	TRUE
6.94233	-2.41452	-3.17671	0.00850299	0.406259	10.0915	0.00850299	NM_014331.3_at	23657	SLC7A11	solute carrier family 7 (anionic amino acid transporter light chain, xc- system), member 11	4q28-q32	ENSG00000151012	CCBR1 xCT	Homo_sapiens	TRUE	74	NA	NA	TRUE
8.71071	-0.919878	-3.17823	0.00847971	0.406259	10.1012	0.00847971	NM_020240.2_at	56990	CDC42SE2	CDC42 small effector 2	5q31.1	ENSG00000158985	SPEC2	Homo_sapiens	TRUE	51	NA	NA	TRUE
7.91278	-2.43165	-3.17385	0.00854717	0.407231	10.0733	0.00854717	NM_001005731.1_at	3691	ITGB4	integrin, beta 4	17q25	ENSG00000132470	CD104	Homo_sapiens	TRUE	173	NA	NA	TRUE
6.84959	-1.2073	-3.1739	0.00854628	0.407231	10.0737	0.00854628	NM_001260.1_at	1024	CDK8	cyclin-dependent kinase 8	13q12	ENSG00000132964	K35	Homo_sapiens	TRUE	47	NA	NA	TRUE
7.81469	-2.46246	-3.17058	0.00859778	0.408232	10.0526	0.00859778	NM_001005619.1_at	3691	ITGB4	integrin, beta 4	17q25	ENSG00000132470	CD104	Homo_sapiens	TRUE	171	NA	NA	TRUE
7.01661	0.468781	3.17153	0.00858308	0.408232	10.0586	0.00858308	NM_022744.2_at	64755	C16orf58	chromosome 16 open reading frame 58	16p11.2	ENSG00000140688	NA	Homo_sapiens	TRUE	90	NA	NA	TRUE
7.59369	0.533745	3.17112	0.00858945	0.408232	10.056	0.00858945	NM_139345.2_at	274	BIN1	bridging integrator 1	2q14	ENSG00000136717	AMPH2 AMPHL SH3P9	Homo_sapiens	TRUE	80	NA	NA	TRUE
6.64503	1.44427	3.16917	0.00861982	0.408809	10.0436	0.00861982	NM_001554.4_at	3491	CYR61	cysteine-rich, angiogenic inducer, 61	1p22.3	ENSG00000142871	CCN1 GIG1 IGFBP10	Homo_sapiens	TRUE	36	NA	NA	TRUE
4.69898	0.659595	3.16487	0.00868695	0.409177	10.0164	0.00868695	NM_001008528.1_at	439921	MXRA7	matrix-remodelling associated 7	17q25.1	ENSG00000182534	PS1TP1 TMAP1	Homo_sapiens	TRUE	12	NA	NA	TRUE
5.15425	-0.91025	-3.16638	0.0086633	0.409177	10.026	0.0086633	NM_001145257.1_at	51135	IRAK4	interleukin-1 receptor-associated kinase 4	12q12	ENSG00000198001 LRG_75	IPD1 IRAK-4 NY-REN-64 REN64	Homo_sapiens	TRUE	71	NA	NA	TRUE
7.12712	-0.891735	-3.16588	0.0086712	0.409177	10.0228	0.0086712	NM_002372.2_at	4124	MAN2A1	mannosidase, alpha, class 2A, member 1	5q21-q22	ENSG00000112893	GOLIM7 MANA2 MANII	Homo_sapiens	TRUE	129	NA	NA	TRUE
4.54011	-2.69647	-3.16532	0.00868	0.409177	10.0192	0.00868	NM_003645.3_at	11001	SLC27A2	solute carrier family 27 (fatty acid transporter), member 2	15q21.2	ENSG00000140284	ACSVL1 FACVL1 FATP2 HsT17226 VLACS VLCS hFACVL1	Homo_sapiens	TRUE	50	NA	NA	TRUE
8.04053	-0.536407	-3.16665	0.00865912	0.409177	10.0277	0.00865912	NM_018449.2_at	55833	UBAP2	ubiquitin associated protein 2	9p13.3	ENSG00000137073	UBAP-2 bA176F3.5	Homo_sapiens	TRUE	157	NA	NA	TRUE
7.65834	-1.34508	-3.16577	0.00867287	0.409177	10.0221	0.00867287	NM_022121.4_at	64065	PERP	PERP, TP53 apoptosis effector	6q24	ENSG00000112378	KCP1 KRTCAP1 PIGPC1 RP3-496H19.1 THW dJ496H19.1	Homo_sapiens	TRUE	33	NA	NA	TRUE
8.1148	-1.11126	-3.15732	0.00880643	0.411113	9.96867	0.00880643	NM_001079864.2_at	8887	TAX1BP1	Tax1 (human T-cell leukemia virus type I) binding protein 1	7p15	ENSG00000106052	CALCOCO3 T6BP TXBP151	Homo_sapiens	TRUE	93	NA	NA	TRUE
8.60428	-1.48567	-3.16004	0.0087632	0.411113	9.98587	0.0087632	NM_001128148.1_at	7037	TFRC	transferrin receptor (p90, CD71)	3q29	ENSG00000072274	CD71 T9 TFR TFR1 TR TRFR p90	Homo_sapiens	TRUE	85	NA	NA	TRUE
5.09856	-0.896575	-3.15859	0.0087863	0.411113	9.97666	0.0087863	NM_001145258.1_at	51135	IRAK4	interleukin-1 receptor-associated kinase 4	12q12	ENSG00000198001 LRG_75	IPD1 IRAK-4 NY-REN-64 REN64	Homo_sapiens	TRUE	67	NA	NA	TRUE
8.11733	-1.10282	-3.15883	0.00878235	0.411113	9.97824	0.00878235	NM_001206902.1_at	8887	TAX1BP1	Tax1 (human T-cell leukemia virus type I) binding protein 1	7p15	ENSG00000106052	CALCOCO3 T6BP TXBP151	Homo_sapiens	TRUE	89	NA	NA	TRUE
5.32282	0.854707	3.15725	0.00880757	0.411113	9.96822	0.00880757	NM_001265597.1_at	10520	ZNF211	zinc finger protein 211	19q13.4	ENSG00000121417	C2H2-25 CH2H2-25 ZNF-25 ZNFC25	Homo_sapiens	TRUE	31	NA	NA	TRUE
7.41217	-2.92038	-3.15757	0.00880249	0.411113	9.97023	0.00880249	NM_001305.3_at	1364	CLDN4	claudin 4	7q11.23	ENSG00000189143 ENSG00000262988	CPE-R CPER CPETR CPETR1 WBSCR8 hCPE-R	Homo_sapiens	TRUE	14	NA	NA	TRUE
7.59293	-0.777798	-3.16158	0.0087389	0.411113	9.99557	0.0087389	NM_005219.4_at	1729	DIAPH1	diaphanous homolog 1 (Drosophila)	5q31	ENSG00000131504	DFNA1 DIA1 DRF1 LFHL1 hDIA1	Homo_sapiens	TRUE	127	NA	NA	TRUE
6.80519	-1.71856	-3.16085	0.00875046	0.411113	9.99095	0.00875046	NM_020651.3_at	57162	PELI1	pellino E3 ubiquitin protein ligase 1	2p13.3	ENSG00000197329	NA	Homo_sapiens	TRUE	43	NA	NA	TRUE
7.72178	-2.30026	-3.15646	0.00882016	0.411236	9.96323	0.00882016	NM_004447.5_at	2059	EPS8	epidermal growth factor receptor pathway substrate 8	12p12.3	ENSG00000151491	NA	Homo_sapiens	TRUE	101	NA	NA	TRUE
6.51157	-1.53016	-3.15251	0.00888334	0.412792	9.93833	0.00888334	NM_000416.2_at	3459	IFNGR1	interferon gamma receptor 1	6q23.3	ENSG00000027697 LRG_66	CD119 IFNGR	Homo_sapiens	TRUE	49	NA	NA	TRUE
5.28863	-0.964853	-3.1494	0.00893356	0.412792	9.91869	0.00893356	NM_001017404.1_at	59352	LGR6	leucine-rich repeat containing G protein-coupled receptor 6	1q32.1	ENSG00000133067	GPCR VTS20631	Homo_sapiens	TRUE	74	NA	NA	TRUE
6.99278	0.58059	3.14921	0.00893661	0.412792	9.9175	0.00893661	NM_001170726.1_at	56834	GPR137	G protein-coupled receptor 137	11cen-q22.3	ENSG00000173264	C11orf4 GPR137A TM7SF1L1	Homo_sapiens	TRUE	44	NA	NA	TRUE
6.14548	-1.10236	-3.14817	0.00895335	0.412792	9.91099	0.00895335	NM_001184938.1_at	57669	EPB41L5	erythrocyte membrane protein band 4.1 like 5	2q14.2	ENSG00000115109	BE37 YMO1	Homo_sapiens	TRUE	94	NA	NA	TRUE
8.24767	-0.851107	-3.14996	0.00892443	0.412792	9.92225	0.00892443	NM_001193455.1_at	54888	NSUN2	NOP2/Sun RNA methyltransferase family, member 2	5p15.31	ENSG00000037474	MISU MRT5 SAKI TRM4	Homo_sapiens	TRUE	82	NA	NA	TRUE
3.31528	0.654532	3.15046	0.00891633	0.412792	9.92541	0.00891633	NM_020653.2_at	57336	ZNF287	zinc finger protein 287	17p11.2	ENSG00000141040	ZKSCAN13	Homo_sapiens	TRUE	63	NA	NA	TRUE
7.49163	-0.798784	-3.15121	0.00890422	0.412792	9.93015	0.00890422	NM_144726.2_at	153830	RNF145	ring finger protein 145	5q33.3	ENSG00000145860	NA	Homo_sapiens	TRUE	37	NA	NA	TRUE
8.46768	-0.827567	-3.15079	0.00891104	0.412792	9.92748	0.00891104	NR_003604.2_at	441951	ZNFX1-AS1	ZNFX1 antisense RNA 1	20q13.13	ENSG00000177410	C20orf199 HSUP1 HSUP2 NCRNA00275 ZFAS1	Homo_sapiens	TRUE	49	NA	NA	TRUE
4.5307	-2.35652	-3.14906	0.00893892	0.412792	9.9166	0.00893892	NR_033808.1_at	1577	CYP3A5	cytochrome P450, family 3, subfamily A, polypeptide 5	7q21.1	ENSG00000106258	CP35 CYPIIIA5 P450PCN3 PCN3	Homo_sapiens	TRUE	35	NA	NA	TRUE
9.1779	-1.19414	-3.14848	0.00894835	0.412792	9.91293	0.00894835	NR_036659.1_at	441951	ZNFX1-AS1	ZNFX1 antisense RNA 1	20q13.13	ENSG00000177410	C20orf199 HSUP1 HSUP2 NCRNA00275 ZFAS1	Homo_sapiens	TRUE	28	NA	NA	TRUE
5.92145	-0.722941	-3.14211	0.00905199	0.416875	9.87289	0.00905199	NM_015316.2_at	23368	PPP1R13B	protein phosphatase 1, regulatory subunit 13B	14q32.33	ENSG00000088808	ASPP1 p53BP2-like p85	Homo_sapiens	TRUE	111	NA	NA	TRUE
5.57781	-1.36784	-3.14142	0.00906335	0.416934	9.86853	0.00906335	NM_001243764.1_at	9910	RABGAP1L	RAB GTPase activating protein 1-like	1q24	ENSG00000152061	HHL TBC1D18	Homo_sapiens	TRUE	48	NA	NA	TRUE
4.96351	-0.676384	-3.14008	0.00908541	0.417485	9.86009	0.00908541	NM_032855.2_at	84941	HSH2D	hematopoietic SH2 domain containing	19p13.12	ENSG00000196684	ALX HSH2	Homo_sapiens	TRUE	46	NA	NA	TRUE
7.63281	-0.78233	-3.13888	0.00910509	0.417789	9.85258	0.00910509	NM_001079812.2_at	1729	DIAPH1	diaphanous homolog 1 (Drosophila)	5q31	ENSG00000131504	DFNA1 DIA1 DRF1 LFHL1 hDIA1	Homo_sapiens	TRUE	124	NA	NA	TRUE
5.18823	0.86497	3.13727	0.00913161	0.417789	9.84249	0.00913161	NM_001113226.1_at	22854	NTNG1	netrin G1	1p13.3	ENSG00000162631	Lmnt1	Homo_sapiens	TRUE	51	NA	NA	TRUE
8.57909	-1.46099	-3.13722	0.00913244	0.417789	9.84217	0.00913244	NM_003234.2_at	7037	TFRC	transferrin receptor (p90, CD71)	3q29	ENSG00000072274	CD71 T9 TFR TFR1 TR TRFR p90	Homo_sapiens	TRUE	88	NA	NA	TRUE
6.13165	-0.709508	-3.13724	0.00913215	0.417789	9.84228	0.00913215	NM_198990.4_at	222236	NAPEPLD	N-acyl phosphatidylethanolamine phospholipase D	7q22.1	ENSG00000161048	FMP30 NAPE-PLD	Homo_sapiens	TRUE	40	NA	NA	TRUE
6.25623	2.65446	3.13254	0.00921009	0.419948	9.81283	0.00921009	NM_006115.3_at	23532	PRAME	preferentially expressed antigen in melanoma	22q11.22	ENSG00000185686	CT130 MAPE OIP-4 OIP4	Homo_sapiens	TRUE	51	NA	NA	TRUE
6.55225	-0.751839	-3.13371	0.00919072	0.419948	9.82012	0.00919072	NM_022771.4_at	64786	TBC1D15	TBC1 domain family, member 15	12q21.1	ENSG00000121749	RAB7-GAP	Homo_sapiens	TRUE	90	NA	NA	TRUE
6.25623	2.65446	3.13254	0.00921009	0.419948	9.81283	0.00921009	NM_206954.1_at	23532	PRAME	preferentially expressed antigen in melanoma	22q11.22	ENSG00000185686	CT130 MAPE OIP-4 OIP4	Homo_sapiens	TRUE	51	NA	NA	TRUE
6.52431	-0.749249	-3.13013	0.00925041	0.421321	9.79771	0.00925041	NR_027449.1_at	64786	TBC1D15	TBC1 domain family, member 15	12q21.1	ENSG00000121749	RAB7-GAP	Homo_sapiens	TRUE	82	NA	NA	TRUE
7.5329	0.573736	3.12845	0.00927857	0.422139	9.78719	0.00927857	NM_139348.2_at	274	BIN1	bridging integrator 1	2q14	ENSG00000136717	AMPH2 AMPHL SH3P9	Homo_sapiens	TRUE	73	NA	NA	TRUE
10.0414	-0.529658	-3.12499	0.00933679	0.422461	9.76558	0.00933679	NM_001113202.1_at	4666	NACA	nascent polypeptide-associated complex alpha subunit	12q23-q24.1	ENSG00000196531	NACA1	Homo_sapiens	TRUE	15	NA	NA	TRUE
5.37906	-0.683322	-3.12562	0.00932614	0.422461	9.76952	0.00932614	NM_001146696.1_at	23081	KDM4C	lysine (K)-specific demethylase 4C	9p24.1	ENSG00000107077	GASC1 JHDM3C JMJD2C bA146B14.1	Homo_sapiens	TRUE	76	NA	NA	TRUE
6.19298	-0.537616	-3.12543	0.00932943	0.422461	9.7683	0.00932943	NM_001193380.1_at	132014	IL17RE	interleukin 17 receptor E	3p25.3	ENSG00000163701	NA	Homo_sapiens	TRUE	95	NA	NA	TRUE
7.8406	-0.722885	-3.1224	0.00938064	0.422461	9.7494	0.00938064	NM_003668.2_at	8550	MAPKAPK5	mitogen-activated protein kinase-activated protein kinase 5	12q24.13	ENSG00000089022	MAPKAP-K5 MK-5 MK5 PRAK	Homo_sapiens	TRUE	76	NA	NA	TRUE
6.41447	-0.625101	-3.12365	0.00935945	0.422461	9.75721	0.00935945	NM_005977.3_at	6049	RNF6	ring finger protein (C3H2C3 type) 6	13q12.2	ENSG00000127870	NA	Homo_sapiens	TRUE	54	NA	NA	TRUE
8.65408	-1.01878	-3.122	0.00938754	0.422461	9.74686	0.00938754	NM_006469.4_at	10625	IVNS1ABP	influenza virus NS1A binding protein	1q25.1-q31.1	ENSG00000116679	FLARA3 HSPC068 KLHL39 ND1 NS-1 NS1-BP NS1BP	Homo_sapiens	TRUE	82	NA	NA	TRUE
5.80717	0.697465	3.12198	0.00938779	0.422461	9.74677	0.00938779	NM_014600.2_at	30845	EHD3	EH-domain containing 3	2p21	ENSG00000013016	PAST3	Homo_sapiens	TRUE	44	NA	NA	TRUE
6.68292	0.52428	3.12461	0.00934331	0.422461	9.76317	0.00934331	NM_020831.3_at	57591	MKL1	megakaryoblastic leukemia (translocation) 1	22q13	ENSG00000196588	BSAC MAL MRTF-A	Homo_sapiens	TRUE	113	NA	NA	TRUE
7.8406	-0.722885	-3.1224	0.00938064	0.422461	9.7494	0.00938064	NM_139078.1_at	8550	MAPKAPK5	mitogen-activated protein kinase-activated protein kinase 5	12q24.13	ENSG00000089022	MAPKAP-K5 MK-5 MK5 PRAK	Homo_sapiens	TRUE	76	NA	NA	TRUE
6.75806	-1.53758	-3.12391	0.00935503	0.422461	9.75884	0.00935503	NM_181642.2_at	6692	SPINT1	serine peptidase inhibitor, Kunitz type 1	15q15.1	ENSG00000166145	HAI HAI1 MANSC2	Homo_sapiens	TRUE	62	NA	NA	TRUE
6.34003	-0.718763	-3.1165	0.00948141	0.423174	9.71256	0.00948141	NM_000123.3_at	2073	ERCC5	excision repair cross-complementing rodent repair deficiency, complementation group 5	13q33	ENSG00000134899	COFS3 ERCM2 UVDR XPG XPGC	Homo_sapiens	TRUE	103	NA	NA	TRUE
6.01862	0.985425	3.11476	0.0095113	0.423174	9.70173	0.0095113	NM_001006612.1_at	51186	WBP5	WW domain binding protein 5	Xq22.2	ENSG00000185222	TCEAL9	Homo_sapiens	TRUE	24	NA	NA	TRUE
8.57122	-0.914096	-3.11606	0.00948892	0.423174	9.70984	0.00948892	NM_001038702.1_at	56990	CDC42SE2	CDC42 small effector 2	5q31.1	ENSG00000158985	SPEC2	Homo_sapiens	TRUE	47	NA	NA	TRUE
6.68809	-0.754094	-3.11698	0.0094731	0.423174	9.71558	0.0094731	NM_001146213.1_at	64786	TBC1D15	TBC1 domain family, member 15	12q21.1	ENSG00000121749	RAB7-GAP	Homo_sapiens	TRUE	86	NA	NA	TRUE
6.68809	-0.754094	-3.11698	0.0094731	0.423174	9.71558	0.0094731	NM_001146214.1_at	64786	TBC1D15	TBC1 domain family, member 15	12q21.1	ENSG00000121749	RAB7-GAP	Homo_sapiens	TRUE	86	NA	NA	TRUE
5.73281	0.85998	3.11658	0.00947998	0.423174	9.71308	0.00947998	NM_001197109.1_at	29970	SCHIP1	schwannomin interacting protein 1	3q25.32-q25.33	ENSG00000250588 ENSG00000151967	SCHIP-1	Homo_sapiens	TRUE	48	NA	NA	TRUE
4.36745	-1.53843	-3.11388	0.00952643	0.423174	9.69625	0.00952643	NM_001206971.1_at	5787	PTPRB	protein tyrosine phosphatase, receptor type, B	12q15-q21	ENSG00000127329	HPTP-BETA HPTPB PTPB R-PTP-BETA VEPTP	Homo_sapiens	TRUE	160	NA	NA	TRUE
6.5864	-0.681402	-3.1144	0.00951742	0.423174	9.69951	0.00951742	NM_001256358.1_at	5753	PTK6	PTK6 protein tyrosine kinase 6	20q13.3	ENSG00000101213	BRK	Homo_sapiens	TRUE	36	NA	NA	TRUE
9.68178	0.640058	3.11574	0.00949445	0.423174	9.70783	0.00949445	NM_004343.3_at	811	CALR	calreticulin	19p13.3-p13.2	ENSG00000179218	CRT RO SSA cC1qR	Homo_sapiens	TRUE	65	NA	NA	TRUE
6.01862	0.985425	3.11476	0.0095113	0.423174	9.70173	0.0095113	NM_016303.2_at	51186	WBP5	WW domain binding protein 5	Xq22.2	ENSG00000185222	TCEAL9	Homo_sapiens	TRUE	24	NA	NA	TRUE
5.47107	-1.07358	-3.11714	0.00947046	0.423174	9.71654	0.00947046	NM_203315.2_at	622	BDH1	3-hydroxybutyrate dehydrogenase, type 1	3q29	ENSG00000161267	BDH SDR9C1	Homo_sapiens	TRUE	43	NA	NA	TRUE
5.27288	-2.06653	-3.11902	0.00943826	0.423174	9.72828	0.00943826	NR_033812.1_at	1577	CYP3A5	cytochrome P450, family 3, subfamily A, polypeptide 5	7q21.1	ENSG00000106258	CP35 CYPIIIA5 P450PCN3 PCN3	Homo_sapiens	TRUE	30	NA	NA	TRUE
6.86436	1.09512	3.10986	0.00959602	0.42356	9.67123	0.00959602	NM_001174064.1_at	2260	FGFR1	fibroblast growth factor receptor 1	8p12	ENSG00000077782	BFGFR CD331 CEK FGFBR FGFR-1 FLG FLT-2 FLT2 HBGFR HH2 KAL2 N-SAM OGD bFGF-R-1	Homo_sapiens	TRUE	120	NA	NA	TRUE
6.7652	-1.4601	-3.11129	0.00957122	0.42356	9.68012	0.00957122	NM_001197115.1_at	2729	GCLC	glutamate-cysteine ligase, catalytic subunit	6p12	ENSG00000001084	GCL GCS GLCL GLCLC	Homo_sapiens	TRUE	87	NA	NA	TRUE
3.8649	0.461576	3.10983	0.00959657	0.42356	9.67103	0.00959657	NM_032087.1_at	56108	PCDHGA7	protocadherin gamma subfamily A, 7	5q31	ENSG00000253537	PCDH-GAMMA-A7	Homo_sapiens	TRUE	18	NA	NA	TRUE
5.98727	0.522436	3.10984	0.00959638	0.42356	9.6711	0.00959638	NM_173627.3_at	284131	ENDOV	endonuclease V	17q25.3	ENSG00000173818	NA	Homo_sapiens	TRUE	39	NA	NA	TRUE
5.81	-1.80985	-3.11174	0.00956336	0.42356	9.68295	0.00956336	NM_183376.2_at	91947	ARRDC4	arrestin domain containing 4	15q26.3	ENSG00000140450	NA	Homo_sapiens	TRUE	81	NA	NA	TRUE
9.51381	-0.678528	-3.11135	0.00957023	0.42356	9.68048	0.00957023	NR_037930.1_at	100533975	SLMO2-ATP5E	SLMO2-ATP5E readthrough	-	ENSG00000236105	NA	Homo_sapiens	TRUE	20	NA	NA	TRUE
7.61894	-0.954139	-3.1089	0.00961266	0.423817	9.66528	0.00961266	NM_001161520.1_at	10466	COG5	component of oligomeric golgi complex 5	7q31	ENSG00000164597	CDG2I GOLTC1 GTC90	Homo_sapiens	TRUE	120	NA	NA	TRUE
7.79816	-0.712789	-3.10831	0.00962289	0.423817	9.66162	0.00962289	NM_001568.2_at	3646	EIF3E	eukaryotic translation initiation factor 3, subunit E	8q22-q23	ENSG00000104408	EIF3-P48 EIF3S6 INT6 eIF3-p46	Homo_sapiens	TRUE	23	NA	NA	TRUE
7.44152	-2.47047	-3.10669	0.00965123	0.424613	9.65152	0.00965123	NM_001032409.1_at	4938	OAS1	2'-5'-oligoadenylate synthetase 1, 40/46kDa	12q24.2	ENSG00000089127	IFI-4 OIAS OIASI	Homo_sapiens	TRUE	40	NA	NA	TRUE
3.28933	0.417102	3.10502	0.00968046	0.424995	9.64115	0.00968046	NR_029482.1_at	406887	MIRLET7E	microRNA let-7e	19q13.41	ENSG00000198972	MIRNLET7E hsa-let-7e let-7e	Homo_sapiens	TRUE	4	NA	NA	TRUE
4.50223	-2.44398	-3.10557	0.00967091	0.424995	9.64453	0.00967091	NR_033809.1_at	1577	CYP3A5	cytochrome P450, family 3, subfamily A, polypeptide 5	7q21.1	ENSG00000106258	CP35 CYPIIIA5 P450PCN3 PCN3	Homo_sapiens	TRUE	30	NA	NA	TRUE
7.52184	0.558801	3.10293	0.00971707	0.42615	9.6282	0.00971707	NM_004305.3_at	274	BIN1	bridging integrator 1	2q14	ENSG00000136717	AMPH2 AMPHL SH3P9	Homo_sapiens	TRUE	73	NA	NA	TRUE
6.03833	-1.34874	-3.1021	0.00973184	0.426345	9.623	0.00973184	NM_024642.4_at	79695	GALNT12	UDP-N-acetyl-alpha-D-galactosamine:polypeptide N-acetylgalactosaminyltransferase 12 (GalNAc-T12)	9q22.33	ENSG00000119514	CRCS1 GalNAc-T12	Homo_sapiens	TRUE	56	NA	NA	TRUE
5.996	-0.727254	-3.09793	0.00980545	0.429116	9.59719	0.00980545	NM_080489.4_at	27111	SDCBP2	syndecan binding protein (syntenin) 2	20p13	ENSG00000125775	SITAC SITAC18 ST-2	Homo_sapiens	TRUE	49	NA	NA	TRUE
8.02254	-1.08681	-3.09534	0.00985153	0.430222	9.58115	0.00985153	NM_001244580.1_at	8295	TRRAP	transformation/transcription domain-associated protein	7q21.2-q22.1	ENSG00000261023 ENSG00000196367	PAF350/400 PAF400 STAF40 TR-AP Tra1	Homo_sapiens	TRUE	329	NA	NA	TRUE
6.80865	-1.44938	-3.09547	0.00984932	0.430222	9.58191	0.00984932	NM_001498.3_at	2729	GCLC	glutamate-cysteine ligase, catalytic subunit	6p12	ENSG00000001084	GCL GCS GLCL GLCLC	Homo_sapiens	TRUE	93	NA	NA	TRUE
4.41417	-1.55066	-3.09343	0.0098857	0.430958	9.56931	0.0098857	NM_002837.4_at	5787	PTPRB	protein tyrosine phosphatase, receptor type, B	12q15-q21	ENSG00000127329	HPTP-BETA HPTPB PTPB R-PTP-BETA VEPTP	Homo_sapiens	TRUE	168	NA	NA	TRUE
5.93104	0.549703	3.09265	0.00989965	0.430958	9.56449	0.00989965	NM_003954.3_at	9020	MAP3K14	mitogen-activated protein kinase kinase kinase 14	17q21	ENSG00000006062	FTDCR1B HS HSNIK NIK	Homo_sapiens	TRUE	85	NA	NA	TRUE
7.52155	-1.04367	-3.09275	0.00989791	0.430958	9.56509	0.00989791	NM_033505.2_at	85465	EPT1	ethanolaminephosphotransferase 1 (CDP-ethanolamine-specific)	2p23.3	ENSG00000138018	SELI SEPI	Homo_sapiens	TRUE	79	NA	NA	TRUE
7.24679	-0.532547	-3.09109	0.00992772	0.431696	9.55482	0.00992772	NM_001143787.1_at	51535	PPHLN1	periphilin 1	12q12	ENSG00000134283	HSPC232	Homo_sapiens	TRUE	65	NA	NA	TRUE
5.54543	1.36941	3.09054	0.00993748	0.431696	9.55147	0.00993748	NM_021914.7_at	1073	CFL2	cofilin 2 (muscle)	14q12	ENSG00000165410 LRG_213	NEM7	Homo_sapiens	TRUE	41	NA	NA	TRUE
7.29058	-1.62094	-3.08888	0.00996745	0.43209	9.54119	0.00996745	NM_001256295.1_at	2114	ETS2	v-ets erythroblastosis virus E26 oncogene homolog 2 (avian)	21q22.2	ENSG00000157557	ETS2IT1	Homo_sapiens	TRUE	73	NA	NA	TRUE
6.13023	0.620246	3.08919	0.0099618	0.43209	9.54312	0.0099618	NM_007195.2_at	11201	POLI	polymerase (DNA directed) iota	18q21.1	ENSG00000101751	RAD30B RAD3OB	Homo_sapiens	TRUE	63	NA	NA	TRUE
4.4527	-1.53794	-3.08761	0.00999046	0.432634	9.53332	0.00999046	NM_001206972.1_at	5787	PTPRB	protein tyrosine phosphatase, receptor type, B	12q15-q21	ENSG00000127329	HPTP-BETA HPTPB PTPB R-PTP-BETA VEPTP	Homo_sapiens	TRUE	164	NA	NA	TRUE
5.83583	-0.719085	-3.08533	0.0100317	0.433966	9.51928	0.0100317	NM_001199784.1_at	27111	SDCBP2	syndecan binding protein (syntenin) 2	20p13	ENSG00000125775	SITAC SITAC18 ST-2	Homo_sapiens	TRUE	49	NA	NA	TRUE
5.41434	-0.56832	-3.08146	0.0101022	0.435023	9.49541	0.0101022	NM_001146694.1_at	23081	KDM4C	lysine (K)-specific demethylase 4C	9p24.1	ENSG00000107077	GASC1 JHDM3C JMJD2C bA146B14.1	Homo_sapiens	TRUE	107	NA	NA	TRUE
7.13713	-0.63926	-3.07745	0.010176	0.435023	9.47067	0.010176	NM_001243372.1_at	1182	CLCN3	chloride channel, voltage-sensitive 3	4q33	ENSG00000109572	CLC3 ClC-3	Homo_sapiens	TRUE	75	NA	NA	TRUE
5.57372	0.613233	3.07806	0.0101648	0.435023	9.47443	0.0101648	NM_001257324.1_at	322	APBB1	amyloid beta (A4) precursor protein-binding, family B, member 1 (Fe65)	11p15	ENSG00000166313	FE65 MGC:9072 RIR	Homo_sapiens	TRUE	43	NA	NA	TRUE
6.07382	-0.854429	-3.07503	0.0102206	0.435023	9.45583	0.0102206	NM_001267560.1_at	27134	TJP3	tight junction protein 3	19p13.3	ENSG00000105289	ZO-3 ZO3	Homo_sapiens	TRUE	85	NA	NA	TRUE
7.98516	-1.35074	-3.07902	0.010147	0.435023	9.48036	0.010147	NM_002610.3_at	5163	PDK1	pyruvate dehydrogenase kinase, isozyme 1	2q31.1	ENSG00000152256	NA	Homo_sapiens	TRUE	84	NA	NA	TRUE
5.88985	2.39784	3.07499	0.0102213	0.435023	9.45559	0.0102213	NM_003097.3_at	6638	SNRPN	small nuclear ribonucleoprotein polypeptide N	15q11.2	ENSG00000128739 ENSG00000214265	HCERN3 PWCR RT-LI SM-D SMN SNRNP-N SNURF-SNRPN sm-N	Homo_sapiens	TRUE	48	NA	NA	TRUE
6.32786	-1.18438	-3.07482	0.0102244	0.435023	9.45454	0.0102244	NM_003468.3_at	7855	FZD5	frizzled family receptor 5	2q33.3	ENSG00000163251	C2orf31 HFZ5	Homo_sapiens	TRUE	62	NA	NA	TRUE
8.04518	-1.08521	-3.08168	0.0100982	0.435023	9.49677	0.0100982	NM_003496.3_at	8295	TRRAP	transformation/transcription domain-associated protein	7q21.2-q22.1	ENSG00000261023 ENSG00000196367	PAF350/400 PAF400 STAF40 TR-AP Tra1	Homo_sapiens	TRUE	324	NA	NA	TRUE
5.88985	2.39784	3.07499	0.0102213	0.435023	9.45559	0.0102213	NM_005678.3_at	8926	SNURF	SNRPN upstream reading frame	15q12	ENSG00000128739 ENSG00000214265	NA	Homo_sapiens	TRUE	48	NA	NA	TRUE
7.1389	-0.518835	-3.08147	0.0101022	0.435023	9.49543	0.0101022	NM_016048.2_at	51015	ISOC1	isochorismatase domain containing 1	5q22.1-q33.3	ENSG00000066583	NA	Homo_sapiens	TRUE	44	NA	NA	TRUE
5.26388	1.30977	3.07984	0.0101319	0.435023	9.48544	0.0101319	NM_018027.3_at	55691	FRMD4A	FERM domain containing 4A	10p13	ENSG00000151474	FRMD4 bA295P9.4	Homo_sapiens	TRUE	141	NA	NA	TRUE
5.66058	1.80554	3.07561	0.0102098	0.435023	9.45939	0.0102098	NM_022807.2_at	6638	SNRPN	small nuclear ribonucleoprotein polypeptide N	15q11.2	ENSG00000128739 ENSG00000214265	HCERN3 PWCR RT-LI SM-D SMN SNRNP-N SNURF-SNRPN sm-N	Homo_sapiens	TRUE	64	NA	NA	TRUE
5.8492	1.90777	3.08049	0.01012	0.435023	9.48944	0.01012	NM_022808.2_at	6638	SNRPN	small nuclear ribonucleoprotein polypeptide N	15q11.2	ENSG00000128739 ENSG00000214265	HCERN3 PWCR RT-LI SM-D SMN SNRNP-N SNURF-SNRPN sm-N	Homo_sapiens	TRUE	61	NA	NA	TRUE
7.5513	0.508757	3.07547	0.0102125	0.435023	9.4585	0.0102125	NM_139344.2_at	274	BIN1	bridging integrator 1	2q14	ENSG00000136717	AMPH2 AMPHL SH3P9	Homo_sapiens	TRUE	84	NA	NA	TRUE
7.56461	0.570377	3.08023	0.0101247	0.435023	9.48784	0.0101247	NM_139350.2_at	274	BIN1	bridging integrator 1	2q14	ENSG00000136717	AMPH2 AMPHL SH3P9	Homo_sapiens	TRUE	69	NA	NA	TRUE
4.30528	2.08418	3.0806	0.0101181	0.435023	9.49009	0.0101181	NR_022011.1_at	347746	PAR-SN	paternally expressed transcript PAR-SN	15q11.2	ENSG00000214265	NA	Homo_sapiens	TRUE	12	NA	NA	TRUE
4.26668	-1.48173	-3.06215	0.0104619	0.438361	9.37674	0.0104619	NM_001109754.2_at	5787	PTPRB	protein tyrosine phosphatase, receptor type, B	12q15-q21	ENSG00000127329	HPTP-BETA HPTPB PTPB R-PTP-BETA VEPTP	Homo_sapiens	TRUE	184	NA	NA	TRUE
6.12479	0.499823	3.0659	0.010391	0.438361	9.39975	0.010391	NM_001135004.2_at	25822	DNAJB5	DnaJ (Hsp40) homolog, subfamily B, member 5	9p13.3	ENSG00000137094	Hsc40	Homo_sapiens	TRUE	40	NA	NA	TRUE
6.66883	1.07927	3.06848	0.0103426	0.438361	9.41557	0.0103426	NM_001144759.2_at	23187	PHLDB1	pleckstrin homology-like domain, family B, member 1	11q23.3	ENSG00000019144	LL5A	Homo_sapiens	TRUE	104	NA	NA	TRUE
7.17406	-0.768643	-3.06231	0.0104588	0.438361	9.37775	0.0104588	NM_001202546.1_at	1523	CUX1	cut-like homeobox 1	7q22.1	ENSG00000259938 ENSG00000257923	CASP CDP CDP/Cut CDP1 COY1 CUTL1 CUX Clox Cux/CDP GOLIM6 Nbla10317 p100 p110 p200 p75	Homo_sapiens	TRUE	91	NA	NA	TRUE
6.96214	-0.815415	-3.0683	0.0103459	0.438361	9.41448	0.0103459	NM_001256045.1_at	5291	PIK3CB	phosphatidylinositol-4,5-bisphosphate 3-kinase, catalytic subunit beta	3q22.3	ENSG00000051382	P110BETA PI3K PI3KBETA PIK3C1	Homo_sapiens	TRUE	61	NA	NA	TRUE
5.66187	-0.806286	-3.0633	0.0104401	0.438361	9.38379	0.0104401	NM_004103.4_at	2185	PTK2B	PTK2B protein tyrosine kinase 2 beta	8p21.1	ENSG00000120899	CADTK CAKB FADK2 FAK2 PKB PTK PYK2 RAFTK	Homo_sapiens	TRUE	135	NA	NA	TRUE
7.60993	0.692504	3.06365	0.0104335	0.438361	9.38593	0.0104335	NM_006221.3_at	5300	PIN1	peptidylprolyl cis/trans isomerase, NIMA-interacting 1	19p13	ENSG00000127445	DOD UBL5	Homo_sapiens	TRUE	31	NA	NA	TRUE
7.87897	-0.977282	-3.06326	0.0104408	0.438361	9.38357	0.0104408	NM_006348.3_at	10466	COG5	component of oligomeric golgi complex 5	7q31	ENSG00000164597	CDG2I GOLTC1 GTC90	Homo_sapiens	TRUE	120	NA	NA	TRUE
8.3025	0.717005	3.06297	0.0104464	0.438361	9.38176	0.0104464	NM_006423.2_at	10567	RABAC1	Rab acceptor 1 (prenylated)	19q13.2	ENSG00000105404	PRA1 PRAF1 YIP3	Homo_sapiens	TRUE	33	NA	NA	TRUE
5.57162	-1.52639	-3.06868	0.0103388	0.438361	9.41681	0.0103388	NM_014656.2_at	9674	KIAA0040	KIAA0040	1q24-q25	ENSG00000235750 ENSG00000265365	NA	Homo_sapiens	TRUE	50	NA	NA	TRUE
7.01548	-1.60854	-3.06609	0.0103875	0.438361	9.40089	0.0103875	NM_016824.3_at	120	ADD3	adducin 3 (gamma)	10q25.2	ENSG00000148700	ADDL	Homo_sapiens	TRUE	71	NA	NA	TRUE
3.06184	0.554493	3.06945	0.0103244	0.438361	9.42152	0.0103244	NM_024781.2_at	79839	CCDC102B	coiled-coil domain containing 102B	18q22.1	ENSG00000150636	ACY1L AN C18orf14 HsT1731	Homo_sapiens	TRUE	40	NA	NA	TRUE
7.87469	-0.971878	-3.0677	0.0103572	0.438361	9.41077	0.0103572	NM_181733.2_at	10466	COG5	component of oligomeric golgi complex 5	7q31	ENSG00000164597	CDG2I GOLTC1 GTC90	Homo_sapiens	TRUE	115	NA	NA	TRUE
5.79008	1.28673	3.06684	0.0103734	0.438361	9.40549	0.0103734	NM_203282.2_at	9534	ZNF254	zinc finger protein 254	19p12	ENSG00000213096	BMZF-5 HD-ZNF1 ZNF539 ZNF91L	Homo_sapiens	TRUE	27	NA	NA	TRUE
3.72948	1.39577	3.06521	0.010404	0.438361	9.39553	0.010404	XR_113198.1_at	158295	MGC24103	uncharacterized MGC24103	9p22.3	NA	NA	Homo_sapiens	TRUE	13	NA	NA	TRUE
8.3668	-0.800071	-3.05957	0.0105108	0.439788	9.36097	0.0105108	NM_003470.2_at	7874	USP7	ubiquitin specific peptidase 7 (herpes virus-associated)	16p13.3	ENSG00000187555	HAUSP TEF1	Homo_sapiens	TRUE	125	NA	NA	TRUE
5.72837	-0.811369	-3.05882	0.0105251	0.439788	9.35639	0.0105251	NM_173175.2_at	2185	PTK2B	PTK2B protein tyrosine kinase 2 beta	8p21.1	ENSG00000120899	CADTK CAKB FADK2 FAK2 PKB PTK PYK2 RAFTK	Homo_sapiens	TRUE	127	NA	NA	TRUE
4.90104	-0.505475	-3.05868	0.0105279	0.439788	9.3555	0.0105279	NR_045002.1_at	10819	OR7E14P	olfactory receptor, family 7, subfamily E, member 14 pseudogene	11p15.1	ENSG00000184669	OR11-5 OR7E151P	Homo_sapiens	TRUE	14	NA	NA	TRUE
3.10037	0.51538	3.05707	0.0105586	0.439863	9.34567	0.0105586	NM_001093729.1_at	79839	CCDC102B	coiled-coil domain containing 102B	18q22.1	ENSG00000150636	ACY1L AN C18orf14 HsT1731	Homo_sapiens	TRUE	46	NA	NA	TRUE
5.62274	-1.9657	-3.05758	0.0105487	0.439863	9.34882	0.0105487	NM_005603.4_at	5205	ATP8B1	ATPase, aminophospholipid transporter, class I, type 8B, member 1	18q21.31	ENSG00000081923	ATPIC BRIC FIC1 PFIC PFIC1	Homo_sapiens	TRUE	134	NA	NA	TRUE
6.27662	-0.692017	-3.05648	0.0105698	0.439863	9.34208	0.0105698	NM_007106.3_at	5412	UBL3	ubiquitin-like 3	13q12-q13	ENSG00000122042	HCG-1 PNSC1	Homo_sapiens	TRUE	47	NA	NA	TRUE
5.94133	-0.610306	-3.05636	0.0105722	0.439863	9.34131	0.0105722	NM_015061.3_at	23081	KDM4C	lysine (K)-specific demethylase 4C	9p24.1	ENSG00000107077	GASC1 JHDM3C JMJD2C bA146B14.1	Homo_sapiens	TRUE	100	NA	NA	TRUE
7.2324	0.629508	3.05564	0.010586	0.439994	9.33691	0.010586	NM_003331.4_at	7297	TYK2	tyrosine kinase 2	19p13.2	ENSG00000105397	JTK1	Homo_sapiens	TRUE	123	NA	NA	TRUE
7.24262	-0.729426	-3.05397	0.0106179	0.439995	9.32675	0.0106179	NM_001913.3_at	1523	CUX1	cut-like homeobox 1	7q22.1	ENSG00000259938 ENSG00000257923	CASP CDP CDP/Cut CDP1 COY1 CUTL1 CUX Clox Cux/CDP GOLIM6 Nbla10317 p100 p110 p200 p75	Homo_sapiens	TRUE	99	NA	NA	TRUE
4.20666	0.779058	3.05465	0.010605	0.439995	9.33086	0.010605	NM_032406.1_at	56098	PCDHGC4	protocadherin gamma subfamily C, 4	5q31	ENSG00000242419	PCDH-GAMMA-C4	Homo_sapiens	TRUE	27	NA	NA	TRUE
7.24262	-0.729426	-3.05397	0.0106179	0.439995	9.32675	0.0106179	NM_181500.2_at	1523	CUX1	cut-like homeobox 1	7q22.1	ENSG00000259938 ENSG00000257923	CASP CDP CDP/Cut CDP1 COY1 CUTL1 CUX Clox Cux/CDP GOLIM6 Nbla10317 p100 p110 p200 p75	Homo_sapiens	TRUE	99	NA	NA	TRUE
7.27907	-1.72175	-3.05297	0.0106373	0.440011	9.32061	0.0106373	NM_005239.5_at	2114	ETS2	v-ets erythroblastosis virus E26 oncogene homolog 2 (avian)	21q22.2	ENSG00000157557	ETS2IT1	Homo_sapiens	TRUE	68	NA	NA	TRUE
6.02067	-0.876056	-3.05285	0.0106396	0.440011	9.31988	0.0106396	NM_173666.2_at	285605	DTWD2	DTW domain containing 2	5q23.1	ENSG00000169570	NA	Homo_sapiens	TRUE	34	NA	NA	TRUE
5.12177	-0.841349	-3.05182	0.0106594	0.440389	9.31362	0.0106594	NM_016123.3_at	51135	IRAK4	interleukin-1 receptor-associated kinase 4	12q12	ENSG00000198001 LRG_75	IPD1 IRAK-4 NY-REN-64 REN64	Homo_sapiens	TRUE	75	NA	NA	TRUE
6.3539	1.03317	3.05047	0.0106856	0.440801	9.30534	0.0106856	NM_015157.3_at	23187	PHLDB1	pleckstrin homology-like domain, family B, member 1	11q23.3	ENSG00000019144	LL5A	Homo_sapiens	TRUE	115	NA	NA	TRUE
7.10216	0.835456	3.0502	0.0106907	0.440801	9.30375	0.0106907	NM_015651.1_at	26147	PHF19	PHD finger protein 19	9q33.2	ENSG00000119403	MTF2L1 PCL3	Homo_sapiens	TRUE	72	NA	NA	TRUE
6.05549	-0.486223	-3.04903	0.0107135	0.441303	9.29656	0.0107135	NM_002757.3_at	5607	MAP2K5	mitogen-activated protein kinase kinase 5	15q23	ENSG00000137764	HsT17454 MAPKK5 MEK5 PRKMK5	Homo_sapiens	TRUE	100	NA	NA	TRUE
6.12627	-0.490513	-3.04842	0.0107253	0.441349	9.29286	0.0107253	NM_145160.2_at	5607	MAP2K5	mitogen-activated protein kinase kinase 5	15q23	ENSG00000137764	HsT17454 MAPKK5 MEK5 PRKMK5	Homo_sapiens	TRUE	104	NA	NA	TRUE
7.24938	-0.644265	-3.04618	0.010769	0.442706	9.27918	0.010769	NM_001127235.2_at	65056	GPBP1	GC-rich promoter binding protein 1	5q11.2	ENSG00000062194	GPBP SSH6 VASCULIN	Homo_sapiens	TRUE	67	NA	NA	TRUE
6.01177	2.4281	3.04555	0.0107813	0.442771	9.27535	0.0107813	NM_206953.1_at	23532	PRAME	preferentially expressed antigen in melanoma	22q11.22	ENSG00000185686	CT130 MAPE OIP-4 OIP4	Homo_sapiens	TRUE	59	NA	NA	TRUE
5.66464	-1.58067	-3.04369	0.0108176	0.443268	9.26406	0.0108176	NM_001162895.1_at	9674	KIAA0040	KIAA0040	1q24-q25	ENSG00000235750 ENSG00000265365	NA	Homo_sapiens	TRUE	46	NA	NA	TRUE
5.654	-0.899239	-3.04274	0.0108362	0.443268	9.25826	0.0108362	NM_004051.4_at	622	BDH1	3-hydroxybutyrate dehydrogenase, type 1	3q29	ENSG00000161267	BDH SDR9C1	Homo_sapiens	TRUE	50	NA	NA	TRUE
9.11139	-0.975718	-3.04371	0.0108172	0.443268	9.26416	0.0108172	NR_003605.1_at	441951	ZNFX1-AS1	ZNFX1 antisense RNA 1	20q13.13	ENSG00000177410	C20orf199 HSUP1 HSUP2 NCRNA00275 ZFAS1	Homo_sapiens	TRUE	36	NA	NA	TRUE
3.7278	0.680569	3.04288	0.0108334	0.443268	9.25914	0.0108334	NR_003662.2_at	388524	RPSAP58	ribosomal protein SA pseudogene 58	19p12	ENSG00000237506	RPSA_30_1642	Homo_sapiens	TRUE	18	NA	NA	TRUE
5.1526	-0.917057	-3.04196	0.0108515	0.443452	9.25355	0.0108515	NM_001145256.1_at	51135	IRAK4	interleukin-1 receptor-associated kinase 4	12q12	ENSG00000198001 LRG_75	IPD1 IRAK-4 NY-REN-64 REN64	Homo_sapiens	TRUE	75	NA	NA	TRUE
6.43893	2.52374	3.04103	0.0108698	0.443762	9.24788	0.0108698	NM_022804.2_at	8926	SNURF	SNRPN upstream reading frame	15q12	ENSG00000128739 ENSG00000214265	NA	Homo_sapiens	TRUE	20	NA	NA	TRUE
7.2787	0.617902	3.03959	0.0108982	0.44392	9.23913	0.0108982	NM_016932.4_at	10736	SIX2	SIX homeobox 2	2p21	ENSG00000170577	NA	Homo_sapiens	TRUE	27	NA	NA	TRUE
6.65177	0.88909	3.0393	0.010904	0.44392	9.23735	0.010904	NM_020372.2_at	51310	SLC22A17	solute carrier family 22, member 17	14q11.2	ENSG00000092096	24p3R BOCT BOIT NGALR NGALR2 NGALR3 hBOIT	Homo_sapiens	TRUE	56	NA	NA	TRUE
7.42116	-0.579685	-3.03913	0.0109073	0.44392	9.23632	0.0109073	NR_002933.1_at	493754	LOC493754	RAB guanine nucleotide exchange factor (GEF) 1 pseudogene	7q11.21	NA	NA	Homo_sapiens	TRUE	19	NA	NA	TRUE
5.39441	0.721897	3.03866	0.0109166	0.44392	9.23346	0.0109166	NR_049754.1_at	10520	ZNF211	zinc finger protein 211	19q13.4	ENSG00000121417	C2H2-25 CH2H2-25 ZNF-25 ZNFC25	Homo_sapiens	TRUE	31	NA	NA	TRUE
4.33813	-1.65504	-3.03729	0.0109437	0.443926	9.22515	0.0109437	NR_045672.1_at	53405	CLIC5	chloride intracellular channel 5	6p12.3	ENSG00000112782	MST130 MSTP130	Homo_sapiens	TRUE	48	NA	NA	TRUE
4.80342	-0.891351	-3.03703	0.0109489	0.443926	9.22354	0.0109489	XR_132656.1_at	NA	NA	NA	NA	NA	NA	Homo_sapiens	FALSE	10	NA	NA	TRUE
4.80342	-0.891351	-3.03703	0.0109489	0.443926	9.22354	0.0109489	XR_133184.1_at	NA	NA	NA	NA	NA	NA	Homo_sapiens	FALSE	10	NA	NA	TRUE
6.67493	0.677268	3.03577	0.0109739	0.444104	9.2159	0.0109739	NM_138924.2_at	2593	GAMT	guanidinoacetate N-methyltransferase	19p13.3	ENSG00000130005	PIG2 TP53I2	Homo_sapiens	TRUE	40	NA	NA	TRUE
4.5811	-2.10735	-3.03573	0.0109748	0.444104	9.21563	0.0109748	NM_205862.1_at	54578	UGT1A6	UDP glucuronosyltransferase 1 family, polypeptide A6	2q37	ENSG00000167165	GNT1 HLUGP HLUGP1 UDPGT UDPGT 1-6 UGT1 UGT1A6S UGT1F	Homo_sapiens	TRUE	29	NA	NA	TRUE
3.21868	0.767967	3.03379	0.0110133	0.445163	9.2039	0.0110133	NM_001172309.1_at	91624	NEXN	nexilin (F actin binding protein)	1p31.1	ENSG00000162614	CMH20 NELIN	Homo_sapiens	TRUE	70	NA	NA	TRUE
5.90259	-1.14419	-3.03126	0.0110639	0.445163	9.18856	0.0110639	NM_001242409.1_at	64762	FAM59A	family with sequence similarity 59, member A	18q12.1	ENSG00000141441	C18orf11 GAREM Gm944	Homo_sapiens	TRUE	76	NA	NA	TRUE
5.90259	-1.14419	-3.03126	0.0110639	0.445163	9.18856	0.0110639	NM_022751.2_at	64762	FAM59A	family with sequence similarity 59, member A	18q12.1	ENSG00000141441	C18orf11 GAREM Gm944	Homo_sapiens	TRUE	76	NA	NA	TRUE
7.56491	0.581067	3.03118	0.0110656	0.445163	9.18805	0.0110656	NM_139351.2_at	274	BIN1	bridging integrator 1	2q14	ENSG00000136717	AMPH2 AMPHL SH3P9	Homo_sapiens	TRUE	65	NA	NA	TRUE
7.41844	-1.08786	-3.0314	0.0110612	0.445163	9.18938	0.0110612	NM_145320.1_at	26031	OSBPL3	oxysterol binding protein-like 3	7p15	ENSG00000070882	ORP-3 ORP3 OSBP3	Homo_sapiens	TRUE	110	NA	NA	TRUE
5.52162	-0.738342	-3.03165	0.0110561	0.445163	9.19092	0.0110561	NM_173174.2_at	2185	PTK2B	PTK2B protein tyrosine kinase 2 beta	8p21.1	ENSG00000120899	CADTK CAKB FADK2 FAK2 PKB PTK PYK2 RAFTK	Homo_sapiens	TRUE	148	NA	NA	TRUE
5.70682	-1.4608	-3.02896	0.0111102	0.445659	9.17458	0.0111102	NM_001162894.1_at	9674	KIAA0040	KIAA0040	1q24-q25	ENSG00000235750 ENSG00000265365	NA	Homo_sapiens	TRUE	51	NA	NA	TRUE
4.98554	0.900285	3.02961	0.011097	0.445659	9.17856	0.011097	NM_153263.2_at	256051	ZNF549	zinc finger protein 549	19q13.43	ENSG00000121406	NA	Homo_sapiens	TRUE	17	NA	NA	TRUE
5.44424	-0.697201	-3.02903	0.0111087	0.445659	9.17504	0.0111087	NR_040055.1_at	100506686	IQCH-AS1	IQCH antisense RNA 1	15q23	ENSG00000259673	NA	Homo_sapiens	TRUE	12	NA	NA	TRUE
3.43396	-1.15284	-3.02187	0.0112538	0.447966	9.13169	0.0112538	NM_001042520.1_at	84281	C2orf88	chromosome 2 open reading frame 88	2q32.2	ENSG00000187699	NA	Homo_sapiens	TRUE	20	NA	NA	TRUE
6.44425	0.648679	3.02402	0.0112101	0.447966	9.14469	0.0112101	NM_001114753.1_at	2022	ENG	endoglin	9q34.11	ENSG00000106991	CD105 END HHT1 ORW ORW1	Homo_sapiens	TRUE	84	NA	NA	TRUE
7.56439	-0.738706	-3.02166	0.0112581	0.447966	9.13044	0.0112581	NM_001136268.1_at	9802	DAZAP2	DAZ associated protein 2	12q12	ENSG00000183283	PRTB	Homo_sapiens	TRUE	28	NA	NA	TRUE
6.48947	1.01442	3.02131	0.0112652	0.447966	9.12832	0.0112652	NM_001144758.2_at	23187	PHLDB1	pleckstrin homology-like domain, family B, member 1	11q23.3	ENSG00000019144	LL5A	Homo_sapiens	TRUE	112	NA	NA	TRUE
5.53089	-1.86592	-3.02516	0.011187	0.447966	9.15158	0.011187	NM_003994.5_at	4254	KITLG	KIT ligand	12q22	ENSG00000049130	FPH2 KL-1 Kitl MGF SCF SF SHEP7	Homo_sapiens	TRUE	56	NA	NA	TRUE
4.24386	-1.03617	-3.02308	0.0112292	0.447966	9.139	0.0112292	NM_015230.3_at	116984	ARAP2	ArfGAP with RhoGAP domain, ankyrin repeat and PH domain 2	4p14	ENSG00000047365	CENTD1 PARX	Homo_sapiens	TRUE	164	NA	NA	TRUE
7.3993	-1.08212	-3.02334	0.0112238	0.447966	9.14061	0.0112238	NM_015550.2_at	26031	OSBPL3	oxysterol binding protein-like 3	7p15	ENSG00000070882	ORP-3 ORP3 OSBP3	Homo_sapiens	TRUE	114	NA	NA	TRUE
4.51257	-0.51219	-3.02137	0.0112639	0.447966	9.1287	0.0112639	NM_032230.2_at	84190	METTL25	methyltransferase like 25	12q21.31	ENSG00000127720	C12orf26	Homo_sapiens	TRUE	75	NA	NA	TRUE
5.6663	-0.795594	-3.02355	0.0112197	0.447966	9.14184	0.0112197	NM_173176.2_at	2185	PTK2B	PTK2B protein tyrosine kinase 2 beta	8p21.1	ENSG00000120899	CADTK CAKB FADK2 FAK2 PKB PTK PYK2 RAFTK	Homo_sapiens	TRUE	135	NA	NA	TRUE
3.86978	0.725383	3.01871	0.0113185	0.449041	9.11261	0.0113185	NM_001024596.2_at	400720	ZNF772	zinc finger protein 772	19q13.43	ENSG00000197128	NA	Homo_sapiens	TRUE	20	NA	NA	TRUE
5.68826	-0.633546	-3.01822	0.0113285	0.449041	9.10966	0.0113285	NM_001114108.1_at	55001	TTC22	tetratricopeptide repeat domain 22	1p32.3	ENSG00000006555	NA	Homo_sapiens	TRUE	30	NA	NA	TRUE
6.0605	0.557967	3.01576	0.0113791	0.449041	9.0948	0.0113791	NM_001242822.1_at	54849	DEF8	differentially expressed in FDCP 8 homolog (mouse)	16q24.3	ENSG00000140995	NA	Homo_sapiens	TRUE	22	NA	NA	TRUE
5.90342	-3.10075	-3.01606	0.0113729	0.449041	9.09662	0.0113729	NM_004751.2_at	9245	GCNT3	glucosaminyl (N-acetyl) transferase 3, mucin type	15q21.3	ENSG00000140297	C2/4GnT C24GNT C2GNT2 C2GNTM GNTM	Homo_sapiens	TRUE	31	NA	NA	TRUE
6.0605	0.557967	3.01576	0.0113791	0.449041	9.0948	0.0113791	NM_017702.3_at	54849	DEF8	differentially expressed in FDCP 8 homolog (mouse)	16q24.3	ENSG00000140995	NA	Homo_sapiens	TRUE	22	NA	NA	TRUE
5.86833	0.465767	3.01653	0.0113632	0.449041	9.09946	0.0113632	XR_132490.1_at	NA	NA	NA	NA	NA	NA	Homo_sapiens	FALSE	13	NA	NA	TRUE
8.77146	-0.892547	-3.01893	0.011314	0.449041	9.11393	0.011314	XR_133100.1_at	731605	LOC731605	bcl-2-associated transcription factor 1-like	-	NA	NA	Homo_sapiens	TRUE	20	NA	NA	TRUE
5.86833	0.465767	3.01653	0.0113632	0.449041	9.09946	0.0113632	XR_133322.1_at	NA	NA	NA	NA	NA	NA	Homo_sapiens	FALSE	13	NA	NA	TRUE
5.31723	0.874312	3.01284	0.0114396	0.450996	9.07718	0.0114396	NM_006385.3_at	10520	ZNF211	zinc finger protein 211	19q13.4	ENSG00000121417	C2H2-25 CH2H2-25 ZNF-25 ZNFC25	Homo_sapiens	TRUE	27	NA	NA	TRUE
6.09281	0.348578	3.0117	0.0114632	0.451403	9.07033	0.0114632	NM_001171816.1_at	115992	RNF166	ring finger protein 166	16q24.3	ENSG00000158717	NA	Homo_sapiens	TRUE	41	NA	NA	TRUE
5.07011	-0.5103	-3.01129	0.0114717	0.451403	9.06785	0.0114717	NM_182517.2_at	149466	C1orf210	chromosome 1 open reading frame 210	1p34.2	ENSG00000253313	NA	Homo_sapiens	TRUE	23	NA	NA	TRUE
6.12185	-0.844422	-3.01072	0.0114835	0.451437	9.06444	0.0114835	NM_001267561.1_at	27134	TJP3	tight junction protein 3	19p13.3	ENSG00000105289	ZO-3 ZO3	Homo_sapiens	TRUE	83	NA	NA	TRUE
7.1702	-2.43742	-3.00922	0.0115148	0.452237	9.0554	0.0115148	NM_016816.2_at	4938	OAS1	2'-5'-oligoadenylate synthetase 1, 40/46kDa	12q24.2	ENSG00000089127	IFI-4 OIAS OIASI	Homo_sapiens	TRUE	48	NA	NA	TRUE
7.10862	-1.58284	-3.00485	0.0116063	0.453709	9.02913	0.0116063	NM_001121.2_at	120	ADD3	adducin 3 (gamma)	10q25.2	ENSG00000148700	ADDL	Homo_sapiens	TRUE	67	NA	NA	TRUE
7.39849	-1.09061	-3.00495	0.0116041	0.453709	9.02975	0.0116041	NM_145322.1_at	26031	OSBPL3	oxysterol binding protein-like 3	7p15	ENSG00000070882	ORP-3 ORP3 OSBP3	Homo_sapiens	TRUE	106	NA	NA	TRUE
6.84597	-1.23395	-3.00657	0.0115702	0.453709	9.03947	0.0115702	NR_027655.1_at	571	BACH1	BTB and CNC homology 1, basic leucine zipper transcription factor 1	21q22.11	ENSG00000248476 ENSG00000156273	BACH-1	Homo_sapiens	TRUE	42	NA	NA	TRUE
5.77049	0.544824	3.00481	0.0116071	0.453709	9.0289	0.0116071	XR_109804.1_at	100506107	LOC100506107	uncharacterized LOC100506107	4q32-q34	ENSG00000250968	NA	Homo_sapiens	TRUE	7	NA	NA	TRUE
5.77049	0.544824	3.00481	0.0116071	0.453709	9.0289	0.0116071	XR_112700.1_at	100506107	LOC100506107	uncharacterized LOC100506107	4q32-q34	ENSG00000250968	NA	Homo_sapiens	TRUE	7	NA	NA	TRUE
4.57499	-0.649852	-2.99924	0.0117249	0.454594	8.99545	0.0117249	NM_001127364.1_at	340277	FAM221A	family with sequence similarity 221, member A	7p15.3	ENSG00000188732	C7orf46	Homo_sapiens	TRUE	36	NA	NA	TRUE
6.42771	-1.19683	-2.99994	0.01171	0.454594	8.99967	0.01171	NM_001166118.2_at	51251	NT5C3	5'-nucleotidase, cytosolic III	7p14.3	ENSG00000122643	P5'N-1 P5N-1 PN-I PSN1 UMPH UMPH1 cN-III p36	Homo_sapiens	TRUE	15	NA	NA	TRUE
4.71014	-1.03603	-3.00275	0.0116506	0.454594	9.01651	0.0116506	NM_001242464.1_at	84152	PPP1R1B	protein phosphatase 1, regulatory (inhibitor) subunit 1B	17q12	ENSG00000131771	DARPP-32 DARPP32	Homo_sapiens	TRUE	34	NA	NA	TRUE
7.49922	-0.755443	-2.99988	0.0117114	0.454594	8.99928	0.0117114	NM_005023.3_at	5229	PGGT1B	protein geranylgeranyltransferase type I, beta subunit	5q22.3	ENSG00000164219	BGGI GGTI	Homo_sapiens	TRUE	9	NA	NA	TRUE
7.2799	-0.72075	-2.99945	0.0117205	0.454594	8.99669	0.0117205	NM_005171.4_at	466	ATF1	activating transcription factor 1	12q13	ENSG00000123268	EWS-ATF1 FUS/ATF-1 TREB36	Homo_sapiens	TRUE	45	NA	NA	TRUE
6.57512	1.67842	2.99982	0.0117126	0.454594	8.99894	0.0117126	NM_033157.3_at	800	CALD1	caldesmon 1	7q33	ENSG00000122786	CDM H-CAD HCAD L-CAD LCAD NAG22	Homo_sapiens	TRUE	91	NA	NA	TRUE
7.30858	0.600282	3.00133	0.0116807	0.454594	9.00797	0.0116807	NM_033200.2_at	91289	LMF2	lipase maturation factor 2	22q13.33	ENSG00000100258	TMEM112B TMEM153	Homo_sapiens	TRUE	73	NA	NA	TRUE
7.29359	-0.666616	-2.99906	0.0117287	0.454594	8.99438	0.0117287	NM_173872.3_at	1182	CLCN3	chloride channel, voltage-sensitive 3	4q33	ENSG00000109572	CLC3 ClC-3	Homo_sapiens	TRUE	83	NA	NA	TRUE
6.07184	0.515832	3.00268	0.0116521	0.454594	9.01607	0.0116521	NR_038320.1_at	100507634	LOC100507634	uncharacterized LOC100507634	1p32.3	NA	NA	Homo_sapiens	TRUE	28	NA	NA	TRUE
6.98294	-1.18503	-2.99711	0.0117703	0.45578	8.98267	0.0117703	NM_003826.2_at	8774	NAPG	N-ethylmaleimide-sensitive factor attachment protein, gamma	18p11.22	ENSG00000134265	GAMMASNAP	Homo_sapiens	TRUE	69	NA	NA	TRUE
6.32594	-0.769064	-2.99556	0.0118035	0.455967	8.97335	0.0118035	NM_002439.4_at	4437	MSH3	mutS homolog 3 (E. coli)	5q11-q12	ENSG00000113318	DUP MRP1	Homo_sapiens	TRUE	115	NA	NA	TRUE
7.06371	-0.629649	-2.99534	0.0118082	0.455967	8.97203	0.0118082	NM_022913.3_at	65056	GPBP1	GC-rich promoter binding protein 1	5q11.2	ENSG00000062194	GPBP SSH6 VASCULIN	Homo_sapiens	TRUE	76	NA	NA	TRUE
7.39477	-1.08103	-2.9961	0.0117919	0.455967	8.9766	0.0117919	NM_145321.1_at	26031	OSBPL3	oxysterol binding protein-like 3	7p15	ENSG00000070882	ORP-3 ORP3 OSBP3	Homo_sapiens	TRUE	110	NA	NA	TRUE
5.58686	-0.628577	-2.99405	0.0118359	0.456183	8.96431	0.0118359	NM_001146695.1_at	23081	KDM4C	lysine (K)-specific demethylase 4C	9p24.1	ENSG00000107077	GASC1 JHDM3C JMJD2C bA146B14.1	Homo_sapiens	TRUE	76	NA	NA	TRUE
6.22468	1.45649	2.99451	0.0118259	0.456183	8.96708	0.0118259	NM_033138.3_at	800	CALD1	caldesmon 1	7q33	ENSG00000122786	CDM H-CAD HCAD L-CAD LCAD NAG22	Homo_sapiens	TRUE	108	NA	NA	TRUE
6.05421	-0.483618	-2.99306	0.0118571	0.456574	8.9584	0.0118571	NM_001039709.1_at	9139	CBFA2T2	core-binding factor, runt domain, alpha subunit 2; translocated to, 2	20q11	ENSG00000078699	EHT MTGR1 ZMYND3 p85	Homo_sapiens	TRUE	84	NA	NA	TRUE
7.31257	0.537834	2.99112	0.0118988	0.457331	8.94679	0.0118988	NM_001170881.1_at	56834	GPR137	G protein-coupled receptor 137	11cen-q22.3	ENSG00000173264	C11orf4 GPR137A TM7SF1L1	Homo_sapiens	TRUE	52	NA	NA	TRUE
7.39524	1.20384	2.99155	0.0118896	0.457331	8.94935	0.0118896	NM_031866.2_at	8325	FZD8	frizzled family receptor 8	10p11.21	ENSG00000177283	FZ-8 hFZ8	Homo_sapiens	TRUE	51	NA	NA	TRUE
5.79041	-0.782125	-2.98793	0.0119678	0.457854	8.92772	0.0119678	NM_001251883.1_at	7433	VIPR1	vasoactive intestinal peptide receptor 1	3p22	ENSG00000114812	HVR1 II PACAP-R-2 PACAP-R2 RDC1 V1RG VAPC1 VIP-R-1 VIPR VIRG VPAC1 VPAC1R VPCAP1R	Homo_sapiens	TRUE	52	NA	NA	TRUE
7.25249	-0.647494	-2.98827	0.0119604	0.457854	8.92976	0.0119604	NM_001829.3_at	1182	CLCN3	chloride channel, voltage-sensitive 3	4q33	ENSG00000109572	CLC3 ClC-3	Homo_sapiens	TRUE	79	NA	NA	TRUE
5.09323	-0.434717	-2.9898	0.0119273	0.457854	8.9389	0.0119273	NM_203296.1_at	81786	TRIM7	tripartite motif containing 7	5q35.3	ENSG00000146054	GNIP RNF90	Homo_sapiens	TRUE	29	NA	NA	TRUE
6.51972	-1.06394	-2.98853	0.0119547	0.457854	8.93133	0.0119547	NR_027034.1_at	150381	LOC150381	uncharacterized LOC150381	22q13.31	NA	NA	Homo_sapiens	TRUE	20	NA	NA	TRUE
5.62409	0.750722	2.98846	0.0119564	0.457854	8.93087	0.0119564	NR_033708.1_at	57212	TP73-AS1	TP73 antisense RNA 1	1p36.32	ENSG00000227372	KIAA0495 PDAM	Homo_sapiens	TRUE	80	NA	NA	TRUE
6.68464	1.74521	2.98671	0.0119942	0.458442	8.92045	0.0119942	NM_004342.6_at	800	CALD1	caldesmon 1	7q33	ENSG00000122786	CDM H-CAD HCAD L-CAD LCAD NAG22	Homo_sapiens	TRUE	87	NA	NA	TRUE
5.4849	-1.96339	-2.98517	0.0120279	0.459303	8.91122	0.0120279	NR_033811.1_at	1577	CYP3A5	cytochrome P450, family 3, subfamily A, polypeptide 5	7q21.1	ENSG00000106258	CP35 CYPIIIA5 P450PCN3 PCN3	Homo_sapiens	TRUE	34	NA	NA	TRUE
6.53253	0.627772	2.98142	0.0121099	0.459888	8.88884	0.0121099	NM_000118.2_at	2022	ENG	endoglin	9q34.11	ENSG00000106991	CD105 END HHT1 ORW ORW1	Homo_sapiens	TRUE	88	NA	NA	TRUE
7.69842	-0.735031	-2.98371	0.0120596	0.459888	8.90254	0.0120596	NM_001006623.2_at	55339	WDR33	WD repeat domain 33	2q14.3	ENSG00000136709	NET14 WDC146	Homo_sapiens	TRUE	45	NA	NA	TRUE
4.81833	-0.956169	-2.98146	0.012109	0.459888	8.8891	0.012109	NM_001164478.1_at	401207	C5orf63	chromosome 5 open reading frame 63	5q23.2	ENSG00000164241	YDR286C	Homo_sapiens	TRUE	17	NA	NA	TRUE
6.50275	1.12091	2.98198	0.0120976	0.459888	8.8922	0.0120976	NM_003283.4_at	7138	TNNT1	troponin T type 1 (skeletal, slow)	19q13.4	ENSG00000105048	ANM STNT TNT TNTS	Homo_sapiens	TRUE	46	NA	NA	TRUE
6.14925	-0.74925	-2.98247	0.0120869	0.459888	8.89511	0.0120869	NM_173570.3_at	254887	ZDHHC23	zinc finger, DHHC-type containing 23	3q13.31	ENSG00000184307	NIDD	Homo_sapiens	TRUE	46	NA	NA	TRUE
7.49764	0.812344	2.98312	0.0120726	0.459888	8.89901	0.0120726	NM_181866.2_at	11332	ACOT7	acyl-CoA thioesterase 7	1p36	ENSG00000097021	ACH1 ACT BACH CTE-II LACH LACH1 RP1-120G22.10 hBACH	Homo_sapiens	TRUE	37	NA	NA	TRUE
6.44207	0.589377	2.97814	0.012182	0.460404	8.86932	0.012182	NM_001042758.1_at	23380	SRGAP2	SLIT-ROBO Rho GTPase activating protein 2	1q32.1	ENSG00000163486	ARHGAP34 FNBP2 SRGAP2A SRGAP3	Homo_sapiens	TRUE	52	NA	NA	TRUE
6.53372	-0.59091	-2.97897	0.0121637	0.460404	8.87428	0.0121637	NM_001164665.1_at	57670	KIAA1549	KIAA1549	7q34	ENSG00000122778	NA	Homo_sapiens	TRUE	157	NA	NA	TRUE
6.37541	-0.634862	-2.98027	0.0121351	0.460404	8.88201	0.0121351	NM_001252079.1_at	9958	USP15	ubiquitin specific peptidase 15	12q14	ENSG00000135655	UNPH-2 UNPH4	Homo_sapiens	TRUE	38	NA	NA	TRUE
6.04754	-1.45981	-2.97835	0.0121775	0.460404	8.87056	0.0121775	NM_018424.2_at	54566	EPB41L4B	erythrocyte membrane protein band 4.1 like 4B	9q31-q32	ENSG00000095203	CG1 EHM2	Homo_sapiens	TRUE	85	NA	NA	TRUE
6.16701	-0.788089	-2.97777	0.0121903	0.460404	8.86709	0.0121903	NM_032120.2_at	84060	RBM48	RNA binding motif protein 48	7q21.2	ENSG00000127993	C7orf64 DKFZP564O0523 HSPC304	Homo_sapiens	TRUE	27	NA	NA	TRUE
5.17521	0.661158	2.97812	0.0121826	0.460404	8.86917	0.0121826	NR_036614.1_at	166614	DCLK2	doublecortin-like kinase 2	4q31.3	ENSG00000170390	CL2 CLICK-II CLICK2 CLIK2 DCAMKL2 DCDC3 DCDC3B DCK2	Homo_sapiens	TRUE	106	NA	NA	TRUE
4.98043	-0.793772	-2.9771	0.012205	0.460539	8.86313	0.012205	NM_001005752.1_at	2707	GJB3	gap junction protein, beta 3, 31kDa	1p34	ENSG00000188910	CX31 DFNA2 DFNA2B EKV	Homo_sapiens	TRUE	12	NA	NA	TRUE
6.41951	1.36886	2.97366	0.0122814	0.462357	8.84266	0.0122814	NM_016607.3_at	51566	ARMCX3	armadillo repeat containing, X-linked 3	Xq22.1	ENSG00000102401	ALEX3 dJ545K15.2	Homo_sapiens	TRUE	55	NA	NA	TRUE
5.77678	-1.12	-2.97358	0.0122831	0.462357	8.8422	0.0122831	NM_145759.2_at	7188	TRAF5	TNF receptor-associated factor 5	1q32	ENSG00000082512	MGC:39780 RNF84	Homo_sapiens	TRUE	63	NA	NA	TRUE
5.5974	-0.949046	-2.97342	0.0122867	0.462357	8.84122	0.0122867	NM_152649.2_at	197259	MLKL	mixed lineage kinase domain-like	16q23.1	ENSG00000168404	NA	Homo_sapiens	TRUE	73	NA	NA	TRUE
7.30879	0.583789	2.97253	0.0123065	0.46268	8.83595	0.0123065	NM_004935.3_at	1020	CDK5	cyclin-dependent kinase 5	7q36	ENSG00000164885	PSSALRE	Homo_sapiens	TRUE	39	NA	NA	TRUE
5.55314	1.0173	2.97167	0.0123257	0.462981	8.83084	0.0123257	NM_003239.2_at	7043	TGFB3	transforming growth factor, beta 3	14q24	ENSG00000119699	ARVD TGF-beta3	Homo_sapiens	TRUE	55	NA	NA	TRUE
5.2502	-0.411059	-2.97051	0.0123517	0.463537	8.82393	0.0123517	NM_152449.2_at	145748	LYSMD4	LysM, putative peptidoglycan-binding, domain containing 4	15q26.3	ENSG00000183060	NA	Homo_sapiens	TRUE	29	NA	NA	TRUE
5.82024	2.00782	2.96884	0.0123891	0.46452	8.81402	0.0123891	NM_022806.2_at	6638	SNRPN	small nuclear ribonucleoprotein polypeptide N	15q11.2	ENSG00000128739 ENSG00000214265	HCERN3 PWCR RT-LI SM-D SMN SNRNP-N SNURF-SNRPN sm-N	Homo_sapiens	TRUE	58	NA	NA	TRUE
7.97125	-0.671595	-2.96683	0.0124343	0.464676	8.8021	0.0124343	NM_001042572.2_at	1106	CHD2	chromodomain helicase DNA binding protein 2	15q26	ENSG00000173575	NA	Homo_sapiens	TRUE	67	NA	NA	TRUE
6.39668	-0.667906	-2.96683	0.0124344	0.464676	8.80208	0.0124344	NM_001143682.1_at	57658	CALCOCO1	calcium binding and coiled-coil domain 1	12q13.13	ENSG00000012822	Cocoa calphoglin	Homo_sapiens	TRUE	58	NA	NA	TRUE
4.74036	-1.74492	-2.96616	0.0124495	0.464676	8.79811	0.0124495	NM_019075.2_at	54575	UGT1A10	UDP glucuronosyltransferase 1 family, polypeptide A10	2q37	ENSG00000242515	UDPGT UGT-1J UGT1-10 UGT1.10 UGT1J	Homo_sapiens	TRUE	36	NA	NA	TRUE
4.20416	-2.5016	-2.96656	0.0124404	0.464676	8.80049	0.0124404	NM_130846.2_at	5801	PTPRR	protein tyrosine phosphatase, receptor type, R	12q15	ENSG00000153233	EC-PTP PCPTP1 PTP-SL PTPBR7 PTPRQ	Homo_sapiens	TRUE	64	NA	NA	TRUE
7.53706	-0.831363	-2.96721	0.0124258	0.464676	8.80435	0.0124258	NR_045017.1_at	25875	LETMD1	LETM1 domain containing 1	12q13.12	ENSG00000050426	1110019O13Rik HCCR-1 HCCR-2 HCCR1 HCRR-2	Homo_sapiens	TRUE	52	NA	NA	TRUE
7.56066	-0.521444	-2.96524	0.0124702	0.46503	8.79266	0.0124702	NM_006726.4_at	987	LRBA	LPS-responsive vesicle trafficking, beach and anchor containing	4q31.3	ENSG00000198589	BGL CDC4L CVID8 LAB300 LBA	Homo_sapiens	TRUE	266	NA	NA	TRUE
7.00286	0.573658	2.96367	0.0125058	0.465681	8.78334	0.0125058	NM_001164410.1_at	1020	CDK5	cyclin-dependent kinase 5	7q36	ENSG00000164885	PSSALRE	Homo_sapiens	TRUE	35	NA	NA	TRUE
7.48942	1.27057	2.96348	0.0125102	0.465681	8.7822	0.0125102	NM_058175.2_at	1292	COL6A2	collagen, type VI, alpha 2	21q22.3	ENSG00000142173	PP3610	Homo_sapiens	TRUE	120	NA	NA	TRUE
5.66736	0.596612	2.95712	0.0126553	0.466971	8.74454	0.0126553	NM_005026.3_at	5293	PIK3CD	phosphatidylinositol-4,5-bisphosphate 3-kinase, catalytic subunit delta	1p36.2	ENSG00000171608	P110DELTA PI3K p110D	Homo_sapiens	TRUE	114	NA	NA	TRUE
8.40554	1.15372	2.96085	0.01257	0.466971	8.76662	0.01257	NM_005032.5_at	5358	PLS3	plastin 3	Xq23	ENSG00000102024	T-plastin	Homo_sapiens	TRUE	89	NA	NA	TRUE
7.09806	-1.56894	-2.95589	0.0126834	0.466971	8.7373	0.0126834	NM_019903.3_at	120	ADD3	adducin 3 (gamma)	10q25.2	ENSG00000148700	ADDL	Homo_sapiens	TRUE	65	NA	NA	TRUE
3.54998	-1.03013	-2.95894	0.0126135	0.466971	8.75532	0.0126135	NM_144706.2_at	150590	C2orf15	chromosome 2 open reading frame 15	2q11.2	ENSG00000241962	NA	Homo_sapiens	TRUE	33	NA	NA	TRUE
7.05989	-0.867904	-2.95535	0.012696	0.466971	8.73407	0.012696	NM_144767.3_at	11214	AKAP13	A kinase (PRKA) anchor protein 13	15q24-q25	ENSG00000170776	AKAP-13 AKAP-Lbc ARHGEF13 BRX HA-3 Ht31 LBC PRKA13 PROTO-LB PROTO-LBC c-lbc p47	Homo_sapiens	TRUE	160	NA	NA	TRUE
5.88803	-0.577463	-2.9561	0.0126785	0.466971	8.73855	0.0126785	NM_147152.2_at	50618	ITSN2	intersectin 2	2pter-p25.1	ENSG00000198399	PRO2015 SH3D1B SH3P18 SWA SWAP	Homo_sapiens	TRUE	162	NA	NA	TRUE
6.2764	1.40835	2.95768	0.0126423	0.466971	8.74789	0.0126423	NM_177947.2_at	51566	ARMCX3	armadillo repeat containing, X-linked 3	Xq22.1	ENSG00000102401	ALEX3 dJ545K15.2	Homo_sapiens	TRUE	52	NA	NA	TRUE
7.43333	0.732022	2.95858	0.0126217	0.466971	8.75322	0.0126217	NM_181864.2_at	11332	ACOT7	acyl-CoA thioesterase 7	1p36	ENSG00000097021	ACH1 ACT BACH CTE-II LACH LACH1 RP1-120G22.10 hBACH	Homo_sapiens	TRUE	44	NA	NA	TRUE
6.20921	0.457687	2.95963	0.0125978	0.466971	8.75939	0.0125978	NM_198580.1_at	376497	SLC27A1	solute carrier family 27 (fatty acid transporter), member 1	19p13.11	ENSG00000130304	ACSVL5 FATP FATP1	Homo_sapiens	TRUE	68	NA	NA	TRUE
6.99126	-0.610285	-2.9586	0.0126214	0.466971	8.75329	0.0126214	NR_036434.1_at	65117	RSRC2	arginine/serine-rich coiled-coil 2	12q24.31	ENSG00000111011	NA	Homo_sapiens	TRUE	67	NA	NA	TRUE
6.99126	-0.610285	-2.9586	0.0126214	0.466971	8.75329	0.0126214	NR_036435.1_at	65117	RSRC2	arginine/serine-rich coiled-coil 2	12q24.31	ENSG00000111011	NA	Homo_sapiens	TRUE	67	NA	NA	TRUE
5.32809	0.775948	2.9568	0.0126627	0.466971	8.74264	0.0126627	NR_049753.1_at	10520	ZNF211	zinc finger protein 211	19q13.4	ENSG00000121417	C2H2-25 CH2H2-25 ZNF-25 ZNFC25	Homo_sapiens	TRUE	35	NA	NA	TRUE
5.3221	0.467012	2.95504	0.0127029	0.466971	8.73228	0.0127029	XR_132698.1_at	NA	NA	NA	NA	NA	NA	Homo_sapiens	FALSE	8	NA	NA	TRUE
5.3221	0.467012	2.95504	0.0127029	0.466971	8.73228	0.0127029	XR_133216.1_at	NA	NA	NA	NA	NA	NA	Homo_sapiens	FALSE	8	NA	NA	TRUE
6.94485	0.627593	2.95433	0.0127193	0.467099	8.72808	0.0127193	NM_001131064.1_at	53	ACP2	acid phosphatase 2, lysosomal	11p11.2|11p12-p11	ENSG00000134575	NA	Homo_sapiens	TRUE	22	NA	NA	TRUE
8.14797	-0.783762	-2.9539	0.0127292	0.467099	8.72555	0.0127292	NM_001199382.1_at	153830	RNF145	ring finger protein 145	5q33.3	ENSG00000145860	NA	Homo_sapiens	TRUE	30	NA	NA	TRUE
3.49106	-0.810418	-2.95342	0.0127403	0.467099	8.72271	0.0127403	NR_038223.1_at	253264	ZNF503-AS1	ZNF503 antisense RNA 1	10q22.2	ENSG00000226051	NA	Homo_sapiens	TRUE	16	NA	NA	TRUE
5.56872	-1.87609	-2.94148	0.0130191	0.4683	8.65231	0.0130191	NM_000899.4_at	4254	KITLG	KIT ligand	12q22	ENSG00000049130	FPH2 KL-1 Kitl MGF SCF SF SHEP7	Homo_sapiens	TRUE	60	NA	NA	TRUE
5.26563	-0.685506	-2.93523	0.0131675	0.4683	8.61559	0.0131675	NM_001039547.2_at	256356	GK5	glycerol kinase 5 (putative)	3q23	ENSG00000175066	NA	Homo_sapiens	TRUE	94	NA	NA	TRUE
5.168	0.660279	2.94477	0.0129418	0.4683	8.67165	0.0129418	NM_001040260.3_at	166614	DCLK2	doublecortin-like kinase 2	4q31.3	ENSG00000170390	CL2 CLICK-II CLICK2 CLIK2 DCAMKL2 DCDC3 DCDC3B DCK2	Homo_sapiens	TRUE	103	NA	NA	TRUE
5.16936	0.650863	2.93904	0.0130769	0.4683	8.63796	0.0130769	NM_001040261.4_at	166614	DCLK2	doublecortin-like kinase 2	4q31.3	ENSG00000170390	CL2 CLICK-II CLICK2 CLIK2 DCAMKL2 DCDC3 DCDC3B DCK2	Homo_sapiens	TRUE	107	NA	NA	TRUE
8.00181	0.439833	2.93767	0.0131095	0.4683	8.62988	0.0131095	NM_001042461.2_at	126003	TRAPPC5	trafficking protein particle complex 5	19p13.2	ENSG00000181029	TRS31	Homo_sapiens	TRUE	23	NA	NA	TRUE
3.83042	0.918131	2.93945	0.0130672	0.4683	8.64037	0.0130672	NM_001167915.1_at	79674	VEPH1	ventricular zone expressed PH domain homolog 1 (zebrafish)	3q24-q25	ENSG00000197415	MELT VEPH	Homo_sapiens	TRUE	37	NA	NA	TRUE
5.93162	-1.44349	-2.94226	0.0130007	0.4683	8.65691	0.0130007	NM_001178044.1_at	80736	SLC44A4	solute carrier family 44, member 4	6p21.3	ENSG00000204385 ENSG00000235336 ENSG00000231479 ENSG00000203463 ENSG00000229077 ENSG00000232180 ENSG00000228263 ENSG00000206378	C6orf29 CTL4 NG22	Homo_sapiens	TRUE	89	NA	NA	TRUE
5.63334	-1.49145	-2.94783	0.01287	0.4683	8.68973	0.01287	NM_001178045.1_at	80736	SLC44A4	solute carrier family 44, member 4	6p21.3	ENSG00000204385 ENSG00000235336 ENSG00000231479 ENSG00000203463 ENSG00000229077 ENSG00000232180 ENSG00000228263 ENSG00000206378	C6orf29 CTL4 NG22	Homo_sapiens	TRUE	89	NA	NA	TRUE
7.58938	-0.518706	-2.95152	0.0127844	0.4683	8.71144	0.0127844	NM_001199282.2_at	987	LRBA	LPS-responsive vesicle trafficking, beach and anchor containing	4q31.3	ENSG00000198589	BGL CDC4L CVID8 LAB300 LBA	Homo_sapiens	TRUE	266	NA	NA	TRUE
7.57523	-0.688868	-2.94823	0.0128609	0.4683	8.69204	0.0128609	NM_001199380.1_at	153830	RNF145	ring finger protein 145	5q33.3	ENSG00000145860	NA	Homo_sapiens	TRUE	36	NA	NA	TRUE
7.4865	-0.629346	-2.94644	0.0129027	0.4683	8.6815	0.0129027	NM_001199383.1_at	153830	RNF145	ring finger protein 145	5q33.3	ENSG00000145860	NA	Homo_sapiens	TRUE	39	NA	NA	TRUE
7.21652	-0.704422	-2.94548	0.0129252	0.4683	8.67583	0.0129252	NM_001202544.1_at	1523	CUX1	cut-like homeobox 1	7q22.1	ENSG00000259938 ENSG00000257923	CASP CDP CDP/Cut CDP1 COY1 CUTL1 CUX Clox Cux/CDP GOLIM6 Nbla10317 p100 p110 p200 p75	Homo_sapiens	TRUE	96	NA	NA	TRUE
8.16963	-0.619994	-2.93601	0.013149	0.4683	8.62013	0.013149	NM_001206836.1_at	8766	RAB11A	RAB11A, member RAS oncogene family	15q22.31	ENSG00000103769	YL8	Homo_sapiens	TRUE	43	NA	NA	TRUE
4.33497	-2.47117	-2.94413	0.0129569	0.4683	8.66788	0.0129569	NM_001207016.1_at	5801	PTPRR	protein tyrosine phosphatase, receptor type, R	12q15	ENSG00000153233	EC-PTP PCPTP1 PTP-SL PTPBR7 PTPRQ	Homo_sapiens	TRUE	58	NA	NA	TRUE
6.60271	-1.07751	-2.9388	0.0130825	0.4683	8.63657	0.0130825	NM_001242393.1_at	55902	ACSS2	acyl-CoA synthetase short-chain family member 2	20q11.22	ENSG00000131069	ACAS2 ACECS ACS ACSA dJ1161H23.1	Homo_sapiens	TRUE	93	NA	NA	TRUE
5.85346	-0.70632	-2.93991	0.0130562	0.4683	8.64308	0.0130562	NM_001251885.1_at	7433	VIPR1	vasoactive intestinal peptide receptor 1	3p22	ENSG00000114812	HVR1 II PACAP-R-2 PACAP-R2 RDC1 V1RG VAPC1 VIP-R-1 VIPR VIRG VPAC1 VPAC1R VPCAP1R	Homo_sapiens	TRUE	64	NA	NA	TRUE
6.18715	-0.696931	-2.93601	0.013149	0.4683	8.62013	0.013149	NM_001252078.1_at	9958	USP15	ubiquitin specific peptidase 15	12q14	ENSG00000135655	UNPH-2 UNPH4	Homo_sapiens	TRUE	120	NA	NA	TRUE
5.9479	2.45371	2.94468	0.0129438	0.4683	8.67115	0.0129438	NM_002247.3_at	3778	KCNMA1	potassium large conductance calcium-activated channel, subfamily M, alpha member 1	10q22.3	ENSG00000156113	BKTM KCa1.1 MaxiK SAKCA SLO SLO-ALPHA SLO1 bA205K10.1 mSLO1	Homo_sapiens	TRUE	138	NA	NA	TRUE
6.90902	-0.848632	-2.93879	0.0130828	0.4683	8.63648	0.0130828	NM_002413.4_at	4258	MGST2	microsomal glutathione S-transferase 2	4q28.3	ENSG00000085871	GST2 MGST-II	Homo_sapiens	TRUE	30	NA	NA	TRUE
5.63121	-1.10242	-2.95097	0.012797	0.4683	8.70825	0.012797	NM_004619.3_at	7188	TRAF5	TNF receptor-associated factor 5	1q32	ENSG00000082512	MGC:39780 RNF84	Homo_sapiens	TRUE	62	NA	NA	TRUE
5.85346	-0.70632	-2.93991	0.0130562	0.4683	8.64308	0.0130562	NM_004624.3_at	7433	VIPR1	vasoactive intestinal peptide receptor 1	3p22	ENSG00000114812	HVR1 II PACAP-R-2 PACAP-R2 RDC1 V1RG VAPC1 VIP-R-1 VIPR VIRG VPAC1 VPAC1R VPCAP1R	Homo_sapiens	TRUE	64	NA	NA	TRUE
4.68393	-0.576624	-2.94815	0.0128626	0.4683	8.69162	0.0128626	NM_014167.4_at	29080	CCDC59	coiled-coil domain containing 59	12q21.31	ENSG00000133773	BR22 TAP26	Homo_sapiens	TRUE	16	NA	NA	TRUE
5.77353	-1.11107	-2.93997	0.0130549	0.4683	8.64342	0.0130549	NM_016339.3_at	51195	RAPGEFL1	Rap guanine nucleotide exchange factor (GEF)-like 1	17q21.1	ENSG00000108352	Link-GEFII	Homo_sapiens	TRUE	74	NA	NA	TRUE
6.47777	-0.715153	-2.9357	0.0131564	0.4683	8.61831	0.0131564	NM_019071.2_at	54556	ING3	inhibitor of growth family, member 3	7q31	ENSG00000071243	Eaf4 ING2 MEAF4 p47ING3	Homo_sapiens	TRUE	56	NA	NA	TRUE
6.02604	-0.557131	-2.93515	0.0131694	0.4683	8.61512	0.0131694	NM_019595.3_at	50618	ITSN2	intersectin 2	2pter-p25.1	ENSG00000198399	PRO2015 SH3D1B SH3P18 SWA SWAP	Homo_sapiens	TRUE	202	NA	NA	TRUE
5.50986	-0.872968	-2.94729	0.0128827	0.4683	8.68653	0.0128827	NM_020770.2_at	57530	CGN	cingulin	1q21	ENSG00000143375	NA	Homo_sapiens	TRUE	93	NA	NA	TRUE
6.58795	-0.580432	-2.93563	0.0131581	0.4683	8.6179	0.0131581	NM_020910.2_at	57670	KIAA1549	KIAA1549	7q34	ENSG00000122778	NA	Homo_sapiens	TRUE	153	NA	NA	TRUE
7.1381	-0.824178	-2.9363	0.013142	0.4683	8.62187	0.013142	NM_022466.5_at	64376	IKZF5	IKAROS family zinc finger 5 (Pegasus)	10q26	ENSG00000095574	PEGASUS ZNFN1A5	Homo_sapiens	TRUE	22	NA	NA	TRUE
5.99139	0.563861	2.94908	0.0128409	0.4683	8.69709	0.0128409	NM_031910.3_at	114904	C1QTNF6	C1q and tumor necrosis factor related protein 6	22q13.1	ENSG00000133466	CTRP6 ZACRP6	Homo_sapiens	TRUE	51	NA	NA	TRUE
3.12028	0.72875	2.93573	0.0131555	0.4683	8.61853	0.0131555	NM_144573.3_at	91624	NEXN	nexilin (F actin binding protein)	1p31.1	ENSG00000162614	CMH20 NELIN	Homo_sapiens	TRUE	74	NA	NA	TRUE
8.00181	0.439833	2.93767	0.0131095	0.4683	8.62988	0.0131095	NM_174894.2_at	126003	TRAPPC5	trafficking protein particle complex 5	19p13.2	ENSG00000181029	TRS31	Homo_sapiens	TRUE	23	NA	NA	TRUE
6.40972	-0.54995	-2.9455	0.0129247	0.4683	8.67595	0.0129247	NM_198267.1_at	54556	ING3	inhibitor of growth family, member 3	7q31	ENSG00000071243	Eaf4 ING2 MEAF4 p47ING3	Homo_sapiens	TRUE	28	NA	NA	TRUE
5.57164	-0.869463	-2.9357	0.0131563	0.4683	8.61834	0.0131563	NM_203314.2_at	622	BDH1	3-hydroxybutyrate dehydrogenase, type 1	3q29	ENSG00000161267	BDH SDR9C1	Homo_sapiens	TRUE	54	NA	NA	TRUE
4.88735	-1.76706	-2.94824	0.0128605	0.4683	8.69213	0.0128605	NR_003046.1_at	692090	SNORD59B	small nucleolar RNA, C/D box 59B	12q13.3	NA	U59B	Homo_sapiens	TRUE	3	NA	NA	TRUE
4.11866	0.533444	2.9489	0.0128453	0.4683	8.69599	0.0128453	NR_038393.1_at	100506178	LOC100506178	uncharacterized LOC100506178	-	ENSG00000232759	NA	Homo_sapiens	TRUE	24	NA	NA	TRUE
7.30634	-0.477287	-2.93359	0.0132067	0.468419	8.60596	0.0132067	NM_001161010.2_at	83787	ARMC10	armadillo repeat containing 10	7q22.1	ENSG00000170632	PNAS-112 PNAS112 SVH	Homo_sapiens	TRUE	15	NA	NA	TRUE
7.46719	1.27264	2.93397	0.0131976	0.468419	8.60819	0.0131976	NM_001849.3_at	1292	COL6A2	collagen, type VI, alpha 2	21q22.3	ENSG00000142173	PP3610	Homo_sapiens	TRUE	139	NA	NA	TRUE
7.30634	-0.477287	-2.93359	0.0132067	0.468419	8.60596	0.0132067	NM_031905.4_at	83787	ARMC10	armadillo repeat containing 10	7q22.1	ENSG00000170632	PNAS-112 PNAS112 SVH	Homo_sapiens	TRUE	15	NA	NA	TRUE
5.81876	-1.42978	-2.93295	0.013222	0.468561	8.6022	0.013222	NM_025257.2_at	80736	SLC44A4	solute carrier family 44, member 4	6p21.3	ENSG00000204385 ENSG00000235336 ENSG00000231479 ENSG00000203463 ENSG00000229077 ENSG00000232180 ENSG00000228263 ENSG00000206378	C6orf29 CTL4 NG22	Homo_sapiens	TRUE	93	NA	NA	TRUE
2.80178	0.461243	2.92149	0.0134997	0.468706	8.5351	0.0134997	NM_001001415.2_at	353088	ZNF429	zinc finger protein 429	19p13.1	ENSG00000197013	NA	Homo_sapiens	TRUE	32	NA	NA	TRUE
6.46239	0.368384	2.92535	0.0134055	0.468706	8.55768	0.0134055	NM_001002913.1_at	138428	PTRH1	peptidyl-tRNA hydrolase 1 homolog (S. cerevisiae)	9q34.11	ENSG00000187024	C9orf115 PTH1	Homo_sapiens	TRUE	28	NA	NA	TRUE
7.39367	-0.755057	-2.90531	0.0139016	0.468706	8.44081	0.0139016	NM_001006622.2_at	55339	WDR33	WD repeat domain 33	2q14.3	ENSG00000136709	NET14 WDC146	Homo_sapiens	TRUE	61	NA	NA	TRUE
5.22803	-1.03653	-2.90548	0.0138974	0.468706	8.44179	0.0138974	NM_001007189.1_at	492311	IGIP	IgA-inducing protein homolog (Bos taurus)	5q31	ENSG00000182700	C5orf53	Homo_sapiens	TRUE	12	NA	NA	TRUE
4.91496	-1.49833	-2.91455	0.0136707	0.468706	8.49458	0.0136707	NM_001037540.1_at	6322	SCML1	sex comb on midleg-like 1 (Drosophila)	Xp22	ENSG00000047634	NA	Homo_sapiens	TRUE	42	NA	NA	TRUE
8.84171	-0.606574	-2.91931	0.013553	0.468706	8.5224	0.013553	NM_001040158.1_at	9555	H2AFY	H2A histone family, member Y	5q31.1	ENSG00000113648	H2A.y H2A/y H2AF12M H2AFJ MACROH2A1.1 mH2A1 macroH2A1.2	Homo_sapiens	TRUE	39	NA	NA	TRUE
5.84075	0.515406	2.92117	0.0135075	0.468706	8.53323	0.0135075	NM_001042522.1_at	399473	SPRED3	sprouty-related, EVH1 domain containing 3	19q13	ENSG00000188766	Eve-3 spred-3	Homo_sapiens	TRUE	41	NA	NA	TRUE
8.16373	-0.796161	-2.91268	0.0137169	0.468706	8.48373	0.0137169	NM_001077440.1_at	9774	BCLAF1	BCL2-associated transcription factor 1	6q22-q23	ENSG00000029363	BTF bK211L9.1	Homo_sapiens	TRUE	57	NA	NA	TRUE
6.76606	0.519927	2.92658	0.0133757	0.468706	8.56486	0.0133757	NM_001082487.1_at	65057	ACD	adrenocortical dysplasia homolog (mouse)	16q22.1	ENSG00000102977	PIP1 PTOP TINT1 TPP1	Homo_sapiens	TRUE	61	NA	NA	TRUE
5.12287	-0.857982	-2.91435	0.0136755	0.468706	8.49345	0.0136755	NM_001114182.2_at	51135	IRAK4	interleukin-1 receptor-associated kinase 4	12q12	ENSG00000198001 LRG_75	IPD1 IRAK-4 NY-REN-64 REN64	Homo_sapiens	TRUE	79	NA	NA	TRUE
6.20898	1.26841	2.9263	0.0133825	0.468706	8.56321	0.0133825	NM_001126133.1_at	7138	TNNT1	troponin T type 1 (skeletal, slow)	19q13.4	ENSG00000105048	ANM STNT TNT TNTS	Homo_sapiens	TRUE	41	NA	NA	TRUE
7.36683	0.494993	2.90756	0.0138449	0.468706	8.45392	0.0138449	NM_001127228.1_at	10951	CBX1	chromobox homolog 1	17q21.32	ENSG00000108468	CBX HP1-BETA HP1Hs-beta HP1Hsbeta M31 MOD1 p25beta	Homo_sapiens	TRUE	21	NA	NA	TRUE
5.94361	0.458582	2.91668	0.0136179	0.468706	8.50702	0.0136179	NM_001135005.2_at	25822	DNAJB5	DnaJ (Hsp40) homolog, subfamily B, member 5	9p13.3	ENSG00000137094	Hsc40	Homo_sapiens	TRUE	47	NA	NA	TRUE
4.8456	-1.38762	-2.90858	0.0138193	0.468706	8.45986	0.0138193	NM_001136032.2_at	11012	KLK11	kallikrein-related peptidase 11	19q13.33	ENSG00000167757	PRSS20 TLSP	Homo_sapiens	TRUE	33	NA	NA	TRUE
5.90337	2.43038	2.93087	0.013272	0.468706	8.59001	0.013272	NM_001161352.1_at	3778	KCNMA1	potassium large conductance calcium-activated channel, subfamily M, alpha member 1	10q22.3	ENSG00000156113	BKTM KCa1.1 MaxiK SAKCA SLO SLO-ALPHA SLO1 bA205K10.1 mSLO1	Homo_sapiens	TRUE	142	NA	NA	TRUE
5.75018	-1.3674	-2.92246	0.0134759	0.468706	8.54078	0.0134759	NM_001162893.1_at	9674	KIAA0040	KIAA0040	1q24-q25	ENSG00000235750 ENSG00000265365	NA	Homo_sapiens	TRUE	55	NA	NA	TRUE
6.44164	-1.19367	-2.9159	0.0136372	0.468706	8.50246	0.0136372	NM_001184939.1_at	57669	EPB41L5	erythrocyte membrane protein band 4.1 like 5	2q14.2	ENSG00000115109	BE37 YMO1	Homo_sapiens	TRUE	82	NA	NA	TRUE
7.21053	-0.697882	-2.92042	0.0135258	0.468706	8.52886	0.0135258	NM_001202545.1_at	1523	CUX1	cut-like homeobox 1	7q22.1	ENSG00000259938 ENSG00000257923	CASP CDP CDP/Cut CDP1 COY1 CUTL1 CUX Clox Cux/CDP GOLIM6 Nbla10317 p100 p110 p200 p75	Homo_sapiens	TRUE	95	NA	NA	TRUE
6.75105	-0.74338	-2.91151	0.0137462	0.468706	8.47687	0.0137462	NM_001204367.1_at	4258	MGST2	microsomal glutathione S-transferase 2	4q28.3	ENSG00000085871	GST2 MGST-II	Homo_sapiens	TRUE	32	NA	NA	TRUE
7.561	-0.817848	-2.92946	0.013306	0.468706	8.58173	0.013306	NM_001243689.1_at	25875	LETMD1	LETM1 domain containing 1	12q13.12	ENSG00000050426	1110019O13Rik HCCR-1 HCCR-2 HCCR1 HCRR-2	Homo_sapiens	TRUE	60	NA	NA	TRUE
8.39054	-0.855748	-2.90513	0.0139061	0.468706	8.43977	0.0139061	NM_001244710.1_at	2673	GFPT1	glutamine--fructose-6-phosphate transaminase 1	2p13	ENSG00000198380	CMSTA1 GFA GFAT GFAT 1 GFAT1 GFAT1m GFPT GFPT1L MSLG	Homo_sapiens	TRUE	106	NA	NA	TRUE
6.23058	0.641923	2.90577	0.0138899	0.468706	8.44351	0.0138899	NM_001256715.1_at	352909	DNAAF3	dynein, axonemal, assembly factor 3	19q13.4	ENSG00000167646	C19orf51 CILD2 DAB1 PCD PF22	Homo_sapiens	TRUE	75	NA	NA	TRUE
5.01694	0.924428	2.91088	0.0137619	0.468706	8.47322	0.0137619	NM_001265599.1_at	10520	ZNF211	zinc finger protein 211	19q13.4	ENSG00000121417	C2H2-25 CH2H2-25 ZNF-25 ZNFC25	Homo_sapiens	TRUE	24	NA	NA	TRUE
7.30098	0.631231	2.91493	0.0136613	0.468706	8.49679	0.0136613	NM_001543.4_at	3340	NDST1	N-deacetylase/N-sulfotransferase (heparan glucosaminyl) 1	5q33.1	ENSG00000070614	HSST NST1	Homo_sapiens	TRUE	93	NA	NA	TRUE
9.87966	0.70046	2.92116	0.0135077	0.468706	8.53319	0.0135077	NM_003254.2_at	7076	TIMP1	TIMP metallopeptidase inhibitor 1	Xp11.3-p11.23	ENSG00000102265	CLGI EPA EPO HCI TIMP	Homo_sapiens	TRUE	33	NA	NA	TRUE
4.88569	1.26228	2.93115	0.0132654	0.468706	8.59161	0.0132654	NM_003304.4_at	7220	TRPC1	transient receptor potential cation channel, subfamily C, member 1	3q23	ENSG00000144935	HTRP-1 TRP1	Homo_sapiens	TRUE	71	NA	NA	TRUE
5.49563	1.14941	2.9297	0.0133001	0.468706	8.58317	0.0133001	NM_003632.2_at	8506	CNTNAP1	contactin associated protein 1	17q21	ENSG00000108797	CASPR CNTNAP NRXN4 P190	Homo_sapiens	TRUE	130	NA	NA	TRUE
6.30032	-1.26257	-2.92359	0.0134484	0.468706	8.54737	0.0134484	NM_004235.4_at	9314	KLF4	Kruppel-like factor 4 (gut)	9q31	ENSG00000136826	EZF GKLF	Homo_sapiens	TRUE	36	NA	NA	TRUE
5.98569	-0.550256	-2.91664	0.013619	0.468706	8.50676	0.013619	NM_006277.2_at	50618	ITSN2	intersectin 2	2pter-p25.1	ENSG00000198399	PRO2015 SH3D1B SH3P18 SWA SWAP	Homo_sapiens	TRUE	206	NA	NA	TRUE
6.20325	-0.695689	-2.91516	0.0136555	0.468706	8.49815	0.0136555	NM_006313.2_at	9958	USP15	ubiquitin specific peptidase 15	12q14	ENSG00000135655	UNPH-2 UNPH4	Homo_sapiens	TRUE	116	NA	NA	TRUE
7.23756	-0.875062	-2.9253	0.0134068	0.468706	8.55737	0.0134068	NM_006738.4_at	11214	AKAP13	A kinase (PRKA) anchor protein 13	15q24-q25	ENSG00000170776	AKAP-13 AKAP-Lbc ARHGEF13 BRX HA-3 Ht31 LBC PRKA13 PROTO-LB PROTO-LBC c-lbc p47	Homo_sapiens	TRUE	240	NA	NA	TRUE
5.01711	-1.59915	-2.92548	0.0134024	0.468706	8.55841	0.0134024	NM_006746.4_at	6322	SCML1	sex comb on midleg-like 1 (Drosophila)	Xp22	ENSG00000047634	NA	Homo_sapiens	TRUE	38	NA	NA	TRUE
4.82795	1.40168	2.90515	0.0139055	0.468706	8.43991	0.0139055	NM_006988.3_at	9510	ADAMTS1	ADAM metallopeptidase with thrombospondin type 1 motif, 1	21q21.2	ENSG00000154734	C3-C5 METH1	Homo_sapiens	TRUE	68	NA	NA	TRUE
7.29618	-0.884006	-2.91035	0.0137751	0.468706	8.47013	0.0137751	NM_007200.3_at	11214	AKAP13	A kinase (PRKA) anchor protein 13	15q24-q25	ENSG00000170776	AKAP-13 AKAP-Lbc ARHGEF13 BRX HA-3 Ht31 LBC PRKA13 PROTO-LB PROTO-LBC c-lbc p47	Homo_sapiens	TRUE	240	NA	NA	TRUE
4.63034	-2.23797	-2.91843	0.0135747	0.468706	8.51726	0.0135747	NM_015515.3_at	25984	KRT23	keratin 23 (histone deacetylase inducible)	17q21.2	ENSG00000108244 ENSG00000263309	CK23 HAIK1 K23	Homo_sapiens	TRUE	46	NA	NA	TRUE
6.43321	-0.584085	-2.92669	0.0133731	0.468706	8.56549	0.0133731	NM_016213.4_at	9325	TRIP4	thyroid hormone receptor interactor 4	15q22.31	ENSG00000103671	ASC-1 ASC1 HsT17391	Homo_sapiens	TRUE	58	NA	NA	TRUE
7.70623	-0.632927	-2.91628	0.0136279	0.468706	8.50466	0.0136279	NM_017747.2_at	54882	ANKHD1	ankyrin repeat and KH domain containing 1	5q31.3	ENSG00000131503 ENSG00000254996	MASK VBARP	Homo_sapiens	TRUE	228	NA	NA	TRUE
6.72295	-1.03461	-2.91771	0.0135924	0.468706	8.51305	0.0135924	NM_018677.3_at	55902	ACSS2	acyl-CoA synthetase short-chain family member 2	20q11.22	ENSG00000131069	ACAS2 ACECS ACS ACSA dJ1161H23.1	Homo_sapiens	TRUE	97	NA	NA	TRUE
7.03725	-0.778861	-2.91946	0.0135495	0.468706	8.52324	0.0135495	NM_021214.1_at	58489	FAM108C1	family with sequence similarity 108, member C1	15q25.1	ENSG00000136379	NA	Homo_sapiens	TRUE	43	NA	NA	TRUE
6.62488	-0.966485	-2.92568	0.0133974	0.468706	8.55963	0.0133974	NM_022041.3_at	8139	GAN	gigaxonin	16q24.1	ENSG00000127688 LRG_242	GAN1 KLHL16	Homo_sapiens	TRUE	64	NA	NA	TRUE
5.81847	2.00632	2.92461	0.0134234	0.468706	8.55336	0.0134234	NM_022805.2_at	6638	SNRPN	small nuclear ribonucleoprotein polypeptide N	15q11.2	ENSG00000128739 ENSG00000214265	HCERN3 PWCR RT-LI SM-D SMN SNRNP-N SNURF-SNRPN sm-N	Homo_sapiens	TRUE	57	NA	NA	TRUE
6.31432	-1.12016	-2.92794	0.0133428	0.468706	8.5728	0.0133428	NM_024956.3_at	80021	TMEM62	transmembrane protein 62	15q15.2	ENSG00000137842	NA	Homo_sapiens	TRUE	68	NA	NA	TRUE
4.71077	-0.724299	-2.91656	0.0136209	0.468706	8.50632	0.0136209	NM_054020.2_at	117155	CATSPER2	cation channel, sperm associated 2	15q15.3	ENSG00000166762	NA	Homo_sapiens	TRUE	29	NA	NA	TRUE
7.52874	1.27102	2.90831	0.0138261	0.468706	8.45828	0.0138261	NM_058174.2_at	1292	COL6A2	collagen, type VI, alpha 2	21q22.3	ENSG00000142173	PP3610	Homo_sapiens	TRUE	113	NA	NA	TRUE
8.84171	-0.606574	-2.91931	0.013553	0.468706	8.5224	0.013553	NM_138610.2_at	9555	H2AFY	H2A histone family, member Y	5q31.1	ENSG00000113648	H2A.y H2A/y H2AF12M H2AFJ MACROH2A1.1 mH2A1 macroH2A1.2	Homo_sapiens	TRUE	39	NA	NA	TRUE
5.33401	-1.18888	-2.91113	0.0137555	0.468706	8.4747	0.0137555	NM_144947.1_at	11012	KLK11	kallikrein-related peptidase 11	19q13.33	ENSG00000167757	PRSS20 TLSP	Homo_sapiens	TRUE	39	NA	NA	TRUE
4.71077	-0.724299	-2.91656	0.0136209	0.468706	8.50632	0.0136209	NM_172095.1_at	117155	CATSPER2	cation channel, sperm associated 2	15q15.3	ENSG00000166762	NA	Homo_sapiens	TRUE	29	NA	NA	TRUE
6.23058	0.641923	2.90577	0.0138899	0.468706	8.44351	0.0138899	NM_178837.4_at	352909	DNAAF3	dynein, axonemal, assembly factor 3	19q13.4	ENSG00000167646	C19orf51 CILD2 DAB1 PCD PF22	Homo_sapiens	TRUE	75	NA	NA	TRUE
7.40739	0.693422	2.91285	0.0137127	0.468706	8.48471	0.0137127	NM_181865.2_at	11332	ACOT7	acyl-CoA thioesterase 7	1p36	ENSG00000097021	ACH1 ACT BACH CTE-II LACH LACH1 RP1-120G22.10 hBACH	Homo_sapiens	TRUE	44	NA	NA	TRUE
4.38288	-0.632846	-2.92355	0.0134493	0.468706	8.54716	0.0134493	NM_199136.3_at	340277	FAM221A	family with sequence similarity 221, member A	7p15.3	ENSG00000188732	C7orf46	Homo_sapiens	TRUE	40	NA	NA	TRUE
5.18962	-0.3894	-2.9069	0.0138616	0.468706	8.45004	0.0138616	NM_203295.1_at	81786	TRIM7	tripartite motif containing 7	5q35.3	ENSG00000146054	GNIP RNF90	Homo_sapiens	TRUE	29	NA	NA	TRUE
5.4863	0.605136	2.90967	0.013792	0.468706	8.46619	0.013792	NR_024330.1_at	147650	LINC00085	long intergenic non-protein coding RNA 85	19q13.41	ENSG00000182310	NCRNA00085 SPACA6	Homo_sapiens	TRUE	49	NA	NA	TRUE
5.22802	-0.668287	-2.90896	0.0138099	0.468706	8.46203	0.0138099	NR_033289.1_at	256356	GK5	glycerol kinase 5 (putative)	3q23	ENSG00000175066	NA	Homo_sapiens	TRUE	102	NA	NA	TRUE
6.33909	1.69846	2.92965	0.0133013	0.468706	8.58288	0.0133013	NR_033669.1_at	54470	ARMCX6	armadillo repeat containing, X-linked 6	Xq21.33-q22.3	ENSG00000198960	NA	Homo_sapiens	TRUE	12	NA	NA	TRUE
5.53273	0.767324	2.90574	0.0138906	0.468706	8.44335	0.0138906	NR_033709.1_at	57212	TP73-AS1	TP73 antisense RNA 1	1p36.32	ENSG00000227372	KIAA0495 PDAM	Homo_sapiens	TRUE	80	NA	NA	TRUE
5.72843	0.557282	2.91852	0.0135725	0.468706	8.51777	0.0135725	NR_036207.1_at	100423031	MIR4321	microRNA 4321	-	ENSG00000264320	NA	Homo_sapiens	TRUE	4	NA	NA	TRUE
7.05072	-0.750291	-2.93123	0.0132633	0.468706	8.59213	0.0132633	NR_038241.1_at	55591	VEZT	vezatin, adherens junctions transmembrane protein	12q22	ENSG00000028203	VEZATIN	Homo_sapiens	TRUE	66	NA	NA	TRUE
4.275	-1.4298	-2.91731	0.0136024	0.468706	8.51069	0.0136024	NR_045673.1_at	53405	CLIC5	chloride intracellular channel 5	6p12.3	ENSG00000112782	MST130 MSTP130	Homo_sapiens	TRUE	56	NA	NA	TRUE
5.65154	-0.926751	-2.9083	0.0138264	0.468706	8.45821	0.0138264	XR_109878.1_at	100506748	LOC100506748	uncharacterized LOC100506748	-	NA	NA	Homo_sapiens	TRUE	10	NA	NA	TRUE
5.65154	-0.926751	-2.9083	0.0138264	0.468706	8.45821	0.0138264	XR_112381.1_at	100506748	LOC100506748	uncharacterized LOC100506748	-	NA	NA	Homo_sapiens	TRUE	10	NA	NA	TRUE
4.74268	-1.65217	-2.90464	0.0139185	0.46874	8.43692	0.0139185	NM_016929.4_at	53405	CLIC5	chloride intracellular channel 5	6p12.3	ENSG00000112782	MST130 MSTP130	Homo_sapiens	TRUE	60	NA	NA	TRUE
3.97824	-0.464884	-2.90361	0.0139445	0.468857	8.43095	0.0139445	NM_000397.3_at	1536	CYBB	cytochrome b-245, beta polypeptide	Xp21.1	ENSG00000165168 LRG_53	AMCBX2 CGD GP91-1 GP91-PHOX GP91PHOX NOX2 p91-PHOX	Homo_sapiens	TRUE	66	NA	NA	TRUE
6.72584	-0.540677	-2.9036	0.0139446	0.468857	8.43091	0.0139446	NM_001134672.1_at	63877	FAM204A	family with sequence similarity 204, member A	10q26.11	ENSG00000165669	C10orf84 bA319I23.1	Homo_sapiens	TRUE	38	NA	NA	TRUE
6.67094	-1.01314	-2.9028	0.0139649	0.469139	8.42625	0.0139649	NM_001076552.2_at	55902	ACSS2	acyl-CoA synthetase short-chain family member 2	20q11.22	ENSG00000131069	ACAS2 ACECS ACS ACSA dJ1161H23.1	Homo_sapiens	TRUE	101	NA	NA	TRUE
5.85846	2.4015	2.90044	0.0140247	0.469139	8.41258	0.0140247	NM_001161353.1_at	3778	KCNMA1	potassium large conductance calcium-activated channel, subfamily M, alpha member 1	10q22.3	ENSG00000156113	BKTM KCa1.1 MaxiK SAKCA SLO SLO-ALPHA SLO1 bA205K10.1 mSLO1	Homo_sapiens	TRUE	142	NA	NA	TRUE
4.67287	1.2697	2.90106	0.0140092	0.469139	8.41613	0.0140092	NM_003430.2_at	7644	ZNF91	zinc finger protein 91	19p12	ENSG00000167232	HPF7 HTF10	Homo_sapiens	TRUE	55	NA	NA	TRUE
4.88551	0.963477	2.90014	0.0140324	0.469139	8.41082	0.0140324	NM_005407.1_at	6297	SALL2	sal-like 2 (Drosophila)	14q11.1-q12	ENSG00000165821	HSAL2 Sal-2 ZNF795 p150(Sal2)	Homo_sapiens	TRUE	81	NA	NA	TRUE
5.13387	-1.53232	-2.90049	0.0140236	0.469139	8.41283	0.0140236	NM_012294.3_at	9771	RAPGEF5	Rap guanine nucleotide exchange factor (GEF) 5	7p15.3	ENSG00000136237	GFR MR-GEF REPAC	Homo_sapiens	TRUE	151	NA	NA	TRUE
6.93841	1.83317	2.90072	0.0140178	0.469139	8.41416	0.0140178	NM_033139.3_at	800	CALD1	caldesmon 1	7q33	ENSG00000122786	CDM H-CAD HCAD L-CAD LCAD NAG22	Homo_sapiens	TRUE	80	NA	NA	TRUE
5.87411	-0.967565	-2.90118	0.0140061	0.469139	8.41682	0.0140061	NM_058187.3_at	59271	FAM176C	family with sequence similarity 176, member C	21q22.11	ENSG00000166979	B18 B19 C21orf63 C21orf64 EVA-1 EVA1 SUE21	Homo_sapiens	TRUE	31	NA	NA	TRUE
5.98773	0.427502	2.8978	0.014092	0.470372	8.39726	0.014092	NM_000309.3_at	5498	PPOX	protoporphyrinogen oxidase	1q22	ENSG00000143224	PPO V290M VP	Homo_sapiens	TRUE	64	NA	NA	TRUE
8.42204	-0.864785	-2.89799	0.0140872	0.470372	8.39836	0.0140872	NM_002056.3_at	2673	GFPT1	glutamine--fructose-6-phosphate transaminase 1	2p13	ENSG00000198380	CMSTA1 GFA GFAT GFAT 1 GFAT1 GFAT1m GFPT GFPT1L MSLG	Homo_sapiens	TRUE	102	NA	NA	TRUE
5.68343	0.428982	2.896	0.0141381	0.471529	8.38683	0.0141381	NM_001122764.1_at	5498	PPOX	protoporphyrinogen oxidase	1q22	ENSG00000143224	PPO V290M VP	Homo_sapiens	TRUE	68	NA	NA	TRUE
7.43365	0.467642	2.89358	0.0142004	0.472083	8.37279	0.0142004	NM_001130071.1_at	29924	EPN1	epsin 1	19q13.42	ENSG00000063245	NA	Homo_sapiens	TRUE	63	NA	NA	TRUE
5.87544	0.72402	2.89481	0.0141688	0.472083	8.3799	0.0141688	NM_001145543.1_at	65982	ZSCAN18	zinc finger and SCAN domain containing 18	19q13.43	ENSG00000121413	ZNF447	Homo_sapiens	TRUE	62	NA	NA	TRUE
6.94944	0.723226	2.89436	0.0141804	0.472083	8.3773	0.0141804	NM_015493.6_at	25959	KANK2	KN motif and ankyrin repeat domains 2	19p13.2	ENSG00000197256	ANKRD25 MXRA3 SIP	Homo_sapiens	TRUE	89	NA	NA	TRUE
8.16162	-0.74466	-2.89379	0.0141949	0.472083	8.37404	0.0141949	NR_036570.1_at	29990	PILRB	paired immunoglobin-like type 2 receptor beta	7q22.1	ENSG00000121716	FDFACT1 FDFACT2	Homo_sapiens	TRUE	59	NA	NA	TRUE
5.93783	-1.05372	-2.89301	0.0142151	0.472193	8.36949	0.0142151	NM_001243765.1_at	9910	RABGAP1L	RAB GTPase activating protein 1-like	1q24	ENSG00000152061	HHL TBC1D18	Homo_sapiens	TRUE	70	NA	NA	TRUE
3.40261	0.444388	2.89223	0.0142351	0.472477	8.36501	0.0142351	NM_006564.1_at	10663	CXCR6	chemokine (C-X-C motif) receptor 6	3p21	ENSG00000172215	BONZO CD186 STRL33 TYMSTR	Homo_sapiens	TRUE	16	NA	NA	TRUE
8.69977	-0.707837	-2.89021	0.0142875	0.473456	8.35329	0.0142875	NM_024665.4_at	79718	TBL1XR1	transducin (beta)-like 1 X-linked receptor 1	3q26.32	ENSG00000177565	C21 DC42 IRA1 TBLR1	Homo_sapiens	TRUE	79	NA	NA	TRUE
6.69766	0.639193	2.89042	0.014282	0.473456	8.35452	0.014282	NM_032595.3_at	84687	PPP1R9B	protein phosphatase 1, regulatory subunit 9B	17q21.33	NA	PPP1R6 PPP1R9 SPINO Spn	Homo_sapiens	TRUE	81	NA	NA	TRUE
5.26328	0.440623	2.88965	0.0143018	0.473552	8.35009	0.0143018	NM_152773.4_at	255758	TCTEX1D2	Tctex1 domain containing 2	3q29	ENSG00000213123	NA	Homo_sapiens	TRUE	37	NA	NA	TRUE
4.57393	-1.74526	-2.88818	0.0143401	0.474008	8.34158	0.0143401	NM_001001931.2_at	57509	MTUS1	microtubule associated tumor suppressor 1	8p22	ENSG00000129422	ATBP ATIP MP44 MTSG1	Homo_sapiens	TRUE	57	NA	NA	TRUE
5.74802	-0.446384	-2.88692	0.0143729	0.474008	8.33429	0.0143729	NM_005093.3_at	9139	CBFA2T2	core-binding factor, runt domain, alpha subunit 2; translocated to, 2	20q11	ENSG00000078699	EHT MTGR1 ZMYND3 p85	Homo_sapiens	TRUE	91	NA	NA	TRUE
7.59303	-0.799624	-2.88704	0.0143698	0.474008	8.33498	0.0143698	NM_015416.4_at	25875	LETMD1	LETM1 domain containing 1	12q13.12	ENSG00000050426	1110019O13Rik HCCR-1 HCCR-2 HCCR1 HCRR-2	Homo_sapiens	TRUE	56	NA	NA	TRUE
4.68329	-0.637734	-2.88765	0.0143539	0.474008	8.33851	0.0143539	NM_016122.2_at	51134	CCDC41	coiled-coil domain containing 41	12q22	ENSG00000173588	NY-REN-58	Homo_sapiens	TRUE	89	NA	NA	TRUE
7.0401	1.92541	2.8874	0.0143603	0.474008	8.33709	0.0143603	NM_033140.3_at	800	CALD1	caldesmon 1	7q33	ENSG00000122786	CDM H-CAD HCAD L-CAD LCAD NAG22	Homo_sapiens	TRUE	76	NA	NA	TRUE
6.16309	0.686457	2.88579	0.0144024	0.474603	8.32776	0.0144024	NM_001178117.1_at	9562	MINPP1	multiple inositol-polyphosphate phosphatase 1	10q23	ENSG00000107789	HIPER1 MINPP2 MIPP	Homo_sapiens	TRUE	34	NA	NA	TRUE
5.20902	-1.67703	-2.88483	0.0144275	0.474672	8.32223	0.0144275	NM_001037535.1_at	6322	SCML1	sex comb on midleg-like 1 (Drosophila)	Xp22	ENSG00000047634	NA	Homo_sapiens	TRUE	34	NA	NA	TRUE
5.20902	-1.67703	-2.88483	0.0144275	0.474672	8.32223	0.0144275	NM_001037536.1_at	6322	SCML1	sex comb on midleg-like 1 (Drosophila)	Xp22	ENSG00000047634	NA	Homo_sapiens	TRUE	34	NA	NA	TRUE
7.14739	-1.93843	-2.88423	0.0144432	0.47481	8.31877	0.0144432	NM_004572.3_at	5318	PKP2	plakophilin 2	12p11	ENSG00000057294	ARVD9	Homo_sapiens	TRUE	66	NA	NA	TRUE
7.95867	-0.534196	-2.8791	0.014578	0.475245	8.28923	0.014578	NM_001025579.2_at	81565	NDEL1	nudE nuclear distribution E homolog (A. nidulans)-like 1	17p13.1	ENSG00000166579	EOPA MITAP1 NUDEL	Homo_sapiens	TRUE	53	NA	NA	TRUE
7.05277	-0.602882	-2.88257	0.0144867	0.475245	8.30921	0.0144867	NM_001127236.2_at	65056	GPBP1	GC-rich promoter binding protein 1	5q11.2	ENSG00000062194	GPBP SSH6 VASCULIN	Homo_sapiens	TRUE	64	NA	NA	TRUE
8.40004	1.14799	2.87805	0.0146058	0.475245	8.28319	0.0146058	NM_001172335.1_at	5358	PLS3	plastin 3	Xq23	ENSG00000102024	T-plastin	Homo_sapiens	TRUE	84	NA	NA	TRUE
6.3929	-1.22443	-2.88	0.0145543	0.475245	8.29441	0.0145543	NM_001174160.1_at	63898	SH2D4A	SH2 domain containing 4A	8p21.2	ENSG00000104611	PPP1R38 SH2A	Homo_sapiens	TRUE	68	NA	NA	TRUE
4.36129	-1.07069	-2.88191	0.0145041	0.475245	8.30539	0.0145041	NM_001270392.1_at	166824	RASSF6	Ras association (RalGDS/AF-6) domain family member 6	4q13.3	ENSG00000169435	NA	Homo_sapiens	TRUE	59	NA	NA	TRUE
6.64595	1.35936	2.88143	0.0145166	0.475245	8.30265	0.0145166	NM_003071.3_at	6596	HLTF	helicase-like transcription factor	3q25.1-q26.1	ENSG00000071794	HIP116 HIP116A HLTF1 RNF80 SMARCA3 SNF2L3 ZBU1	Homo_sapiens	TRUE	116	NA	NA	TRUE
4.8865	-0.57291	-2.87823	0.0146012	0.475245	8.28418	0.0146012	NM_003215.2_at	7006	TEC	tec protein tyrosine kinase	4p12	ENSG00000135605	PSCTK4	Homo_sapiens	TRUE	66	NA	NA	TRUE
7.62605	-0.608726	-2.88234	0.0144928	0.475245	8.30787	0.0144928	NM_020690.5_at	404734	ANKHD1-EIF4EBP3	ANKHD1-EIF4EBP3 readthrough	5q31.3	ENSG00000131503 ENSG00000254996	MASK-BP3 MASK-BP3ARF	Homo_sapiens	TRUE	233	NA	NA	TRUE
3.76216	0.627145	2.87864	0.0145904	0.475245	8.28654	0.0145904	NR_046289.1_at	100289092	LOC100289092	uncharacterized LOC100289092	16p11.2	ENSG00000260442	NA	Homo_sapiens	TRUE	8	NA	NA	TRUE
3.76216	0.627145	2.87864	0.0145904	0.475245	8.28654	0.0145904	NR_046290.1_at	100289092	LOC100289092	uncharacterized LOC100289092	16p11.2	ENSG00000260442	NA	Homo_sapiens	TRUE	8	NA	NA	TRUE
3.76755	1.39498	2.88112	0.0145249	0.475245	8.30084	0.0145249	XR_108934.1_at	158295	MGC24103	uncharacterized MGC24103	9p22.3	NA	NA	Homo_sapiens	TRUE	14	NA	NA	TRUE
5.26714	2.21781	2.88053	0.0145404	0.475245	8.29744	0.0145404	XR_110299.1_at	100506948	LOC100506948	uncharacterized LOC100506948	-	ENSG00000224078	NA	Homo_sapiens	TRUE	23	NA	NA	TRUE
5.26714	2.21781	2.88053	0.0145404	0.475245	8.29744	0.0145404	XR_111482.1_at	100506948	LOC100506948	uncharacterized LOC100506948	-	ENSG00000224078	NA	Homo_sapiens	TRUE	23	NA	NA	TRUE
6.44822	0.425452	2.87638	0.0146501	0.476	8.27356	0.0146501	NM_002749.3_at	5598	MAPK7	mitogen-activated protein kinase 7	17p11.2	ENSG00000166484	BMK1 ERK4 ERK5 PRKM7	Homo_sapiens	TRUE	47	NA	NA	TRUE
8.57061	-0.845518	-2.87631	0.014652	0.476	8.27316	0.014652	NR_002822.3_at	389538	MGC72080	MGC72080 pseudogene	7q21.3	NA	NA	Homo_sapiens	TRUE	7	NA	NA	TRUE
7.26289	0.639253	2.8753	0.0146788	0.476498	8.26735	0.0146788	NR_038422.2_at	5300	PIN1	peptidylprolyl cis/trans isomerase, NIMA-interacting 1	19p13	ENSG00000127445	DOD UBL5	Homo_sapiens	TRUE	35	NA	NA	TRUE
4.89503	1.29812	2.87138	0.0147834	0.477602	8.24484	0.0147834	NM_001079907.1_at	55422	ZNF331	zinc finger protein 331	19q13.42	ENSG00000130844	RITA ZNF361 ZNF463	Homo_sapiens	TRUE	44	NA	NA	TRUE
6.77297	0.515972	2.871	0.0147937	0.477602	8.24265	0.0147937	NM_001082486.1_at	65057	ACD	adrenocortical dysplasia homolog (mouse)	16q22.1	ENSG00000102977	PIP1 PTOP TINT1 TPP1	Homo_sapiens	TRUE	62	NA	NA	TRUE
7.35595	-2.28563	-2.87317	0.0147355	0.477602	8.25513	0.0147355	NM_002534.2_at	4938	OAS1	2'-5'-oligoadenylate synthetase 1, 40/46kDa	12q24.2	ENSG00000089127	IFI-4 OIAS OIASI	Homo_sapiens	TRUE	43	NA	NA	TRUE
6.77297	0.515972	2.871	0.0147937	0.477602	8.24265	0.0147937	NM_022914.2_at	65057	ACD	adrenocortical dysplasia homolog (mouse)	16q22.1	ENSG00000102977	PIP1 PTOP TINT1 TPP1	Homo_sapiens	TRUE	62	NA	NA	TRUE
6.73003	-0.898207	-2.8728	0.0147455	0.477602	8.253	0.0147455	NM_030930.2_at	81622	UNC93B1	unc-93 homolog B1 (C. elegans)	11q13	ENSG00000110057 LRG_123	IIAE1 UNC93 UNC93B Unc-93B1	Homo_sapiens	TRUE	49	NA	NA	TRUE
5.14621	0.620405	2.87208	0.0147648	0.477602	8.24884	0.0147648	NR_038362.1_at	25850	ZNF345	zinc finger protein 345	19q13.12	ENSG00000251247	HZF10	Homo_sapiens	TRUE	18	NA	NA	TRUE
4.83216	2.01903	2.8714	0.014783	0.477602	8.24494	0.014783	XR_132821.1_at	441402	LOC441402	contactin associated protein-like 3 pseudogene	9p13.1	NA	NA	Homo_sapiens	TRUE	3	NA	NA	TRUE
7.71211	-0.852128	-2.86891	0.01485	0.478713	8.23063	0.01485	NM_001171946.1_at	23353	SUN1	Sad1 and UNC84 domain containing 1	7p22.3	ENSG00000164828	UNC84A	Homo_sapiens	TRUE	38	NA	NA	TRUE
7.90576	0.445216	2.86886	0.0148513	0.478713	8.23035	0.0148513	NM_024348.2_at	11258	DCTN3	dynactin 3 (p22)	9p13	ENSG00000137100	DCTN-22 DCTN22	Homo_sapiens	TRUE	33	NA	NA	TRUE
6.22808	1.22291	2.86646	0.0149159	0.478953	8.21662	0.0149159	NM_001126132.1_at	7138	TNNT1	troponin T type 1 (skeletal, slow)	19q13.4	ENSG00000105048	ANM STNT TNT TNTS	Homo_sapiens	TRUE	42	NA	NA	TRUE
5.47267	0.499954	2.86607	0.0149264	0.478953	8.21438	0.0149264	NM_001143778.1_at	55616	ASAP3	ArfGAP with SH3 domain, ankyrin repeat and PH domain 3	1p36.12	ENSG00000088280	ACAP4 CENTB6 DDEFL1 UPLC1	Homo_sapiens	TRUE	152	NA	NA	TRUE
6.55022	-0.824996	-2.86601	0.0149282	0.478953	8.21401	0.0149282	NM_001204414.1_at	64129	TINAGL1	tubulointerstitial nephritis antigen-like 1	1p35.2	ENSG00000142910	ARG1 LCN7 LIECG3 TINAGRP	Homo_sapiens	TRUE	57	NA	NA	TRUE
6.37617	-1.82496	-2.86688	0.0149048	0.478953	8.21898	0.0149048	NM_003360.3_at	7368	UGT8	UDP glycosyltransferase 8	4q26	ENSG00000174607	CGT UGT4	Homo_sapiens	TRUE	30	NA	NA	TRUE
7.7572	0.49246	2.86739	0.0148909	0.478953	8.22193	0.0148909	NR_046418.1_at	5119	CHMP1A	charged multivesicular body protein 1A	16q24.3	ENSG00000131165	CHMP1 PCOLN3 PRSM1 VPS46-1 VPS46A	Homo_sapiens	TRUE	38	NA	NA	TRUE
5.11131	0.482975	2.8666	0.0149122	0.478953	8.21741	0.0149122	XR_132665.1_at	NA	NA	NA	NA	NA	NA	Homo_sapiens	FALSE	6	NA	NA	TRUE
8.42402	1.14045	2.86417	0.0149781	0.479068	8.20346	0.0149781	NM_001136025.3_at	5358	PLS3	plastin 3	Xq23	ENSG00000102024	T-plastin	Homo_sapiens	TRUE	89	NA	NA	TRUE
6.72313	-0.53369	-2.86437	0.0149726	0.479068	8.20461	0.0149726	NM_001161407.1_at	54602	NDFIP2	Nedd4 family interacting protein 2	13q31.1	ENSG00000102471	N4WBP5A	Homo_sapiens	TRUE	59	NA	NA	TRUE
7.643	1.86684	2.86455	0.0149679	0.479068	8.20562	0.0149679	NM_001425.2_at	2014	EMP3	epithelial membrane protein 3	19q13.3	ENSG00000142227	YMP	Homo_sapiens	TRUE	32	NA	NA	TRUE
6.33662	-0.733034	-2.86484	0.0149598	0.479068	8.20733	0.0149598	NM_015058.1_at	23078	VWA8	von Willebrand factor A domain containing 8	13q14.11	ENSG00000102763	KIAA0564	Homo_sapiens	TRUE	210	NA	NA	TRUE
6.80952	-1.38338	-2.85908	0.0151169	0.479326	8.17435	0.0151169	NM_001102426.1_at	11138	TBC1D8	TBC1 domain family, member 8 (with GRAM domain)	2q11.2	ENSG00000204634	AD3 HBLP1 TBC1D8A VRP	Homo_sapiens	TRUE	99	NA	NA	TRUE
6.6164	0.804728	2.85755	0.0151589	0.479326	8.1656	0.0151589	NM_001126181.1_at	4900	NRGN	neurogranin (protein kinase C substrate, RC3)	11q24	ENSG00000154146	RC3 hng	Homo_sapiens	TRUE	17	NA	NA	TRUE
5.66291	0.611066	2.86072	0.015072	0.479326	8.18372	0.015072	NM_001173476.1_at	10290	SPEG	SPEG complex locus	2q35	ENSG00000072195	APEG-1 APEG1 BPEG SPEGalpha SPEGbeta	Homo_sapiens	TRUE	26	NA	NA	TRUE
8.13912	-0.675488	-2.85951	0.0151052	0.479326	8.17678	0.0151052	NM_001199982.1_at	4719	NDUFS1	NADH dehydrogenase (ubiquinone) Fe-S protein 1, 75kDa (NADH-coenzyme Q reductase)	2q33-q34	ENSG00000023228	CI-75Kd CI-75k PRO1304	Homo_sapiens	TRUE	83	NA	NA	TRUE
7.43808	-0.724944	-2.86098	0.0150649	0.479326	8.1852	0.0150649	NM_001204298.1_at	144348	ZNF664	zinc finger protein 664	12q24.31	ENSG00000179195	ZFOC1 ZNF176	Homo_sapiens	TRUE	39	NA	NA	TRUE
8.75474	-0.517542	-2.86315	0.0150058	0.479326	8.19763	0.0150058	NM_004893.2_at	9555	H2AFY	H2A histone family, member Y	5q31.1	ENSG00000113648	H2A.y H2A/y H2AF12M H2AFJ MACROH2A1.1 mH2A1 macroH2A1.2	Homo_sapiens	TRUE	42	NA	NA	TRUE
6.6164	0.804728	2.85755	0.0151589	0.479326	8.1656	0.0151589	NM_006176.2_at	4900	NRGN	neurogranin (protein kinase C substrate, RC3)	11q24	ENSG00000154146	RC3 hng	Homo_sapiens	TRUE	17	NA	NA	TRUE
5.88491	-0.774974	-2.85751	0.01516	0.479326	8.16535	0.01516	NM_017688.2_at	54836	BSPRY	B-box and SPRY domain containing	9q32	ENSG00000119411	NA	Homo_sapiens	TRUE	39	NA	NA	TRUE
5.59739	-0.455894	-2.86204	0.0150361	0.479326	8.19125	0.0150361	NM_017704.2_at	54851	ANKRD49	ankyrin repeat domain 49	11q21	ENSG00000168876	FGIF GBIF	Homo_sapiens	TRUE	21	NA	NA	TRUE
6.53896	1.33762	2.85898	0.0151197	0.479326	8.17376	0.0151197	NM_139048.2_at	6596	HLTF	helicase-like transcription factor	3q25.1-q26.1	ENSG00000071794	HIP116 HIP116A HLTF1 RNF80 SMARCA3 SNF2L3 ZBU1	Homo_sapiens	TRUE	112	NA	NA	TRUE
3.91153	0.542153	2.85797	0.0151473	0.479326	8.168	0.0151473	NR_047550.1_at	100506082	LOC100506082	uncharacterized LOC100506082	-	ENSG00000254480	NA	Homo_sapiens	TRUE	7	NA	NA	TRUE
3.61224	0.388088	2.86132	0.0150555	0.479326	8.18718	0.0150555	XR_109479.1_at	84322	C18orf12	chromosome 18 open reading frame 12	18q21.1	NA	HEIL1 HsT2508	Homo_sapiens	TRUE	4	NA	NA	TRUE
3.91153	0.542153	2.85797	0.0151473	0.479326	8.168	0.0151473	XR_111147.1_at	NA	NA	NA	NA	NA	NA	Homo_sapiens	FALSE	7	NA	NA	TRUE
3.76653	-1.13055	-2.85944	0.015107	0.479326	8.17641	0.015107	XR_111423.1_at	100506110	LOC100506110	uncharacterized LOC100506110	-	NA	NA	Homo_sapiens	TRUE	6	NA	NA	TRUE
3.61224	0.388088	2.86132	0.0150555	0.479326	8.18718	0.0150555	XR_111782.1_at	84322	C18orf12	chromosome 18 open reading frame 12	18q21.1	NA	HEIL1 HsT2508	Homo_sapiens	TRUE	4	NA	NA	TRUE
3.99234	0.402524	2.85648	0.0151882	0.479851	8.15949	0.0151882	NM_173553.1_at	205860	TRIML2	tripartite motif family-like 2	4q35.2	ENSG00000179046	SPRYD6	Homo_sapiens	TRUE	37	NA	NA	TRUE
5.30564	0.602344	2.85544	0.0152169	0.480022	8.15356	0.0152169	NM_001257322.1_at	322	APBB1	amyloid beta (A4) precursor protein-binding, family B, member 1 (Fe65)	11p15	ENSG00000166313	FE65 MGC:9072 RIR	Homo_sapiens	TRUE	44	NA	NA	TRUE
6.14832	0.486892	2.85554	0.0152142	0.480022	8.15412	0.0152142	NM_020713.1_at	57473	ZNF512B	zinc finger protein 512B	20q13.33	ENSG00000196700	GM632	Homo_sapiens	TRUE	96	NA	NA	TRUE
3.81113	-0.421262	-2.84412	0.0155326	0.48012	8.089	0.0155326	NM_000370.3_at	7274	TTPA	tocopherol (alpha) transfer protein	8q12.3	ENSG00000137561	ATTP AVED TTP1 alphaTTP	Homo_sapiens	TRUE	31	NA	NA	TRUE
7.12132	-2.01548	-2.85266	0.0152938	0.48012	8.13768	0.0152938	NM_001005242.2_at	5318	PKP2	plakophilin 2	12p11	ENSG00000057294	ARVD9	Homo_sapiens	TRUE	62	NA	NA	TRUE
3.92004	0.484989	2.84279	0.01557	0.48012	8.08145	0.01557	NM_001029860.3_at	286151	FBXO43	F-box protein 43	8q22.2	ENSG00000156509	EMI2 ERP1 FBX43	Homo_sapiens	TRUE	40	NA	NA	TRUE
5.73254	-1.10778	-2.84831	0.0154149	0.48012	8.11288	0.0154149	NM_001033910.2_at	7188	TRAF5	TNF receptor-associated factor 5	1q32	ENSG00000082512	MGC:39780 RNF84	Homo_sapiens	TRUE	60	NA	NA	TRUE
6.28916	0.70191	2.84754	0.0154365	0.48012	8.10848	0.0154365	NM_001077418.1_at	79583	TMEM231	transmembrane protein 231	16q23.1	ENSG00000205084	ALYE870 PRO1886	Homo_sapiens	TRUE	19	NA	NA	TRUE
8.20774	-0.777156	-2.84203	0.0155915	0.48012	8.07712	0.0155915	NM_001077441.1_at	9774	BCLAF1	BCL2-associated transcription factor 1	6q22-q23	ENSG00000029363	BTF bK211L9.1	Homo_sapiens	TRUE	61	NA	NA	TRUE
4.04069	-1.43275	-2.84669	0.0154601	0.48012	8.10367	0.0154601	NM_001114086.1_at	53405	CLIC5	chloride intracellular channel 5	6p12.3	ENSG00000112782	MST130 MSTP130	Homo_sapiens	TRUE	69	NA	NA	TRUE
7.16839	0.442744	2.84288	0.0155674	0.48012	8.08197	0.0155674	NM_001136053.1_at	131601	TPRA1	transmembrane protein, adipocyte asscociated 1	3q21.2	ENSG00000163870	GPR175 TMEM227 TPRA40	Homo_sapiens	TRUE	53	NA	NA	TRUE
6.14665	-0.72332	-2.85475	0.0152359	0.48012	8.14962	0.0152359	NM_001142782.1_at	260425	MAGI3	membrane associated guanylate kinase, WW and PDZ domain containing 3	1p12-p11.2	ENSG00000081026	MAGI-3 RP4-730K3.1 dJ730K3.2	Homo_sapiens	TRUE	92	NA	NA	TRUE
2.8395	0.387018	2.84656	0.0154638	0.48012	8.10292	0.0154638	NM_001159293.1_at	100129842	ZNF737	zinc finger protein 737	19p12	ENSG00000262578 ENSG00000237440	ZNF102	Homo_sapiens	TRUE	45	NA	NA	TRUE
9.89622	-0.531759	-2.84589	0.0154826	0.48012	8.09911	0.0154826	NM_001207.4_at	689	BTF3	basic transcription factor 3	5q13.2	ENSG00000145741	BETA-NAC BTF3a BTF3b NACB	Homo_sapiens	TRUE	13	NA	NA	TRUE
4.19812	-0.480112	-2.84337	0.0155536	0.48012	8.08475	0.0155536	NM_001253791.1_at	440335	LOC440335	uncharacterized LOC440335	16p13.3	NA	NA	Homo_sapiens	TRUE	28	NA	NA	TRUE
7.54686	0.976439	2.84356	0.0155482	0.48012	8.08584	0.0155482	NM_003532.2_at	8353	HIST1H3E	histone cluster 1, H3e	6p22.1	ENSG00000203813 ENSG00000182572 ENSG00000197153 ENSG00000198366 ENSG00000124693 ENSG00000196532 ENSG00000197409 ENSG00000196966 ENSG00000256316 ENSG00000256018	H3.1 H3/d H3FD	Homo_sapiens	TRUE	4	NA	NA	TRUE
4.5808	-2.92745	-2.84729	0.0154434	0.48012	8.10708	0.0154434	NM_004363.2_at	1048	CEACAM5	carcinoembryonic antigen-related cell adhesion molecule 5	19q13.1-q13.2	ENSG00000105388	CD66e CEA	Homo_sapiens	TRUE	71	NA	NA	TRUE
5.64516	-1.72219	-2.84516	0.0155033	0.48012	8.09492	0.0155033	NM_004655.3_at	8313	AXIN2	axin 2	17q23-q24	ENSG00000168646	AXIL	Homo_sapiens	TRUE	68	NA	NA	TRUE
7.02261	-1.62059	-2.84972	0.0153756	0.48012	8.12089	0.0153756	NM_005558.3_at	3898	LAD1	ladinin 1	1q25.1-q32.3	ENSG00000159166	LadA	Homo_sapiens	TRUE	48	NA	NA	TRUE
8.20774	-0.777156	-2.84203	0.0155915	0.48012	8.07712	0.0155915	NM_014739.2_at	9774	BCLAF1	BCL2-associated transcription factor 1	6q22-q23	ENSG00000029363	BTF bK211L9.1	Homo_sapiens	TRUE	61	NA	NA	TRUE
8.08375	-0.537078	-2.84783	0.0154282	0.48012	8.11016	0.0154282	NM_030808.4_at	81565	NDEL1	nudE nuclear distribution E homolog (A. nidulans)-like 1	17p13.1	ENSG00000166579	EOPA MITAP1 NUDEL	Homo_sapiens	TRUE	51	NA	NA	TRUE
4.72539	0.583917	2.846	0.0154796	0.48012	8.09971	0.0154796	NM_032407.1_at	56097	PCDHGC5	protocadherin gamma subfamily C, 5	5q31	ENSG00000240764	PCDH-GAMMA-C5	Homo_sapiens	TRUE	36	NA	NA	TRUE
5.67384	-0.871622	-2.8485	0.0154097	0.48012	8.11393	0.0154097	NM_033091.2_at	89122	TRIM4	tripartite motif containing 4	7q22-q31.1	ENSG00000146833	RNF87	Homo_sapiens	TRUE	57	NA	NA	TRUE
6.08849	-0.59119	-2.85117	0.0153353	0.48012	8.12915	0.0153353	NM_033414.2_at	90441	ZNF622	zinc finger protein 622	5p15.1	ENSG00000173545	ZPR9	Homo_sapiens	TRUE	30	NA	NA	TRUE
5.54452	-0.84777	-2.84327	0.0155563	0.48012	8.08421	0.0155563	NM_053055.4_at	117145	THEM4	thioesterase superfamily member 4	1q21	ENSG00000159445	CTMP	Homo_sapiens	TRUE	53	NA	NA	TRUE
6.49037	0.771132	2.84326	0.0155567	0.48012	8.08413	0.0155567	NM_144489.2_at	5998	RGS3	regulator of G-protein signaling 3	9q32	ENSG00000138835	C2PA PDZ-RGS3 RGP3	Homo_sapiens	TRUE	35	NA	NA	TRUE
7.33626	-0.626629	-2.85089	0.0153429	0.48012	8.12759	0.0153429	NM_147128.3_at	223082	ZNRF2	zinc and ring finger 2	7p14.3	ENSG00000180233	RNF202	Homo_sapiens	TRUE	33	NA	NA	TRUE
6.60358	-0.700042	-2.8523	0.0153039	0.48012	8.1356	0.0153039	NM_173551.3_at	203286	ANKS6	ankyrin repeat and sterile alpha motif domain containing 6	9q22.33	ENSG00000165138	ANKRD14 SAMD6	Homo_sapiens	TRUE	88	NA	NA	TRUE
4.76072	-0.912438	-2.84916	0.0153911	0.48012	8.11773	0.0153911	NM_181505.3_at	84152	PPP1R1B	protein phosphatase 1, regulatory (inhibitor) subunit 1B	17q12	ENSG00000131771	DARPP-32 DARPP32	Homo_sapiens	TRUE	38	NA	NA	TRUE
7.6506	0.859754	2.84568	0.0154885	0.48012	8.09791	0.0154885	NM_181833.2_at	4771	NF2	neurofibromin 2 (merlin)	22q12.2	ENSG00000186575	ACN BANF SCH	Homo_sapiens	TRUE	46	NA	NA	TRUE
5.90787	0.337488	2.84713	0.0154479	0.48012	8.10616	0.0154479	NR_002786.1_at	152302	CIDECP	cell death-inducing DFFA-like effector c pseudogene	3p25.3	ENSG00000186162	CICE	Homo_sapiens	TRUE	14	NA	NA	TRUE
8.05138	-0.746812	-2.85296	0.0152857	0.48012	8.13936	0.0152857	NR_036658.1_at	441951	ZNFX1-AS1	ZNFX1 antisense RNA 1	20q13.13	ENSG00000177410	C20orf199 HSUP1 HSUP2 NCRNA00275 ZFAS1	Homo_sapiens	TRUE	45	NA	NA	TRUE
7.89689	-0.784793	-2.85376	0.0152633	0.48012	8.14397	0.0152633	NR_045018.1_at	25875	LETMD1	LETM1 domain containing 1	12q13.12	ENSG00000050426	1110019O13Rik HCCR-1 HCCR-2 HCCR1 HCRR-2	Homo_sapiens	TRUE	52	NA	NA	TRUE
2.91684	0.319029	2.8524	0.0153011	0.48012	8.13618	0.0153011	XR_109006.1_at	100507163	LOC100507163	uncharacterized LOC100507163	-	ENSG00000230014	NA	Homo_sapiens	TRUE	12	NA	NA	TRUE
2.91684	0.319029	2.8524	0.0153011	0.48012	8.13618	0.0153011	XR_111039.1_at	100507163	LOC100507163	uncharacterized LOC100507163	-	ENSG00000230014	NA	Homo_sapiens	TRUE	12	NA	NA	TRUE
4.23298	1.35657	2.84111	0.0156175	0.480206	8.0719	0.0156175	NM_001167917.1_at	79674	VEPH1	ventricular zone expressed PH domain homolog 1 (zebrafish)	3q24-q25	ENSG00000197415	MELT VEPH	Homo_sapiens	TRUE	21	NA	NA	TRUE
6.52413	-0.701866	-2.84142	0.0156086	0.480206	8.07369	0.0156086	NM_001204366.1_at	4258	MGST2	microsomal glutathione S-transferase 2	4q28.3	ENSG00000085871	GST2 MGST-II	Homo_sapiens	TRUE	36	NA	NA	TRUE
7.23808	-0.608656	-2.83955	0.0156617	0.480982	8.06304	0.0156617	NM_001270449.1_at	89910	UBE3B	ubiquitin protein ligase E3B	12q24.11	ENSG00000151148	NA	Homo_sapiens	TRUE	48	NA	NA	TRUE
7.03735	-0.54363	-2.8394	0.015666	0.480982	8.06218	0.015666	NR_033819.1_at	3551	IKBKB	inhibitor of kappa light polypeptide gene enhancer in B-cells, kinase beta	8p11.2	ENSG00000104365	IKK-beta IKK2 IKKB NFKBIKB	Homo_sapiens	TRUE	112	NA	NA	TRUE
6.83109	0.679	2.83844	0.0156933	0.481464	8.05672	0.0156933	NM_001136191.2_at	25959	KANK2	KN motif and ankyrin repeat domains 2	19p13.2	ENSG00000197256	ANKRD25 MXRA3 SIP	Homo_sapiens	TRUE	101	NA	NA	TRUE
6.95549	0.721214	2.8366	0.0157457	0.482142	8.04629	0.0157457	NM_016609.3_at	51310	SLC22A17	solute carrier family 22, member 17	14q11.2	ENSG00000092096	24p3R BOCT BOIT NGALR NGALR2 NGALR3 hBOIT	Homo_sapiens	TRUE	68	NA	NA	TRUE
6.24922	-1.16505	-2.83715	0.0157299	0.482142	8.04942	0.0157299	NM_152284.3_at	92421	CHMP4C	charged multivesicular body protein 4C	8q21.13	ENSG00000164695	SNF7-3 Shax3 VPS32C	Homo_sapiens	TRUE	31	NA	NA	TRUE
7.16268	-0.476713	-2.83643	0.0157504	0.482142	8.04535	0.0157504	NR_052016.1_at	57798	GATAD1	GATA zinc finger domain containing 1	7q21-q22	ENSG00000157259	CMD2B ODAG RG083M05.2	Homo_sapiens	TRUE	50	NA	NA	TRUE
6.41269	1.34232	2.83499	0.0157915	0.482593	8.03719	0.0157915	NM_177948.2_at	51566	ARMCX3	armadillo repeat containing, X-linked 3	Xq22.1	ENSG00000102401	ALEX3 dJ545K15.2	Homo_sapiens	TRUE	53	NA	NA	TRUE
5.64128	0.703082	2.83526	0.0157839	0.482593	8.03871	0.0157839	NR_033712.1_at	57212	TP73-AS1	TP73 antisense RNA 1	1p36.32	ENSG00000227372	KIAA0495 PDAM	Homo_sapiens	TRUE	71	NA	NA	TRUE
4.16506	-0.499297	-2.83469	0.0158001	0.482593	8.03549	0.0158001	XM_036729.8_at	373856	USP41	ubiquitin specific peptidase 41	22q11.21	ENSG00000161133	NA	Homo_sapiens	TRUE	4	NA	NA	TRUE
7.0844	-0.532759	-2.83374	0.0158274	0.483068	8.0301	0.0158274	NM_001556.2_at	3551	IKBKB	inhibitor of kappa light polypeptide gene enhancer in B-cells, kinase beta	8p11.2	ENSG00000104365	IKK-beta IKK2 IKKB NFKBIKB	Homo_sapiens	TRUE	116	NA	NA	TRUE
6.38548	-0.710032	-2.83221	0.0158715	0.484056	8.0214	0.0158715	NM_020898.2_at	57658	CALCOCO1	calcium binding and coiled-coil domain 1	12q13.13	ENSG00000012822	Cocoa calphoglin	Homo_sapiens	TRUE	70	NA	NA	TRUE
4.68223	-0.631992	-2.83054	0.0159196	0.484595	8.01195	0.0159196	NM_001042399.1_at	51134	CCDC41	coiled-coil domain containing 41	12q22	ENSG00000173588	NY-REN-58	Homo_sapiens	TRUE	87	NA	NA	TRUE
3.88428	-2.15672	-2.82956	0.0159477	0.484595	8.00643	0.0159477	NM_001207015.1_at	5801	PTPRR	protein tyrosine phosphatase, receptor type, R	12q15	ENSG00000153233	EC-PTP PCPTP1 PTP-SL PTPBR7 PTPRQ	Homo_sapiens	TRUE	72	NA	NA	TRUE
6.47097	-0.57021	-2.82965	0.0159452	0.484595	8.00692	0.0159452	NM_006609.4_at	10746	MAP3K2	mitogen-activated protein kinase kinase kinase 2	2q14.3	ENSG00000169967	MEKK2 MEKK2B	Homo_sapiens	TRUE	95	NA	NA	TRUE
5.3075	0.667998	2.83027	0.0159273	0.484595	8.01044	0.0159273	XR_132652.1_at	NA	NA	NA	NA	NA	NA	Homo_sapiens	FALSE	19	NA	NA	TRUE
5.3075	0.667998	2.83027	0.0159273	0.484595	8.01044	0.0159273	XR_133175.1_at	NA	NA	NA	NA	NA	NA	Homo_sapiens	FALSE	19	NA	NA	TRUE
5.22306	-1.01457	-2.81405	0.0164026	0.485234	7.91886	0.0164026	NM_001042685.1_at	284194	LGALS9B	lectin, galactoside-binding, soluble, 9B	17p11.2	ENSG00000170298	NA	Homo_sapiens	TRUE	4	NA	NA	TRUE
4.93168	1.28018	2.81207	0.0164614	0.485234	7.90774	0.0164614	NM_001079906.1_at	55422	ZNF331	zinc finger protein 331	19q13.42	ENSG00000130844	RITA ZNF361 ZNF463	Homo_sapiens	TRUE	44	NA	NA	TRUE
6.15318	-1.73826	-2.82493	0.0160822	0.485234	7.98023	0.0160822	NM_001128174.1_at	7368	UGT8	UDP glycosyltransferase 8	4q26	ENSG00000174607	CGT UGT4	Homo_sapiens	TRUE	35	NA	NA	TRUE
6.31274	0.760421	2.81219	0.0164578	0.485234	7.90842	0.0164578	NM_001134870.1_at	170954	PPP1R18	protein phosphatase 1, regulatory subunit 18	6p21.3	ENSG00000146112 ENSG00000230341 ENSG00000229998 ENSG00000236428 ENSG00000234000 ENSG00000206485 ENSG00000231247 ENSG00000225060	HKMT1098 KIAA1949	Homo_sapiens	TRUE	53	NA	NA	TRUE
6.70617	-0.649722	-2.82598	0.0160518	0.485234	7.98614	0.0160518	NM_001145152.1_at	137492	VPS37A	vacuolar protein sorting 37 homolog A (S. cerevisiae)	8p22	ENSG00000155975	HCRP1 PQBP2 SPG53	Homo_sapiens	TRUE	45	NA	NA	TRUE
5.79618	0.526708	2.82675	0.0160293	0.485234	7.99051	0.0160293	NM_001164637.1_at	284131	ENDOV	endonuclease V	17q25.3	ENSG00000173818	NA	Homo_sapiens	TRUE	35	NA	NA	TRUE
6.9054	0.51902	2.8114	0.0164813	0.485234	7.90399	0.0164813	NM_001165895.1_at	51293	CD320	CD320 molecule	19p13.3-p13.2	ENSG00000167775	8D6 8D6A TCBLR	Homo_sapiens	TRUE	26	NA	NA	TRUE
7.54855	-0.40743	-2.81203	0.0164626	0.485234	7.90751	0.0164626	NM_001184971.1_at	11252	PACSIN2	protein kinase C and casein kinase substrate in neurons 2	22q13.2-q13.33	ENSG00000100266	SDPII	Homo_sapiens	TRUE	48	NA	NA	TRUE
7.0701	-0.52383	-2.82385	0.0161139	0.485234	7.97411	0.0161139	NM_001190720.2_at	3551	IKBKB	inhibitor of kappa light polypeptide gene enhancer in B-cells, kinase beta	8p11.2	ENSG00000104365	IKK-beta IKK2 IKKB NFKBIKB	Homo_sapiens	TRUE	112	NA	NA	TRUE
6.9457	-0.610766	-2.82816	0.0159884	0.485234	7.99847	0.0159884	NM_001203246.1_at	65056	GPBP1	GC-rich promoter binding protein 1	5q11.2	ENSG00000062194	GPBP SSH6 VASCULIN	Homo_sapiens	TRUE	71	NA	NA	TRUE
7.05912	-0.53669	-2.82261	0.0161499	0.485234	7.96715	0.0161499	NM_001242778.1_at	3551	IKBKB	inhibitor of kappa light polypeptide gene enhancer in B-cells, kinase beta	8p11.2	ENSG00000104365	IKK-beta IKK2 IKKB NFKBIKB	Homo_sapiens	TRUE	112	NA	NA	TRUE
5.97586	0.545915	2.82307	0.0161365	0.485234	7.96973	0.0161365	NM_001242821.1_at	54849	DEF8	differentially expressed in FDCP 8 homolog (mouse)	16q24.3	ENSG00000140995	NA	Homo_sapiens	TRUE	21	NA	NA	TRUE
5.79507	0.480969	2.81809	0.0162828	0.485234	7.94164	0.0162828	NM_001256599.1_at	80128	TRIM46	tripartite motif containing 46	1q22	ENSG00000163462	GENEY TRIFIC	Homo_sapiens	TRUE	60	NA	NA	TRUE
5.79507	0.480969	2.81809	0.0162828	0.485234	7.94164	0.0162828	NM_001256600.1_at	80128	TRIM46	tripartite motif containing 46	1q22	ENSG00000163462	GENEY TRIFIC	Homo_sapiens	TRUE	60	NA	NA	TRUE
6.19292	0.632286	2.8262	0.0160452	0.485234	7.98741	0.0160452	NM_001256716.1_at	352909	DNAAF3	dynein, axonemal, assembly factor 3	19q13.4	ENSG00000167646	C19orf51 CILD2 DAB1 PCD PF22	Homo_sapiens	TRUE	78	NA	NA	TRUE
7.23929	-0.616404	-2.81709	0.0163124	0.485234	7.936	0.0163124	NM_001270450.1_at	89910	UBE3B	ubiquitin protein ligase E3B	12q24.11	ENSG00000151148	NA	Homo_sapiens	TRUE	44	NA	NA	TRUE
7.23929	-0.616404	-2.81709	0.0163124	0.485234	7.936	0.0163124	NM_001270451.1_at	89910	UBE3B	ubiquitin protein ligase E3B	12q24.11	ENSG00000151148	NA	Homo_sapiens	TRUE	44	NA	NA	TRUE
6.98835	-0.898697	-2.82777	0.0159996	0.485234	7.99629	0.0159996	NM_001806.3_at	1054	CEBPG	CCAAT/enhancer binding protein (C/EBP), gamma	19q13.11	ENSG00000153879	GPE1BP IG/EBP-1	Homo_sapiens	TRUE	23	NA	NA	TRUE
5.67079	0.51316	2.81674	0.0163228	0.485234	7.93401	0.0163228	NM_002608.2_at	5155	PDGFB	platelet-derived growth factor beta polypeptide	22q13.1	ENSG00000100311	PDGF2 SIS SSV c-sis	Homo_sapiens	TRUE	41	NA	NA	TRUE
8.54507	-0.605462	-2.81318	0.0164283	0.485234	7.914	0.0164283	NM_004663.4_at	8766	RAB11A	RAB11A, member RAS oncogene family	15q22.31	ENSG00000103769	YL8	Homo_sapiens	TRUE	50	NA	NA	TRUE
5.30813	-0.789299	-2.82054	0.0162108	0.485234	7.95543	0.0162108	NM_006314.2_at	10256	CNKSR1	connector enhancer of kinase suppressor of Ras 1	1p36.11	ENSG00000142675	CNK CNK1 KSR	Homo_sapiens	TRUE	82	NA	NA	TRUE
8.19688	-0.634376	-2.81128	0.016485	0.485234	7.9033	0.016485	NM_006887.4_at	678	ZFP36L2	zinc finger protein 36, C3H type-like 2	2p22.3-p21	ENSG00000152518	BRF2 ERF-2 ERF2 RNF162C TIS11D	Homo_sapiens	TRUE	44	NA	NA	TRUE
6.30851	0.780919	2.81372	0.0164122	0.485234	7.91704	0.0164122	NM_007213.1_at	11230	PRAF2	PRA1 domain family, member 2	Xp11.23	ENSG00000243279	NA	Homo_sapiens	TRUE	16	NA	NA	TRUE
5.63743	0.568921	2.81976	0.0162335	0.485234	7.95107	0.0162335	NM_012263.4_at	25809	TTLL1	tubulin tyrosine ligase-like family, member 1	22q13.1	ENSG00000100271	C22orf7 HS323M22B	Homo_sapiens	TRUE	51	NA	NA	TRUE
7.08217	-0.374327	-2.81541	0.016362	0.485234	7.92655	0.016362	NM_014346.2_at	25771	TBC1D22A	TBC1 domain family, member 22A	22q13.3	ENSG00000054611	C22orf4 HSC79E021	Homo_sapiens	TRUE	79	NA	NA	TRUE
7.10695	-0.430588	-2.81171	0.0164722	0.485234	7.9057	0.0164722	NM_014914.4_at	116987	AGAP1	ArfGAP with GTPase domain, ankyrin repeat and PH domain 1	2q37	ENSG00000157985	AGAP-1 CENTG2 GGAP1 cnt-g2	Homo_sapiens	TRUE	91	NA	NA	TRUE
6.66755	-1.28405	-2.81642	0.0163323	0.485234	7.93221	0.0163323	NM_016489.12_at	51251	NT5C3	5'-nucleotidase, cytosolic III	7p14.3	ENSG00000122643	P5'N-1 P5N-1 PN-I PSN1 UMPH UMPH1 cN-III p36	Homo_sapiens	TRUE	11	NA	NA	TRUE
7.20573	-0.718049	-2.81165	0.0164738	0.485234	7.9054	0.0164738	NM_017599.3_at	55591	VEZT	vezatin, adherens junctions transmembrane protein	12q22	ENSG00000028203	VEZATIN	Homo_sapiens	TRUE	62	NA	NA	TRUE
4.78616	-0.734307	-2.82554	0.0160646	0.485234	7.98365	0.0160646	NM_018354.1_at	55321	TMEM74B	transmembrane protein 74B	20p13	ENSG00000125895	C20orf46	Homo_sapiens	TRUE	22	NA	NA	TRUE
6.67012	-0.554624	-2.81995	0.016228	0.485234	7.95212	0.016228	NM_019080.2_at	54602	NDFIP2	Nedd4 family interacting protein 2	13q31.1	ENSG00000102471	N4WBP5A	Homo_sapiens	TRUE	61	NA	NA	TRUE
5.92095	-0.894754	-2.81795	0.016287	0.485234	7.94084	0.016287	NM_024939.2_at	80004	ESRP2	epithelial splicing regulatory protein 2	16q22.1	ENSG00000103067	RBM35B	Homo_sapiens	TRUE	101	NA	NA	TRUE
5.37766	0.70019	2.81557	0.0163575	0.485234	7.92741	0.0163575	NM_025027.3_at	80095	ZNF606	zinc finger protein 606	19q13.4	ENSG00000166704	ZNF328	Homo_sapiens	TRUE	82	NA	NA	TRUE
5.79507	0.480969	2.81809	0.0162828	0.485234	7.94164	0.0162828	NM_025058.4_at	80128	TRIM46	tripartite motif containing 46	1q22	ENSG00000163462	GENEY TRIFIC	Homo_sapiens	TRUE	60	NA	NA	TRUE
4.48222	-1.41346	-2.82388	0.016113	0.485234	7.97428	0.016113	NM_025153.2_at	23120	ATP10B	ATPase, class V, type 10B	5q34	ENSG00000118322	ATPVB	Homo_sapiens	TRUE	116	NA	NA	TRUE
4.57796	0.348917	2.81271	0.0164423	0.485234	7.91135	0.0164423	NM_031856.1_at	56140	PCDHA8	protocadherin alpha 8	5q31	ENSG00000204962	PCDH-ALPHA8	Homo_sapiens	TRUE	15	NA	NA	TRUE
6.59709	-0.650721	-2.8176	0.0162972	0.485234	7.9389	0.0162972	NM_152415.2_at	137492	VPS37A	vacuolar protein sorting 37 homolog A (S. cerevisiae)	8p22	ENSG00000155975	HCRP1 PQBP2 SPG53	Homo_sapiens	TRUE	46	NA	NA	TRUE
5.30813	-0.789299	-2.82054	0.0162108	0.485234	7.95543	0.0162108	NR_023345.1_at	10256	CNKSR1	connector enhancer of kinase suppressor of Ras 1	1p36.11	ENSG00000142675	CNK CNK1 KSR	Homo_sapiens	TRUE	82	NA	NA	TRUE
6.38103	-0.698805	-2.81199	0.0164637	0.485234	7.90731	0.0164637	NR_026554.1_at	57658	CALCOCO1	calcium binding and coiled-coil domain 1	12q13.13	ENSG00000012822	Cocoa calphoglin	Homo_sapiens	TRUE	66	NA	NA	TRUE
5.58237	0.696506	2.82334	0.0161285	0.485234	7.97127	0.0161285	NR_033710.1_at	57212	TP73-AS1	TP73 antisense RNA 1	1p36.32	ENSG00000227372	KIAA0495 PDAM	Homo_sapiens	TRUE	96	NA	NA	TRUE
5.58237	0.696506	2.82334	0.0161285	0.485234	7.97127	0.0161285	NR_033711.1_at	57212	TP73-AS1	TP73 antisense RNA 1	1p36.32	ENSG00000227372	KIAA0495 PDAM	Homo_sapiens	TRUE	96	NA	NA	TRUE
7.20573	-0.718049	-2.81165	0.0164738	0.485234	7.9054	0.0164738	NR_038242.1_at	55591	VEZT	vezatin, adherens junctions transmembrane protein	12q22	ENSG00000028203	VEZATIN	Homo_sapiens	TRUE	62	NA	NA	TRUE
9.62494	-0.478937	-2.82455	0.0160933	0.485234	7.97808	0.0160933	NR_045277.1_at	4666	NACA	nascent polypeptide-associated complex alpha subunit	12q23-q24.1	ENSG00000196531	NACA1	Homo_sapiens	TRUE	16	NA	NA	TRUE
5.92755	0.479731	2.81266	0.0164438	0.485234	7.91108	0.0164438	NR_046329.1_at	80128	TRIM46	tripartite motif containing 46	1q22	ENSG00000163462	GENEY TRIFIC	Homo_sapiens	TRUE	63	NA	NA	TRUE
7.49727	1.03632	2.82562	0.0160621	0.485234	7.98413	0.0160621	XM_003403597.1_at	170954	PPP1R18	protein phosphatase 1, regulatory subunit 18	6p21.3	ENSG00000146112 ENSG00000230341 ENSG00000229998 ENSG00000236428 ENSG00000234000 ENSG00000206485 ENSG00000231247 ENSG00000225060	HKMT1098 KIAA1949	Homo_sapiens	TRUE	16	NA	NA	TRUE
4.78524	-1.20069	-2.81069	0.0165026	0.485405	7.9	0.0165026	NR_039988.1_at	100130899	LOC100130899	uncharacterized LOC100130899	22q13.1	NA	NA	Homo_sapiens	TRUE	28	NA	NA	TRUE
7.00802	0.936524	2.80806	0.0165815	0.485655	7.8852	0.0165815	NM_001252511.1_at	6646	SOAT1	sterol O-acyltransferase 1	1q25	ENSG00000057252	ACACT ACAT ACAT-1 ACAT1 SOAT STAT	Homo_sapiens	TRUE	109	NA	NA	TRUE
5.95998	0.489079	2.80824	0.0165761	0.485655	7.88621	0.0165761	NM_001256601.1_at	80128	TRIM46	tripartite motif containing 46	1q22	ENSG00000163462	GENEY TRIFIC	Homo_sapiens	TRUE	52	NA	NA	TRUE
7.91603	0.631137	2.80932	0.0165437	0.485655	7.89227	0.0165437	NM_003258.4_at	7083	TK1	thymidine kinase 1, soluble	17q23.2-q25.3	ENSG00000167900	TK2	Homo_sapiens	TRUE	50	NA	NA	TRUE
5.52762	-0.798282	-2.80933	0.0165434	0.485655	7.89234	0.0165434	NM_033017.3_at	89122	TRIM4	tripartite motif containing 4	7q22-q31.1	ENSG00000146833	RNF87	Homo_sapiens	TRUE	61	NA	NA	TRUE
3.62439	0.57418	2.80813	0.0165794	0.485655	7.88559	0.0165794	NM_052852.3_at	90649	ZNF486	zinc finger protein 486	19p12	ENSG00000263255 ENSG00000256229	KRBO2	Homo_sapiens	TRUE	25	NA	NA	TRUE
5.76173	0.484502	2.80819	0.0165775	0.485655	7.88595	0.0165775	NR_046327.1_at	80128	TRIM46	tripartite motif containing 46	1q22	ENSG00000163462	GENEY TRIFIC	Homo_sapiens	TRUE	63	NA	NA	TRUE
7.24407	-0.62022	-2.80633	0.0166336	0.486492	7.87548	0.0166336	NM_001243374.1_at	1182	CLCN3	chloride channel, voltage-sensitive 3	4q33	ENSG00000109572	CLC3 ClC-3	Homo_sapiens	TRUE	75	NA	NA	TRUE
6.59183	0.546835	2.80638	0.016632	0.486492	7.87579	0.016632	NM_003926.5_at	53615	MBD3	methyl-CpG binding domain protein 3	19p13.3	ENSG00000071655	NA	Homo_sapiens	TRUE	50	NA	NA	TRUE
5.91702	0.735385	2.80466	0.016684	0.487019	7.86612	0.016684	NM_001145542.1_at	65982	ZSCAN18	zinc finger and SCAN domain containing 18	19q13.43	ENSG00000121413	ZNF447	Homo_sapiens	TRUE	63	NA	NA	TRUE
6.37226	-0.82214	-2.80442	0.0166913	0.487019	7.86476	0.0166913	NM_001242442.1_at	2886	GRB7	growth factor receptor-bound protein 7	17q12	ENSG00000141738	NA	Homo_sapiens	TRUE	71	NA	NA	TRUE
6.67548	0.509582	2.80339	0.0167223	0.487019	7.85902	0.0167223	NM_001242819.1_at	54849	DEF8	differentially expressed in FDCP 8 homolog (mouse)	16q24.3	ENSG00000140995	NA	Homo_sapiens	TRUE	33	NA	NA	TRUE
5.62223	-0.809336	-2.80393	0.0167062	0.487019	7.862	0.0167062	NM_021255.2_at	57161	PELI2	pellino E3 ubiquitin protein ligase family member 2	14q21	ENSG00000139946	NA	Homo_sapiens	TRUE	40	NA	NA	TRUE
6.70075	-0.634784	-2.80442	0.0166914	0.487019	7.86475	0.0166914	NM_024567.3_at	79618	HMBOX1	homeobox containing 1	8p21.1	ENSG00000147421	HNF1LA PBHNF	Homo_sapiens	TRUE	60	NA	NA	TRUE
7.63524	-1.37619	-2.80354	0.0167177	0.487019	7.85986	0.0167177	NR_015370.2_at	114915	EPB41L4A-AS1	EPB41L4A antisense RNA 1	5q22.2	ENSG00000224032	C5orf26 NCRNA00219 TIGA1	Homo_sapiens	TRUE	25	NA	NA	TRUE
5.15126	-1.11753	-2.79919	0.01685	0.487358	7.83549	0.01685	NM_001083924.1_at	79098	C1orf116	chromosome 1 open reading frame 116	1q32.1	ENSG00000182795	SARG	Homo_sapiens	TRUE	47	NA	NA	TRUE
6.96827	0.648049	2.79828	0.0168781	0.487358	7.83035	0.0168781	NM_001145961.1_at	6560	SLC12A4	solute carrier family 12 (potassium/chloride transporters), member 4	16q22.1	ENSG00000124067	KCC1	Homo_sapiens	TRUE	134	NA	NA	TRUE
3.72048	1.09722	2.80133	0.0167849	0.487358	7.84745	0.0167849	NM_001167916.1_at	79674	VEPH1	ventricular zone expressed PH domain homolog 1 (zebrafish)	3q24-q25	ENSG00000197415	MELT VEPH	Homo_sapiens	TRUE	33	NA	NA	TRUE
5.8895	-0.664865	-2.79972	0.0168341	0.487358	7.83842	0.0168341	NM_001251884.1_at	7433	VIPR1	vasoactive intestinal peptide receptor 1	3p22	ENSG00000114812	HVR1 II PACAP-R-2 PACAP-R2 RDC1 V1RG VAPC1 VIP-R-1 VIPR VIRG VPAC1 VPAC1R VPCAP1R	Homo_sapiens	TRUE	60	NA	NA	TRUE
5.04266	1.19785	2.79871	0.0168647	0.487358	7.8328	0.0168647	NM_001253798.1_at	55422	ZNF331	zinc finger protein 331	19q13.42	ENSG00000130844	RITA ZNF361 ZNF463	Homo_sapiens	TRUE	48	NA	NA	TRUE
6.96827	0.648049	2.79828	0.0168781	0.487358	7.83035	0.0168781	NM_005072.4_at	6560	SLC12A4	solute carrier family 12 (potassium/chloride transporters), member 4	16q22.1	ENSG00000124067	KCC1	Homo_sapiens	TRUE	134	NA	NA	TRUE
4.82767	-1.25369	-2.79958	0.0168384	0.487358	7.83763	0.0168384	NM_006853.2_at	11012	KLK11	kallikrein-related peptidase 11	19q13.33	ENSG00000167757	PRSS20 TLSP	Homo_sapiens	TRUE	37	NA	NA	TRUE
8.08355	0.475103	2.80127	0.0167868	0.487358	7.8471	0.0167868	NM_007234.3_at	11258	DCTN3	dynactin 3 (p22)	9p13	ENSG00000137100	DCTN-22 DCTN22	Homo_sapiens	TRUE	28	NA	NA	TRUE
7.26549	-0.668828	-2.79827	0.0168782	0.487358	7.83033	0.0168782	NM_016028.4_at	51111	SUV420H1	suppressor of variegation 4-20 homolog 1 (Drosophila)	11q13.2	ENSG00000110066	CGI85 KMT5B	Homo_sapiens	TRUE	52	NA	NA	TRUE
5.45828	0.490869	2.79842	0.0168736	0.487358	7.83118	0.0168736	NM_017707.3_at	55616	ASAP3	ArfGAP with SH3 domain, ankyrin repeat and PH domain 3	1p36.12	ENSG00000088280	ACAP4 CENTB6 DDEFL1 UPLC1	Homo_sapiens	TRUE	153	NA	NA	TRUE
5.38704	-1.13653	-2.80012	0.0168219	0.487358	7.84065	0.0168219	NM_023938.5_at	79098	C1orf116	chromosome 1 open reading frame 116	1q32.1	ENSG00000182795	SARG	Homo_sapiens	TRUE	59	NA	NA	TRUE
5.58933	-0.626448	-2.79785	0.0168912	0.487358	7.82795	0.0168912	NM_024596.3_at	79648	MCPH1	microcephalin 1	8p23.1	ENSG00000147316	BRIT1 MCT	Homo_sapiens	TRUE	75	NA	NA	TRUE
5.97141	2.12252	2.7976	0.0168989	0.487358	7.82655	0.0168989	NM_057166.4_at	1293	COL6A3	collagen, type VI, alpha 3	2q37	ENSG00000163359	NA	Homo_sapiens	TRUE	193	NA	NA	TRUE
3.66937	-0.809643	-2.79894	0.0168577	0.487358	7.83408	0.0168577	NM_152431.2_at	143689	PIWIL4	piwi-like 4 (Drosophila)	11q21	ENSG00000134627	HIWI2 MIWI2	Homo_sapiens	TRUE	98	NA	NA	TRUE
4.28976	-0.596966	-2.79531	0.016969	0.489037	7.81378	0.016969	NR_046840.1_at	100874374	ARHGEF38-IT1	ARHGEF38 intronic transcript 1 (non-protein coding)	-	ENSG00000249885	NA	Homo_sapiens	TRUE	9	NA	NA	TRUE
3.62532	-1.39379	-2.79453	0.0169931	0.489392	7.80939	0.0169931	NM_001142270.1_at	10170	DHRS9	dehydrogenase/reductase (SDR family) member 9	2q31.1	ENSG00000073737	3ALPHA-HSD RDH-TBE RDH15 RDHL RDHTBE RETSDR8 SDR9C4	Homo_sapiens	TRUE	55	NA	NA	TRUE
5.16089	0.348783	2.78917	0.0171588	0.490701	7.77948	0.0171588	NM_001002901.2_at	127943	FCRLB	Fc receptor-like B	1q23.3	ENSG00000162746	FCRL2 FCRLM2 FCRLY FREB-2 FcRY	Homo_sapiens	TRUE	41	NA	NA	TRUE
7.05742	-1.10555	-2.79037	0.0171216	0.490701	7.78617	0.0171216	NM_001127505.1_at	427	ASAH1	N-acylsphingosine amidohydrolase (acid ceramidase) 1	8p22	ENSG00000104763	AC ACDase ASAH PHP PHP32 SMAPME	Homo_sapiens	TRUE	73	NA	NA	TRUE
5.13951	0.482428	2.78624	0.0172504	0.490701	7.76311	0.0172504	NM_001173978.1_at	283579	C14orf178	chromosome 14 open reading frame 178	14q24.3	ENSG00000197734	NA	Homo_sapiens	TRUE	16	NA	NA	TRUE
6.22475	-1.20182	-2.78777	0.0172025	0.490701	7.77166	0.0172025	NM_001174159.1_at	63898	SH2D4A	SH2 domain containing 4A	8p21.2	ENSG00000104611	PPP1R38 SH2A	Homo_sapiens	TRUE	77	NA	NA	TRUE
6.76612	0.927279	2.78618	0.0172521	0.490701	7.7628	0.0172521	NM_001252512.1_at	6646	SOAT1	sterol O-acyltransferase 1	1q25	ENSG00000057252	ACACT ACAT ACAT-1 ACAT1 SOAT STAT	Homo_sapiens	TRUE	109	NA	NA	TRUE
6.15729	0.611515	2.79124	0.0170947	0.490701	7.79102	0.0170947	NM_001256714.1_at	352909	DNAAF3	dynein, axonemal, assembly factor 3	19q13.4	ENSG00000167646	C19orf51 CILD2 DAB1 PCD PF22	Homo_sapiens	TRUE	79	NA	NA	TRUE
7.48419	0.586802	2.78756	0.017209	0.490701	7.77049	0.017209	NM_004146.5_at	4713	NDUFB7	NADH dehydrogenase (ubiquinone) 1 beta subcomplex, 7, 18kDa	19p13.12	ENSG00000099795	B18 CI-B18	Homo_sapiens	TRUE	20	NA	NA	TRUE
5.44233	-1.5056	-2.78691	0.0172293	0.490701	7.76687	0.0172293	NM_004968.2_at	3382	ICA1	islet cell autoantigen 1, 69kDa	7p22	ENSG00000003147	ICA69 ICAp69	Homo_sapiens	TRUE	82	NA	NA	TRUE
6.88146	0.502847	2.79169	0.0170808	0.490701	7.79352	0.0170808	NM_005886.2_at	10300	KATNB1	katanin p80 (WD repeat containing) subunit B 1	16q21	ENSG00000140854	KAT	Homo_sapiens	TRUE	96	NA	NA	TRUE
5.28614	1.09737	2.7871	0.0172233	0.490701	7.76793	0.0172233	NM_014917.2_at	22854	NTNG1	netrin G1	1p13.3	ENSG00000162631	Lmnt1	Homo_sapiens	TRUE	39	NA	NA	TRUE
7.65786	-0.493282	-2.7905	0.0171177	0.490701	7.78687	0.0171177	NM_022105.4_at	11083	DIDO1	death inducer-obliterator 1	20q13.33	ENSG00000101191	BYE1 C20orf158 DATF-1 DATF1 DIDO2 DIDO3 DIO-1 DIO1 dJ885L7.8	Homo_sapiens	TRUE	46	NA	NA	TRUE
6.54211	0.34861	2.78823	0.0171881	0.490701	7.77424	0.0171881	NM_022167.2_at	64132	XYLT2	xylosyltransferase II	17q21.33	ENSG00000015532	PXYLT2 XT-II XT2 xylT-II	Homo_sapiens	TRUE	63	NA	NA	TRUE
3.84303	0.374178	2.78625	0.0172501	0.490701	7.76316	0.0172501	NM_024812.2_at	79870	BAALC	brain and acute leukemia, cytoplasmic	8q22.3	ENSG00000164929	NA	Homo_sapiens	TRUE	29	NA	NA	TRUE
5.49072	-0.541315	-2.78866	0.0171748	0.490701	7.77662	0.0171748	NM_031220.3_at	83394	PITPNM3	PITPNM family member 3	17p13	ENSG00000091622	CORD5 NIR1 RDGBA3	Homo_sapiens	TRUE	95	NA	NA	TRUE
6.17051	-0.525539	-2.78766	0.017206	0.490701	7.77103	0.017206	NM_144970.2_at	159013	CXorf38	chromosome X open reading frame 38	Xp11.4	ENSG00000185753	NA	Homo_sapiens	TRUE	32	NA	NA	TRUE
5.13951	0.482428	2.78624	0.0172504	0.490701	7.76311	0.0172504	NM_174943.3_at	283579	C14orf178	chromosome 14 open reading frame 178	14q24.3	ENSG00000197734	NA	Homo_sapiens	TRUE	16	NA	NA	TRUE
7.86117	-0.476435	-2.78693	0.0172288	0.490701	7.76696	0.0172288	NR_033684.1_at	283459	GATC	glutamyl-tRNA(Gln) amidotransferase, subunit C homolog (bacterial)	12q24.31	ENSG00000257218 ENSG00000111786	15E1.2	Homo_sapiens	TRUE	40	NA	NA	TRUE
6.88933	0.909524	2.78645	0.0172435	0.490701	7.76433	0.0172435	NR_045530.1_at	6646	SOAT1	sterol O-acyltransferase 1	1q25	ENSG00000057252	ACACT ACAT ACAT-1 ACAT1 SOAT STAT	Homo_sapiens	TRUE	105	NA	NA	TRUE
6.21969	-1.20628	-2.78569	0.0172674	0.490797	7.76008	0.0172674	NM_022071.3_at	63898	SH2D4A	SH2 domain containing 4A	8p21.2	ENSG00000104611	PPP1R38 SH2A	Homo_sapiens	TRUE	77	NA	NA	TRUE
7.22221	0.378846	2.77975	0.0174543	0.493546	7.727	0.0174543	NM_001142646.1_at	131601	TPRA1	transmembrane protein, adipocyte asscociated 1	3q21.2	ENSG00000163870	GPR175 TMEM227 TPRA40	Homo_sapiens	TRUE	47	NA	NA	TRUE
6.85077	0.930447	2.78091	0.0174175	0.493546	7.73348	0.0174175	NM_003101.5_at	6646	SOAT1	sterol O-acyltransferase 1	1q25	ENSG00000057252	ACACT ACAT ACAT-1 ACAT1 SOAT STAT	Homo_sapiens	TRUE	113	NA	NA	TRUE
6.63177	0.429483	2.78006	0.0174443	0.493546	7.72876	0.0174443	NM_003395.2_at	7483	WNT9A	wingless-type MMTV integration site family, member 9A	1q42	ENSG00000143816	WNT14	Homo_sapiens	TRUE	27	NA	NA	TRUE
6.15442	0.391094	2.7798	0.0174527	0.493546	7.72727	0.0174527	NM_004913.2_at	9605	VPS9D1	VPS9 domain containing 1	16q24	ENSG00000075399	ATP-BL C16orf7	Homo_sapiens	TRUE	69	NA	NA	TRUE
5.46338	-1.98093	-2.77977	0.0174537	0.493546	7.72711	0.0174537	NM_005980.2_at	6286	S100P	S100 calcium binding protein P	4p16	ENSG00000163993	MIG9	Homo_sapiens	TRUE	11	NA	NA	TRUE
5.04002	-1.38765	-2.78171	0.0173923	0.493546	7.73792	0.0173923	NM_017654.3_at	54809	SAMD9	sterile alpha motif domain containing 9	7q21.2	ENSG00000205413	C7orf5 DRIF1 NFTC OEF1 OEF2	Homo_sapiens	TRUE	59	NA	NA	TRUE
5.71383	0.484691	2.77958	0.0174596	0.493546	7.72607	0.0174596	NM_021216.4_at	58491	ZNF71	zinc finger protein 71	19q13.4	ENSG00000197951	EZFIT	Homo_sapiens	TRUE	52	NA	NA	TRUE
4.6724	0.344069	2.7802	0.0174401	0.493546	7.7295	0.0174401	NM_031481.1_at	83733	SLC25A18	solute carrier family 25 (glutamate carrier), member 18	22q11.2	ENSG00000182902	GC2	Homo_sapiens	TRUE	58	NA	NA	TRUE
5.49993	2.10603	2.77894	0.0174798	0.49378	7.72252	0.0174798	NM_001014797.2_at	3778	KCNMA1	potassium large conductance calcium-activated channel, subfamily M, alpha member 1	10q22.3	ENSG00000156113	BKTM KCa1.1 MaxiK SAKCA SLO SLO-ALPHA SLO1 bA205K10.1 mSLO1	Homo_sapiens	TRUE	163	NA	NA	TRUE
5.67276	0.34546	2.77738	0.0175292	0.494839	7.71386	0.0175292	XM_001716411.1_at	128322	LOC128322	nuclear transport factor 2-like	1p13.2	ENSG00000102898	NA	Homo_sapiens	TRUE	21	NA	NA	TRUE
6.1428	1.86426	2.7754	0.0175923	0.495942	7.70285	0.0175923	NM_002998.3_at	6383	SDC2	syndecan 2	8q22-q23	ENSG00000169439	CD362 HSPG HSPG1 SYND2	Homo_sapiens	TRUE	53	NA	NA	TRUE
7.64924	-0.63835	-2.77563	0.017585	0.495942	7.70413	0.017585	NM_152437.2_at	144348	ZNF664	zinc finger protein 664	12q24.31	ENSG00000179195	ZFOC1 ZNF176	Homo_sapiens	TRUE	43	NA	NA	TRUE
6.64485	-0.812622	-2.77487	0.0176091	0.496078	7.69992	0.0176091	NM_001204368.1_at	4258	MGST2	microsomal glutathione S-transferase 2	4q28.3	ENSG00000085871	GST2 MGST-II	Homo_sapiens	TRUE	28	NA	NA	TRUE
7.85193	-0.734265	-2.7731	0.0176659	0.497338	7.69007	0.0176659	NR_045019.1_at	25875	LETMD1	LETM1 domain containing 1	12q13.12	ENSG00000050426	1110019O13Rik HCCR-1 HCCR-2 HCCR1 HCRR-2	Homo_sapiens	TRUE	46	NA	NA	TRUE
6.07693	0.636288	2.7712	0.0177267	0.497429	7.67956	0.0177267	NM_001077419.1_at	79583	TMEM231	transmembrane protein 231	16q23.1	ENSG00000205084	ALYE870 PRO1886	Homo_sapiens	TRUE	23	NA	NA	TRUE
5.69863	0.630595	2.77117	0.0177275	0.497429	7.6794	0.0177275	NM_001257325.1_at	322	APBB1	amyloid beta (A4) precursor protein-binding, family B, member 1 (Fe65)	11p15	ENSG00000166313	FE65 MGC:9072 RIR	Homo_sapiens	TRUE	61	NA	NA	TRUE
6.24495	-0.51499	-2.77116	0.017728	0.497429	7.67932	0.017728	NM_147223.2_at	8648	NCOA1	nuclear receptor coactivator 1	2p23	ENSG00000084676	F-SRC-1 KAT13A RIP160 SRC1 bHLHe42 bHLHe74	Homo_sapiens	TRUE	163	NA	NA	TRUE
8.43224	-0.475001	-2.77151	0.0177166	0.497429	7.68128	0.0177166	NM_176818.2_at	283459	GATC	glutamyl-tRNA(Gln) amidotransferase, subunit C homolog (bacterial)	12q24.31	ENSG00000257218 ENSG00000111786	15E1.2	Homo_sapiens	TRUE	37	NA	NA	TRUE
6.84277	-0.875898	-2.77112	0.0177292	0.497429	7.67911	0.0177292	NM_198488.3_at	286077	FAM83H	family with sequence similarity 83, member H	8q24.3	ENSG00000261380 ENSG00000180921	AI3	Homo_sapiens	TRUE	64	NA	NA	TRUE
4.57597	-1.02003	-2.76994	0.0177673	0.497754	7.67255	0.0177673	NM_024009.2_at	2707	GJB3	gap junction protein, beta 3, 31kDa	1p34	ENSG00000188910	CX31 DFNA2 DFNA2B EKV	Homo_sapiens	TRUE	12	NA	NA	TRUE
6.06696	-0.670364	-2.76964	0.0177769	0.497754	7.6709	0.0177769	NM_152900.2_at	260425	MAGI3	membrane associated guanylate kinase, WW and PDZ domain containing 3	1p12-p11.2	ENSG00000081026	MAGI-3 RP4-730K3.1 dJ730K3.2	Homo_sapiens	TRUE	100	NA	NA	TRUE
7.05325	-0.51603	-2.76964	0.0177768	0.497754	7.67092	0.0177768	NR_033818.1_at	3551	IKBKB	inhibitor of kappa light polypeptide gene enhancer in B-cells, kinase beta	8p11.2	ENSG00000104365	IKK-beta IKK2 IKKB NFKBIKB	Homo_sapiens	TRUE	120	NA	NA	TRUE
4.9435	1.25768	2.7687	0.0178072	0.498036	7.66569	0.0178072	NM_001251845.1_at	7220	TRPC1	transient receptor potential cation channel, subfamily C, member 1	3q23	ENSG00000144935	HTRP-1 TRP1	Homo_sapiens	TRUE	75	NA	NA	TRUE
6.65836	-0.572492	-2.76858	0.0178111	0.498036	7.66503	0.0178111	NM_181726.2_at	353322	ANKRD37	ankyrin repeat domain 37	4q35.1	ENSG00000186352	Lrp2bp	Homo_sapiens	TRUE	25	NA	NA	TRUE
4.95027	0.77034	2.768	0.0178298	0.498223	7.66181	0.0178298	NR_027447.1_at	100289341	LOC100289341	uncharacterized LOC100289341	9q34.3	NA	NA	Homo_sapiens	TRUE	4	NA	NA	TRUE
6.86861	0.690861	2.76157	0.0180385	0.498382	7.62629	0.0180385	NM_000297.3_at	5311	PKD2	polycystic kidney disease 2 (autosomal dominant)	4q22.1	ENSG00000118762	APKD2 PC2 PKD4 Pc-2 TRPP2	Homo_sapiens	TRUE	84	NA	NA	TRUE
4.47959	-1.94323	-2.75859	0.0181363	0.498382	7.60981	0.0181363	NM_001072.3_at	54578	UGT1A6	UDP glucuronosyltransferase 1 family, polypeptide A6	2q37	ENSG00000167165	GNT1 HLUGP HLUGP1 UDPGT UDPGT 1-6 UGT1 UGT1A6S UGT1F	Homo_sapiens	TRUE	43	NA	NA	TRUE
7.72678	0.489113	2.75904	0.0181213	0.498382	7.61233	0.0181213	NM_001083314.2_at	5119	CHMP1A	charged multivesicular body protein 1A	16q24.3	ENSG00000131165	CHMP1 PCOLN3 PRSM1 VPS46-1 VPS46A	Homo_sapiens	TRUE	34	NA	NA	TRUE
7.48213	-1.67406	-2.76126	0.0180487	0.498382	7.62457	0.0180487	NM_001098634.1_at	54502	RBM47	RNA binding motif protein 47	4p14	ENSG00000163694	NET18	Homo_sapiens	TRUE	57	NA	NA	TRUE
3.83702	-1.45917	-2.76036	0.0180781	0.498382	7.61961	0.0180781	NM_001142271.1_at	10170	DHRS9	dehydrogenase/reductase (SDR family) member 9	2q31.1	ENSG00000073737	3ALPHA-HSD RDH-TBE RDH15 RDHL RDHTBE RETSDR8 SDR9C4	Homo_sapiens	TRUE	47	NA	NA	TRUE
6.8714	0.648318	2.76161	0.0180373	0.498382	7.62649	0.0180373	NM_001145964.1_at	6560	SLC12A4	solute carrier family 12 (potassium/chloride transporters), member 4	16q22.1	ENSG00000124067	KCC1	Homo_sapiens	TRUE	130	NA	NA	TRUE
6.46216	0.388549	2.7604	0.0180769	0.498382	7.61981	0.0180769	NM_001171815.1_at	115992	RNF166	ring finger protein 166	16q24.3	ENSG00000158717	NA	Homo_sapiens	TRUE	31	NA	NA	TRUE
6.32438	0.330908	2.76104	0.018056	0.498382	7.62333	0.018056	NM_001243279.1_at	197322	ACSF3	acyl-CoA synthetase family member 3	16q24.3	ENSG00000176715	NA	Homo_sapiens	TRUE	59	NA	NA	TRUE
7.2166	0.585713	2.75941	0.0181092	0.498382	7.61435	0.0181092	NM_001610.2_at	53	ACP2	acid phosphatase 2, lysosomal	11p11.2|11p12-p11	ENSG00000134575	NA	Homo_sapiens	TRUE	55	NA	NA	TRUE
10.8313	-1.59194	-2.75958	0.0181037	0.498382	7.61528	0.0181037	NM_002273.3_at	3856	KRT8	keratin 8	12q13	ENSG00000254285 ENSG00000170421	CARD2 CK-8 CK8 CYK8 K2C8 K8 KO	Homo_sapiens	TRUE	15	NA	NA	TRUE
7.72678	0.489113	2.75904	0.0181213	0.498382	7.61233	0.0181213	NM_002768.3_at	5119	CHMP1A	charged multivesicular body protein 1A	16q24.3	ENSG00000131165	CHMP1 PCOLN3 PRSM1 VPS46-1 VPS46A	Homo_sapiens	TRUE	34	NA	NA	TRUE
5.90356	2.09505	2.76528	0.0179179	0.498382	7.64675	0.0179179	NM_004369.3_at	1293	COL6A3	collagen, type VI, alpha 3	2q37	ENSG00000163359	NA	Homo_sapiens	TRUE	213	NA	NA	TRUE
7.15272	1.11695	2.7674	0.0178491	0.498382	7.65852	0.0178491	NM_014508.2_at	27350	APOBEC3C	apolipoprotein B mRNA editing enzyme, catalytic polypeptide-like 3C	22q13.1	ENSG00000244509	A3C APOBEC1L ARDC2 ARDC4 ARP5 PBI bK150C2.3	Homo_sapiens	TRUE	15	NA	NA	TRUE
6.07993	-0.635775	-2.76707	0.0178598	0.498382	7.65667	0.0178598	NM_016733.2_at	3985	LIMK2	LIM domain kinase 2	22q12.2	ENSG00000182541	NA	Homo_sapiens	TRUE	88	NA	NA	TRUE
6.78062	-2.67316	-2.76614	0.0178898	0.498382	7.65155	0.0178898	NM_017671.4_at	55612	FERMT1	fermitin family member 1	20p12.3	ENSG00000101311	C20orf42 DTGCU2 KIND1 UNC112A URP1	Homo_sapiens	TRUE	104	NA	NA	TRUE
6.13921	-0.710108	-2.75928	0.0181137	0.498382	7.61361	0.0181137	NM_017857.3_at	54961	SSH3	slingshot homolog 3 (Drosophila)	11q13.2	ENSG00000172830	SSH3L	Homo_sapiens	TRUE	98	NA	NA	TRUE
7.82939	-0.76536	-2.76064	0.018069	0.498382	7.62113	0.018069	NM_017952.5_at	55037	PTCD3	pentatricopeptide repeat domain 3	2p11.2	ENSG00000132300	NA	Homo_sapiens	TRUE	100	NA	NA	TRUE
6.35684	-0.884199	-2.75857	0.0181368	0.498382	7.60972	0.0181368	NM_031308.1_at	83481	EPPK1	epiplakin 1	8q24.3	ENSG00000261150 ENSG00000227184	EPIPL EPIPL1	Homo_sapiens	TRUE	18	NA	NA	TRUE
5.93077	2.14704	2.7641	0.0179561	0.498382	7.64026	0.0179561	NM_057167.3_at	1293	COL6A3	collagen, type VI, alpha 3	2q37	ENSG00000163359	NA	Homo_sapiens	TRUE	205	NA	NA	TRUE
5.64165	-1.35284	-2.76518	0.0179209	0.498382	7.64625	0.0179209	NM_139241.2_at	121512	FGD4	FYVE, RhoGEF and PH domain containing 4	12p11.21	ENSG00000139132	CMT4H FRABP ZFYVE6	Homo_sapiens	TRUE	108	NA	NA	TRUE
6.32438	0.330908	2.76104	0.018056	0.498382	7.62333	0.018056	NM_174917.3_at	197322	ACSF3	acyl-CoA synthetase family member 3	16q24.3	ENSG00000176715	NA	Homo_sapiens	TRUE	59	NA	NA	TRUE
6.15776	0.387603	2.76434	0.0179484	0.498382	7.64156	0.0179484	NM_178841.3_at	115992	RNF166	ring finger protein 166	16q24.3	ENSG00000158717	NA	Homo_sapiens	TRUE	45	NA	NA	TRUE
6.32438	0.330908	2.76104	0.018056	0.498382	7.62333	0.018056	NR_045666.1_at	197322	ACSF3	acyl-CoA synthetase family member 3	16q24.3	ENSG00000176715	NA	Homo_sapiens	TRUE	59	NA	NA	TRUE
3.51707	-0.458846	-2.7604	0.018077	0.498382	7.61979	0.018077	XR_109395.1_at	100506295	LOC100506295	uncharacterized LOC100506295	-	ENSG00000264920	NA	Homo_sapiens	TRUE	4	NA	NA	TRUE
3.51707	-0.458846	-2.7604	0.018077	0.498382	7.61979	0.018077	XR_111709.1_at	100506295	LOC100506295	uncharacterized LOC100506295	-	ENSG00000264920	NA	Homo_sapiens	TRUE	4	NA	NA	TRUE
5.91721	-0.566539	-2.7575	0.0181719	0.499016	7.60383	0.0181719	NM_006901.3_at	4649	MYO9A	myosin IXA	15q22-q23	ENSG00000066933	NA	Homo_sapiens	TRUE	197	NA	NA	TRUE
6.90035	-0.526805	-2.75699	0.0181889	0.49915	7.60099	0.0181889	NM_022063.2_at	63877	FAM204A	family with sequence similarity 204, member A	10q26.11	ENSG00000165669	C10orf84 bA319I23.1	Homo_sapiens	TRUE	42	NA	NA	TRUE
6.40575	-0.792964	-2.75544	0.0182401	0.499152	7.59243	0.0182401	NM_001002009.2_at	51251	NT5C3	5'-nucleotidase, cytosolic III	7p14.3	ENSG00000122643	P5'N-1 P5N-1 PN-I PSN1 UMPH UMPH1 cN-III p36	Homo_sapiens	TRUE	12	NA	NA	TRUE
4.95045	1.31029	2.7566	0.0182018	0.499152	7.59882	0.0182018	NM_001253800.1_at	55422	ZNF331	zinc finger protein 331	19q13.42	ENSG00000130844	RITA ZNF361 ZNF463	Homo_sapiens	TRUE	42	NA	NA	TRUE
6.15737	-0.752993	-2.75524	0.0182467	0.499152	7.59133	0.0182467	NM_006425.4_at	10569	SLU7	SLU7 splicing factor homolog (S. cerevisiae)	5q33.3	ENSG00000164609	9G8 hSlu7	Homo_sapiens	TRUE	75	NA	NA	TRUE
3.75626	0.309495	2.75479	0.0182614	0.499152	7.58888	0.0182614	NM_025169.1_at	55888	ZNF167	zinc finger protein 167	3p21.32	ENSG00000196345	ZFP ZKSCAN7 ZNF448 ZNF64	Homo_sapiens	TRUE	36	NA	NA	TRUE
8.43574	0.609989	2.75498	0.0182551	0.499152	7.58992	0.0182551	NM_212492.1_at	2873	GPS1	G protein pathway suppressor 1	17q25.3	ENSG00000169727	COPS1 CSN1	Homo_sapiens	TRUE	74	NA	NA	TRUE
3.8287	0.370025	2.75559	0.018235	0.499152	7.59328	0.018235	XR_112469.1_at	100509621	LOC100509621	uncharacterized LOC100509621	-	ENSG00000235904	NA	Homo_sapiens	TRUE	12	NA	NA	TRUE
7.45948	1.7564	2.75321	0.0183138	0.499575	7.58016	0.0183138	NM_000660.4_at	7040	TGFB1	transforming growth factor, beta 1	19q13.1	ENSG00000105329	CED DPD1 LAP TGFB TGFbeta	Homo_sapiens	TRUE	40	NA	NA	TRUE
7.32895	1.97867	2.75362	0.0183001	0.499575	7.58244	0.0183001	NM_001839.3_at	1266	CNN3	calponin 3, acidic	1p22-p21	ENSG00000117519	NA	Homo_sapiens	TRUE	50	NA	NA	TRUE
4.20831	0.342748	2.75321	0.0183136	0.499575	7.58019	0.0183136	NM_018940.2_at	56129	PCDHB7	protocadherin beta 7	5q31	ENSG00000113212	PCDH-BETA7	Homo_sapiens	TRUE	20	NA	NA	TRUE
4.14442	-0.390332	-2.75287	0.0183252	0.499575	7.57828	0.0183252	NM_178019.2_at	347732	CATSPER3	cation channel, sperm associated 3	5q31.1	ENSG00000152705	CACRC	Homo_sapiens	TRUE	41	NA	NA	TRUE
4.58168	-0.603487	-2.75162	0.0183667	0.500082	7.57139	0.0183667	NM_001127365.1_at	340277	FAM221A	family with sequence similarity 221, member A	7p15.3	ENSG00000188732	C7orf46	Homo_sapiens	TRUE	32	NA	NA	TRUE
3.55112	-1.2555	-2.75058	0.0184011	0.500082	7.56571	0.0184011	NM_005771.4_at	10170	DHRS9	dehydrogenase/reductase (SDR family) member 9	2q31.1	ENSG00000073737	3ALPHA-HSD RDH-TBE RDH15 RDHL RDHTBE RETSDR8 SDR9C4	Homo_sapiens	TRUE	62	NA	NA	TRUE
4.93197	0.843326	2.75008	0.0184179	0.500082	7.56294	0.0184179	NM_018094.4_at	23708	GSPT2	G1 to S phase transition 2	Xp11.22	ENSG00000189369	ERF3B GST2	Homo_sapiens	TRUE	16	NA	NA	TRUE
6.34899	-0.406193	-2.75109	0.0183841	0.500082	7.56852	0.0183841	NM_138348.4_at	90268	FAM105B	family with sequence similarity 105, member B	5p15.2	ENSG00000154124	NA	Homo_sapiens	TRUE	64	NA	NA	TRUE
6.69441	0.431195	2.75061	0.0184001	0.500082	7.56588	0.0184001	NM_139034.2_at	5598	MAPK7	mitogen-activated protein kinase 7	17p11.2	ENSG00000166484	BMK1 ERK4 ERK5 PRKM7	Homo_sapiens	TRUE	43	NA	NA	TRUE
8.70905	-0.435932	-2.75	0.0184205	0.500082	7.5625	0.0184205	NM_181836.5_at	51014	TMED7	transmembrane emp24 protein transport domain containing 7	5q22.3	ENSG00000134970	p27	Homo_sapiens	TRUE	62	NA	NA	TRUE
8.35887	1.19892	2.7494	0.0184405	0.500082	7.55921	0.0184405	NM_206915.1_at	27018	NGFRAP1	nerve growth factor receptor (TNFRSF16) associated protein 1	Xq22.2	ENSG00000166681	BEX3 Bex DXS6984E HGR74 NADE	Homo_sapiens	TRUE	38	NA	NA	TRUE
8.35887	1.19892	2.7494	0.0184405	0.500082	7.55921	0.0184405	NM_206917.1_at	27018	NGFRAP1	nerve growth factor receptor (TNFRSF16) associated protein 1	Xq22.2	ENSG00000166681	BEX3 Bex DXS6984E HGR74 NADE	Homo_sapiens	TRUE	38	NA	NA	TRUE
6.32253	0.337942	2.74862	0.0184666	0.500462	7.55492	0.0184666	NM_001127214.2_at	197322	ACSF3	acyl-CoA synthetase family member 3	16q24.3	ENSG00000176715	NA	Homo_sapiens	TRUE	55	NA	NA	TRUE
7.00139	-0.622124	-2.74769	0.0184979	0.500982	7.54978	0.0184979	NM_017672.4_at	54822	TRPM7	transient receptor potential cation channel, subfamily M, member 7	15q21	ENSG00000092439	ALSPDC CHAK CHAK1 LTRPC7 TRP-PLIK	Homo_sapiens	TRUE	203	NA	NA	TRUE
5.18201	0.813169	2.74688	0.018525	0.501388	7.54533	0.018525	NM_012219.4_at	22808	MRAS	muscle RAS oncogene homolog	3q22.3	ENSG00000158186	M-RAs R-RAS3 RRAS3	Homo_sapiens	TRUE	52	NA	NA	TRUE
5.25683	-1.9335	-2.74582	0.0185604	0.502017	7.53955	0.0185604	NM_019093.2_at	54659	UGT1A3	UDP glucuronosyltransferase 1 family, polypeptide A3	2q37	ENSG00000243135	UDPGT UDPGT 1-3 UGT-1C UGT1-03 UGT1.3 UGT1C	Homo_sapiens	TRUE	27	NA	NA	TRUE
5.03028	-1.42156	-2.74485	0.0185932	0.502314	7.53419	0.0185932	NM_001193307.1_at	54809	SAMD9	sterile alpha motif domain containing 9	7q21.2	ENSG00000205413	C7orf5 DRIF1 NFTC OEF1 OEF2	Homo_sapiens	TRUE	55	NA	NA	TRUE
7.2289	-0.938751	-2.74477	0.0185957	0.502314	7.53379	0.0185957	NM_014181.2_at	29094	LGALSL	lectin, galactoside-binding-like	2p14	ENSG00000119862	GRP	Homo_sapiens	TRUE	26	NA	NA	TRUE
8.83656	-0.413424	-2.74078	0.0187306	0.502645	7.51188	0.0187306	NM_001100169.1_at	10989	IMMT	inner membrane protein, mitochondrial	2p11.2|2	ENSG00000132305	HMP MINOS2 P87 P87/89 P89 PIG52	Homo_sapiens	TRUE	49	NA	NA	TRUE
8.83656	-0.413424	-2.74078	0.0187306	0.502645	7.51188	0.0187306	NM_001100170.1_at	10989	IMMT	inner membrane protein, mitochondrial	2p11.2|2	ENSG00000132305	HMP MINOS2 P87 P87/89 P89 PIG52	Homo_sapiens	TRUE	49	NA	NA	TRUE
6.4431	0.546437	2.74183	0.0186952	0.502645	7.51762	0.0186952	NM_001170637.1_at	23380	SRGAP2	SLIT-ROBO Rho GTPase activating protein 2	1q32.1	ENSG00000163486	ARHGAP34 FNBP2 SRGAP2A SRGAP3	Homo_sapiens	TRUE	56	NA	NA	TRUE
6.45798	-2.34734	-2.74076	0.0187312	0.502645	7.51178	0.0187312	NM_001993.4_at	2152	F3	coagulation factor III (thromboplastin, tissue factor)	1p22-p21	ENSG00000117525	CD142 TF TFA	Homo_sapiens	TRUE	42	NA	NA	TRUE
7.24617	-1.09522	-2.74191	0.0186922	0.502645	7.51809	0.0186922	NM_004315.4_at	427	ASAH1	N-acylsphingosine amidohydrolase (acid ceramidase) 1	8p22	ENSG00000104763	AC ACDase ASAH PHP PHP32 SMAPME	Homo_sapiens	TRUE	77	NA	NA	TRUE
6.28287	0.747742	2.74046	0.0187416	0.502645	7.5101	0.0187416	NM_004463.2_at	2245	FGD1	FYVE, RhoGEF and PH domain containing 1	Xp11.21	ENSG00000102302	AAS FGDY MRXS16 ZFYVE3	Homo_sapiens	TRUE	112	NA	NA	TRUE
8.83656	-0.413424	-2.74078	0.0187306	0.502645	7.51188	0.0187306	NM_006839.2_at	10989	IMMT	inner membrane protein, mitochondrial	2p11.2|2	ENSG00000132305	HMP MINOS2 P87 P87/89 P89 PIG52	Homo_sapiens	TRUE	49	NA	NA	TRUE
6.4431	0.546437	2.74183	0.0186952	0.502645	7.51762	0.0186952	NM_015326.2_at	23380	SRGAP2	SLIT-ROBO Rho GTPase activating protein 2	1q32.1	ENSG00000163486	ARHGAP34 FNBP2 SRGAP2A SRGAP3	Homo_sapiens	TRUE	56	NA	NA	TRUE
7.13157	-0.85076	-2.74107	0.0187208	0.502645	7.51347	0.0187208	NR_003036.1_at	692075	SNORD6	small nucleolar RNA, C/D box 6	11q21	ENSG00000202314	mgh28S-2412	Homo_sapiens	TRUE	4	NA	NA	TRUE
4.22303	0.7169	2.74106	0.0187211	0.502645	7.51343	0.0187211	NR_029631.1_at	407000	MIR218-1	microRNA 218-1	4p15.31	ENSG00000207732	MIRN218-1 mir-218-1	Homo_sapiens	TRUE	4	NA	NA	TRUE
10.2454	-1.28792	-2.74181	0.0186958	0.502645	7.51752	0.0186958	NR_045962.1_at	3856	KRT8	keratin 8	12q13	ENSG00000254285 ENSG00000170421	CARD2 CK-8 CK8 CYK8 K2C8 K8 KO	Homo_sapiens	TRUE	22	NA	NA	TRUE
5.06461	1.27843	2.73996	0.0187584	0.502768	7.5074	0.0187584	NM_001253799.1_at	55422	ZNF331	zinc finger protein 331	19q13.42	ENSG00000130844	RITA ZNF361 ZNF463	Homo_sapiens	TRUE	44	NA	NA	TRUE
6.83421	-0.45641	-2.73921	0.0187841	0.503131	7.50326	0.0187841	NM_001146699.1_at	9904	RBM19	RNA binding motif protein 19	12q24.21	ENSG00000122965	NA	Homo_sapiens	TRUE	120	NA	NA	TRUE
4.87863	0.732406	2.73743	0.0188445	0.503454	7.49354	0.0188445	NM_001113228.1_at	22854	NTNG1	netrin G1	1p13.3	ENSG00000162631	Lmnt1	Homo_sapiens	TRUE	50	NA	NA	TRUE
7.02556	0.63413	2.73707	0.018857	0.503454	7.49154	0.018857	NM_001145962.1_at	6560	SLC12A4	solute carrier family 12 (potassium/chloride transporters), member 4	16q22.1	ENSG00000124067	KCC1	Homo_sapiens	TRUE	130	NA	NA	TRUE
5.94446	0.816371	2.73757	0.01884	0.503454	7.49427	0.01884	NM_006876.2_at	11041	B3GNT1	UDP-GlcNAc:betaGal beta-1,3-N-acetylglucosaminyltransferase 1	11q13.2	ENSG00000174684	B3GN-T1 B3GNT6 BETA3GNTI iGAT iGNT	Homo_sapiens	TRUE	32	NA	NA	TRUE
7.72237	-1.05439	-2.73717	0.0188535	0.503454	7.49211	0.0188535	NM_177924.3_at	427	ASAH1	N-acylsphingosine amidohydrolase (acid ceramidase) 1	8p22	ENSG00000104763	AC ACDase ASAH PHP PHP32 SMAPME	Homo_sapiens	TRUE	80	NA	NA	TRUE
3.79178	-0.892385	-2.73726	0.0188504	0.503454	7.49259	0.0188504	XR_109797.1_at	NA	NA	NA	NA	NA	NA	Homo_sapiens	FALSE	12	NA	NA	TRUE
6.46693	0.978077	2.73577	0.0189013	0.504215	7.48445	0.0189013	NM_032402.1_at	5098	PCDHGC3	protocadherin gamma subfamily C, 3	5q31	ENSG00000253767 ENSG00000253873 ENSG00000240184 ENSG00000240764	PC43 PCDH-GAMMA-C3 PCDH2	Homo_sapiens	TRUE	31	NA	NA	TRUE
5.50587	-0.445191	-2.73516	0.0189221	0.504215	7.48112	0.0189221	NR_015404.1_at	51275	MAPKAPK5-AS1	MAPKAPK5 antisense RNA 1	12q24.12	ENSG00000234608	C12orf47	Homo_sapiens	TRUE	33	NA	NA	TRUE
3.01096	-0.401774	-2.73529	0.0189179	0.504215	7.48179	0.0189179	NR_033988.1_at	400046	FLJ41278	uncharacterized LOC400046	12q14.3	ENSG00000255693	NA	Homo_sapiens	TRUE	14	NA	NA	TRUE
4.90717	1.34056	2.73417	0.0189562	0.504799	7.47568	0.0189562	NM_001253801.1_at	55422	ZNF331	zinc finger protein 331	19q13.42	ENSG00000130844	RITA ZNF361 ZNF463	Homo_sapiens	TRUE	41	NA	NA	TRUE
5.23251	-1.69536	-2.7317	0.019041	0.506143	7.46221	0.019041	NM_000463.2_at	54658	UGT1A1	UDP glucuronosyltransferase 1 family, polypeptide A1	2q37	ENSG00000241635	BILIQTL1 GNT1 HUG-BR1 UDPGT UDPGT 1-1 UGT1 UGT1A	Homo_sapiens	TRUE	32	NA	NA	TRUE
6.56477	-0.876901	-2.73121	0.019058	0.506143	7.45951	0.019058	NM_001164315.1_at	375248	ANKRD36	ankyrin repeat domain 36	2q11.2	ENSG00000135976	UNQ2430	Homo_sapiens	TRUE	43	NA	NA	TRUE
7.14821	-0.890298	-2.73179	0.0190379	0.506143	7.46269	0.0190379	NM_014616.2_at	23200	ATP11B	ATPase, class VI, type 11B	3q27	ENSG00000058063	ATPIF ATPIR	Homo_sapiens	TRUE	146	NA	NA	TRUE
6.2114	-0.865236	-2.73088	0.0190694	0.506143	7.45771	0.0190694	NM_018368.3_at	55788	LMBRD1	LMBR1 domain containing 1	6q13	ENSG00000168216	C6orf209 LMBD1 NESI	Homo_sapiens	TRUE	78	NA	NA	TRUE
5.46071	-1.61604	-2.73044	0.0190844	0.506143	7.45533	0.0190844	NM_022307.2_at	3382	ICA1	islet cell autoantigen 1, 69kDa	7p22	ENSG00000003147	ICA69 ICAp69	Homo_sapiens	TRUE	76	NA	NA	TRUE
7.36895	-0.855856	-2.73059	0.0190793	0.506143	7.45614	0.0190793	NM_198514.3_at	374354	NHLRC2	NHL repeat containing 2	10q25.3	ENSG00000196865	NA	Homo_sapiens	TRUE	70	NA	NA	TRUE
7.87536	-0.668483	-2.73022	0.0190923	0.506143	7.45408	0.0190923	NR_045020.1_at	25875	LETMD1	LETM1 domain containing 1	12q13.12	ENSG00000050426	1110019O13Rik HCCR-1 HCCR-2 HCCR1 HCRR-2	Homo_sapiens	TRUE	36	NA	NA	TRUE
6.67575	-0.432668	-2.72976	0.0191081	0.506236	7.45159	0.0191081	NM_032992.2_at	839	CASP6	caspase 6, apoptosis-related cysteine peptidase	4q25	ENSG00000138794	MCH2	Homo_sapiens	TRUE	25	NA	NA	TRUE
3.3501	0.645931	2.72939	0.0191209	0.506252	7.44957	0.0191209	NM_012093.3_at	26289	AK5	adenylate kinase 5	1p31	ENSG00000154027	AK6	Homo_sapiens	TRUE	82	NA	NA	TRUE
5.50283	-1.74265	-2.72858	0.019149	0.506672	7.44514	0.019149	NM_001136020.1_at	3382	ICA1	islet cell autoantigen 1, 69kDa	7p22	ENSG00000003147	ICA69 ICAp69	Homo_sapiens	TRUE	66	NA	NA	TRUE
6.20271	-1.92715	-2.7276	0.019183	0.507245	7.4398	0.019183	NM_001190484.1_at	1577	CYP3A5	cytochrome P450, family 3, subfamily A, polypeptide 5	7q21.1	ENSG00000106258	CP35 CYPIIIA5 P450PCN3 PCN3	Homo_sapiens	TRUE	17	NA	NA	TRUE
5.93983	-0.692437	-2.72635	0.0192265	0.507617	7.43297	0.0192265	NM_001077664.1_at	55665	URGCP	upregulator of cell proliferation	7p13	ENSG00000106608	URG4	Homo_sapiens	TRUE	28	NA	NA	TRUE
4.24849	-1.96488	-2.72657	0.0192187	0.507617	7.43419	0.0192187	NM_002849.3_at	5801	PTPRR	protein tyrosine phosphatase, receptor type, R	12q15	ENSG00000153233	EC-PTP PCPTP1 PTP-SL PTPBR7 PTPRQ	Homo_sapiens	TRUE	79	NA	NA	TRUE
3.82119	-1.3717	-2.72614	0.0192339	0.507617	7.43182	0.0192339	NR_030760.1_at	100126326	MIR936	microRNA 936	10q25.1	ENSG00000216083	MIRN936 hsa-mir-936	Homo_sapiens	TRUE	3	NA	NA	TRUE
3.21262	0.326244	2.7254	0.0192596	0.507971	7.4278	0.0192596	NM_002664.2_at	5341	PLEK	pleckstrin	2p13.3	ENSG00000115956	P47	Homo_sapiens	TRUE	44	NA	NA	TRUE
7.86389	-0.937737	-2.72436	0.0192957	0.508277	7.42215	0.0192957	NM_004136.2_at	3658	IREB2	iron-responsive element binding protein 2	15q25.1	ENSG00000136381	ACO3 IRP2 IRP2AD	Homo_sapiens	TRUE	100	NA	NA	TRUE
5.71256	0.472634	2.72449	0.0192914	0.508277	7.42283	0.0192914	NR_046328.1_at	80128	TRIM46	tripartite motif containing 46	1q22	ENSG00000163462	GENEY TRIFIC	Homo_sapiens	TRUE	52	NA	NA	TRUE
3.39587	0.29588	2.72349	0.0193263	0.508758	7.41738	0.0193263	NR_003663.1_at	388965	FUNDC2P2	FUN14 domain containing 2 pseudogene 2	2p11.2	ENSG00000182814	NA	Homo_sapiens	TRUE	23	NA	NA	TRUE
6.70481	0.743464	2.7228	0.0193503	0.509064	7.41366	0.0193503	NM_152493.2_at	149076	ZNF362	zinc finger protein 362	1p35.1	ENSG00000160094	RN lin-29	Homo_sapiens	TRUE	48	NA	NA	TRUE
4.98956	-0.507727	-2.72218	0.0193721	0.509316	7.41026	0.0193721	NM_003805.3_at	8738	CRADD	CASP2 and RIPK1 domain containing adaptor with death domain	12q21.33-q23.1	ENSG00000169372	MRT34 RAIDD	Homo_sapiens	TRUE	21	NA	NA	TRUE
4.76089	0.870373	2.72103	0.0194126	0.509935	7.40399	0.0194126	NM_014737.2_at	9770	RASSF2	Ras association (RalGDS/AF-6) domain family member 2	20p13	ENSG00000101265	CENP-34 RASFADIN	Homo_sapiens	TRUE	80	NA	NA	TRUE
6.698	-0.828262	-2.72081	0.0194203	0.509935	7.40278	0.0194203	NM_032440.3_at	84458	LCOR	ligand dependent nuclear receptor corepressor	10q24	ENSG00000196233	MLR2	Homo_sapiens	TRUE	99	NA	NA	TRUE
3.85032	0.385173	2.71963	0.0194617	0.510136	7.39639	0.0194617	NM_006172.3_at	4878	NPPA	natriuretic peptide A	1p36.21	ENSG00000175206	ANF ANP ATFB6 CDD-ANF PND	Homo_sapiens	TRUE	20	NA	NA	TRUE
5.49824	0.543592	2.71839	0.0195054	0.510136	7.38965	0.0195054	NM_020133.2_at	56895	AGPAT4	1-acylglycerol-3-phosphate O-acyltransferase 4 (lysophosphatidic acid acyltransferase, delta)	6q26	ENSG00000026652	1-AGPAT4 LPAAT-delta dJ473J16.2	Homo_sapiens	TRUE	71	NA	NA	TRUE
5.92738	0.651295	2.71921	0.0194765	0.510136	7.3941	0.0194765	NM_023926.4_at	65982	ZSCAN18	zinc finger and SCAN domain containing 18	19q13.43	ENSG00000121413	ZNF447	Homo_sapiens	TRUE	70	NA	NA	TRUE
3.69772	-1.14036	-2.71989	0.0194526	0.510136	7.3978	0.0194526	NR_033766.1_at	93986	FOXP2	forkhead box P2	7q31	ENSG00000128573	CAGH44 SPCH1 TNRC10	Homo_sapiens	TRUE	120	NA	NA	TRUE
7.09484	-0.515988	-2.71814	0.0195144	0.510136	7.38827	0.0195144	NR_040009.1_at	3551	IKBKB	inhibitor of kappa light polypeptide gene enhancer in B-cells, kinase beta	8p11.2	ENSG00000104365	IKK-beta IKK2 IKKB NFKBIKB	Homo_sapiens	TRUE	113	NA	NA	TRUE
3.05119	-0.38069	-2.71875	0.0194929	0.510136	7.39158	0.0194929	XM_003118800.1_at	NA	NA	NA	NA	NA	NA	Homo_sapiens	FALSE	4	NA	NA	TRUE
3.05119	-0.38069	-2.71875	0.0194929	0.510136	7.39158	0.0194929	XM_003119822.1_at	NA	NA	NA	NA	NA	NA	Homo_sapiens	FALSE	4	NA	NA	TRUE
5.20722	-0.790563	-2.71706	0.0195526	0.510813	7.38239	0.0195526	NM_000052.5_at	538	ATP7A	ATPase, Cu++ transporting, alpha polypeptide	Xq21.1	ENSG00000165240	DSMAX MK MNK SMAX3	Homo_sapiens	TRUE	199	NA	NA	TRUE
7.52625	0.726115	2.7157	0.0196005	0.510837	7.37504	0.0196005	NM_001128225.2_at	91252	SLC39A13	solute carrier family 39 (zinc transporter), member 13	11p11.2	ENSG00000165915	NA	Homo_sapiens	TRUE	58	NA	NA	TRUE
6.32967	-0.700668	-2.71564	0.0196029	0.510837	7.37468	0.0196029	NM_030640.2_at	80824	DUSP16	dual specificity phosphatase 16	12p13	ENSG00000111266	MKP-7 MKP7	Homo_sapiens	TRUE	72	NA	NA	TRUE
7.52625	0.726115	2.7157	0.0196005	0.510837	7.37504	0.0196005	NM_152264.4_at	91252	SLC39A13	solute carrier family 39 (zinc transporter), member 13	11p11.2	ENSG00000165915	NA	Homo_sapiens	TRUE	58	NA	NA	TRUE
3.73316	-1.32297	-2.71649	0.0195727	0.510837	7.3793	0.0195727	NM_199204.1_at	10170	DHRS9	dehydrogenase/reductase (SDR family) member 9	2q31.1	ENSG00000073737	3ALPHA-HSD RDH-TBE RDH15 RDHL RDHTBE RETSDR8 SDR9C4	Homo_sapiens	TRUE	55	NA	NA	TRUE
3.05158	0.309848	2.71526	0.0196163	0.510863	7.37263	0.0196163	NR_044996.1_at	414764	HCG23	HLA complex group 23 (non-protein coding)	6p21	ENSG00000228962 ENSG00000228738 ENSG00000225834 ENSG00000235135 ENSG00000229903 ENSG00000226228 ENSG00000230602 ENSG00000224507	dJ1077I5.3	Homo_sapiens	TRUE	10	NA	NA	TRUE
6.79687	-0.43146	-2.71482	0.0196318	0.510945	7.37026	0.0196318	NR_002201.1_at	2498	FTH1P3	ferritin, heavy polypeptide 1 pseudogene 3	2p23.3	ENSG00000223361	FTHL3 FTHL3P	Homo_sapiens	TRUE	16	NA	NA	TRUE
5.88908	-0.774419	-2.71158	0.0197473	0.510966	7.35267	0.0197473	NM_001004354.2_at	441478	NRARP	NOTCH-regulated ankyrin repeat protein	9q34.3	ENSG00000198435	NA	Homo_sapiens	TRUE	17	NA	NA	TRUE
6.8962	0.636923	2.71306	0.0196944	0.510966	7.36071	0.0196944	NM_001145963.1_at	6560	SLC12A4	solute carrier family 12 (potassium/chloride transporters), member 4	16q22.1	ENSG00000124067	KCC1	Homo_sapiens	TRUE	130	NA	NA	TRUE
5.39917	-0.677878	-2.71141	0.0197535	0.510966	7.35173	0.0197535	NM_007114.2_at	7110	TMF1	TATA element modulatory factor 1	3p21-p12	ENSG00000144747	ARA160 TMF	Homo_sapiens	TRUE	101	NA	NA	TRUE
7.40142	0.92047	2.71138	0.0197544	0.510966	7.3516	0.0197544	NM_032525.1_at	84617	TUBB6	tubulin, beta 6 class V	18p11.21	ENSG00000176014	HsT1601 TUBB-5	Homo_sapiens	TRUE	18	NA	NA	TRUE
7.53683	-0.45721	-2.71133	0.0197561	0.510966	7.35133	0.0197561	NM_080796.3_at	11083	DIDO1	death inducer-obliterator 1	20q13.33	ENSG00000101191	BYE1 C20orf158 DATF-1 DATF1 DIDO2 DIDO3 DIO-1 DIO1 dJ885L7.8	Homo_sapiens	TRUE	48	NA	NA	TRUE
7.35871	1.24227	2.71288	0.0197008	0.510966	7.35974	0.0197008	NM_153705.4_at	143888	KDELC2	KDEL (Lys-Asp-Glu-Leu) containing 2	11q22.3	ENSG00000178202	NA	Homo_sapiens	TRUE	36	NA	NA	TRUE
6.97434	0.628436	2.71178	0.0197401	0.510966	7.35377	0.0197401	NM_175614.4_at	126328	NDUFA11	NADH dehydrogenase (ubiquinone) 1 alpha subcomplex, 11, 14.7kDa	19p13.3	ENSG00000174886	B14.7 CI-B14.7	Homo_sapiens	TRUE	35	NA	NA	TRUE
5.58151	0.548188	2.7119	0.0197358	0.510966	7.35441	0.0197358	NR_047512.1_at	322	APBB1	amyloid beta (A4) precursor protein-binding, family B, member 1 (Fe65)	11p15	ENSG00000166313	FE65 MGC:9072 RIR	Homo_sapiens	TRUE	75	NA	NA	TRUE
5.24368	0.334332	2.71349	0.0196791	0.510966	7.36304	0.0196791	XR_108434.1_at	643072	LOC643072	uncharacterized LOC643072	2q24.2	ENSG00000224152	NA	Homo_sapiens	TRUE	28	NA	NA	TRUE
5.24368	0.334332	2.71349	0.0196791	0.510966	7.36304	0.0196791	XR_112408.1_at	643072	LOC643072	uncharacterized LOC643072	2q24.2	ENSG00000224152	NA	Homo_sapiens	TRUE	28	NA	NA	TRUE
2.56621	0.294004	2.70532	0.0199722	0.513074	7.31876	0.0199722	NM_001005226.2_at	442184	OR2B3	olfactory receptor, family 2, subfamily B, member 3	6p22.1	ENSG00000231319 ENSG00000233054 ENSG00000226832 ENSG00000204703 ENSG00000225736 ENSG00000206524 ENSG00000233180 ENSG00000233687	6M1-1 OR2B3P OR6-14 OR6-4	Homo_sapiens	TRUE	12	NA	NA	TRUE
3.82778	0.365412	2.70411	0.0200162	0.513074	7.31219	0.0200162	NM_001024372.1_at	79870	BAALC	brain and acute leukemia, cytoplasmic	8q22.3	ENSG00000164929	NA	Homo_sapiens	TRUE	25	NA	NA	TRUE
5.0039	-0.494989	-2.7039	0.0200237	0.513074	7.31106	0.0200237	NM_001040610.2_at	79631	EFTUD1	elongation factor Tu GTP binding domain containing 1	15q25.2	ENSG00000140598	FAM42A HsT19294 RIA1	Homo_sapiens	TRUE	65	NA	NA	TRUE
6.70254	-0.849559	-2.70524	0.0199752	0.513074	7.31832	0.0199752	NM_001170766.1_at	84458	LCOR	ligand dependent nuclear receptor corepressor	10q24	ENSG00000196233	MLR2	Homo_sapiens	TRUE	91	NA	NA	TRUE
5.3298	0.845487	2.70401	0.0200195	0.513074	7.3117	0.0200195	NM_003082.3_at	6617	SNAPC1	small nuclear RNA activating complex, polypeptide 1, 43kDa	14q22	ENSG00000023608	PTFgamma SNAP43	Homo_sapiens	TRUE	49	NA	NA	TRUE
5.91659	-0.52718	-2.7061	0.019944	0.513074	7.32299	0.019944	NM_022449.3_at	64284	RAB17	RAB17, member RAS oncogene family	2q37.3	ENSG00000124839	NA	Homo_sapiens	TRUE	35	NA	NA	TRUE
5.0039	-0.494989	-2.7039	0.0200237	0.513074	7.31106	0.0200237	NM_024580.5_at	79631	EFTUD1	elongation factor Tu GTP binding domain containing 1	15q25.2	ENSG00000140598	FAM42A HsT19294 RIA1	Homo_sapiens	TRUE	65	NA	NA	TRUE
6.84658	-0.760087	-2.70447	0.0200031	0.513074	7.31415	0.0200031	NM_024611.4_at	79664	NARG2	NMDA receptor regulated 2	15q22.2	ENSG00000128915	BRCC1	Homo_sapiens	TRUE	88	NA	NA	TRUE
4.66323	0.791226	2.70596	0.019949	0.513074	7.32224	0.019949	NM_032091.1_at	56105	PCDHGA11	protocadherin gamma subfamily A, 11	5q31	ENSG00000253873	PCDH-GAMMA-A11	Homo_sapiens	TRUE	31	NA	NA	TRUE
7.52197	0.739534	2.70526	0.0199745	0.513074	7.31843	0.0199745	NM_181472.1_at	112616	CMTM7	CKLF-like MARVEL transmembrane domain containing 7	3p22.3	ENSG00000153551	CKLFSF7	Homo_sapiens	TRUE	28	NA	NA	TRUE
4.92969	0.570341	2.70542	0.0199686	0.513074	7.3193	0.0199686	NR_046326.1_at	100506696	KDM5B-AS1	KDM5B antisense RNA 1 (head to head)	-	ENSG00000228288	ncRNA-a2	Homo_sapiens	TRUE	20	NA	NA	TRUE
5.26729	0.376488	2.70819	0.0198688	0.513074	7.33429	0.0198688	XR_108432.1_at	729770	LOC729770	uncharacterized LOC729770	2q36.1	NA	NA	Homo_sapiens	TRUE	16	NA	NA	TRUE
4.30362	-0.944442	-2.70558	0.0199629	0.513074	7.32016	0.0199629	XR_109478.1_at	100127909	LOC100127909	uncharacterized LOC100127909	18q21.1	NA	NA	Homo_sapiens	TRUE	4	NA	NA	TRUE
4.30362	-0.944442	-2.70558	0.0199629	0.513074	7.32016	0.0199629	XR_111781.1_at	100127909	LOC100127909	uncharacterized LOC100127909	18q21.1	NA	NA	Homo_sapiens	TRUE	4	NA	NA	TRUE
5.26729	0.376488	2.70819	0.0198688	0.513074	7.33429	0.0198688	XR_112442.1_at	729770	LOC729770	uncharacterized LOC729770	2q36.1	NA	NA	Homo_sapiens	TRUE	16	NA	NA	TRUE
7.89427	-1.0442	-2.7019	0.0200964	0.51321	7.30025	0.0200964	NM_001011513.3_at	10611	PDLIM5	PDZ and LIM domain 5	4q22	ENSG00000163110	ENH ENH1 LIM	Homo_sapiens	TRUE	81	NA	NA	TRUE
7.04302	-0.759744	-2.69915	0.0201964	0.51321	7.28542	0.0201964	NM_001018089.1_at	79664	NARG2	NMDA receptor regulated 2	15q22.2	ENSG00000128915	BRCC1	Homo_sapiens	TRUE	80	NA	NA	TRUE
7.18972	-0.409221	-2.69881	0.0202089	0.51321	7.28357	0.0202089	NM_001037131.2_at	116987	AGAP1	ArfGAP with GTPase domain, ankyrin repeat and PH domain 1	2q37	ENSG00000157985	AGAP-1 CENTG2 GGAP1 cnt-g2	Homo_sapiens	TRUE	95	NA	NA	TRUE
6.60587	-0.840899	-2.69935	0.0201891	0.51321	7.2865	0.0201891	NM_001170765.1_at	84458	LCOR	ligand dependent nuclear receptor corepressor	10q24	ENSG00000196233	MLR2	Homo_sapiens	TRUE	99	NA	NA	TRUE
5.80766	-2.01417	-2.70067	0.0201409	0.51321	7.29364	0.0201409	NM_001184816.1_at	634	CEACAM1	carcinoembryonic antigen-related cell adhesion molecule 1 (biliary glycoprotein)	19q13.2	ENSG00000079385	BGP BGP1 BGPI	Homo_sapiens	TRUE	38	NA	NA	TRUE
7.26454	0.404902	2.70025	0.0201565	0.51321	7.29133	0.0201565	NM_001202509.1_at	100529251	CKLF-CMTM1	CKLF-CMTM1 readthrough	16q21	ENSG00000254788	NA	Homo_sapiens	TRUE	29	NA	NA	TRUE
6.46629	-0.861717	-2.70336	0.0200431	0.51321	7.30818	0.0200431	NM_001242443.1_at	2886	GRB7	growth factor receptor-bound protein 7	17q12	ENSG00000141738	NA	Homo_sapiens	TRUE	67	NA	NA	TRUE
5.1709	0.760188	2.69838	0.0202248	0.51321	7.28123	0.0202248	NM_001252091.1_at	22808	MRAS	muscle RAS oncogene homolog	3q22.3	ENSG00000158186	M-RAs R-RAS3 RRAS3	Homo_sapiens	TRUE	48	NA	NA	TRUE
7.49217	-0.980761	-2.7005	0.0201474	0.51321	7.29267	0.0201474	NM_001256426.1_at	10611	PDLIM5	PDZ and LIM domain 5	4q22	ENSG00000163110	ENH ENH1 LIM	Homo_sapiens	TRUE	93	NA	NA	TRUE
6.53373	0.916908	2.7004	0.0201508	0.51321	7.29217	0.0201508	NM_001258379.1_at	9497	SLC4A7	solute carrier family 4, sodium bicarbonate cotransporter, member 7	3p22	ENSG00000033867	NBC2 NBC3 NBCN1 SBC2 SLC4A6	Homo_sapiens	TRUE	131	NA	NA	TRUE
5.06179	1.25601	2.702	0.0200927	0.51321	7.30079	0.0200927	NM_005110.2_at	9945	GFPT2	glutamine-fructose-6-phosphate transaminase 2	5q34-q35	ENSG00000131459	GFAT2	Homo_sapiens	TRUE	96	NA	NA	TRUE
6.44705	-0.834415	-2.69977	0.0201739	0.51321	7.28874	0.0201739	NM_005310.3_at	2886	GRB7	growth factor receptor-bound protein 7	17q12	ENSG00000141738	NA	Homo_sapiens	TRUE	69	NA	NA	TRUE
6.23428	-0.647077	-2.70136	0.0201159	0.51321	7.29734	0.0201159	NM_005569.3_at	3985	LIMK2	LIM domain kinase 2	22q12.2	ENSG00000182541	NA	Homo_sapiens	TRUE	76	NA	NA	TRUE
6.72753	-0.664898	-2.6983	0.0202276	0.51321	7.28082	0.0202276	NM_022782.2_at	10198	MPHOSPH9	M-phase phosphoprotein 9	12q24.31	ENSG00000051825	MPP-9 MPP9	Homo_sapiens	TRUE	95	NA	NA	TRUE
6.4351	0.622337	2.69884	0.0202078	0.51321	7.28374	0.0202078	NM_138471.1_at	144097	C11orf84	chromosome 11 open reading frame 84	11q13.1	ENSG00000168005	NA	Homo_sapiens	TRUE	44	NA	NA	TRUE
4.03234	-0.703644	-2.69962	0.0201794	0.51321	7.28794	0.0201794	NM_203356.2_at	4253	CTAGE5	CTAGE family, member 5	14q13.3	ENSG00000258941 ENSG00000150527	MEA6 MGEA MGEA11 MGEA6	Homo_sapiens	TRUE	58	NA	NA	TRUE
5.62879	-0.685442	-2.69556	0.0203282	0.51513	7.26603	0.0203282	NR_027330.1_at	27099	SND1-IT1	SND1 intronic transcript 1 (non-protein coding)	7q31	NA	C7orf54 NAG8 NSG-X	Homo_sapiens	TRUE	32	NA	NA	TRUE
6.89507	-0.69811	-2.69589	0.0203161	0.51513	7.2678	0.0203161	XM_001717763.3_at	400986	ANKRD36C	ankyrin repeat domain 36C	2q11.1	ENSG00000135976	NA	Homo_sapiens	TRUE	59	NA	NA	TRUE
9.1583	-1.3033	-2.69509	0.0203454	0.515185	7.2635	0.0203454	NM_003379.4_at	7430	EZR	ezrin	6q25.3	ENSG00000092820	CVIL CVL VIL2	Homo_sapiens	TRUE	78	NA	NA	TRUE
6.8565	1.97582	2.69482	0.0203553	0.515185	7.26206	0.0203553	NR_036641.1_at	56034	PDGFC	platelet derived growth factor C	4q32	ENSG00000145431	FALLOTEIN SCDGF	Homo_sapiens	TRUE	50	NA	NA	TRUE
9.63411	1.04015	2.69349	0.0204043	0.51548	7.25489	0.0204043	NM_001110556.1_at	2316	FLNA	filamin A, alpha	Xq28	ENSG00000196924	ABP-280 ABPX CVD1 FLN FLN-A FLN1 FMD MNS NHBP OPD OPD1 OPD2 XLVD XMVD	Homo_sapiens	TRUE	207	NA	NA	TRUE
5.95854	0.659173	2.69352	0.0204033	0.51548	7.25503	0.0204033	NM_001145544.1_at	65982	ZSCAN18	zinc finger and SCAN domain containing 18	19q13.43	ENSG00000121413	ZNF447	Homo_sapiens	TRUE	54	NA	NA	TRUE
9.63411	1.04015	2.69349	0.0204043	0.51548	7.25489	0.0204043	NM_001456.3_at	2316	FLNA	filamin A, alpha	Xq28	ENSG00000196924	ABP-280 ABPX CVD1 FLN FLN-A FLN1 FMD MNS NHBP OPD OPD1 OPD2 XLVD XMVD	Homo_sapiens	TRUE	207	NA	NA	TRUE
7.79998	-0.714769	-2.69247	0.0204422	0.515492	7.24937	0.0204422	NM_001171945.1_at	23353	SUN1	Sad1 and UNC84 domain containing 1	7p22.3	ENSG00000164828	UNC84A	Homo_sapiens	TRUE	46	NA	NA	TRUE
6.91727	0.644793	2.69265	0.0204354	0.515492	7.25036	0.0204354	NM_001243799.1_at	8848	TSC22D1	TSC22 domain family, member 1	13q14	ENSG00000102804	Ptg-2 TGFB1I4 TSC22	Homo_sapiens	TRUE	69	NA	NA	TRUE
7.12077	0.398081	2.69293	0.020425	0.515492	7.25187	0.020425	NM_016372.2_at	131601	TPRA1	transmembrane protein, adipocyte asscociated 1	3q21.2	ENSG00000163870	GPR175 TMEM227 TPRA40	Homo_sapiens	TRUE	56	NA	NA	TRUE
7.49794	0.646043	2.69107	0.0204939	0.515852	7.24185	0.0204939	NM_001164266.1_at	4054	LTBP3	latent transforming growth factor beta binding protein 3	11q13.1	ENSG00000168056	LTBP-3 LTBP2 STHAG6 pp6425	Homo_sapiens	TRUE	112	NA	NA	TRUE
7.49794	0.646043	2.69107	0.0204939	0.515852	7.24185	0.0204939	NM_021070.4_at	4054	LTBP3	latent transforming growth factor beta binding protein 3	11q13.1	ENSG00000168056	LTBP-3 LTBP2 STHAG6 pp6425	Homo_sapiens	TRUE	112	NA	NA	TRUE
5.21389	-1.39334	-2.69166	0.0204721	0.515852	7.24501	0.0204721	NM_021925.2_at	60526	C2orf43	chromosome 2 open reading frame 43	2p24.1	ENSG00000118961	NA	Homo_sapiens	TRUE	47	NA	NA	TRUE
5.60867	0.482923	2.69067	0.0205088	0.515914	7.23969	0.0205088	NM_030957.2_at	81794	ADAMTS10	ADAM metallopeptidase with thrombospondin type 1 motif, 10	19p13.2	ENSG00000142303 ENSG00000261964	ADAM-TS10 WMS WMS1	Homo_sapiens	TRUE	118	NA	NA	TRUE
10.7604	-1.56228	-2.68975	0.0205428	0.516271	7.23476	0.0205428	NM_001256293.1_at	3856	KRT8	keratin 8	12q13	ENSG00000254285 ENSG00000170421	CARD2 CK-8 CK8 CYK8 K2C8 K8 KO	Homo_sapiens	TRUE	18	NA	NA	TRUE
4.08931	-0.674107	-2.68961	0.020548	0.516271	7.23401	0.020548	NR_004389.1_at	692157	SNORA16B	small nucleolar RNA, H/ACA box 16B	1q32.3	ENSG00000201544	U98b	Homo_sapiens	TRUE	4	NA	NA	TRUE
7.08417	0.788269	2.68868	0.0205827	0.516537	7.22899	0.0205827	NM_001009936.1_at	26147	PHF19	PHD finger protein 19	9q33.2	ENSG00000119403	MTF2L1 PCL3	Homo_sapiens	TRUE	34	NA	NA	TRUE
4.35328	-0.594051	-2.68783	0.0206144	0.516537	7.22442	0.0206144	NM_001011670.1_at	79145	CHCHD7	coiled-coil-helix-coiled-coil-helix domain containing 7	8q12.1	ENSG00000170791	COX23	Homo_sapiens	TRUE	33	NA	NA	TRUE
7.08524	0.472996	2.68737	0.0206316	0.516537	7.22195	0.0206316	NM_001142499.1_at	114984	FLYWCH2	FLYWCH family member 2	16p13.3	ENSG00000162076	NA	Homo_sapiens	TRUE	21	NA	NA	TRUE
7.19345	-0.900249	-2.68797	0.0206089	0.516537	7.22521	0.0206089	NM_001252296.1_at	1054	CEBPG	CCAAT/enhancer binding protein (C/EBP), gamma	19q13.11	ENSG00000153879	GPE1BP IG/EBP-1	Homo_sapiens	TRUE	23	NA	NA	TRUE
8.20872	-0.839964	-2.68732	0.0206335	0.516537	7.22166	0.0206335	NM_001551.2_at	3476	IGBP1	immunoglobulin (CD79A) binding protein 1	Xq13.1-q13.3	ENSG00000089289	ALPHA-4 IBP1	Homo_sapiens	TRUE	35	NA	NA	TRUE
7.01596	1.04301	2.68744	0.0206288	0.516537	7.22234	0.0206288	NM_024336.2_at	79191	IRX3	iroquois homeobox 3	16q12.2	ENSG00000177508	IRX-1 IRXB1	Homo_sapiens	TRUE	41	NA	NA	TRUE
6.0679	-0.564373	-2.68605	0.0206808	0.516754	7.21487	0.0206808	NM_001011703.2_at	89853	FAM125B	family with sequence similarity 125, member B	9q33.3	ENSG00000196814	C9orf28 MVB12B	Homo_sapiens	TRUE	33	NA	NA	TRUE
6.21783	0.712671	2.68575	0.0206922	0.516754	7.21323	0.0206922	NM_133471.3_at	170954	PPP1R18	protein phosphatase 1, regulatory subunit 18	6p21.3	ENSG00000146112 ENSG00000230341 ENSG00000229998 ENSG00000236428 ENSG00000234000 ENSG00000206485 ENSG00000231247 ENSG00000225060	HKMT1098 KIAA1949	Homo_sapiens	TRUE	69	NA	NA	TRUE
5.92544	-0.903918	-2.68598	0.0206834	0.516754	7.21449	0.0206834	XM_003403422.1_at	100652772	LOC100652772	uncharacterized LOC100652772	-	NA	NA	Homo_sapiens	TRUE	11	NA	NA	TRUE
5.92544	-0.903918	-2.68598	0.0206834	0.516754	7.21449	0.0206834	XM_003403781.1_at	NA	NA	NA	NA	NA	NA	Homo_sapiens	FALSE	11	NA	NA	TRUE
6.80739	-0.602163	-2.68348	0.0207771	0.517659	7.20106	0.0207771	NM_001135726.1_at	79618	HMBOX1	homeobox containing 1	8p21.1	ENSG00000147421	HNF1LA PBHNF	Homo_sapiens	TRUE	57	NA	NA	TRUE
5.93048	0.484595	2.68249	0.0208143	0.517659	7.19577	0.0208143	NM_015681.3_at	27077	B9D1	B9 protein domain 1	17p11.2	ENSG00000108641	B9 EPPB9 MKS9 MKSR1	Homo_sapiens	TRUE	39	NA	NA	TRUE
6.97979	-0.563389	-2.68192	0.0208357	0.517659	7.19271	0.0208357	NM_023012.5_at	65117	RSRC2	arginine/serine-rich coiled-coil 2	12q24.31	ENSG00000111011	NA	Homo_sapiens	TRUE	63	NA	NA	TRUE
6.91236	0.454896	2.68253	0.0208128	0.517659	7.19598	0.0208128	NM_138393.1_at	92840	REEP6	receptor accessory protein 6	19p13.3	ENSG00000115255	C19orf32 DP1L1 TB2L1	Homo_sapiens	TRUE	43	NA	NA	TRUE
6.42884	0.399937	2.68336	0.0207815	0.517659	7.20045	0.0207815	NM_139033.2_at	5598	MAPK7	mitogen-activated protein kinase 7	17p11.2	ENSG00000166484	BMK1 ERK4 ERK5 PRKM7	Homo_sapiens	TRUE	47	NA	NA	TRUE
3.47534	0.634304	2.6818	0.0208405	0.517659	7.19203	0.0208405	NM_174858.2_at	26289	AK5	adenylate kinase 5	1p31	ENSG00000154027	AK6	Homo_sapiens	TRUE	85	NA	NA	TRUE
4.8193	-0.793355	-2.68178	0.020841	0.517659	7.19195	0.020841	NR_003707.2_at	100124537	SNORA70B	small nucleolar RNA, H/ACA box 70B	2p15	ENSG00000206937	NA	Homo_sapiens	TRUE	3	NA	NA	TRUE
4.73715	-0.481636	-2.68276	0.0208043	0.517659	7.19718	0.0208043	NR_027715.1_at	80094	FLJ14107	uncharacterized LOC80094	8p21.3	NA	NA	Homo_sapiens	TRUE	16	NA	NA	TRUE
6.97979	-0.563389	-2.68192	0.0208357	0.517659	7.19271	0.0208357	NR_036436.1_at	65117	RSRC2	arginine/serine-rich coiled-coil 2	12q24.31	ENSG00000111011	NA	Homo_sapiens	TRUE	63	NA	NA	TRUE
7.26359	0.916478	2.67962	0.0209227	0.518132	7.18036	0.0209227	NM_000232.4_at	6443	SGCB	sarcoglycan, beta (43kDa dystrophin-associated glycoprotein)	4q12	ENSG00000163069 LRG_204	A3b LGMD2E SGC	Homo_sapiens	TRUE	42	NA	NA	TRUE
6.03227	0.737402	2.67998	0.0209091	0.518132	7.18229	0.0209091	NM_012104.4_at	23621	BACE1	beta-site APP-cleaving enzyme 1	11q23.2-q23.3	ENSG00000265969 ENSG00000186318	ASP2 BACE HSPC104	Homo_sapiens	TRUE	88	NA	NA	TRUE
5.87934	-0.607194	-2.67973	0.0209185	0.518132	7.18095	0.0209185	NM_017612.3_at	55596	ZCCHC8	zinc finger, CCHC domain containing 8	12q24.31	ENSG00000033030	NA	Homo_sapiens	TRUE	87	NA	NA	TRUE
5.31014	-1.15282	-2.67999	0.0209086	0.518132	7.18236	0.0209086	NM_020716.1_at	57476	GRAMD1B	GRAM domain containing 1B	11q24.1	ENSG00000023171	NA	Homo_sapiens	TRUE	80	NA	NA	TRUE
6.55987	-0.802559	-2.68094	0.0208729	0.518132	7.18743	0.0208729	NM_022828.3_at	64848	YTHDC2	YTH domain containing 2	5q22.2	ENSG00000047188	CAHL	Homo_sapiens	TRUE	161	NA	NA	TRUE
5.30527	1.54737	2.67907	0.0209435	0.518334	7.17741	0.0209435	NM_007005.3_at	7091	TLE4	transducin-like enhancer of split 4 (E(sp1) homolog, Drosophila)	9q21.31	ENSG00000106829	BCE-1 BCE1 E(spI) ESG ESG4 GRG4	Homo_sapiens	TRUE	89	NA	NA	TRUE
6.91776	-1.02651	-2.67872	0.0209568	0.518334	7.17554	0.0209568	NM_014873.2_at	9926	LPGAT1	lysophosphatidylglycerol acyltransferase 1	1q32	ENSG00000123684	FAM34A FAM34A1 NET8	Homo_sapiens	TRUE	38	NA	NA	TRUE
3.52715	0.404653	2.67841	0.0209685	0.518334	7.17388	0.0209685	XR_133528.1_at	100287922	ANKRD18CP	ankyrin repeat domain 18C, pseudogene	9q22.33	NA	NA	Homo_sapiens	TRUE	46	NA	NA	TRUE
7.46412	-1.94007	-2.67721	0.021014	0.519148	7.16747	0.021014	NM_003979.3_at	9052	GPRC5A	G protein-coupled receptor, family C, group 5, member A	12p13-p12.3	ENSG00000013588	GPCR5A RAI3 RAIG1	Homo_sapiens	TRUE	21	NA	NA	TRUE
6.44077	-0.855513	-2.67386	0.0211419	0.520143	7.1495	0.0211419	NM_001018053.1_at	5208	PFKFB2	6-phosphofructo-2-kinase/fructose-2,6-biphosphatase 2	1q31	ENSG00000123836	PFK-2/FBPase-2	Homo_sapiens	TRUE	68	NA	NA	TRUE
5.23265	1.09583	2.67385	0.0211423	0.520143	7.14945	0.0211423	NM_001265600.1_at	10520	ZNF211	zinc finger protein 211	19q13.4	ENSG00000121417	C2H2-25 CH2H2-25 ZNF-25 ZNFC25	Homo_sapiens	TRUE	16	NA	NA	TRUE
7.51384	-0.623834	-2.6739	0.0211402	0.520143	7.14975	0.0211402	NM_001271.3_at	1106	CHD2	chromodomain helicase DNA binding protein 2	15q26	ENSG00000173575	NA	Homo_sapiens	TRUE	190	NA	NA	TRUE
7.29374	-0.884135	-2.67531	0.0210866	0.520143	7.15726	0.0210866	NM_139283.1_at	160760	PPTC7	PTC7 protein phosphatase homolog (S. cerevisiae)	12q24.11	ENSG00000196850	TA-PP2C TAPP2C	Homo_sapiens	TRUE	51	NA	NA	TRUE
6.662	-1.46061	-2.6752	0.0210905	0.520143	7.15671	0.0210905	NM_176877.2_at	10207	INADL	InaD-like (Drosophila)	1p31.3	ENSG00000132849	Cipp InaD-like PATJ hINADL	Homo_sapiens	TRUE	204	NA	NA	TRUE
6.24373	-0.586124	-2.6739	0.0211401	0.520143	7.14975	0.0211401	XR_108380.1_at	100506749	AGAP1-IT1	AGAP1 intronic transcript 1 (non-protein coding)	2q37	ENSG00000235529	NA	Homo_sapiens	TRUE	8	NA	NA	TRUE
6.24373	-0.586124	-2.6739	0.0211401	0.520143	7.14975	0.0211401	XR_133330.1_at	100506749	AGAP1-IT1	AGAP1 intronic transcript 1 (non-protein coding)	2q37	ENSG00000235529	NA	Homo_sapiens	TRUE	8	NA	NA	TRUE
4.9556	-0.607177	-2.67343	0.0211581	0.520222	7.14725	0.0211581	NM_001172574.1_at	79648	MCPH1	microcephalin 1	8p23.1	ENSG00000147316	BRIT1 MCT	Homo_sapiens	TRUE	59	NA	NA	TRUE
7.32547	-1.42828	-2.67147	0.0212333	0.521074	7.13675	0.0212333	NM_000422.2_at	3872	KRT17	keratin 17	17q21.2	ENSG00000128422	K17 PC PC2 PCHC1	Homo_sapiens	TRUE	14	NA	NA	TRUE
4.63317	0.513633	2.6699	0.0212935	0.521074	7.12838	0.0212935	NM_001242348.1_at	100287177	LOC100287177	uncharacterized LOC100287177	19q13.32	NA	NA	Homo_sapiens	TRUE	9	NA	NA	TRUE
7.78943	-0.598341	-2.67037	0.0212755	0.521074	7.13089	0.0212755	NM_007198.3_at	11212	PROSC	proline synthetase co-transcribed homolog (bacterial)	8p11.2	ENSG00000147471	NA	Homo_sapiens	TRUE	53	NA	NA	TRUE
6.6516	-1.09704	-2.66993	0.0212927	0.521074	7.1285	0.0212927	NM_133375.3_at	115752	DIS3L	DIS3 mitotic control homolog (S. cerevisiae)-like	15q22.31	ENSG00000166938	DIS3L1	Homo_sapiens	TRUE	91	NA	NA	TRUE
6.91385	0.487271	2.67152	0.0212315	0.521074	7.137	0.0212315	NM_138401.2_at	93343	FAM125A	family with sequence similarity 125, member A	19p13.11	ENSG00000141971	CFBP	Homo_sapiens	TRUE	47	NA	NA	TRUE
3.75222	-1.15091	-2.67048	0.0212715	0.521074	7.13144	0.0212715	NR_033767.1_at	93986	FOXP2	forkhead box P2	7q31	ENSG00000128573	CAGH44 SPCH1 TNRC10	Homo_sapiens	TRUE	112	NA	NA	TRUE
6.22424	0.52179	2.67073	0.0212618	0.521074	7.13279	0.0212618	XR_132651.1_at	NA	NA	NA	NA	NA	NA	Homo_sapiens	FALSE	19	NA	NA	TRUE
6.22424	0.52179	2.67073	0.0212618	0.521074	7.13279	0.0212618	XR_133174.1_at	NA	NA	NA	NA	NA	NA	Homo_sapiens	FALSE	19	NA	NA	TRUE
10.1182	-0.780458	-2.66911	0.0213243	0.521518	7.12412	0.0213243	NM_001417.4_at	1975	EIF4B	eukaryotic translation initiation factor 4B	12q13.13	ENSG00000063046	EIF-4B PRO1843	Homo_sapiens	TRUE	11	NA	NA	TRUE
5.84237	-1.07588	-2.66686	0.021411	0.521704	7.11214	0.021411	NM_001031733.2_at	91860	CALML4	calmodulin-like 4	15q23	ENSG00000129007	NY-BR-20	Homo_sapiens	TRUE	39	NA	NA	TRUE
2.84936	0.535653	2.66718	0.0213985	0.521704	7.11388	0.0213985	NM_001195190.1_at	730159	LOC730159	uncharacterized LOC730159	1q25.1	NA	NA	Homo_sapiens	TRUE	7	NA	NA	TRUE
5.82994	-0.550065	-2.6673	0.021394	0.521704	7.11449	0.021394	NM_001242338.1_at	54454	ATAD2B	ATPase family, AAA domain containing 2B	2p24.1-p23.3	ENSG00000119778	NA	Homo_sapiens	TRUE	135	NA	NA	TRUE
7.88017	-1.03633	-2.66597	0.0214454	0.521704	7.10741	0.0214454	NM_001256425.1_at	10611	PDLIM5	PDZ and LIM domain 5	4q22	ENSG00000163110	ENH ENH1 LIM	Homo_sapiens	TRUE	77	NA	NA	TRUE
6.63459	0.696944	2.66612	0.0214395	0.521704	7.10822	0.0214395	NM_004897.4_at	9562	MINPP1	multiple inositol-polyphosphate phosphatase 1	10q23	ENSG00000107789	HIPER1 MINPP2 MIPP	Homo_sapiens	TRUE	46	NA	NA	TRUE
5.21625	-1.65572	-2.66696	0.0214071	0.521704	7.11269	0.0214071	NM_007120.2_at	54657	UGT1A4	UDP glucuronosyltransferase 1 family, polypeptide A4	2q37	ENSG00000244474	HUG-BR2 UDPGT UDPGT 1-4 UGT-1D UGT1-04 UGT1.4 UGT1D	Homo_sapiens	TRUE	32	NA	NA	TRUE
5.82994	-0.550065	-2.6673	0.021394	0.521704	7.11449	0.021394	NM_017552.2_at	54454	ATAD2B	ATPase family, AAA domain containing 2B	2p24.1-p23.3	ENSG00000119778	NA	Homo_sapiens	TRUE	135	NA	NA	TRUE
6.03141	0.372633	2.66618	0.0214374	0.521704	7.10851	0.0214374	NM_145345.2_at	91544	UBXN11	UBX domain protein 11	1p36.11	ENSG00000158062	COA-1 SOC SOCI UBXD5	Homo_sapiens	TRUE	81	NA	NA	TRUE
7.6026	-0.727679	-2.66697	0.0214068	0.521704	7.11272	0.0214068	NM_182931.2_at	55904	MLL5	myeloid/lymphoid or mixed-lineage leukemia 5 (trithorax homolog, Drosophila)	7q22.1	ENSG00000005483	HDCMC04P KMT2E	Homo_sapiens	TRUE	172	NA	NA	TRUE
6.60015	-1.21127	-2.66396	0.0215236	0.522905	7.09668	0.0215236	NM_002447.2_at	4486	MST1R	macrophage stimulating 1 receptor (c-met-related tyrosine kinase)	3p21.3	ENSG00000164078	CD136 CDw136 PTK8 RON	Homo_sapiens	TRUE	117	NA	NA	TRUE
8.06278	0.522588	2.66434	0.0215086	0.522905	7.09873	0.0215086	NM_006184.5_at	4924	NUCB1	nucleobindin 1	19q13.33	ENSG00000104805	CALNUC NUC	Homo_sapiens	TRUE	72	NA	NA	TRUE
7.17376	0.486213	2.66373	0.0215327	0.522905	7.09543	0.0215327	NM_016579.3_at	51293	CD320	CD320 molecule	19p13.3-p13.2	ENSG00000167775	8D6 8D6A TCBLR	Homo_sapiens	TRUE	30	NA	NA	TRUE
6.87644	1.96317	2.66241	0.0215838	0.523837	7.08845	0.0215838	NM_016205.2_at	56034	PDGFC	platelet derived growth factor C	4q32	ENSG00000145431	FALLOTEIN SCDGF	Homo_sapiens	TRUE	48	NA	NA	TRUE
5.45871	-0.510032	-2.66187	0.0216051	0.524047	7.08555	0.0216051	NM_001165966.1_at	83394	PITPNM3	PITPNM family member 3	17p13	ENSG00000091622	CORD5 NIR1 RDGBA3	Homo_sapiens	TRUE	91	NA	NA	TRUE
5.22567	-0.454411	-2.66099	0.0216396	0.524324	7.08084	0.0216396	NM_000038.5_at	324	APC	adenomatous polyposis coli	5q21-q22	ENSG00000134982 LRG_130	BTPS2 DP2 DP2.5 DP3 GS PPP1R46	Homo_sapiens	TRUE	86	NA	NA	TRUE
7.41997	0.526347	2.66093	0.0216419	0.524324	7.08053	0.0216419	NM_005528.3_at	3338	DNAJC4	DnaJ (Hsp40) homolog, subfamily C, member 4	11q13	ENSG00000110011	DANJC4 HSPF2 MCG18	Homo_sapiens	TRUE	45	NA	NA	TRUE
3.39147	-0.677415	-2.66046	0.0216602	0.524462	7.07804	0.0216602	NR_026661.2_at	84983	FAM222A-AS1	FAM222A antisense RNA 1	12q24.11	ENSG00000255650	NA	Homo_sapiens	TRUE	16	NA	NA	TRUE
4.13942	-0.63652	-2.6594	0.0217015	0.525005	7.07243	0.0217015	NM_018423.2_at	55359	STYK1	serine/threonine/tyrosine kinase 1	12p13.2	ENSG00000060140	NOK SuRTK106	Homo_sapiens	TRUE	63	NA	NA	TRUE
5.10542	-1.73519	-2.65924	0.0217081	0.525005	7.07155	0.0217081	NM_019076.4_at	54576	UGT1A8	UDP glucuronosyltransferase 1 family, polypeptide A8	2q37	ENSG00000242366	UDPGT UDPGT 1-8 UGT-1H UGT1-08 UGT1.8 UGT1A8S UGT1H	Homo_sapiens	TRUE	30	NA	NA	TRUE
5.2466	0.827097	2.6574	0.0217802	0.526442	7.06179	0.0217802	NM_001252093.1_at	22808	MRAS	muscle RAS oncogene homolog	3q22.3	ENSG00000158186	M-RAs R-RAS3 RRAS3	Homo_sapiens	TRUE	41	NA	NA	TRUE
4.98631	0.840849	2.65402	0.0219137	0.526943	7.04383	0.0219137	NM_001190447.1_at	5523	PPP2R3A	protein phosphatase 2, regulatory subunit B'', alpha	3q22.1	ENSG00000073711	PPP2R3 PR130 PR72	Homo_sapiens	TRUE	60	NA	NA	TRUE
8.30961	-0.64556	-2.65498	0.0218758	0.526943	7.04891	0.0218758	NM_001199983.1_at	4719	NDUFS1	NADH dehydrogenase (ubiquinone) Fe-S protein 1, 75kDa (NADH-coenzyme Q reductase)	2q33-q34	ENSG00000023228	CI-75Kd CI-75k PRO1304	Homo_sapiens	TRUE	91	NA	NA	TRUE
6.72362	0.648279	2.65333	0.0219411	0.526943	7.04016	0.0219411	NM_001201576.1_at	57048	PLSCR3	phospholipid scramblase 3	17p13.1	ENSG00000187838	NA	Homo_sapiens	TRUE	63	NA	NA	TRUE
6.59834	0.489457	2.65413	0.0219095	0.526943	7.04439	0.0219095	NM_001242818.1_at	54849	DEF8	differentially expressed in FDCP 8 homolog (mouse)	16q24.3	ENSG00000140995	NA	Homo_sapiens	TRUE	37	NA	NA	TRUE
6.59834	0.489457	2.65413	0.0219095	0.526943	7.04439	0.0219095	NM_001242820.1_at	54849	DEF8	differentially expressed in FDCP 8 homolog (mouse)	16q24.3	ENSG00000140995	NA	Homo_sapiens	TRUE	37	NA	NA	TRUE
7.50744	0.552052	2.65488	0.0218796	0.526943	7.04841	0.0218796	NM_005157.4_at	25	ABL1	c-abl oncogene 1, non-receptor tyrosine kinase	9q34.1	ENSG00000097007	ABL JTK7 bcr/abl c-ABL p150 v-abl	Homo_sapiens	TRUE	64	NA	NA	TRUE
5.17574	-0.907492	-2.65339	0.0219386	0.526943	7.04049	0.0219386	NM_005268.2_at	2709	GJB5	gap junction protein, beta 5, 31.1kDa	1p35.1	ENSG00000189280	CX31.1	Homo_sapiens	TRUE	15	NA	NA	TRUE
5.5145	-0.49226	-2.6558	0.0218435	0.526943	7.05325	0.0218435	NM_012459.2_at	26521	TIMM8B	translocase of inner mitochondrial membrane 8 homolog B (yeast)	11q23.1-q23.2	ENSG00000150779	DDP2 TIM8B	Homo_sapiens	TRUE	8	NA	NA	TRUE
6.36949	-1.37232	-2.65461	0.0218905	0.526943	7.04694	0.0218905	NM_015271.3_at	23321	TRIM2	tripartite motif containing 2	4q31.3	ENSG00000109654	RNF86	Homo_sapiens	TRUE	70	NA	NA	TRUE
5.03971	1.12095	2.65422	0.0219059	0.526943	7.04488	0.0219059	NM_018555.5_at	55422	ZNF331	zinc finger protein 331	19q13.42	ENSG00000130844	RITA ZNF361 ZNF463	Homo_sapiens	TRUE	60	NA	NA	TRUE
4.85737	0.442867	2.65376	0.0219242	0.526943	7.04242	0.0219242	NM_020932.2_at	57692	MAGEE1	melanoma antigen family E, 1	Xq13.3	ENSG00000198934	DAMAGE HCA1	Homo_sapiens	TRUE	20	NA	NA	TRUE
6.24156	-0.439809	-2.65294	0.0219564	0.527004	7.03812	0.0219564	NM_001032999.2_at	9139	CBFA2T2	core-binding factor, runt domain, alpha subunit 2; translocated to, 2	20q11	ENSG00000078699	EHT MTGR1 ZMYND3 p85	Homo_sapiens	TRUE	85	NA	NA	TRUE
8.09718	-0.789093	-2.65252	0.0219732	0.527102	7.03587	0.0219732	NM_005109.2_at	9943	OXSR1	oxidative-stress responsive 1	3p22.2	ENSG00000172939	OSR1	Homo_sapiens	TRUE	79	NA	NA	TRUE
5.28894	1.08235	2.65219	0.0219865	0.527114	7.0341	0.0219865	NM_004434.2_at	2009	EML1	echinoderm microtubule associated protein like 1	14q32	ENSG00000066629	ELP79 EMAP EMAPL HuEMAP	Homo_sapiens	TRUE	126	NA	NA	TRUE
7.56677	0.342586	2.65115	0.0220277	0.527186	7.0286	0.0220277	NM_001142864.2_at	9780	PIEZO1	piezo-type mechanosensitive ion channel component 1	16q24.3	ENSG00000103335	FAM38A Mib	Homo_sapiens	TRUE	241	NA	NA	TRUE
6.53314	-1.23339	-2.65133	0.0220204	0.527186	7.02957	0.0220204	NM_001244937.1_at	4486	MST1R	macrophage stimulating 1 receptor (c-met-related tyrosine kinase)	3p21.3	ENSG00000164078	CD136 CDw136 PTK8 RON	Homo_sapiens	TRUE	113	NA	NA	TRUE
5.34985	2.18563	2.65147	0.0220149	0.527186	7.03031	0.0220149	NM_057164.4_at	1293	COL6A3	collagen, type VI, alpha 3	2q37	ENSG00000163359	NA	Homo_sapiens	TRUE	41	NA	NA	TRUE
5.23551	0.853163	2.64815	0.0221476	0.527411	7.01269	0.0221476	NM_001085049.2_at	22808	MRAS	muscle RAS oncogene homolog	3q22.3	ENSG00000158186	M-RAs R-RAS3 RRAS3	Homo_sapiens	TRUE	45	NA	NA	TRUE
7.54063	-1.01421	-2.64933	0.0221003	0.527411	7.01895	0.0221003	NM_001731.2_at	694	BTG1	B-cell translocation gene 1, anti-proliferative	12q22	ENSG00000133639	NA	Homo_sapiens	TRUE	34	NA	NA	TRUE
4.06986	-0.441025	-2.64825	0.0221433	0.527411	7.01325	0.0221433	NM_014936.4_at	22875	ENPP4	ectonucleotide pyrophosphatase/phosphodiesterase 4 (putative)	6p21.1	ENSG00000001561	NPP4	Homo_sapiens	TRUE	54	NA	NA	TRUE
3.96461	-0.638561	-2.64975	0.0220835	0.527411	7.02117	0.0220835	NM_153218.2_at	144811	LACC1	laccase (multicopper oxidoreductase) domain containing 1	13q14.11	ENSG00000179630	C13orf31	Homo_sapiens	TRUE	47	NA	NA	TRUE
4.78819	0.422403	2.64772	0.0221646	0.527411	7.01043	0.0221646	NM_178568.2_at	146760	RTN4RL1	reticulon 4 receptor-like 1	17p13.3	ENSG00000185924	NGRH2 NgR3	Homo_sapiens	TRUE	19	NA	NA	TRUE
3.955	-0.659976	-2.64917	0.0221067	0.527411	7.0181	0.0221067	NM_203354.2_at	4253	CTAGE5	CTAGE family, member 5	14q13.3	ENSG00000258941 ENSG00000150527	MEA6 MGEA MGEA11 MGEA6	Homo_sapiens	TRUE	59	NA	NA	TRUE
4.98367	0.386359	2.64934	0.0220998	0.527411	7.01902	0.0220998	NR_003143.2_at	151325	MYADML	myeloid-associated differentiation marker-like (pseudogene)	2p22.3	ENSG00000239649	NA	Homo_sapiens	TRUE	43	NA	NA	TRUE
8.96688	0.616333	2.64772	0.0221646	0.527411	7.01043	0.0221646	NR_038328.1_at	100132288	TEKT4P2	tektin 4 pseudogene 2	21p11.2	ENSG00000188681	MAFIPL TEKT4P	Homo_sapiens	TRUE	5	NA	NA	TRUE
5.35554	-0.875245	-2.64861	0.0221291	0.527411	7.01513	0.0221291	XM_003119949.1_at	NA	NA	NA	NA	NA	NA	Homo_sapiens	FALSE	4	NA	NA	TRUE
5.35554	-0.875245	-2.64861	0.0221291	0.527411	7.01513	0.0221291	XM_003403423.1_at	NA	NA	NA	NA	NA	NA	Homo_sapiens	FALSE	4	NA	NA	TRUE
5.38479	0.61422	2.64629	0.0222221	0.528475	7.00284	0.0222221	NM_001145635.1_at	80263	TRIM45	tripartite motif containing 45	1p13.1	ENSG00000134253	RNF99	Homo_sapiens	TRUE	66	NA	NA	TRUE
5.14979	-0.441937	-2.64519	0.0222661	0.529217	6.99705	0.0222661	NM_001127510.2_at	324	APC	adenomatous polyposis coli	5q21-q22	ENSG00000134982 LRG_130	BTPS2 DP2 DP2.5 DP3 GS PPP1R46	Homo_sapiens	TRUE	90	NA	NA	TRUE
5.26131	1.0424	2.63699	0.0225986	0.52941	6.95371	0.0225986	NM_001008707.1_at	2009	EML1	echinoderm microtubule associated protein like 1	14q32	ENSG00000066629	ELP79 EMAP EMAPL HuEMAP	Homo_sapiens	TRUE	130	NA	NA	TRUE
5.87812	-0.801684	-2.63811	0.022553	0.52941	6.95961	0.022553	NM_001031617.2_at	90639	COX19	cytochrome c oxidase assembly homolog 19 (S. cerevisiae)	7p22.3	ENSG00000240230	NA	Homo_sapiens	TRUE	25	NA	NA	TRUE
7.72074	0.425216	2.63967	0.0224895	0.52941	6.96784	0.0224895	NM_001040099.1_at	64598	MOSPD3	motile sperm domain containing 3	7q22	ENSG00000106330	CDS3 NET30	Homo_sapiens	TRUE	35	NA	NA	TRUE
6.17641	0.6035	2.63912	0.0225116	0.52941	6.96497	0.0225116	NM_001040661.1_at	222962	SLC29A4	solute carrier family 29 (nucleoside transporters), member 4	7p22.1	ENSG00000164638	ENT4 PMAT	Homo_sapiens	TRUE	24	NA	NA	TRUE
6.08505	-0.672447	-2.63321	0.0227534	0.52941	6.9338	0.0227534	NM_001077663.1_at	55665	URGCP	upregulator of cell proliferation	7p13	ENSG00000106608	URG4	Homo_sapiens	TRUE	28	NA	NA	TRUE
9.2997	-1.24975	-2.64063	0.0224505	0.52941	6.97292	0.0224505	NM_001111077.1_at	7430	EZR	ezrin	6q25.3	ENSG00000092820	CVIL CVL VIL2	Homo_sapiens	TRUE	78	NA	NA	TRUE
6.22115	-1.37332	-2.64463	0.0222888	0.52941	6.99407	0.0222888	NM_001130067.1_at	23321	TRIM2	tripartite motif containing 2	4q31.3	ENSG00000109654	RNF86	Homo_sapiens	TRUE	70	NA	NA	TRUE
6.6522	-1.0906	-2.63547	0.0226606	0.52941	6.94571	0.0226606	NM_001143688.1_at	115752	DIS3L	DIS3 mitotic control homolog (S. cerevisiae)-like	15q22.31	ENSG00000166938	DIS3L1	Homo_sapiens	TRUE	91	NA	NA	TRUE
5.10408	-0.562617	-2.63606	0.0226367	0.52941	6.9488	0.0226367	NM_001172575.1_at	79648	MCPH1	microcephalin 1	8p23.1	ENSG00000147316	BRIT1 MCT	Homo_sapiens	TRUE	54	NA	NA	TRUE
6.6709	-2.16726	-2.64049	0.022456	0.52941	6.9722	0.022456	NM_001178096.1_at	2152	F3	coagulation factor III (thromboplastin, tissue factor)	1p22-p21	ENSG00000117525	CD142 TF TFA	Homo_sapiens	TRUE	38	NA	NA	TRUE
6.53143	0.607497	2.63691	0.0226019	0.52941	6.95328	0.0226019	NM_001204408.1_at	6397	SEC14L1	SEC14-like 1 (S. cerevisiae)	17q25.2	ENSG00000129657	PRELID4A SEC14L	Homo_sapiens	TRUE	84	NA	NA	TRUE
3.96849	-0.69691	-2.64067	0.0224487	0.52941	6.97315	0.0224487	NM_001247988.1_at	4253	CTAGE5	CTAGE family, member 5	14q13.3	ENSG00000258941 ENSG00000150527	MEA6 MGEA MGEA11 MGEA6	Homo_sapiens	TRUE	55	NA	NA	TRUE
5.24826	0.794293	2.63467	0.0226933	0.52941	6.9415	0.0226933	NM_001252090.1_at	22808	MRAS	muscle RAS oncogene homolog	3q22.3	ENSG00000158186	M-RAs R-RAS3 RRAS3	Homo_sapiens	TRUE	48	NA	NA	TRUE
7.93855	-1.02185	-2.63818	0.0225499	0.52941	6.96001	0.0225499	NM_001256428.1_at	10611	PDLIM5	PDZ and LIM domain 5	4q22	ENSG00000163110	ENH ENH1 LIM	Homo_sapiens	TRUE	85	NA	NA	TRUE
5.67746	0.583111	2.63941	0.0224998	0.52941	6.9665	0.0224998	NM_001257320.1_at	322	APBB1	amyloid beta (A4) precursor protein-binding, family B, member 1 (Fe65)	11p15	ENSG00000166313	FE65 MGC:9072 RIR	Homo_sapiens	TRUE	65	NA	NA	TRUE
5.67746	0.583111	2.63941	0.0224998	0.52941	6.9665	0.0224998	NM_001257326.1_at	322	APBB1	amyloid beta (A4) precursor protein-binding, family B, member 1 (Fe65)	11p15	ENSG00000166313	FE65 MGC:9072 RIR	Homo_sapiens	TRUE	65	NA	NA	TRUE
4.80959	-0.83011	-2.63566	0.0226527	0.52941	6.94673	0.0226527	NM_004294.2_at	9617	MTRF1	mitochondrial translational release factor 1	13q14.1-q14.3	ENSG00000120662	MRF1 MTTRF1 RF1	Homo_sapiens	TRUE	49	NA	NA	TRUE
5.78932	0.757767	2.63557	0.0226566	0.52941	6.94623	0.0226566	NM_005226.3_at	1903	S1PR3	sphingosine-1-phosphate receptor 3	9q22.1-q22.2	ENSG00000213694	EDG-3 EDG3 LPB3 S1P3	Homo_sapiens	TRUE	20	NA	NA	TRUE
8.56379	0.753748	2.63358	0.0227382	0.52941	6.93575	0.0227382	NM_006364.2_at	10484	SEC23A	Sec23 homolog A (S. cerevisiae)	14q21.1	ENSG00000100934	CLSD	Homo_sapiens	TRUE	87	NA	NA	TRUE
8.20348	-0.469055	-2.63241	0.0227863	0.52941	6.92958	0.0227863	NM_017546.4_at	55571	C2orf29	chromosome 2 open reading frame 29	2q11.2	ENSG00000158435	NA	Homo_sapiens	TRUE	40	NA	NA	TRUE
6.12748	-0.547772	-2.63289	0.0227664	0.52941	6.93213	0.0227664	NM_017632.2_at	55602	CDKN2AIP	CDKN2A interacting protein	4q35.1	ENSG00000168564	CARF	Homo_sapiens	TRUE	41	NA	NA	TRUE
6.08505	-0.672447	-2.63321	0.0227534	0.52941	6.9338	0.0227534	NM_017920.3_at	55665	URGCP	upregulator of cell proliferation	7p13	ENSG00000106608	URG4	Homo_sapiens	TRUE	28	NA	NA	TRUE
5.29545	1.60025	2.63725	0.0225879	0.52941	6.9551	0.0225879	NM_018004.1_at	55076	TMEM45A	transmembrane protein 45A	3q12.2	ENSG00000181458	DERP7	Homo_sapiens	TRUE	36	NA	NA	TRUE
6.52951	-0.656189	-2.64358	0.022331	0.52941	6.98853	0.022331	NM_020327.3_at	91	ACVR1B	activin A receptor, type IB	12q13	ENSG00000135503	ACTRIB ACVRLK4 ALK4 SKR2	Homo_sapiens	TRUE	45	NA	NA	TRUE
6.73641	0.662958	2.63333	0.0227483	0.52941	6.93445	0.0227483	NM_020360.3_at	57048	PLSCR3	phospholipid scramblase 3	17p13.1	ENSG00000187838	NA	Homo_sapiens	TRUE	67	NA	NA	TRUE
4.7654	-2.24598	-2.63357	0.0227386	0.52941	6.93569	0.0227386	NM_020387.2_at	57111	RAB25	RAB25, member RAS oncogene family	1q22	ENSG00000132698	CATX-8 RAB11C	Homo_sapiens	TRUE	28	NA	NA	TRUE
6.47142	0.59442	2.64169	0.0224074	0.52941	6.97853	0.0224074	NM_020457.2_at	57215	THAP11	THAP domain containing 11	16q22.1	ENSG00000168286	CTG-B43a CTG-B45d RONIN	Homo_sapiens	TRUE	37	NA	NA	TRUE
4.76248	0.346556	2.63408	0.0227176	0.52941	6.93839	0.0227176	NM_031993.1_at	56114	PCDHGA1	protocadherin gamma subfamily A, 1	5q31	ENSG00000204956	PCDH-GAMMA-A1	Homo_sapiens	TRUE	15	NA	NA	TRUE
6.9926	1.13641	2.63586	0.0226448	0.52941	6.94775	0.0226448	NM_080430.2_at	140606	SELM	selenoprotein M	22q12.2	ENSG00000198832	SEPM	Homo_sapiens	TRUE	25	NA	NA	TRUE
5.89155	0.737245	2.63928	0.0225052	0.52941	6.9658	0.0225052	NM_138971.3_at	23621	BACE1	beta-site APP-cleaving enzyme 1	11q23.2-q23.3	ENSG00000265969 ENSG00000186318	ASP2 BACE HSPC104	Homo_sapiens	TRUE	84	NA	NA	TRUE
3.74508	-1.13494	-2.63806	0.0225548	0.52941	6.95938	0.0225548	NM_148900.3_at	93986	FOXP2	forkhead box P2	7q31	ENSG00000128573	CAGH44 SPCH1 TNRC10	Homo_sapiens	TRUE	112	NA	NA	TRUE
6.17641	0.6035	2.63912	0.0225116	0.52941	6.96497	0.0225116	NM_153247.2_at	222962	SLC29A4	solute carrier family 29 (nucleoside transporters), member 4	7p22.1	ENSG00000164638	ENT4 PMAT	Homo_sapiens	TRUE	24	NA	NA	TRUE
4.63912	0.888724	2.63498	0.0226808	0.52941	6.94312	0.0226808	NM_170774.1_at	9770	RASSF2	Ras association (RalGDS/AF-6) domain family member 2	20p13	ENSG00000101265	CENP-34 RASFADIN	Homo_sapiens	TRUE	72	NA	NA	TRUE
4.28803	0.921925	2.63258	0.0227792	0.52941	6.93049	0.0227792	NM_206894.3_at	388536	ZNF790	zinc finger protein 790	19q13.12	ENSG00000197863	NA	Homo_sapiens	TRUE	33	NA	NA	TRUE
2.89056	0.336753	2.64252	0.022374	0.52941	6.9829	0.022374	NR_033189.1_at	100130000	LOC100130000	phosphodiesterase 4D interacting protein pseudogene	1q21.1	ENSG00000231734	NA	Homo_sapiens	TRUE	3	NA	NA	TRUE
7.94493	-0.678719	-2.64188	0.0223996	0.52941	6.97956	0.0223996	NR_036569.1_at	29990	PILRB	paired immunoglobin-like type 2 receptor beta	7q22.1	ENSG00000121716	FDFACT1 FDFACT2	Homo_sapiens	TRUE	63	NA	NA	TRUE
5.06462	-0.625045	-2.64073	0.0224463	0.52941	6.97346	0.0224463	NR_040056.1_at	100506686	IQCH-AS1	IQCH antisense RNA 1	15q23	ENSG00000259673	NA	Homo_sapiens	TRUE	12	NA	NA	TRUE
6.66736	0.501638	2.63345	0.0227436	0.52941	6.93505	0.0227436	NR_046426.1_at	199990	C1orf86	chromosome 1 open reading frame 86	1p36.33	ENSG00000162585	FAAP20 FP7162	Homo_sapiens	TRUE	55	NA	NA	TRUE
4.35389	0.518181	2.63913	0.0225115	0.52941	6.96499	0.0225115	XR_110089.1_at	401442	LOC401442	uncharacterized LOC401442	8p23.3	NA	NA	Homo_sapiens	TRUE	4	NA	NA	TRUE
4.35389	0.518181	2.63913	0.0225115	0.52941	6.96499	0.0225115	XR_113098.1_at	401442	LOC401442	uncharacterized LOC401442	8p23.3	NA	NA	Homo_sapiens	TRUE	4	NA	NA	TRUE
7.53145	0.626885	2.63181	0.022811	0.529687	6.92642	0.022811	NM_001130144.2_at	4054	LTBP3	latent transforming growth factor beta binding protein 3	11q13.1	ENSG00000168056	LTBP-3 LTBP2 STHAG6 pp6425	Homo_sapiens	TRUE	116	NA	NA	TRUE
7.5155	-1.55832	-2.63086	0.0228503	0.5303	6.92141	0.0228503	NM_019027.3_at	54502	RBM47	RNA binding motif protein 47	4p14	ENSG00000163694	NET18	Homo_sapiens	TRUE	45	NA	NA	TRUE
9.95925	-0.78915	-2.63036	0.0228708	0.53048	6.91879	0.0228708	NR_027170.1_at	125144	C17orf76-AS1	C17orf76 antisense RNA 1	17p11.2	ENSG00000175061	C17orf45 NCRNA00188 TSAP19	Homo_sapiens	TRUE	27	NA	NA	TRUE
8.17827	-0.648202	-2.62914	0.0229214	0.531356	6.91235	0.0229214	NM_001199981.1_at	4719	NDUFS1	NADH dehydrogenase (ubiquinone) Fe-S protein 1, 75kDa (NADH-coenzyme Q reductase)	2q33-q34	ENSG00000023228	CI-75Kd CI-75k PRO1304	Homo_sapiens	TRUE	94	NA	NA	TRUE
3.13884	0.58112	2.62814	0.0229626	0.531469	6.90713	0.0229626	NM_004061.3_at	1010	CDH12	cadherin 12, type 2 (N-cadherin 2)	5p14.3	ENSG00000154162	CDHB	Homo_sapiens	TRUE	70	NA	NA	TRUE
6.82047	-0.747488	-2.6285	0.0229479	0.531469	6.90899	0.0229479	NM_006598.2_at	10723	SLC12A7	solute carrier family 12 (potassium/chloride transporters), member 7	5p15	ENSG00000113504	KCC4	Homo_sapiens	TRUE	106	NA	NA	TRUE
7.51598	0.790004	2.62809	0.0229649	0.531469	6.90685	0.0229649	NM_138410.2_at	112616	CMTM7	CKLF-like MARVEL transmembrane domain containing 7	3p22.3	ENSG00000153551	CKLFSF7	Homo_sapiens	TRUE	32	NA	NA	TRUE
6.27999	-0.848589	-2.62701	0.0230098	0.532211	6.90116	0.0230098	NM_001172638.1_at	643836	ZFP62	zinc finger protein 62 homolog (mouse)	5q35.3	ENSG00000196670	ZET ZNF755	Homo_sapiens	TRUE	84	NA	NA	TRUE
6.03179	-0.891986	-2.62645	0.023033	0.532367	6.89822	0.023033	NM_020715.2_at	57475	PLEKHH1	pleckstrin homology domain containing, family H (with MyTH4 domain) member 1	14q24.1	ENSG00000054690	NA	Homo_sapiens	TRUE	156	NA	NA	TRUE
7.35121	-0.437688	-2.62604	0.0230501	0.532367	6.89607	0.0230501	NM_080797.3_at	11083	DIDO1	death inducer-obliterator 1	20q13.33	ENSG00000101191	BYE1 C20orf158 DATF-1 DATF1 DIDO2 DIDO3 DIO-1 DIO1 dJ885L7.8	Homo_sapiens	TRUE	93	NA	NA	TRUE
5.7145	0.433169	2.62592	0.0230552	0.532367	6.89543	0.0230552	XM_060943.1_at	128322	LOC128322	nuclear transport factor 2-like	1p13.2	ENSG00000102898	NA	Homo_sapiens	TRUE	9	NA	NA	TRUE
3.54772	-1.218	-2.62544	0.0230749	0.532526	6.89294	0.0230749	NM_001171631.1_at	115677	NOSTRIN	nitric oxide synthase trafficker	2q31.1	ENSG00000163072	DaIP2	Homo_sapiens	TRUE	98	NA	NA	TRUE
4.5236	-1.36226	-2.62447	0.0231154	0.533162	6.88785	0.0231154	NM_001185.3_at	563	AZGP1	alpha-2-glycoprotein 1, zinc-binding	7q22.1	ENSG00000160862	ZA2G ZAG	Homo_sapiens	TRUE	27	NA	NA	TRUE
6.65927	-0.725351	-2.624	0.0231349	0.533315	6.88539	0.0231349	XR_133574.1_at	NA	NA	NA	NA	NA	NA	Homo_sapiens	FALSE	5	NA	NA	TRUE
6.13239	-0.491736	-2.62369	0.0231478	0.533315	6.88377	0.0231478	NM_022894.3_at	64895	PAPOLG	poly(A) polymerase gamma	2p16.1	ENSG00000115421	NA	Homo_sapiens	TRUE	105	NA	NA	TRUE
5.11154	-1.80379	-2.62287	0.0231821	0.533668	6.87947	0.0231821	NM_001166393.1_at	57509	MTUS1	microtubule associated tumor suppressor 1	8p22	ENSG00000129422	ATBP ATIP MP44 MTSG1	Homo_sapiens	TRUE	49	NA	NA	TRUE
6.41692	-0.758642	-2.62271	0.0231889	0.533668	6.87862	0.0231889	NM_020412.4_at	57132	CHMP1B	charged multivesicular body protein 1B	18p11.21	ENSG00000255112	C10orf2 C18-ORF2 C18orf2 CHMP1.5 Vps46-2 Vps46B hVps46-2	Homo_sapiens	TRUE	26	NA	NA	TRUE
5.42646	0.498251	2.62238	0.0232026	0.533686	6.8769	0.0232026	NM_001039616.1_at	399473	SPRED3	sprouty-related, EVH1 domain containing 3	19q13	ENSG00000188766	Eve-3 spred-3	Homo_sapiens	TRUE	19	NA	NA	TRUE
4.39773	-0.618409	-2.61882	0.0233523	0.533788	6.85824	0.0233523	NM_001011667.1_at	79145	CHCHD7	coiled-coil-helix-coiled-coil-helix domain containing 7	8q12.1	ENSG00000170791	COX23	Homo_sapiens	TRUE	35	NA	NA	TRUE
4.39773	-0.618409	-2.61882	0.0233523	0.533788	6.85824	0.0233523	NM_001011669.1_at	79145	CHCHD7	coiled-coil-helix-coiled-coil-helix domain containing 7	8q12.1	ENSG00000170791	COX23	Homo_sapiens	TRUE	35	NA	NA	TRUE
8.2472	-0.619211	-2.62073	0.0232722	0.533788	6.86821	0.0232722	NM_001198665.1_at	23365	ARHGEF12	Rho guanine nucleotide exchange factor (GEF) 12	11q23.3	ENSG00000196914	LARG PRO2792	Homo_sapiens	TRUE	188	NA	NA	TRUE
4.24241	0.925611	2.61745	0.0234104	0.533788	6.85102	0.0234104	NM_001242801.1_at	388536	ZNF790	zinc finger protein 790	19q13.12	ENSG00000197863	NA	Homo_sapiens	TRUE	34	NA	NA	TRUE
5.30404	0.80418	2.61752	0.0234075	0.533788	6.85139	0.0234075	NM_001252092.1_at	22808	MRAS	muscle RAS oncogene homolog	3q22.3	ENSG00000158186	M-RAs R-RAS3 RRAS3	Homo_sapiens	TRUE	44	NA	NA	TRUE
5.47675	1.22114	2.61808	0.0233838	0.533788	6.85433	0.0233838	NM_006343.2_at	10461	MERTK	c-mer proto-oncogene tyrosine kinase	2q14.1	ENSG00000153208	MER RP38 c-mer	Homo_sapiens	TRUE	103	NA	NA	TRUE
7.17412	-0.608571	-2.62075	0.0232712	0.533788	6.86834	0.0232712	NM_012421.3_at	6018	RLF	rearranged L-myc fusion	1p32	ENSG00000117000	ZN-15L ZNF292L	Homo_sapiens	TRUE	54	NA	NA	TRUE
5.99115	0.47903	2.61968	0.0233163	0.533788	6.86271	0.0233163	NM_013304.2_at	29800	ZDHHC1	zinc finger, DHHC-type containing 1	16q22.1	ENSG00000159714	C16orf1 HSU90653 ZNF377	Homo_sapiens	TRUE	63	NA	NA	TRUE
6.52001	0.578206	2.61793	0.0233901	0.533788	6.85355	0.0233901	NM_014652.3_at	9670	IPO13	importin 13	1p34.1	ENSG00000117408	IMP13 KAP13 LGL2 RANBP13	Homo_sapiens	TRUE	92	NA	NA	TRUE
3.70485	0.561751	2.62024	0.0232927	0.533788	6.86565	0.0232927	NM_024966.2_at	80031	SEMA6D	sema domain, transmembrane domain (TM), and cytoplasmic domain, (semaphorin) 6D	15q21.1	ENSG00000137872	NA	Homo_sapiens	TRUE	64	NA	NA	TRUE
7.80548	-0.505957	-2.6206	0.0232775	0.533788	6.86755	0.0232775	NM_181492.1_at	6942	TCF20	transcription factor 20 (AR1)	22q13.3|22q13.3	ENSG00000262024 ENSG00000100207	AR1 SPBP	Homo_sapiens	TRUE	57	NA	NA	TRUE
3.79995	-0.99829	-2.62109	0.0232571	0.533788	6.87009	0.0232571	NM_201431.2_at	166824	RASSF6	Ras association (RalGDS/AF-6) domain family member 6	4q13.3	ENSG00000169435	NA	Homo_sapiens	TRUE	67	NA	NA	TRUE
5.18511	-0.900682	-2.62101	0.0232604	0.533788	6.86967	0.0232604	NM_207174.1_at	9619	ABCG1	ATP-binding cassette, sub-family G (WHITE), member 1	21q22.3	ENSG00000160179	ABC8 WHITE1	Homo_sapiens	TRUE	78	NA	NA	TRUE
4.56073	-0.8656	-2.61735	0.0234144	0.533788	6.85053	0.0234144	XR_108956.1_at	100128077	LOC100128077	uncharacterized LOC100128077	9q34.11	ENSG00000204054	NA	Homo_sapiens	TRUE	3	NA	NA	TRUE
5.05002	0.627948	2.61707	0.0234265	0.533788	6.84904	0.0234265	XR_110496.1_at	NA	NA	NA	NA	NA	NA	Homo_sapiens	FALSE	3	NA	NA	TRUE
5.05002	0.627948	2.61707	0.0234265	0.533788	6.84904	0.0234265	XR_112061.1_at	NA	NA	NA	NA	NA	NA	Homo_sapiens	FALSE	3	NA	NA	TRUE
4.56073	-0.8656	-2.61735	0.0234144	0.533788	6.85053	0.0234144	XR_113258.1_at	100128077	LOC100128077	uncharacterized LOC100128077	9q34.11	ENSG00000204054	NA	Homo_sapiens	TRUE	3	NA	NA	TRUE
5.97494	0.397479	2.61432	0.0235431	0.534385	6.83464	0.0235431	NM_001077262.1_at	91544	UBXN11	UBX domain protein 11	1p36.11	ENSG00000158062	COA-1 SOC SOCI UBXD5	Homo_sapiens	TRUE	65	NA	NA	TRUE
7.13527	-0.555566	-2.61558	0.0234893	0.534385	6.84128	0.0234893	NM_001161009.2_at	83787	ARMC10	armadillo repeat containing 10	7q22.1	ENSG00000170632	PNAS-112 PNAS112 SVH	Homo_sapiens	TRUE	10	NA	NA	TRUE
7.13527	-0.555566	-2.61558	0.0234893	0.534385	6.84128	0.0234893	NM_001161012.2_at	83787	ARMC10	armadillo repeat containing 10	7q22.1	ENSG00000170632	PNAS-112 PNAS112 SVH	Homo_sapiens	TRUE	10	NA	NA	TRUE
8.46033	-2.19807	-2.61509	0.0235103	0.534385	6.83868	0.0235103	NM_001769.3_at	928	CD9	CD9 molecule	12p13.3	ENSG00000010278	BTCC-1 DRAP-27 MIC3 MRP-1 TSPAN-29 TSPAN29	Homo_sapiens	TRUE	46	NA	NA	TRUE
6.35536	-0.509493	-2.61448	0.0235362	0.534385	6.8355	0.0235362	NM_003743.4_at	8648	NCOA1	nuclear receptor coactivator 1	2p23	ENSG00000084676	F-SRC-1 KAT13A RIP160 SRC1 bHLHe42 bHLHe74	Homo_sapiens	TRUE	159	NA	NA	TRUE
8.68677	-0.58128	-2.61512	0.0235091	0.534385	6.83884	0.0235091	NM_138609.2_at	9555	H2AFY	H2A histone family, member Y	5q31.1	ENSG00000113648	H2A.y H2A/y H2AF12M H2AFJ MACROH2A1.1 mH2A1 macroH2A1.2	Homo_sapiens	TRUE	39	NA	NA	TRUE
6.35536	-0.509493	-2.61448	0.0235362	0.534385	6.8355	0.0235362	NM_147233.2_at	8648	NCOA1	nuclear receptor coactivator 1	2p23	ENSG00000084676	F-SRC-1 KAT13A RIP160 SRC1 bHLHe42 bHLHe74	Homo_sapiens	TRUE	159	NA	NA	TRUE
6.31773	0.531128	2.61332	0.0235856	0.534468	6.82943	0.0235856	NM_001145638.1_at	26086	GPSM1	G-protein signaling modulator 1	9q34.3	ENSG00000260789 ENSG00000160360	AGS3	Homo_sapiens	TRUE	34	NA	NA	TRUE
6.31773	0.531128	2.61332	0.0235856	0.534468	6.82943	0.0235856	NM_001145639.1_at	26086	GPSM1	G-protein signaling modulator 1	9q34.3	ENSG00000260789 ENSG00000160360	AGS3	Homo_sapiens	TRUE	34	NA	NA	TRUE
4.48655	-0.580783	-2.61377	0.0235663	0.534468	6.83179	0.0235663	NM_025114.3_at	80184	CEP290	centrosomal protein 290kDa	12q21.32	ENSG00000198707	3H11Ag BBS14 CT87 JBTS5 LCA10 MKS4 NPHP6 POC3 SLSN6 rd16	Homo_sapiens	TRUE	228	NA	NA	TRUE
6.18432	-0.824775	-2.61291	0.0236027	0.534564	6.82732	0.0236027	NM_152283.4_at	643836	ZFP62	zinc finger protein 62 homolog (mouse)	5q35.3	ENSG00000196670	ZET ZNF755	Homo_sapiens	TRUE	92	NA	NA	TRUE
5.91877	-0.662275	-2.61168	0.0236553	0.535169	6.82088	0.0236553	NM_003297.3_at	7181	NR2C1	nuclear receptor subfamily 2, group C, member 1	12q22	ENSG00000120798	TR2	Homo_sapiens	TRUE	83	NA	NA	TRUE
5.17832	0.828413	2.61175	0.0236524	0.535169	6.82124	0.0236524	NM_178423.1_at	9734	HDAC9	histone deacetylase 9	7p21.1	ENSG00000048052	HD7 HD7b HD9 HDAC HDAC7 HDAC7B HDAC9B HDAC9FL HDRP MITR	Homo_sapiens	TRUE	118	NA	NA	TRUE
3.14355	0.573076	2.61062	0.0237005	0.535313	6.81536	0.0237005	NM_003419.4_at	25850	ZNF345	zinc finger protein 345	19q13.12	ENSG00000251247	HZF10	Homo_sapiens	TRUE	36	NA	NA	TRUE
7.517	0.523869	2.61086	0.0236902	0.535313	6.81661	0.0236902	NM_007313.2_at	25	ABL1	c-abl oncogene 1, non-receptor tyrosine kinase	9q34.1	ENSG00000097007	ABL JTK7 bcr/abl c-ABL p150 v-abl	Homo_sapiens	TRUE	66	NA	NA	TRUE
5.5007	0.53469	2.61121	0.0236756	0.535313	6.81841	0.0236756	NR_046325.1_at	100506696	KDM5B-AS1	KDM5B antisense RNA 1 (head to head)	-	ENSG00000228288	ncRNA-a2	Homo_sapiens	TRUE	24	NA	NA	TRUE
5.49311	-1.96762	-2.60907	0.0237671	0.535647	6.80724	0.0237671	NM_001024912.2_at	634	CEACAM1	carcinoembryonic antigen-related cell adhesion molecule 1 (biliary glycoprotein)	19q13.2	ENSG00000079385	BGP BGP1 BGPI	Homo_sapiens	TRUE	50	NA	NA	TRUE
5.61794	0.499731	2.60948	0.0237497	0.535647	6.80936	0.0237497	NM_001164.3_at	322	APBB1	amyloid beta (A4) precursor protein-binding, family B, member 1 (Fe65)	11p15	ENSG00000166313	FE65 MGC:9072 RIR	Homo_sapiens	TRUE	85	NA	NA	TRUE
5.49311	-1.96762	-2.60907	0.0237671	0.535647	6.80724	0.0237671	NM_001205344.1_at	634	CEACAM1	carcinoembryonic antigen-related cell adhesion molecule 1 (biliary glycoprotein)	19q13.2	ENSG00000079385	BGP BGP1 BGPI	Homo_sapiens	TRUE	50	NA	NA	TRUE
6.70723	-0.876356	-2.60976	0.0237376	0.535647	6.81083	0.0237376	NR_026912.1_at	83451	ABHD11	abhydrolase domain containing 11	7q11.23	ENSG00000106077 ENSG00000262947	WBSCR21	Homo_sapiens	TRUE	42	NA	NA	TRUE
6.40104	0.748494	2.60841	0.0237955	0.535785	6.80379	0.0237955	NM_001193646.1_at	22809	ATF5	activating transcription factor 5	19q13.3	ENSG00000169136	ATFX HMFN0395	Homo_sapiens	TRUE	35	NA	NA	TRUE
8.23265	-0.61915	-2.60832	0.0237991	0.535785	6.80335	0.0237991	NM_015313.2_at	23365	ARHGEF12	Rho guanine nucleotide exchange factor (GEF) 12	11q23.3	ENSG00000196914	LARG PRO2792	Homo_sapiens	TRUE	191	NA	NA	TRUE
7.42459	0.484292	2.60552	0.02392	0.536462	6.78872	0.02392	NM_001136202.1_at	79763	ISOC2	isochorismatase domain containing 2	19q13.42	ENSG00000063241	NA	Homo_sapiens	TRUE	24	NA	NA	TRUE
5.94257	-0.804931	-2.6057	0.023912	0.536462	6.78968	0.023912	NM_001142497.1_at	197259	MLKL	mixed lineage kinase domain-like	16q23.1	ENSG00000168404	NA	Homo_sapiens	TRUE	53	NA	NA	TRUE
7.33742	-0.429868	-2.60611	0.0238943	0.536462	6.79182	0.0238943	NM_001193370.1_at	11083	DIDO1	death inducer-obliterator 1	20q13.33	ENSG00000101191	BYE1 C20orf158 DATF-1 DATF1 DIDO2 DIDO3 DIO-1 DIO1 dJ885L7.8	Homo_sapiens	TRUE	95	NA	NA	TRUE
6.43163	0.733238	2.60593	0.0239021	0.536462	6.79088	0.0239021	NM_012068.5_at	22809	ATF5	activating transcription factor 5	19q13.3	ENSG00000169136	ATFX HMFN0395	Homo_sapiens	TRUE	36	NA	NA	TRUE
7.03286	-0.947001	-2.60646	0.0238792	0.536462	6.79364	0.0238792	NM_012120.2_at	23607	CD2AP	CD2-associated protein	6p12	ENSG00000198087	CMS	Homo_sapiens	TRUE	101	NA	NA	TRUE
3.94242	0.683108	2.60671	0.0238687	0.536462	6.79492	0.0238687	NM_153617.1_at	80031	SEMA6D	sema domain, transmembrane domain (TM), and cytoplasmic domain, (semaphorin) 6D	15q21.1	ENSG00000137872	NA	Homo_sapiens	TRUE	92	NA	NA	TRUE
4.34739	-0.479509	-2.60665	0.023871	0.536462	6.79464	0.023871	NR_003037.1_at	692076	SNORD7	small nucleolar RNA, C/D box 7	17q12	ENSG00000207297	Z30 mgU6-47	Homo_sapiens	TRUE	4	NA	NA	TRUE
5.82073	0.467884	2.59887	0.0242086	0.536969	6.75414	0.0242086	NM_001060.5_at	6915	TBXA2R	thromboxane A2 receptor	19p13.3	ENSG00000006638	BDPLT13 TXA2-R	Homo_sapiens	TRUE	27	NA	NA	TRUE
6.14266	0.414388	2.59741	0.0242726	0.536969	6.74653	0.0242726	NM_001129981.1_at	26287	ANKRD2	ankyrin repeat domain 2 (stretch responsive muscle)	10q23	ENSG00000165887	ARPP	Homo_sapiens	TRUE	47	NA	NA	TRUE
6.46	0.900424	2.60303	0.0240274	0.536969	6.77579	0.0240274	NM_001258380.1_at	9497	SLC4A7	solute carrier family 4, sodium bicarbonate cotransporter, member 7	3p22	ENSG00000033867	NBC2 NBC3 NBCN1 SBC2 SLC4A6	Homo_sapiens	TRUE	131	NA	NA	TRUE
6.74025	-0.92044	-2.5978	0.0242556	0.536969	6.74854	0.0242556	NM_001270.2_at	1105	CHD1	chromodomain helicase DNA binding protein 1	5q15-q21	ENSG00000153922	NA	Homo_sapiens	TRUE	159	NA	NA	TRUE
7.37953	-0.886158	-2.59922	0.0241933	0.536969	6.75595	0.0241933	NM_004279.2_at	9512	PMPCB	peptidase (mitochondrial processing) beta	7q22.1	ENSG00000105819	Beta-MPP MPP11 MPPB MPPP52 P-52	Homo_sapiens	TRUE	75	NA	NA	TRUE
6.8983	-0.551633	-2.59892	0.0242064	0.536969	6.7544	0.0242064	NM_004302.4_at	91	ACVR1B	activin A receptor, type IB	12q13	ENSG00000135503	ACTRIB ACVRLK4 ALK4 SKR2	Homo_sapiens	TRUE	53	NA	NA	TRUE
7.90909	-0.793146	-2.59793	0.0242496	0.536969	6.74926	0.0242496	NM_006773.3_at	8886	DDX18	DEAD (Asp-Glu-Ala-Asp) box polypeptide 18	2q14.1	ENSG00000088205	MrDb	Homo_sapiens	TRUE	54	NA	NA	TRUE
4.05618	-0.445124	-2.60293	0.0240321	0.536969	6.77523	0.0240321	NM_007064.3_at	8997	KALRN	kalirin, RhoGEF kinase	3q21.2	ENSG00000160145	ARHGEF24 CHD5 CHDS5 DUET DUO HAPIP TRAD	Homo_sapiens	TRUE	131	NA	NA	TRUE
6.62991	0.45229	2.59709	0.0242865	0.536969	6.74487	0.0242865	NM_014272.3_at	11173	ADAMTS7	ADAM metallopeptidase with thrombospondin type 1 motif, 7	15q24.2	ENSG00000136378	ADAM-TS 7 ADAM-TS7 ADAMTS-7	Homo_sapiens	TRUE	58	NA	NA	TRUE
8.44773	-0.411539	-2.60252	0.0240495	0.536969	6.77313	0.0240495	NM_016127.4_at	51669	TMEM66	transmembrane protein 66	8p12	ENSG00000133872	FOAP-7 SARAF XTP3	Homo_sapiens	TRUE	39	NA	NA	TRUE
8.26912	0.466273	2.59761	0.0242637	0.536969	6.74758	0.0242637	NM_017887.1_at	54987	C1orf123	chromosome 1 open reading frame 123	1p32.3	ENSG00000162384	NA	Homo_sapiens	TRUE	40	NA	NA	TRUE
6.8983	-0.551633	-2.59892	0.0242064	0.536969	6.7544	0.0242064	NM_020328.3_at	91	ACVR1B	activin A receptor, type IB	12q13	ENSG00000135503	ACTRIB ACVRLK4 ALK4 SKR2	Homo_sapiens	TRUE	53	NA	NA	TRUE
7.65299	0.502106	2.59948	0.024182	0.536969	6.7573	0.024182	NM_020470.2_at	10897	YIF1A	Yip1 interacting factor homolog A (S. cerevisiae)	11q13	ENSG00000174851	54TM FinGER7 YIF1 YIF1P	Homo_sapiens	TRUE	36	NA	NA	TRUE
3.75493	-1.10117	-2.60143	0.024097	0.536969	6.76745	0.024097	NM_148898.3_at	93986	FOXP2	forkhead box P2	7q31	ENSG00000128573	CAGH44 SPCH1 TNRC10	Homo_sapiens	TRUE	112	NA	NA	TRUE
7.40086	0.632893	2.59983	0.0241668	0.536969	6.75912	0.0241668	NM_178148.2_at	347734	SLC35B2	solute carrier family 35, member B2	6p12.1-p11.2	ENSG00000157593	PAPST1 SLL UGTrel4	Homo_sapiens	TRUE	40	NA	NA	TRUE
3.22351	0.344034	2.60443	0.023967	0.536969	6.78305	0.023967	NM_207014.2_at	79819	WDR78	WD repeat domain 78	1p31.3	ENSG00000152763	NA	Homo_sapiens	TRUE	66	NA	NA	TRUE
6.78422	0.652999	2.59694	0.0242932	0.536969	6.74409	0.0242932	NR_037719.1_at	100529211	C17orf61-PLSCR3	C17orf61-PLSCR3 readthrough	17p	NA	NA	Homo_sapiens	TRUE	75	NA	NA	TRUE
3.86164	0.547013	2.59739	0.0242733	0.536969	6.74644	0.0242733	NR_046287.1_at	100289092	LOC100289092	uncharacterized LOC100289092	16p11.2	ENSG00000260442	NA	Homo_sapiens	TRUE	12	NA	NA	TRUE
3.86164	0.547013	2.59739	0.0242733	0.536969	6.74644	0.0242733	NR_046288.1_at	100289092	LOC100289092	uncharacterized LOC100289092	16p11.2	ENSG00000260442	NA	Homo_sapiens	TRUE	12	NA	NA	TRUE
4.98293	0.623373	2.59789	0.0242516	0.536969	6.74902	0.0242516	NR_046365.1_at	646508	FAM90A27P	family with sequence similarity 90, member A27, pseudogene	19q13.42	NA	NA	Homo_sapiens	TRUE	4	NA	NA	TRUE
6.997	-0.668156	-2.60222	0.0240627	0.536969	6.77156	0.0240627	XM_003118857.1_at	400986	ANKRD36C	ankyrin repeat domain 36C	2q11.1	ENSG00000135976	NA	Homo_sapiens	TRUE	51	NA	NA	TRUE
3.29542	0.35754	2.59764	0.0242625	0.536969	6.74773	0.0242625	XR_108585.1_at	NA	NA	NA	NA	NA	NA	Homo_sapiens	FALSE	8	NA	NA	TRUE
7.50669	0.652218	2.60056	0.0241349	0.536969	6.76291	0.0241349	XR_109895.1_at	100507474	LOC100507474	uncharacterized LOC100507474	-	NA	NA	Homo_sapiens	TRUE	13	NA	NA	TRUE
5.3348	-1.21756	-2.60203	0.0240709	0.536969	6.77058	0.0240709	XR_109940.1_at	100506934	LOC100506934	uncharacterized LOC100506934	-	NA	NA	Homo_sapiens	TRUE	4	NA	NA	TRUE
5.3348	-1.21756	-2.60203	0.0240709	0.536969	6.77058	0.0240709	XR_112328.1_at	100506934	LOC100506934	uncharacterized LOC100506934	-	NA	NA	Homo_sapiens	TRUE	4	NA	NA	TRUE
3.29542	0.35754	2.59764	0.0242625	0.536969	6.74773	0.0242625	XR_112742.1_at	NA	NA	NA	NA	NA	NA	Homo_sapiens	FALSE	8	NA	NA	TRUE
7.50669	0.652218	2.60056	0.0241349	0.536969	6.76291	0.0241349	XR_133317.1_at	100507474	LOC100507474	uncharacterized LOC100507474	-	NA	NA	Homo_sapiens	TRUE	13	NA	NA	TRUE
8.83944	-0.542637	-2.5961	0.0243299	0.537492	6.73975	0.0243299	NM_004300.3_at	52	ACP1	acid phosphatase 1, soluble	2p25	ENSG00000143727	HAAP	Homo_sapiens	TRUE	36	NA	NA	TRUE
4.69377	0.378495	2.59514	0.0243719	0.537847	6.73477	0.0243719	XM_003403471.1_at	NA	NA	NA	NA	NA	NA	Homo_sapiens	FALSE	9	NA	NA	TRUE
4.69377	0.378495	2.59514	0.0243719	0.537847	6.73477	0.0243719	XM_003403692.1_at	NA	NA	NA	NA	NA	NA	Homo_sapiens	FALSE	9	NA	NA	TRUE
5.73132	0.625279	2.59477	0.0243885	0.537926	6.73282	0.0243885	NM_001262.2_at	1031	CDKN2C	cyclin-dependent kinase inhibitor 2C (p18, inhibits CDK4)	1p32	ENSG00000123080	INK4C p18 p18-INK4C	Homo_sapiens	TRUE	31	NA	NA	TRUE
6.91079	-1.61006	-2.59354	0.0244427	0.538526	6.72644	0.0244427	NM_000875.3_at	3480	IGF1R	insulin-like growth factor 1 receptor	15q26.3	ENSG00000140443	CD221 IGFIR IGFR JTK13	Homo_sapiens	TRUE	152	NA	NA	TRUE
6.43322	-1.00606	-2.59297	0.0244678	0.538526	6.72348	0.0244678	NM_001018088.2_at	54832	VPS13C	vacuolar protein sorting 13 homolog C (S. cerevisiae)	15q22.2	ENSG00000129003	NA	Homo_sapiens	TRUE	368	NA	NA	TRUE
6.48766	0.470073	2.5935	0.0244443	0.538526	6.72624	0.0244443	NM_001242816.1_at	54849	DEF8	differentially expressed in FDCP 8 homolog (mouse)	16q24.3	ENSG00000140995	NA	Homo_sapiens	TRUE	33	NA	NA	TRUE
7.75976	0.560714	2.59299	0.0244668	0.538526	6.7236	0.0244668	NM_002870.2_at	5872	RAB13	RAB13, member RAS oncogene family	1q21.2	ENSG00000143545	NA	Homo_sapiens	TRUE	9	NA	NA	TRUE
6.39761	0.872297	2.59267	0.0244808	0.538527	6.72195	0.0244808	NM_003615.4_at	9497	SLC4A7	solute carrier family 4, sodium bicarbonate cotransporter, member 7	3p22	ENSG00000033867	NBC2 NBC3 NBCN1 SBC2 SLC4A6	Homo_sapiens	TRUE	147	NA	NA	TRUE
5.04075	0.575603	2.59184	0.0245176	0.539018	6.71764	0.0245176	NM_001198812.1_at	100526694	MSANTD3-TMEFF1	MSANTD3-TMEFF1 readthrough	9q	ENSG00000251349	C9orf3-TMEFF1 C9orf30-TMEFF1	Homo_sapiens	TRUE	54	NA	NA	TRUE
9.20479	-0.658401	-2.59158	0.0245293	0.539018	6.71628	0.0245293	NR_027667.1_at	125144	C17orf76-AS1	C17orf76 antisense RNA 1	17p11.2	ENSG00000175061	C17orf45 NCRNA00188 TSAP19	Homo_sapiens	TRUE	43	NA	NA	TRUE
8.2615	-0.661999	-2.59043	0.0245801	0.539659	6.71033	0.0245801	NM_001199984.1_at	4719	NDUFS1	NADH dehydrogenase (ubiquinone) Fe-S protein 1, 75kDa (NADH-coenzyme Q reductase)	2q33-q34	ENSG00000023228	CI-75Kd CI-75k PRO1304	Homo_sapiens	TRUE	94	NA	NA	TRUE
6.66988	-0.362323	-2.59033	0.0245845	0.539659	6.70981	0.0245845	NM_030961.1_at	81844	TRIM56	tripartite motif containing 56	7q22.1	ENSG00000169871	RNF109	Homo_sapiens	TRUE	60	NA	NA	TRUE
7.06857	0.492215	2.58935	0.0246281	0.540329	6.70473	0.0246281	NM_024501.1_at	3231	HOXD1	homeobox D1	2q31.1	ENSG00000128645	HOX4 HOX4G Hox-4.7	Homo_sapiens	TRUE	40	NA	NA	TRUE
6.82367	-0.591818	-2.58559	0.0247958	0.540788	6.68525	0.0247958	NM_003310.2_at	7260	TSSC1	tumor suppressing subtransferable candidate 1	2p25.3	ENSG00000032389	NA	Homo_sapiens	TRUE	56	NA	NA	TRUE
6.71919	-0.805932	-2.58762	0.0247051	0.540788	6.69576	0.0247051	NM_003569.2_at	8417	STX7	syntaxin 7	6q23.1	ENSG00000079950	NA	Homo_sapiens	TRUE	74	NA	NA	TRUE
4.34177	-3.28931	-2.58769	0.024702	0.540788	6.69612	0.024702	NM_004063.3_at	1015	CDH17	cadherin 17, LI cadherin (liver-intestine)	8q22.1	ENSG00000079112	CDH16 HPT-1 HPT1	Homo_sapiens	TRUE	87	NA	NA	TRUE
7.76044	-0.442648	-2.58747	0.0247116	0.540788	6.69501	0.0247116	NM_005650.1_at	6942	TCF20	transcription factor 20 (AR1)	22q13.3|22q13.3	ENSG00000262024 ENSG00000100207	AR1 SPBP	Homo_sapiens	TRUE	67	NA	NA	TRUE
4.53123	0.79127	2.5839	0.0248713	0.540788	6.67654	0.0248713	NM_014037.2_at	28968	SLC6A16	solute carrier family 6, member 16	19q13.33	ENSG00000063127	NTT5	Homo_sapiens	TRUE	63	NA	NA	TRUE
3.93017	0.356146	2.58578	0.0247872	0.540788	6.68626	0.0247872	NM_015864.2_at	9750	FAM65B	family with sequence similarity 65, member B	6p22.3-p21.32	ENSG00000111913	C6orf32 DIFF40 DIFF48 PL48	Homo_sapiens	TRUE	79	NA	NA	TRUE
3.05086	0.343572	2.58427	0.0248547	0.540788	6.67845	0.0248547	NM_024763.4_at	79819	WDR78	WD repeat domain 78	1p31.3	ENSG00000152763	NA	Homo_sapiens	TRUE	97	NA	NA	TRUE
5.89547	0.684401	2.5839	0.0248713	0.540788	6.67654	0.0248713	NM_138973.3_at	23621	BACE1	beta-site APP-cleaving enzyme 1	11q23.2-q23.3	ENSG00000265969 ENSG00000186318	ASP2 BACE HSPC104	Homo_sapiens	TRUE	80	NA	NA	TRUE
6.96947	-0.433299	-2.58608	0.0247738	0.540788	6.6878	0.0247738	NM_173566.2_at	253143	PRR14L	proline rich 14-like	22q12.2	ENSG00000183530	C22orf30	Homo_sapiens	TRUE	115	NA	NA	TRUE
3.17674	0.38428	2.58711	0.0247279	0.540788	6.69312	0.0247279	NM_199347.2_at	152110	NEK10	NIMA (never in mitosis gene a)- related kinase 10	3p24.1	ENSG00000163491	NA	Homo_sapiens	TRUE	105	NA	NA	TRUE
6.249	-1.034	-2.58625	0.024766	0.540788	6.6887	0.024766	NM_201543.2_at	3964	LGALS8	lectin, galactoside-binding, soluble, 8	1q43	ENSG00000116977	Gal-8 PCTA-1 PCTA1 Po66-CBP	Homo_sapiens	TRUE	75	NA	NA	TRUE
6.56103	0.470755	2.58404	0.0248652	0.540788	6.67724	0.0248652	NM_207514.2_at	54849	DEF8	differentially expressed in FDCP 8 homolog (mouse)	16q24.3	ENSG00000140995	NA	Homo_sapiens	TRUE	41	NA	NA	TRUE
5.52559	0.434399	2.58606	0.0247745	0.540788	6.68772	0.0247745	NR_027779.1_at	25809	TTLL1	tubulin tyrosine ligase-like family, member 1	22q13.1	ENSG00000100271	C22orf7 HS323M22B	Homo_sapiens	TRUE	59	NA	NA	TRUE
5.98386	-0.617834	-2.58813	0.0246822	0.540788	6.69843	0.0246822	NR_037661.1_at	100528031	FKBP1A-SDCBP2	FKBP1A-SDCBP2 readthrough (non-protein coding)	20p13	NA	NA	Homo_sapiens	TRUE	55	NA	NA	TRUE
9.71497	-0.788545	-2.58558	0.0247961	0.540788	6.68522	0.0247961	NR_045021.1_at	125144	C17orf76-AS1	C17orf76 antisense RNA 1	17p11.2	ENSG00000175061	C17orf45 NCRNA00188 TSAP19	Homo_sapiens	TRUE	20	NA	NA	TRUE
2.6004	0.293721	2.58441	0.0248484	0.540788	6.67919	0.0248484	XR_108871.1_at	NA	NA	NA	NA	NA	NA	Homo_sapiens	FALSE	4	NA	NA	TRUE
2.6004	0.293721	2.58441	0.0248484	0.540788	6.67919	0.0248484	XR_133496.1_at	NA	NA	NA	NA	NA	NA	Homo_sapiens	FALSE	4	NA	NA	TRUE
5.75199	-0.443845	-2.58327	0.0248996	0.541117	6.67329	0.0248996	NM_012116.3_at	23624	CBLC	Cbl proto-oncogene, E3 ubiquitin protein ligase C	19q13.2	ENSG00000142273	CBL-3 CBL-SL RNF57	Homo_sapiens	TRUE	60	NA	NA	TRUE
4.17257	-0.364631	-2.58284	0.0249188	0.541252	6.67107	0.0249188	NR_028335.1_at	284009	LOC284009	uncharacterized LOC284009	17p13.3	ENSG00000205821	NA	Homo_sapiens	TRUE	7	NA	NA	TRUE
7.26956	0.498207	2.58247	0.0249355	0.54133	6.66915	0.0249355	NM_207115.1_at	51157	ZNF580	zinc finger protein 580	19q13.42	ENSG00000213015	NA	Homo_sapiens	TRUE	21	NA	NA	TRUE
10.7214	-0.554168	-2.58185	0.0249634	0.541511	6.66596	0.0249634	NM_001746.3_at	821	CANX	calnexin	5q35	ENSG00000127022	CNX IP90 P90	Homo_sapiens	TRUE	111	NA	NA	TRUE
4.56286	-0.857766	-2.581	0.0250016	0.541511	6.66157	0.0250016	NM_004277.4_at	9481	SLC25A27	solute carrier family 25, member 27	6p12.3	ENSG00000153291	UCP4	Homo_sapiens	TRUE	76	NA	NA	TRUE
6.6336	-1.76984	-2.58136	0.0249855	0.541511	6.66342	0.0249855	NM_015187.3_at	23231	SEL1L3	sel-1 suppressor of lin-12-like 3 (C. elegans)	4p15.2	ENSG00000091490	Sel-1L3	Homo_sapiens	TRUE	142	NA	NA	TRUE
5.73247	-0.795064	-2.58083	0.0250093	0.541511	6.66069	0.0250093	NM_020730.2_at	1741	DLG3	discs, large homolog 3 (Drosophila)	Xq13.1	ENSG00000082458	MRX MRX90 NEDLG SAP102 XLMR	Homo_sapiens	TRUE	113	NA	NA	TRUE
6.39207	-1.03351	-2.58129	0.0249885	0.541511	6.66308	0.0249885	NM_201544.2_at	3964	LGALS8	lectin, galactoside-binding, soluble, 8	1q43	ENSG00000116977	Gal-8 PCTA-1 PCTA1 Po66-CBP	Homo_sapiens	TRUE	75	NA	NA	TRUE
4.61047	0.852304	2.5805	0.0250241	0.541548	6.659	0.0250241	NM_173529.4_at	162681	C18orf54	chromosome 18 open reading frame 54	18q21.2	ENSG00000166845	LAS2	Homo_sapiens	TRUE	64	NA	NA	TRUE
5.68551	1.52223	2.57927	0.0250797	0.542091	6.65266	0.0250797	NM_001011666.1_at	9586	CREB5	cAMP responsive element binding protein 5	7p15.1	ENSG00000146592	CRE-BPA	Homo_sapiens	TRUE	48	NA	NA	TRUE
6.83824	-0.43806	-2.57858	0.0251109	0.542091	6.64909	0.0251109	NM_001146698.1_at	9904	RBM19	RNA binding motif protein 19	12q24.21	ENSG00000122965	NA	Homo_sapiens	TRUE	120	NA	NA	TRUE
4.23626	0.994084	2.57759	0.0251559	0.542091	6.64398	0.0251559	NM_001242800.1_at	388536	ZNF790	zinc finger protein 790	19q13.12	ENSG00000197863	NA	Homo_sapiens	TRUE	30	NA	NA	TRUE
5.82121	0.557403	2.57914	0.0250858	0.542091	6.65195	0.0250858	NM_003745.1_at	8651	SOCS1	suppressor of cytokine signaling 1	16p13.13	ENSG00000185338	CIS1 CISH1 JAB SOCS-1 SSI-1 SSI1 TIP3	Homo_sapiens	TRUE	18	NA	NA	TRUE
4.18388	0.405386	2.57734	0.0251672	0.542091	6.64269	0.0251672	NM_004979.4_at	3750	KCND1	potassium voltage-gated channel, Shal-related subfamily, member 1	Xp11.23	ENSG00000102057	KV4.1	Homo_sapiens	TRUE	37	NA	NA	TRUE
7.53218	-0.573558	-2.57775	0.0251489	0.542091	6.64477	0.0251489	NM_013449.3_at	11176	BAZ2A	bromodomain adjacent to zinc finger domain, 2A	12q13.3	ENSG00000076108	TIP5 WALp3	Homo_sapiens	TRUE	215	NA	NA	TRUE
5.34394	2.25264	2.57876	0.025103	0.542091	6.65	0.025103	NM_057165.4_at	1293	COL6A3	collagen, type VI, alpha 3	2q37	ENSG00000163359	NA	Homo_sapiens	TRUE	49	NA	NA	TRUE
6.7253	0.584536	2.5774	0.0251644	0.542091	6.64301	0.0251644	NR_034166.2_at	126328	NDUFA11	NADH dehydrogenase (ubiquinone) 1 alpha subcomplex, 11, 14.7kDa	19p13.3	ENSG00000174886	B14.7 CI-B14.7	Homo_sapiens	TRUE	39	NA	NA	TRUE
3.60854	0.398986	2.57757	0.0251568	0.542091	6.64388	0.0251568	XR_132563.1_at	100287922	ANKRD18CP	ankyrin repeat domain 18C, pseudogene	9q22.33	NA	NA	Homo_sapiens	TRUE	49	NA	NA	TRUE
4.41984	-3.30365	-2.57645	0.0252079	0.542545	6.63808	0.0252079	NM_001144663.1_at	1015	CDH17	cadherin 17, LI cadherin (liver-intestine)	8q22.1	ENSG00000079112	CDH16 HPT-1 HPT1	Homo_sapiens	TRUE	83	NA	NA	TRUE
6.69122	0.486684	2.5763	0.0252145	0.542545	6.63733	0.0252145	NM_001242817.1_at	54849	DEF8	differentially expressed in FDCP 8 homolog (mouse)	16q24.3	ENSG00000140995	NA	Homo_sapiens	TRUE	35	NA	NA	TRUE
7.57978	0.877707	2.5758	0.0252373	0.542754	6.63474	0.0252373	NM_181829.2_at	4771	NF2	neurofibromin 2 (merlin)	22q12.2	ENSG00000186575	ACN BANF SCH	Homo_sapiens	TRUE	101	NA	NA	TRUE
6.66834	0.973623	2.57388	0.0253248	0.544352	6.62486	0.0253248	NM_134427.1_at	5998	RGS3	regulator of G-protein signaling 3	9q32	ENSG00000138835	C2PA PDZ-RGS3 RGP3	Homo_sapiens	TRUE	24	NA	NA	TRUE
6.09486	-0.74807	-2.57284	0.0253723	0.544807	6.61951	0.0253723	NM_020883.1_at	57643	ZSWIM5	zinc finger, SWIM-type containing 5	1p34.1	ENSG00000162415	NA	Homo_sapiens	TRUE	67	NA	NA	TRUE
3.37601	0.396393	2.573	0.0253649	0.544807	6.62035	0.0253649	NR_024160.1_at	79100	LINC00626	long intergenic non-protein coding RNA 626	1q24.2	ENSG00000225826	NA	Homo_sapiens	TRUE	24	NA	NA	TRUE
5.58866	-0.950022	-2.57236	0.0253941	0.544991	6.61706	0.0253941	NM_001009608.1_at	128710	C20orf94	chromosome 20 open reading frame 94	20p12.2	ENSG00000149346	bA204H22.1 bA254M13.1 dJ1099D15.3	Homo_sapiens	TRUE	35	NA	NA	TRUE
4.5709	-0.804362	-2.57086	0.0254633	0.54591	6.6093	0.0254633	NM_001204051.1_at	9481	SLC25A27	solute carrier family 25, member 27	6p12.3	ENSG00000153291	UCP4	Homo_sapiens	TRUE	64	NA	NA	TRUE
9.94205	-0.780131	-2.57087	0.0254624	0.54591	6.6094	0.0254624	NR_027166.1_at	125144	C17orf76-AS1	C17orf76 antisense RNA 1	17p11.2	ENSG00000175061	C17orf45 NCRNA00188 TSAP19	Homo_sapiens	TRUE	23	NA	NA	TRUE
9.67365	-0.783518	-2.57047	0.0254808	0.546003	6.60733	0.0254808	NR_045022.1_at	125144	C17orf76-AS1	C17orf76 antisense RNA 1	17p11.2	ENSG00000175061	C17orf45 NCRNA00188 TSAP19	Homo_sapiens	TRUE	31	NA	NA	TRUE
7.92396	0.466234	2.56977	0.025513	0.546126	6.60373	0.025513	NM_003780.4_at	8704	B4GALT2	UDP-Gal:betaGlcNAc beta 1,4- galactosyltransferase, polypeptide 2	1p34-p33	ENSG00000117411	B4Gal-T2 B4Gal-T3 beta4Gal-T2	Homo_sapiens	TRUE	57	NA	NA	TRUE
5.54487	0.84051	2.56983	0.0255106	0.546126	6.604	0.0255106	NM_145260.2_at	130497	OSR1	odd-skipped related 1 (Drosophila)	2p24.1	ENSG00000143867	ODD	Homo_sapiens	TRUE	41	NA	NA	TRUE
6.04412	0.68478	2.56946	0.0255273	0.546151	6.60213	0.0255273	NM_138972.3_at	23621	BACE1	beta-site APP-cleaving enzyme 1	11q23.2-q23.3	ENSG00000265969 ENSG00000186318	ASP2 BACE HSPC104	Homo_sapiens	TRUE	84	NA	NA	TRUE
7.00316	0.353778	2.56809	0.0255907	0.547223	6.59506	0.0255907	NM_139353.2_at	9013	TAF1C	TATA box binding protein (TBP)-associated factor, RNA polymerase I, C, 110kDa	16q24	ENSG00000103168	MGC:39976 SL1 TAFI110 TAFI95	Homo_sapiens	TRUE	99	NA	NA	TRUE
5.83563	1.58738	2.56415	0.0257731	0.547406	6.57485	0.0257731	NM_001170905.1_at	728927	ZNF736	zinc finger protein 736	7q11.21	ENSG00000234444	NA	Homo_sapiens	TRUE	13	NA	NA	TRUE
7.2323	-0.443981	-2.56354	0.0258013	0.547406	6.57173	0.0258013	NM_001194990.1_at	56257	MEPCE	methylphosphate capping enzyme	7q22.1	ENSG00000146834	BCDIN3	Homo_sapiens	TRUE	44	NA	NA	TRUE
5.6537	-0.731152	-2.56386	0.0257863	0.547406	6.57338	0.0257863	NM_002481.3_at	4660	PPP1R12B	protein phosphatase 1, regulatory subunit 12B	1q32.1	ENSG00000077157	MYPT2 PP1bp55	Homo_sapiens	TRUE	67	NA	NA	TRUE
5.90062	-2.19215	-2.56548	0.025711	0.547406	6.58171	0.025711	NM_003064.2_at	6590	SLPI	secretory leukocyte peptidase inhibitor	20q12	ENSG00000124107	ALK1 ALP BLPI HUSI HUSI-I MPI WAP4 WFDC4	Homo_sapiens	TRUE	16	NA	NA	TRUE
6.34646	-1.07053	-2.56461	0.0257517	0.547406	6.57721	0.0257517	NM_006499.4_at	3964	LGALS8	lectin, galactoside-binding, soluble, 8	1q43	ENSG00000116977	Gal-8 PCTA-1 PCTA1 Po66-CBP	Homo_sapiens	TRUE	79	NA	NA	TRUE
6.46766	-1.00258	-2.56333	0.0258111	0.547406	6.57065	0.0258111	NM_018080.3_at	54832	VPS13C	vacuolar protein sorting 13 homolog C (S. cerevisiae)	15q22.2	ENSG00000129003	NA	Homo_sapiens	TRUE	364	NA	NA	TRUE
3.43671	0.304203	2.56606	0.0256842	0.547406	6.58468	0.0256842	NM_018651.2_at	55888	ZNF167	zinc finger protein 167	3p21.32	ENSG00000196345	ZFP ZKSCAN7 ZNF448 ZNF64	Homo_sapiens	TRUE	47	NA	NA	TRUE
4.94546	-1.79482	-2.56527	0.025721	0.547406	6.5806	0.025721	NM_019078.1_at	54579	UGT1A5	UDP glucuronosyltransferase 1 family, polypeptide A5	2q37	ENSG00000240224	UDPGT UDPGT 1-5 UGT1E	Homo_sapiens	TRUE	31	NA	NA	TRUE
6.5598	-0.998224	-2.56348	0.025804	0.547406	6.57143	0.025804	NM_020821.2_at	54832	VPS13C	vacuolar protein sorting 13 homolog C (S. cerevisiae)	15q22.2	ENSG00000129003	NA	Homo_sapiens	TRUE	376	NA	NA	TRUE
5.2678	0.582781	2.56623	0.0256765	0.547406	6.58553	0.0256765	NM_025188.3_at	80263	TRIM45	tripartite motif containing 45	1p13.1	ENSG00000134253	RNF99	Homo_sapiens	TRUE	70	NA	NA	TRUE
3.90746	0.670125	2.56569	0.0257014	0.547406	6.58277	0.0257014	NM_153616.1_at	80031	SEMA6D	sema domain, transmembrane domain (TM), and cytoplasmic domain, (semaphorin) 6D	15q21.1	ENSG00000137872	NA	Homo_sapiens	TRUE	88	NA	NA	TRUE
9.9721	-0.745243	-2.56364	0.0257966	0.547406	6.57225	0.0257966	NR_027165.1_at	125144	C17orf76-AS1	C17orf76 antisense RNA 1	17p11.2	ENSG00000175061	C17orf45 NCRNA00188 TSAP19	Homo_sapiens	TRUE	23	NA	NA	TRUE
9.88148	-0.806142	-2.56333	0.0258109	0.547406	6.57067	0.0258109	NR_027168.2_at	125144	C17orf76-AS1	C17orf76 antisense RNA 1	17p11.2	ENSG00000175061	C17orf45 NCRNA00188 TSAP19	Homo_sapiens	TRUE	28	NA	NA	TRUE
7.24182	0.625589	2.56577	0.0256978	0.547406	6.58317	0.0256978	NR_038830.1_at	5300	PIN1	peptidylprolyl cis/trans isomerase, NIMA-interacting 1	19p13	ENSG00000127445	DOD UBL5	Homo_sapiens	TRUE	27	NA	NA	TRUE
3.90518	-0.889313	-2.56616	0.0256798	0.547406	6.58517	0.0256798	XR_110168.1_at	100507136	LOC100507136	uncharacterized LOC100507136	-	NA	NA	Homo_sapiens	TRUE	4	NA	NA	TRUE
3.90518	-0.889313	-2.56616	0.0256798	0.547406	6.58517	0.0256798	XR_112916.1_at	100507136	LOC100507136	uncharacterized LOC100507136	-	NA	NA	Homo_sapiens	TRUE	4	NA	NA	TRUE
6.76009	0.523562	2.56192	0.0258765	0.548513	6.56345	0.0258765	NM_001375.2_at	1777	DNASE2	deoxyribonuclease II, lysosomal	19p13.2	ENSG00000105612	DNASE2A DNL DNL2	Homo_sapiens	TRUE	46	NA	NA	TRUE
8.42431	-0.734582	-2.55687	0.0261131	0.548828	6.53759	0.0261131	NM_001025.4_at	6228	RPS23	ribosomal protein S23	5q14.2	ENSG00000186468	S23	Homo_sapiens	TRUE	48	NA	NA	TRUE
5.71692	-1.16568	-2.56026	0.0259541	0.548828	6.55494	0.0259541	NM_001039569.1_at	130340	AP1S3	adaptor-related protein complex 1, sigma 3 subunit	2q36.1	ENSG00000152056	NA	Homo_sapiens	TRUE	46	NA	NA	TRUE
3.77214	-1.12946	-2.55887	0.0260195	0.548828	6.54779	0.0260195	NM_001172766.2_at	93986	FOXP2	forkhead box P2	7q31	ENSG00000128573	CAGH44 SPCH1 TNRC10	Homo_sapiens	TRUE	108	NA	NA	TRUE
7.0798	-1.59999	-2.55722	0.0260969	0.548828	6.53936	0.0260969	NM_001207066.1_at	1525	CXADR	coxsackie virus and adenovirus receptor	21q21.1	ENSG00000154639	CAR CAR4/6 HCAR	Homo_sapiens	TRUE	15	NA	NA	TRUE
6.08624	0.550182	2.55804	0.0260582	0.548828	6.54358	0.0260582	NM_001703.2_at	576	BAI2	brain-specific angiogenesis inhibitor 2	1p35	ENSG00000121753	NA	Homo_sapiens	TRUE	161	NA	NA	TRUE
5.17013	-0.956479	-2.55679	0.0261169	0.548828	6.53718	0.0261169	NM_002449.4_at	4488	MSX2	msh homeobox 2	5q35.2	ENSG00000120149	CRS2 FPP HOX8 MSH PFM PFM1	Homo_sapiens	TRUE	19	NA	NA	TRUE
5.5569	-1.53861	-2.55704	0.0261051	0.548828	6.53847	0.0261051	NM_005498.4_at	10053	AP1M2	adaptor-related protein complex 1, mu 2 subunit	19p13.2	ENSG00000129354	AP1-mu2 HSMU1B MU-1B MU1B mu2	Homo_sapiens	TRUE	60	NA	NA	TRUE
3.77214	-1.12946	-2.55887	0.0260195	0.548828	6.54779	0.0260195	NM_014491.3_at	93986	FOXP2	forkhead box P2	7q31	ENSG00000128573	CAGH44 SPCH1 TNRC10	Homo_sapiens	TRUE	108	NA	NA	TRUE
7.37526	-0.793381	-2.55779	0.0260702	0.548828	6.54227	0.0260702	NM_015021.1_at	23036	ZNF292	zinc finger protein 292	6q14.3	ENSG00000188994	Nbla00365 ZFP292 ZN-16 Zn-15 bA393I2.3	Homo_sapiens	TRUE	89	NA	NA	TRUE
6.16646	0.548199	2.55826	0.0260478	0.548828	6.54471	0.0260478	NM_015311.2_at	23363	OBSL1	obscurin-like 1	2q35	ENSG00000124006	NA	Homo_sapiens	TRUE	111	NA	NA	TRUE
7.57765	0.879836	2.56048	0.025944	0.548828	6.55605	0.025944	NM_016418.5_at	4771	NF2	neurofibromin 2 (merlin)	22q12.2	ENSG00000186575	ACN BANF SCH	Homo_sapiens	TRUE	105	NA	NA	TRUE
6.58427	-0.999437	-2.55802	0.0260592	0.548828	6.54347	0.0260592	NM_017684.4_at	54832	VPS13C	vacuolar protein sorting 13 homolog C (S. cerevisiae)	15q22.2	ENSG00000129003	NA	Homo_sapiens	TRUE	372	NA	NA	TRUE
4.13443	0.351896	2.55848	0.0260374	0.548828	6.54584	0.0260374	NM_030786.2_at	81493	SYNC	syncoilin, intermediate filament protein	1p35.1	ENSG00000162520	SYNC1 SYNCOILIN	Homo_sapiens	TRUE	39	NA	NA	TRUE
6.42666	-0.527485	-2.55954	0.0259881	0.548828	6.55123	0.0259881	NM_032840.2_at	84926	SPRYD3	SPRY domain containing 3	12q13.13	ENSG00000167778	NA	Homo_sapiens	TRUE	49	NA	NA	TRUE
7.57765	0.879836	2.56048	0.025944	0.548828	6.55605	0.025944	NM_181832.2_at	4771	NF2	neurofibromin 2 (merlin)	22q12.2	ENSG00000186575	ACN BANF SCH	Homo_sapiens	TRUE	105	NA	NA	TRUE
5.60537	-0.317281	-2.55705	0.026105	0.548828	6.53848	0.026105	NM_203293.1_at	81786	TRIM7	tripartite motif containing 7	5q35.3	ENSG00000146054	GNIP RNF90	Homo_sapiens	TRUE	27	NA	NA	TRUE
5.06027	-0.931161	-2.55961	0.0259844	0.548828	6.55163	0.0259844	NM_207629.1_at	9619	ABCG1	ATP-binding cassette, sub-family G (WHITE), member 1	21q22.3	ENSG00000160179	ABC8 WHITE1	Homo_sapiens	TRUE	72	NA	NA	TRUE
5.33871	0.685949	2.55544	0.0261806	0.549885	6.53028	0.0261806	NM_017867.2_at	54969	C4orf27	chromosome 4 open reading frame 27	4q33	ENSG00000056050	NA	Homo_sapiens	TRUE	25	NA	NA	TRUE
7.60552	0.890113	2.55495	0.0262038	0.550095	6.52776	0.0262038	NM_000268.3_at	4771	NF2	neurofibromin 2 (merlin)	22q12.2	ENSG00000186575	ACN BANF SCH	Homo_sapiens	TRUE	101	NA	NA	TRUE
6.0631	0.743426	2.55392	0.0262524	0.550275	6.52251	0.0262524	NM_001010854.1_at	145567	TTC7B	tetratricopeptide repeat domain 7B	14q32.11	ENSG00000165914	TTC7L1 c14_5685	Homo_sapiens	TRUE	93	NA	NA	TRUE
6.24726	-1.04235	-2.55405	0.0262462	0.550275	6.52317	0.0262462	NM_201545.2_at	3964	LGALS8	lectin, galactoside-binding, soluble, 8	1q43	ENSG00000116977	Gal-8 PCTA-1 PCTA1 Po66-CBP	Homo_sapiens	TRUE	78	NA	NA	TRUE
6.35048	-0.689936	-2.55412	0.026243	0.550275	6.52352	0.026243	NR_027766.1_at	152195	NUDT16P1	nudix (nucleoside diphosphate linked moiety X)-type motif 16 pseudogene 1	3q22.1	ENSG00000246082	NUDT16P	Homo_sapiens	TRUE	32	NA	NA	TRUE
3.275	-0.805443	-2.5529	0.0263005	0.550447	6.51732	0.0263005	NM_001010896.2_at	387638	C10orf113	chromosome 10 open reading frame 113	10p12.31	ENSG00000204683	bA165O3.1	Homo_sapiens	TRUE	6	NA	NA	TRUE
5.88266	0.558316	2.55331	0.0262811	0.550447	6.51941	0.0262811	NM_001037666.2_at	652968	GATSL3	GATS protein-like 3	22q12	ENSG00000239282	NA	Homo_sapiens	TRUE	52	NA	NA	TRUE
3.275	-0.805443	-2.5529	0.0263005	0.550447	6.51732	0.0263005	NM_001177483.1_at	387638	C10orf113	chromosome 10 open reading frame 113	10p12.31	ENSG00000204683	bA165O3.1	Homo_sapiens	TRUE	6	NA	NA	TRUE
8.73422	-1.0175	-2.55224	0.0263318	0.550824	6.51394	0.0263318	NM_182743.2_at	7296	TXNRD1	thioredoxin reductase 1	12q23-q24.1	ENSG00000198431	GRIM-12 TR TR1 TRXR1 TXNR	Homo_sapiens	TRUE	81	NA	NA	TRUE
5.24827	-0.755585	-2.55167	0.0263589	0.551111	6.51103	0.0263589	NM_016955.3_at	51091	SEPSECS	Sep (O-phosphoserine) tRNA:Sec (selenocysteine) tRNA synthase	4p15.2	ENSG00000109618	LP PCH2D SLA SLA/LP	Homo_sapiens	TRUE	64	NA	NA	TRUE
[truncated: 39,378 more rows]
