# Supplementary material for: Efficacy of the highly selective focal adhesion kinase inhibitor BI 853520 in adenocarcinoma xenograft models is linked to a mesenchymal tumor phenotype
Source: Oncogenesis. 2018 Feb 23;7(2):21. doi: 10.1038/s41389-018-0032-z (PMC5833389; doi:10.1038/s41389-018-0032-z)
Supplement: Supplementary file 8 — Supplement Table 3 [file 41389_2018_32_MOESM8_ESM.xlsx]

## Sheet: Sheet1
Organ	Cellline	TGI	Sensitivity	VIM	TWIST1	GPX8	CDH2	FN1	SNAI1	POF1B	MUC13
Pancreas	MIA PaCa-2	104	highly sensitive	11.1913	6.4266	7.10967	3.7882	4.30284	4.10376	2.65501	2.79137
Lung	Calu-6	102	highly sensitive	11.1963	6.13928	6.22756	4.15089	11.3177	4.91034	2.78259	2.90405
Lung	HCC-461	102	highly sensitive	11.1786	6.36364	7.13436	8.76643	9.76928	4.18268	2.78011	2.98017
Kidney	A-498	93	highly sensitive	10.8754	6.04569	6.68648	8.49865	12.2002	5.42107	2.90433	3.51826
Ovary	TOV-21G	93	highly sensitive	10.6617	6.95154	6.79746	4.10589	5.47652	4.3622	2.91604	3.00863
Prostate	PC-3	93	highly sensitive	9.7039	7.30959	6.52186	8.06254	10.1369	4.34737	2.95582	3.08907
Ovary	A2780	89	highly sensitive	10.5735	9.04807	7.05407	6.95347	4.67421	4.15513	3.22964	3.12881
Pancreas	PANC-1	83	moderately sensitive	11.465	6.01599	6.21964	7.96951	7.77038	5.87814	2.8756	2.66591
Stomach	Hs 746T	72	moderately sensitive	10.9431	5.66356	7.81185	6.62809	10.8018	3.96539	2.74935	2.62745
Kidney	Caki-1	66	moderately sensitive	10.9167	6.93831	7.16898	4.51476	11.6623	5.11535	3.64642	3.42063
Ovary	SK-OV-3	57	moderately sensitive	10.0407	6.3837	5.92248	4.96788	9.11942	3.90372	3.03331	4.74511
Lung	NCI-H2122	45	resistant	7.93556	5.67909	4.33346	3.74895	6.39495	4.09155	5.80106	7.73345
Colon/rectum	SW480	26	resistant	8.34996	6.27142	4.79304	4.038	5.09404	4.94198	5.15981	6.29086
Lung	A549	15	resistant	9.63811	6.46806	6.7944	7.28592	9.18562	4.359	6.50795	9.28767
Colon/rectum	LoVo	14	resistant	7.23272	5.95157	4.1829	3.85803	7.6725	4.25501	6.40381	8.77198
Pancreas	AsPC-1	13	resistant	10.4071	6.22875	4.82756	4.16061	4.67527	4.45556	7.64978	9.4494
