# Supplementary material for: Efficacy of the highly selective focal adhesion kinase inhibitor BI 853520 in adenocarcinoma xenograft models is linked to a mesenchymal tumor phenotype
Source: Oncogenesis. 2018 Feb 23;7(2):21. doi: 10.1038/s41389-018-0032-z (PMC5833389; doi:10.1038/s41389-018-0032-z)
Supplement: Supplementary file 9 — Supplement Table 4 [file 41389_2018_32_MOESM9_ESM.xlsx]

## Sheet: Enriched in sensitive
NAME	SIZE	ES	NES	NOM p-val	FDR q-val	FWER p-val	RANK AT MAX	LEADING EDGE	Select
SCHUETZ_BREAST_CANCER_DUCTAL_INVASIVE_UP	292	-0.641623	-3.09457	0	0	0	2773	tags=58%, list=17%, signal=69%
ONDER_CDH1_TARGETS_2_UP	204	-0.680155	-3.08499	0	0	0	2416	tags=58%, list=15%, signal=67%	TRUE
ANASTASSIOU_CANCER_MESENCHYMAL_TRANSITION_SIGNATURE	56	-0.794116	-2.97788	0	0	0	2304	tags=77%, list=14%, signal=89%	TRUE
VECCHI_GASTRIC_CANCER_ADVANCED_VS_EARLY_UP	139	-0.671272	-2.95596	0	0	0	2287	tags=55%, list=14%, signal=64%
CHARAFE_BREAST_CANCER_LUMINAL_VS_MESENCHYMAL_DN	354	-0.595056	-2.94095	0	0	0	2177	tags=44%, list=13%, signal=49%	TRUE
PICCALUGA_ANGIOIMMUNOBLASTIC_LYMPHOMA_UP	171	-0.626101	-2.81778	0	0	0	1540	tags=42%, list=9%, signal=46%
BOQUEST_STEM_CELL_UP	230	-0.580573	-2.71335	0	0	0	2398	tags=52%, list=15%, signal=60%
CHARAFE_BREAST_CANCER_BASAL_VS_MESENCHYMAL_DN	36	-0.773927	-2.63442	0	0	0	1398	tags=56%, list=9%, signal=61%	TRUE
REACTOME_EXTRACELLULAR_MATRIX_ORGANIZATION	83	-0.642884	-2.58148	0	0	0	2557	tags=53%, list=16%, signal=62%
ROZANOV_MMP14_TARGETS_SUBSET	33	-0.768647	-2.57732	0	0	0	1441	tags=58%, list=9%, signal=63%
FARMER_BREAST_CANCER_CLUSTER_5	17	-0.90019	-2.55383	0	0	0	783	tags=65%, list=5%, signal=68%
TURASHVILI_BREAST_LOBULAR_CARCINOMA_VS_DUCTAL_NORMAL_UP	57	-0.678367	-2.54147	0	0	0	1146	tags=39%, list=7%, signal=41%
GU_PDEF_TARGETS_UP	68	-0.65528	-2.54122	0	0	0	2494	tags=57%, list=15%, signal=67%
LIM_MAMMARY_STEM_CELL_UP	384	-0.512626	-2.5287	0	0	0	2305	tags=44%, list=14%, signal=50%
REACTOME_OLFACTORY_SIGNALING_PATHWAY	278	-0.524631	-2.49342	0	0	0	5184	tags=62%, list=32%, signal=89%
CHICAS_RB1_TARGETS_CONFLUENT	434	-0.494576	-2.48712	0	0	0	2039	tags=36%, list=12%, signal=40%
CLASPER_LYMPHATIC_VESSELS_DURING_METASTASIS_DN	33	-0.742171	-2.46696	0	0	0	1094	tags=55%, list=7%, signal=58%
DORSEY_GAB2_TARGETS	31	-0.755497	-2.43371	0	0	0	1140	tags=45%, list=7%, signal=48%
YAO_TEMPORAL_RESPONSE_TO_PROGESTERONE_CLUSTER_16	67	-0.638946	-2.43111	0	0	0	2337	tags=51%, list=14%, signal=59%
LINDGREN_BLADDER_CANCER_HIGH_RECURRENCE	44	-0.698481	-2.43085	0	0	0	1141	tags=45%, list=7%, signal=49%
JECHLINGER_EPITHELIAL_TO_MESENCHYMAL_TRANSITION_UP	68	-0.632589	-2.43069	0	0	0	2278	tags=46%, list=14%, signal=53%	TRUE
LINDGREN_BLADDER_CANCER_CLUSTER_2B	326	-0.501745	-2.42959	0	0	0	2779	tags=42%, list=17%, signal=49%
REACTOME_COLLAGEN_FORMATION	57	-0.6564	-2.42911	0	0	0	2557	tags=54%, list=16%, signal=64%
WESTON_VEGFA_TARGETS_12HR	32	-0.736509	-2.42419	0	0	0	1470	tags=50%, list=9%, signal=55%
NAKAMURA_ADIPOGENESIS_EARLY_DN	37	-0.709798	-2.41042	0	0	0	1804	tags=46%, list=11%, signal=51%
BRUECKNER_TARGETS_OF_MIRLET7A3_DN	62	-0.626041	-2.39311	0	0	0	2154	tags=40%, list=13%, signal=46%
WONG_ENDMETRIUM_CANCER_DN	67	-0.616991	-2.3873	0	0	0	2430	tags=46%, list=15%, signal=54%
SERVITJA_ISLET_HNF1A_TARGETS_UP	151	-0.54537	-2.38309	0	0	0	2894	tags=48%, list=18%, signal=57%
TURASHVILI_BREAST_LOBULAR_CARCINOMA_VS_LOBULAR_NORMAL_DN	59	-0.626849	-2.38023	0	0	0	2517	tags=51%, list=15%, signal=60%
WESTON_VEGFA_TARGETS_6HR	54	-0.642617	-2.37788	0	0	0	1562	tags=44%, list=10%, signal=49%
KEGG_OLFACTORY_TRANSDUCTION	337	-0.488321	-2.37505	0	0	0	4784	tags=56%, list=29%, signal=78%
KIM_GLIS2_TARGETS_UP	80	-0.594283	-2.35829	0	0	0	2905	tags=55%, list=18%, signal=66%
RODWELL_AGING_KIDNEY_NO_BLOOD_UP	167	-0.519291	-2.3327	0	0	0	2057	tags=43%, list=13%, signal=49%
POTTI_TOPOTECAN_SENSITIVITY	106	-0.548083	-2.30362	0	0	0	1804	tags=43%, list=11%, signal=48%
PID_UPA_UPAR_PATHWAY	39	-0.668575	-2.2998	0	0	0	2156	tags=46%, list=13%, signal=53%
SABATES_COLORECTAL_ADENOMA_DN	224	-0.492697	-2.28965	0	2.30104e-05	0.001	2820	tags=43%, list=17%, signal=51%
CHICAS_RB1_TARGETS_GROWING	196	-0.495213	-2.27725	0	6.75186e-05	0.003	1908	tags=30%, list=12%, signal=33%
DAVICIONI_MOLECULAR_ARMS_VS_ERMS_DN	146	-0.517593	-2.27064	0	6.57418e-05	0.003	2131	tags=37%, list=13%, signal=42%
PID_INTEGRIN3_PATHWAY	42	-0.64322	-2.26962	0	6.40561e-05	0.003	2103	tags=55%, list=13%, signal=63%
GOTZMANN_EPITHELIAL_TO_MESENCHYMAL_TRANSITION_UP	66	-0.597661	-2.26617	0	6.24547e-05	0.003	1141	tags=35%, list=7%, signal=37%	TRUE
LIEN_BREAST_CARCINOMA_METAPLASTIC	32	-0.693491	-2.26057	0	6.09314e-05	0.003	1379	tags=47%, list=8%, signal=51%
COWLING_MYCN_TARGETS	31	-0.698332	-2.24774	0	5.94806e-05	0.003	2354	tags=61%, list=14%, signal=71%
MIKKELSEN_NPC_ICP_WITH_H3K4ME3	303	-0.466694	-2.24205	0	9.69985e-05	0.005	3296	tags=39%, list=20%, signal=48%
VERRECCHIA_EARLY_RESPONSE_TO_TGFB1	54	-0.619957	-2.23191	0	0.000114135	0.006	1804	tags=39%, list=11%, signal=44%
ZHU_CMV_24_HR_DN	83	-0.561929	-2.23176	0	0.000111598	0.006	1205	tags=33%, list=7%, signal=35%
PID_INTEGRIN1_PATHWAY	63	-0.589498	-2.22415	0	0.000145892	0.008	1978	tags=51%, list=12%, signal=58%
MIYAGAWA_TARGETS_OF_EWSR1_ETS_FUSIONS_DN	164	-0.497192	-2.19777	0	0.00023177	0.013	2041	tags=40%, list=12%, signal=45%
VART_KSHV_INFECTION_ANGIOGENIC_MARKERS_UP	155	-0.494296	-2.19628	0	0.000226942	0.013	2362	tags=39%, list=14%, signal=46%
TSAI_RESPONSE_TO_RADIATION_THERAPY	27	-0.700294	-2.19303	0	0.000239333	0.014	1482	tags=52%, list=9%, signal=57%
RIGGI_EWING_SARCOMA_PROGENITOR_DN	146	-0.501324	-2.18967	0	0.000251585	0.015	2008	tags=38%, list=12%, signal=43%
TSENG_ADIPOGENIC_POTENTIAL_DN	39	-0.643196	-2.18565	0	0.000246652	0.015	2308	tags=51%, list=14%, signal=60%
VECCHI_GASTRIC_CANCER_EARLY_DN	276	-0.455279	-2.18094	0	0.000258106	0.016	2430	tags=36%, list=15%, signal=41%
HELLEBREKERS_SILENCED_DURING_TUMOR_ANGIOGENESIS	71	-0.566652	-2.18056	0	0.000253236	0.016	1515	tags=38%, list=9%, signal=42%
PETROVA_PROX1_TARGETS_DN	58	-0.581735	-2.17249	0	0.000248546	0.016	1824	tags=45%, list=11%, signal=50%
POTTI_CYTOXAN_SENSITIVITY	28	-0.692168	-2.16804	0	0.000259449	0.017	2016	tags=36%, list=12%, signal=41%
SCHAEFFER_PROSTATE_DEVELOPMENT_48HR_DN	337	-0.444807	-2.16758	0	0.000254816	0.017	2485	tags=34%, list=15%, signal=39%
WANG_SMARCE1_TARGETS_UP	218	-0.466448	-2.15787	0	0.000279693	0.019	1503	tags=31%, list=9%, signal=34%
LI_WILMS_TUMOR	25	-0.709183	-2.15535	0	0.000332622	0.023	1903	tags=52%, list=12%, signal=59%
PID_AVB3_INTEGRIN_PATHWAY	71	-0.546323	-2.15251	0	0.00034126	0.024	2087	tags=42%, list=13%, signal=48%
REN_ALVEOLAR_RHABDOMYOSARCOMA_DN	355	-0.437459	-2.15014	0	0.000363624	0.026	3042	tags=36%, list=19%, signal=43%
ROY_WOUND_BLOOD_VESSEL_UP	40	-0.617137	-2.13968	0	0.000454134	0.033	2135	tags=50%, list=13%, signal=57%
SCHLINGEMANN_SKIN_CARCINOGENESIS_TPA_DN	23	-0.70072	-2.13283	0	0.00050073	0.036	1614	tags=35%, list=10%, signal=39%
PID_SYNDECAN_1_PATHWAY	46	-0.605872	-2.12327	0	0.000519172	0.038	2517	tags=48%, list=15%, signal=56%
WOO_LIVER_CANCER_RECURRENCE_UP	98	-0.515808	-2.12098	0	0.000524371	0.039	2566	tags=43%, list=16%, signal=50%
URS_ADIPOCYTE_DIFFERENTIATION_DN	27	-0.681188	-2.11967	0	0.000554573	0.042	2156	tags=41%, list=13%, signal=47%
LIM_MAMMARY_LUMINAL_MATURE_DN	82	-0.527138	-2.11355	0	0.000597424	0.046	2298	tags=44%, list=14%, signal=51%
BIOCARTA_INTRINSIC_PATHWAY	23	-0.671403	-2.10498	0	0.000699602	0.054	2405	tags=57%, list=15%, signal=66%
TURASHVILI_BREAST_DUCTAL_CARCINOMA_VS_DUCTAL_NORMAL_UP	34	-0.619524	-2.09883	0	0.000762865	0.058	1995	tags=44%, list=12%, signal=50%
VERRECCHIA_RESPONSE_TO_TGFB1_C2	24	-0.686876	-2.081	0	0.00090785	0.07	1045	tags=50%, list=6%, signal=53%
SENESE_HDAC1_TARGETS_DN	170	-0.461091	-2.07461	0	0.000942356	0.074	2354	tags=35%, list=14%, signal=40%
PETRETTO_CARDIAC_HYPERTROPHY	28	-0.650083	-2.07448	0	0.000941076	0.075	1359	tags=39%, list=8%, signal=43%
WAMUNYOKOLI_OVARIAN_CANCER_LMP_DN	148	-0.473068	-2.06974	0	0.00100993	0.081	2005	tags=33%, list=12%, signal=37%
NAKAMURA_ADIPOGENESIS_LATE_DN	35	-0.627873	-2.06719	0	0.00103051	0.084	2053	tags=40%, list=12%, signal=46%
SASAI_RESISTANCE_TO_NEOPLASTIC_TRANSFROMATION	48	-0.570789	-2.06718	0	0.00101658	0.084	927	tags=38%, list=6%, signal=40%
WESTON_VEGFA_TARGETS	97	-0.502399	-2.06706	0	0.00100303	0.084	1562	tags=32%, list=10%, signal=35%
NAKAYAMA_SOFT_TISSUE_TUMORS_PCA1_DN	68	-0.53703	-2.06116	0	0.00103398	0.088	3606	tags=49%, list=22%, signal=62%
KARAKAS_TGFB1_SIGNALING	18	-0.722125	-2.05619	0	0.00113953	0.099	298	tags=33%, list=2%, signal=34%
HERNANDEZ_MITOTIC_ARREST_BY_DOCETAXEL_1_UP	29	-0.641387	-2.05594	0	0.00112492	0.099	2075	tags=48%, list=13%, signal=55%
CAIRO_LIVER_DEVELOPMENT_UP	138	-0.474519	-2.05493	0	0.00112147	0.1	2659	tags=38%, list=16%, signal=45%
SENESE_HDAC1_AND_HDAC2_TARGETS_DN	167	-0.46175	-2.05478	0	0.00110746	0.1	1440	tags=33%, list=9%, signal=36%
HINATA_NFKB_TARGETS_FIBROBLAST_UP	77	-0.517554	-2.05288	0	0.00114478	0.105	2146	tags=34%, list=13%, signal=39%
SENESE_HDAC2_TARGETS_DN	95	-0.501972	-2.04765	0	0.0012329	0.114	2384	tags=46%, list=15%, signal=54%
HOELZEL_NF1_TARGETS_DN	81	-0.518742	-2.04643	0	0.00121804	0.114	2337	tags=40%, list=14%, signal=46%
PETROVA_ENDOTHELIUM_LYMPHATIC_VS_BLOOD_DN	150	-0.466002	-2.04498	0	0.00123394	0.115	2615	tags=41%, list=16%, signal=49%
ACEVEDO_LIVER_CANCER_WITH_H3K27ME3_UP	196	-0.446588	-2.04096	0	0.00125856	0.119	2909	tags=42%, list=18%, signal=50%
ZHAN_MULTIPLE_MYELOMA_MS_UP	35	-0.592016	-2.04066	0	0.00124392	0.119	1440	tags=40%, list=9%, signal=44%
GILDEA_METASTASIS	27	-0.6444	-2.04062	0	0.00122963	0.119	1785	tags=56%, list=11%, signal=62%
REACTOME_NCAM1_INTERACTIONS	38	-0.5951	-2.03961	0	0.00124441	0.122	826	tags=32%, list=5%, signal=33%
BERTUCCI_MEDULLARY_VS_DUCTAL_BREAST_CANCER_DN	115	-0.487479	-2.03399	0	0.00137126	0.136	1549	tags=33%, list=9%, signal=36%
PID_INTEGRIN5_PATHWAY	17	-0.723942	-2.03372	0	0.00135602	0.136	801	tags=47%, list=5%, signal=49%
THUM_MIR21_TARGETS_HEART_DISEASE_UP	15	-0.744229	-2.02728	0	0.00146958	0.148	401	tags=47%, list=2%, signal=48%
WILCOX_PRESPONSE_TO_ROGESTERONE_DN	54	-0.541487	-2.02414	0	0.00154463	0.157	1583	tags=37%, list=10%, signal=41%
CHEBOTAEV_GR_TARGETS_DN	90	-0.497505	-2.02292	0	0.0015731	0.162	2183	tags=39%, list=13%, signal=45%
LEE_NEURAL_CREST_STEM_CELL_UP	131	-0.471443	-2.02005	0	0.00160043	0.166	2446	tags=40%, list=15%, signal=46%
HERNANDEZ_ABERRANT_MITOSIS_BY_DOCETACEL_4NM_UP	20	-0.696225	-2.01958	0	0.00159217	0.167	927	tags=40%, list=6%, signal=42%
ZHU_CMV_ALL_DN	118	-0.477843	-2.019	0	0.00159269	0.169	1275	tags=28%, list=8%, signal=30%
KINSEY_TARGETS_OF_EWSR1_FLII_FUSION_DN	240	-0.432419	-2.00928	0	0.00179047	0.19	1940	tags=29%, list=12%, signal=33%
REACTOME_CHONDROITIN_SULFATE_DERMATAN_SULFATE_METABOLISM	36	-0.586552	-2.00911	0	0.0017722	0.19	3019	tags=47%, list=18%, signal=58%
BIOCARTA_AMI_PATHWAY	19	-0.6965	-2.00627	0	0.00181318	0.196	1327	tags=47%, list=8%, signal=51%
BURTON_ADIPOGENESIS_8	74	-0.514408	-1.9996	0	0.00207023	0.223	2987	tags=43%, list=18%, signal=53%
ROZANOV_MMP14_TARGETS_UP	206	-0.436259	-1.99627	0	0.00213196	0.231	1770	tags=31%, list=11%, signal=34%
REACTOME_MUSCLE_CONTRACTION	42	-0.564212	-1.98186	0	0.00261703	0.279	4444	tags=48%, list=27%, signal=65%
YAMASHITA_METHYLATED_IN_PROSTATE_CANCER	48	-0.551566	-1.98109	0	0.00260753	0.281	1614	tags=31%, list=10%, signal=35%
JEON_SMAD6_TARGETS_UP	19	-0.685926	-1.97985	0	0.00261434	0.282	1051	tags=47%, list=6%, signal=51%
DELYS_THYROID_CANCER_DN	206	-0.423825	-1.97771	0	0.00263692	0.288	2392	tags=35%, list=15%, signal=41%
BROWNE_HCMV_INFECTION_18HR_DN	146	-0.454868	-1.97189	0	0.00283262	0.306	3051	tags=40%, list=19%, signal=48%
DACOSTA_ERCC3_ALLELE_XPCS_VS_TTD_DN	31	-0.608426	-1.96603	0	0.00306375	0.327	2771	tags=58%, list=17%, signal=70%
MODY_HIPPOCAMPUS_NEONATAL	28	-0.618839	-1.95909	0	0.00334481	0.357	2987	tags=43%, list=18%, signal=52%
STEGER_ADIPOGENESIS_DN	23	-0.654173	-1.95587	0	0.00347354	0.372	1300	tags=43%, list=8%, signal=47%
LINDVALL_IMMORTALIZED_BY_TERT_DN	61	-0.508656	-1.95003	0	0.00372323	0.393	2456	tags=34%, list=15%, signal=40%
REACTOME_RESPONSE_TO_ELEVATED_PLATELET_CYTOSOLIC_CA2_	72	-0.505116	-1.94909	0	0.00380205	0.406	1365	tags=28%, list=8%, signal=30%
RODWELL_AGING_KIDNEY_UP	346	-0.399847	-1.94851	0	0.00382027	0.408	2348	tags=30%, list=14%, signal=35%
NIELSEN_MALIGNAT_FIBROUS_HISTIOCYTOMA_UP	18	-0.680975	-1.94632	0	0.00388936	0.418	2210	tags=50%, list=13%, signal=58%
KONDO_EZH2_TARGETS	183	-0.427184	-1.93794	0	0.00427795	0.452	1997	tags=34%, list=12%, signal=39%
RICKMAN_HEAD_AND_NECK_CANCER_F	49	-0.535679	-1.93594	0.00193424	0.00439224	0.46	4571	tags=59%, list=28%, signal=82%
BERENJENO_TRANSFORMED_BY_RHOA_DN	331	-0.395542	-1.93551	0	0.00437599	0.463	2181	tags=31%, list=13%, signal=34%
REACTOME_DEGRADATION_OF_THE_EXTRACELLULAR_MATRIX	26	-0.618157	-1.93047	0	0.00465177	0.489	2325	tags=50%, list=14%, signal=58%
VERHAAK_GLIOBLASTOMA_CLASSICAL	173	-0.424384	-1.91969	0	0.00533365	0.535	2221	tags=29%, list=14%, signal=34%
POMEROY_MEDULLOBLASTOMA_DESMOPLASIC_VS_CLASSIC_DN	47	-0.537605	-1.91541	0	0.00558476	0.554	1259	tags=28%, list=8%, signal=30%
MARCHINI_TRABECTEDIN_RESISTANCE_DN	41	-0.555289	-1.91518	0	0.00555205	0.555	2748	tags=37%, list=17%, signal=44%
VANHARANTA_UTERINE_FIBROID_UP	39	-0.548814	-1.91389	0	0.00565108	0.563	2337	tags=44%, list=14%, signal=51%
HIRSCH_CELLULAR_TRANSFORMATION_SIGNATURE_DN	83	-0.478152	-1.90972	0	0.00588437	0.581	1531	tags=30%, list=9%, signal=33%
LIU_PROSTATE_CANCER_DN	371	-0.385338	-1.90241	0	0.00644014	0.618	2016	tags=33%, list=12%, signal=36%
SWEET_KRAS_TARGETS_UP	69	-0.497721	-1.8968	0	0.00687053	0.647	1133	tags=32%, list=7%, signal=34%
LIEN_BREAST_CARCINOMA_METAPLASTIC_VS_DUCTAL_UP	68	-0.487974	-1.88873	0	0.00756918	0.684	2012	tags=38%, list=12%, signal=43%
ULE_SPLICING_VIA_NOVA2	39	-0.552187	-1.88501	0.0019685	0.00783982	0.698	1627	tags=36%, list=10%, signal=40%
KEGG_FOCAL_ADHESION	187	-0.41151	-1.88164	0	0.00813861	0.713	2103	tags=29%, list=13%, signal=33%
KEGG_COMPLEMENT_AND_COAGULATION_CASCADES	61	-0.499907	-1.87963	0	0.00825055	0.72	2405	tags=39%, list=15%, signal=46%
TSENG_IRS1_TARGETS_DN	106	-0.453683	-1.87961	0	0.00819973	0.72	2100	tags=32%, list=13%, signal=37%
RAGHAVACHARI_PLATELET_SPECIFIC_GENES	58	-0.498775	-1.87909	0	0.00818765	0.723	1009	tags=17%, list=6%, signal=18%
REACTOME_A_TETRASACCHARIDE_LINKER_SEQUENCE_IS_REQUIRED_FOR_GAG_SYNTHESIS	21	-0.639599	-1.87858	0	0.00815069	0.725	3019	tags=48%, list=18%, signal=58%
KEGG_ECM_RECEPTOR_INTERACTION	81	-0.472285	-1.87538	0	0.00847953	0.739	1978	tags=36%, list=12%, signal=41%
PLASARI_TGFB1_TARGETS_10HR_DN	208	-0.404946	-1.8743	0	0.0085281	0.746	2265	tags=36%, list=14%, signal=41%
SMID_BREAST_CANCER_NORMAL_LIKE_UP	388	-0.379439	-1.87399	0	0.00853236	0.75	2395	tags=30%, list=15%, signal=34%
CROONQUIST_STROMAL_STIMULATION_UP	51	-0.516895	-1.86481	0	0.00943694	0.787	1117	tags=27%, list=7%, signal=29%
CROMER_TUMORIGENESIS_UP	57	-0.496066	-1.86438	0.00190476	0.00940987	0.787	928	tags=35%, list=6%, signal=37%
ONDER_CDH1_TARGETS_3_UP	16	-0.676198	-1.86214	0.00182482	0.00962733	0.794	805	tags=31%, list=5%, signal=33%
LEIN_LOCALIZED_TO_PROXIMAL_DENDRITES	33	-0.556131	-1.86116	0	0.00969041	0.797	3550	tags=55%, list=22%, signal=69%
SENGUPTA_NASOPHARYNGEAL_CARCINOMA_UP	220	-0.40156	-1.86078	0	0.00963264	0.797	1196	tags=19%, list=7%, signal=20%
VART_KSHV_INFECTION_ANGIOGENIC_MARKERS_DN	128	-0.427776	-1.85686	0	0.0100157	0.809	2356	tags=34%, list=14%, signal=39%
TOMLINS_PROSTATE_CANCER_DN	38	-0.541048	-1.85562	0.00192308	0.0100864	0.814	1916	tags=45%, list=12%, signal=51%
ZHENG_GLIOBLASTOMA_PLASTICITY_DN	53	-0.502424	-1.8541	0	0.0101738	0.818	1824	tags=34%, list=11%, signal=38%
MIKKELSEN_MEF_LCP_WITH_H3K4ME3	97	-0.448684	-1.84949	0	0.0106438	0.837	3409	tags=40%, list=21%, signal=50%
IZADPANAH_STEM_CELL_ADIPOSE_VS_BONE_DN	89	-0.459721	-1.84942	0	0.0105698	0.837	1998	tags=38%, list=12%, signal=43%
REACTOME_GPCR_LIGAND_BINDING	337	-0.382278	-1.8463	0	0.0109337	0.846	4983	tags=44%, list=30%, signal=62%
PASINI_SUZ12_TARGETS_DN	268	-0.395061	-1.84412	0	0.0110873	0.851	1604	tags=29%, list=10%, signal=32%
NIELSEN_LEIOMYOSARCOMA_CNN1_DN	19	-0.641536	-1.84348	0.00373134	0.0111085	0.851	1820	tags=58%, list=11%, signal=65%
REACTOME_P130CAS_LINKAGE_TO_MAPK_SIGNALING_FOR_INTEGRINS	15	-0.677641	-1.83959	0.0038835	0.0115679	0.863	2050	tags=40%, list=12%, signal=46%
BIOCARTA_COMP_PATHWAY	15	-0.692752	-1.83453	0.0039604	0.0121957	0.879	3007	tags=60%, list=18%, signal=73%
SWEET_LUNG_CANCER_KRAS_DN	379	-0.372996	-1.83379	0	0.0122308	0.881	2116	tags=27%, list=13%, signal=30%
HOSHIDA_LIVER_CANCER_SUBCLASS_S1	220	-0.396561	-1.83227	0	0.0123208	0.883	2326	tags=28%, list=14%, signal=32%
PID_INTEGRIN_A9B1_PATHWAY	21	-0.624194	-1.82914	0.00189036	0.0127049	0.895	529	tags=24%, list=3%, signal=25%
REACTOME_NCAM_SIGNALING_FOR_NEURITE_OUT_GROWTH	62	-0.4829	-1.82799	0	0.0128119	0.901	826	tags=21%, list=5%, signal=22%
IGLESIAS_E2F_TARGETS_UP	132	-0.423857	-1.82068	0	0.0137627	0.919	1141	tags=21%, list=7%, signal=23%
DACOSTA_UV_RESPONSE_VIA_ERCC3_TTD_UP	53	-0.499779	-1.82043	0	0.0137121	0.919	3049	tags=36%, list=19%, signal=44%
PID_HEDGEHOG_2PATHWAY	20	-0.618897	-1.8183	0	0.0139499	0.922	1603	tags=35%, list=10%, signal=39%
TORCHIA_TARGETS_OF_EWSR1_FLI1_FUSION_TOP20_DN	17	-0.660841	-1.81825	0.00385356	0.0138664	0.922	1876	tags=41%, list=11%, signal=46%
REACTOME_GRB2_SOS_PROVIDES_LINKAGE_TO_MAPK_SIGNALING_FOR_INTERGRINS_	15	-0.67003	-1.8167	0.0093985	0.0140106	0.925	1071	tags=33%, list=7%, signal=36%
KHETCHOUMIAN_TRIM24_TARGETS_UP	45	-0.512175	-1.81616	0	0.0139958	0.926	1090	tags=33%, list=7%, signal=36%
SUNG_METASTASIS_STROMA_UP	89	-0.44975	-1.81368	0	0.0143406	0.93	2046	tags=29%, list=12%, signal=33%
FRIDMAN_SENESCENCE_UP	74	-0.465176	-1.81234	0	0.014494	0.932	2224	tags=30%, list=14%, signal=34%
KEGG_SYSTEMIC_LUPUS_ERYTHEMATOSUS	106	-0.431322	-1.80952	0	0.0148774	0.937	3121	tags=36%, list=19%, signal=44%
PANGAS_TUMOR_SUPPRESSION_BY_SMAD1_AND_SMAD5_UP	95	-0.43406	-1.80784	0	0.0150362	0.939	1202	tags=27%, list=7%, signal=29%
BIOCARTA_LAIR_PATHWAY	17	-0.632185	-1.80429	0.00361011	0.0155336	0.943	780	tags=41%, list=5%, signal=43%
REACTOME_STRIATED_MUSCLE_CONTRACTION	27	-0.56774	-1.80332	0	0.0156065	0.946	4444	tags=48%, list=27%, signal=66%
VALK_AML_WITH_FLT3_ITD	30	-0.551946	-1.79929	0.00380952	0.0163167	0.954	1119	tags=30%, list=7%, signal=32%
WANG_MLL_TARGETS	237	-0.380755	-1.7987	0	0.0163237	0.956	1724	tags=28%, list=10%, signal=31%
INGRAM_SHH_TARGETS_DN	50	-0.48559	-1.78592	0.00189036	0.0186497	0.974	1578	tags=36%, list=10%, signal=40%
DURAND_STROMA_MAX_UP	243	-0.377551	-1.78577	0	0.0185689	0.974	2107	tags=28%, list=13%, signal=32%
ONDER_CDH1_SIGNALING_VIA_CTNNB1	67	-0.457477	-1.77498	0.00382409	0.0209098	0.988	2587	tags=48%, list=16%, signal=56%
CHIARADONNA_NEOPLASTIC_TRANSFORMATION_CDC25_UP	103	-0.429075	-1.77463	0	0.0208846	0.989	1364	tags=29%, list=8%, signal=32%
NAKAYAMA_FGF2_TARGETS	23	-0.58518	-1.77007	0.00587084	0.0218521	0.992	896	tags=26%, list=5%, signal=28%
SHIN_B_CELL_LYMPHOMA_CLUSTER_5	16	-0.6414	-1.76934	0.00571429	0.0219137	0.992	3986	tags=50%, list=24%, signal=66%
KANG_IMMORTALIZED_BY_TERT_UP	84	-0.436669	-1.76897	0	0.0218594	0.992	2418	tags=37%, list=15%, signal=43%
LIU_SMARCA4_TARGETS	45	-0.496833	-1.76891	0.00188679	0.021763	0.993	2096	tags=36%, list=13%, signal=41%
CHEN_HOXA5_TARGETS_9HR_DN	32	-0.540882	-1.76807	0.0018315	0.0218614	0.994	1193	tags=31%, list=7%, signal=34%
BERENJENO_TRANSFORMED_BY_RHOA_REVERSIBLY_DN	26	-0.556145	-1.7676	0.00189753	0.0218694	0.994	2996	tags=54%, list=18%, signal=66%
JOSEPH_RESPONSE_TO_SODIUM_BUTYRATE_DN	56	-0.478662	-1.76659	0	0.0219287	0.994	964	tags=23%, list=6%, signal=25%
LEE_METASTASIS_AND_ALTERNATIVE_SPLICING_UP	68	-0.454074	-1.76549	0.00193424	0.0220526	0.994	2494	tags=34%, list=15%, signal=40%
REACTOME_CLASS_A1_RHODOPSIN_LIKE_RECEPTORS	243	-0.377454	-1.76485	0	0.0220825	0.994	5298	tags=45%, list=32%, signal=65%
MCGARVEY_SILENCED_BY_METHYLATION_IN_COLON_CANCER	41	-0.504002	-1.76439	0.0019084	0.0220625	0.994	2352	tags=39%, list=14%, signal=45%
ACEVEDO_LIVER_CANCER_WITH_H3K9ME3_UP	83	-0.441465	-1.75865	0	0.0232608	0.996	3047	tags=40%, list=19%, signal=49%
REACTOME_COMPLEMENT_CASCADE	22	-0.584934	-1.75849	0.00747664	0.0231657	0.996	3365	tags=55%, list=20%, signal=69%
KEGG_RENIN_ANGIOTENSIN_SYSTEM	16	-0.638781	-1.75551	0.00740741	0.0238755	0.996	2381	tags=56%, list=14%, signal=66%
WEST_ADRENOCORTICAL_TUMOR_DN	448	-0.34871	-1.74967	0	0.0253329	0.997	3206	tags=31%, list=20%, signal=38%
YAMAZAKI_TCEB3_TARGETS_UP	150	-0.398054	-1.74767	0	0.0257249	0.998	1369	tags=21%, list=8%, signal=23%
CUI_TCF21_TARGETS_2_UP	312	-0.36228	-1.74664	0	0.0258814	0.998	2372	tags=28%, list=14%, signal=32%
BURTON_ADIPOGENESIS_7	45	-0.491709	-1.74528	0.00200803	0.026156	0.999	1613	tags=27%, list=10%, signal=29%
EBAUER_MYOGENIC_TARGETS_OF_PAX3_FOXO1_FUSION	48	-0.48821	-1.74526	0.00583658	0.0260219	0.999	4435	tags=50%, list=27%, signal=68%
JI_CARCINOGENESIS_BY_KRAS_AND_STK11_DN	17	-0.630389	-1.7402	0.00373832	0.0273648	0.999	3187	tags=65%, list=19%, signal=80%
REACTOME_INHIBITION_OF_VOLTAGE_GATED_CA2_CHANNELS_VIA_GBETA_GAMMA_SUBUNITS	24	-0.572473	-1.73871	0.00972763	0.0275961	0.999	1854	tags=42%, list=11%, signal=47%
AZARE_NEOPLASTIC_TRANSFORMATION_BY_STAT3_DN	102	-0.417331	-1.73642	0.00196464	0.0280511	0.999	1106	tags=26%, list=7%, signal=28%
NEWMAN_ERCC6_TARGETS_DN	26	-0.568528	-1.73623	0.00547445	0.0279747	0.999	1978	tags=50%, list=12%, signal=57%
CERVERA_SDHB_TARGETS_2	91	-0.423563	-1.73239	0.00201613	0.0289	1	1358	tags=26%, list=8%, signal=29%
KANG_AR_TARGETS_DN	18	-0.60474	-1.73232	0.0075188	0.0287774	1	5143	tags=72%, list=31%, signal=105%
HARRIS_BRAIN_CANCER_PROGENITORS	35	-0.517141	-1.72961	0.0111524	0.0295573	1	2396	tags=43%, list=15%, signal=50%
NIELSEN_GIST_AND_SYNOVIAL_SARCOMA_UP	18	-0.600174	-1.72762	0.00956023	0.030054	1	818	tags=39%, list=5%, signal=41%
BOQUEST_STEM_CELL_CULTURED_VS_FRESH_DN	27	-0.543619	-1.72714	0.00557621	0.0300488	1	2860	tags=52%, list=17%, signal=63%
CERVERA_SDHB_TARGETS_1_UP	74	-0.437598	-1.72541	0	0.0304468	1	1086	tags=27%, list=7%, signal=29%
MIKKELSEN_IPS_ICP_WITH_H3K27ME3	40	-0.497277	-1.72364	0.00591716	0.0308159	1	6217	tags=58%, list=38%, signal=92%
ZHENG_IL22_SIGNALING_DN	33	-0.51939	-1.72271	0.00756144	0.0309375	1	2287	tags=45%, list=14%, signal=53%
BROWNE_HCMV_INFECTION_24HR_DN	131	-0.395145	-1.72217	0	0.0309079	1	1506	tags=24%, list=9%, signal=26%
DING_LUNG_CANCER_MUTATED_SIGNIFICANTLY	26	-0.553308	-1.72028	0.00556586	0.0313138	1	1002	tags=27%, list=6%, signal=29%
BROWNE_HCMV_INFECTION_48HR_DN	419	-0.345366	-1.7168	0	0.0321774	1	2258	tags=22%, list=14%, signal=25%
REACTOME_INWARDLY_RECTIFYING_K_CHANNELS	30	-0.520541	-1.71578	0.00759013	0.0323536	1	1854	tags=33%, list=11%, signal=38%
CHIARADONNA_NEOPLASTIC_TRANSFORMATION_KRAS_CDC25_DN	46	-0.480146	-1.71536	0.0019802	0.0323292	1	1364	tags=37%, list=8%, signal=40%
DAWSON_METHYLATED_IN_LYMPHOMA_TCL1	38	-0.50989	-1.71445	0.00373134	0.0324783	1	1456	tags=32%, list=9%, signal=35%
NADLER_OBESITY_UP	54	-0.46732	-1.71391	0.00183824	0.0324816	1	3007	tags=37%, list=18%, signal=45%
REACTOME_HEPARAN_SULFATE_HEPARIN_HS_GAG_METABOLISM	45	-0.482606	-1.71383	0.00381679	0.0323342	1	5979	tags=64%, list=36%, signal=101%
DAVICIONI_TARGETS_OF_PAX_FOXO1_FUSIONS_DN	55	-0.460977	-1.71143	0	0.0329016	1	2073	tags=33%, list=13%, signal=37%
REACTOME_SIGNALING_BY_PDGF	109	-0.412844	-1.71128	0	0.0327816	1	1358	tags=19%, list=8%, signal=21%
HERNANDEZ_MITOTIC_ARREST_BY_DOCETAXEL_1_DN	33	-0.517382	-1.70807	0.00185529	0.0335665	1	528	tags=18%, list=3%, signal=19%
FRIDMAN_IMMORTALIZATION_DN	30	-0.522489	-1.70637	0.00585938	0.0339791	1	888	tags=23%, list=5%, signal=25%
NAKAMURA_CANCER_MICROENVIRONMENT_UP	18	-0.589706	-1.70386	0.00732601	0.0346231	1	2298	tags=44%, list=14%, signal=52%
RIGGI_EWING_SARCOMA_PROGENITOR_UP	337	-0.347098	-1.70258	0	0.0349101	1	1997	tags=28%, list=12%, signal=31%
HUMMERICH_SKIN_CANCER_PROGRESSION_DN	95	-0.420141	-1.7019	0	0.0349805	1	1688	tags=26%, list=10%, signal=29%
REACTOME_PLATELET_ACTIVATION_SIGNALING_AND_AGGREGATION	185	-0.37541	-1.7005	0	0.0352835	1	3033	tags=32%, list=18%, signal=39%
BYSTRYKH_HEMATOPOIESIS_STEM_CELL_SCP2_QTL_TRANS	19	-0.58763	-1.69912	0.0168539	0.035596	1	544	tags=16%, list=3%, signal=16%
HELLER_SILENCED_BY_METHYLATION_UP	231	-0.361303	-1.6981	0	0.0358032	1	1699	tags=24%, list=10%, signal=26%
NIELSEN_GIST_VS_SYNOVIAL_SARCOMA_UP	15	-0.638596	-1.69711	0.0115385	0.0360299	1	590	tags=33%, list=4%, signal=35%
KORKOLA_YOLK_SAC_TUMOR	52	-0.463202	-1.69551	0.00392157	0.0364895	1	2264	tags=37%, list=14%, signal=42%
TAVAZOIE_METASTASIS	84	-0.418941	-1.69455	0	0.0366878	1	3647	tags=43%, list=22%, signal=55%
WAMUNYOKOLI_OVARIAN_CANCER_GRADES_1_2_DN	50	-0.468159	-1.69364	0.00578035	0.0368791	1	3181	tags=52%, list=19%, signal=64%
BEGUM_TARGETS_OF_PAX3_FOXO1_FUSION_UP	52	-0.460892	-1.69303	0.00566038	0.0369007	1	1379	tags=31%, list=8%, signal=33%
HATADA_METHYLATED_IN_LUNG_CANCER_UP	275	-0.354672	-1.6919	0	0.037195	1	3406	tags=34%, list=21%, signal=42%
ALONSO_METASTASIS_EMT_UP	30	-0.527587	-1.68995	0.0111732	0.0377271	1	801	tags=23%, list=5%, signal=24%
GNATENKO_PLATELET_SIGNATURE	38	-0.493984	-1.68853	0.00589391	0.0380492	1	1148	tags=18%, list=7%, signal=20%
ROSS_ACUTE_MYELOID_LEUKEMIA_CBF	67	-0.441389	-1.68727	0.00594059	0.0383327	1	3822	tags=43%, list=23%, signal=56%
JAEGER_METASTASIS_UP	35	-0.517536	-1.68668	0.00387597	0.0384042	1	1681	tags=40%, list=10%, signal=44%
TRAYNOR_RETT_SYNDROM_UP	37	-0.495861	-1.68422	0.00992064	0.0392073	1	1521	tags=32%, list=9%, signal=36%
KIM_WT1_TARGETS_8HR_UP	144	-0.385543	-1.68322	0	0.0394053	1	1702	tags=22%, list=10%, signal=25%
WALLACE_PROSTATE_CANCER_RACE_UP	235	-0.365745	-1.68309	0	0.0393108	1	4081	tags=42%, list=25%, signal=55%
REACTOME_HS_GAG_DEGRADATION	20	-0.574402	-1.6808	0.0172414	0.0400328	1	3019	tags=35%, list=18%, signal=43%
TING_SILENCED_BY_DICER	26	-0.546295	-1.67884	0.0148148	0.0405888	1	1356	tags=38%, list=8%, signal=42%
HAMAI_APOPTOSIS_VIA_TRAIL_DN	153	-0.378903	-1.67434	0	0.0421633	1	3993	tags=37%, list=24%, signal=49%
BIOCARTA_INFLAM_PATHWAY	29	-0.517074	-1.67417	0.0149533	0.0420801	1	2888	tags=48%, list=18%, signal=58%
REACTOME_PROSTACYCLIN_SIGNALLING_THROUGH_PROSTACYCLIN_RECEPTOR	19	-0.570684	-1.67284	0.00763359	0.0425249	1	1854	tags=37%, list=11%, signal=41%
SENESE_HDAC3_TARGETS_DN	354	-0.343437	-1.6726	0	0.0424689	1	2271	tags=26%, list=14%, signal=30%
CROONQUIST_NRAS_VS_STROMAL_STIMULATION_DN	83	-0.415989	-1.67235	0.00589391	0.0424026	1	1117	tags=17%, list=7%, signal=18%
MIKKELSEN_ES_HCP_WITH_H3K27ME3	33	-0.503088	-1.67138	0.00972763	0.0425936	1	2739	tags=39%, list=17%, signal=47%
KANG_IMMORTALIZED_BY_TERT_DN	98	-0.405071	-1.67125	0	0.0424617	1	2512	tags=29%, list=15%, signal=34%
REACTOME_CLASS_B_2_SECRETIN_FAMILY_RECEPTORS	82	-0.416124	-1.67006	0	0.0427582	1	4739	tags=48%, list=29%, signal=67%
REACTOME_HS_GAG_BIOSYNTHESIS	28	-0.524208	-1.66813	0.00959693	0.0433148	1	1494	tags=25%, list=9%, signal=27%
REACTOME_ACTIVATION_OF_KAINATE_RECEPTORS_UPON_GLUTAMATE_BINDING	31	-0.498089	-1.6679	0.00754717	0.0432327	1	1854	tags=32%, list=11%, signal=36%
BIOCARTA_STEM_PATHWAY	15	-0.611755	-1.66409	0.0166667	0.0446854	1	3824	tags=53%, list=23%, signal=69%
REACTOME_AXON_GUIDANCE	231	-0.357359	-1.66405	0	0.0445275	1	1891	tags=20%, list=12%, signal=23%
SHEPARD_BMYB_MORPHOLINO_DN	164	-0.372907	-1.66004	0	0.0460245	1	2961	tags=31%, list=18%, signal=38%
MATTHEWS_AP1_TARGETS	16	-0.588802	-1.6595	0.0132325	0.0460338	1	1521	tags=31%, list=9%, signal=34%
LIAN_LIPA_TARGETS_6M	66	-0.427344	-1.65882	0.00376648	0.0461562	1	3315	tags=45%, list=20%, signal=57%
WANG_TNF_TARGETS	22	-0.556814	-1.65706	0.0149254	0.0466255	1	4141	tags=45%, list=25%, signal=61%
JEPSEN_SMRT_TARGETS	27	-0.519343	-1.65213	0.00952381	0.0485884	1	2298	tags=37%, list=14%, signal=43%
VERRECCHIA_RESPONSE_TO_TGFB1_C1	17	-0.594612	-1.65198	0.00927644	0.0484484	1	2347	tags=35%, list=14%, signal=41%
KEGG_NEUROACTIVE_LIGAND_RECEPTOR_INTERACTION	241	-0.352582	-1.64905	0	0.0496102	1	5231	tags=47%, list=32%, signal=68%
MCBRYAN_PUBERTAL_TGFB1_TARGETS_UP	152	-0.371859	-1.64812	0	0.0498661	1	2053	tags=28%, list=12%, signal=32%
DANG_REGULATED_BY_MYC_DN	225	-0.353891	-1.64687	0	0.0502644	1	3038	tags=32%, list=18%, signal=38%
KAYO_AGING_MUSCLE_UP	211	-0.357078	-1.64541	0	0.0507323	1	3298	tags=30%, list=20%, signal=37%
SANA_TNF_SIGNALING_UP	72	-0.422842	-1.64523	0.00396825	0.0506187	1	1785	tags=33%, list=11%, signal=37%
PID_INTEGRIN2_PATHWAY	29	-0.507972	-1.64498	0.0132576	0.0505455	1	1179	tags=31%, list=7%, signal=33%
GAUSSMANN_MLL_AF4_FUSION_TARGETS_E_UP	74	-0.424989	-1.64437	0.00761905	0.0506505	1	3319	tags=51%, list=20%, signal=64%
REACTOME_G_BETA_GAMMA_SIGNALLING_THROUGH_PI3KGAMMA	24	-0.535106	-1.6435	0.00922509	0.0508178	1	2348	tags=38%, list=14%, signal=44%
REACTOME_INTEGRIN_CELL_SURFACE_INTERACTIONS	78	-0.413192	-1.64302	0	0.0508152	1	1071	tags=27%, list=7%, signal=29%
SAGIV_CD24_TARGETS_DN	43	-0.471288	-1.64188	0.00733945	0.0510762	1	4022	tags=44%, list=24%, signal=58%
SANA_TNF_SIGNALING_DN	75	-0.419806	-1.63936	0.00580271	0.0521012	1	3009	tags=41%, list=18%, signal=50%
MCCLUNG_DELTA_FOSB_TARGETS_8WK	41	-0.467046	-1.63849	0.00375235	0.0523389	1	5292	tags=46%, list=32%, signal=68%
LEIN_NEURON_MARKERS	56	-0.434794	-1.63807	0.00776699	0.0523333	1	2185	tags=32%, list=13%, signal=37%
NIELSEN_GIST_VS_SYNOVIAL_SARCOMA_DN	15	-0.606004	-1.63755	0.0236794	0.0523997	1	2137	tags=53%, list=13%, signal=61%
ROZANOV_MMP14_TARGETS_DN	26	-0.532197	-1.63729	0.0150659	0.0523037	1	3768	tags=62%, list=23%, signal=80%
GAUSSMANN_MLL_AF4_FUSION_TARGETS_F_UP	148	-0.374058	-1.63651	0	0.0524727	1	2362	tags=35%, list=14%, signal=41%
REACTOME_GENERIC_TRANSCRIPTION_PATHWAY	292	-0.340913	-1.63577	0	0.0526652	1	2532	tags=27%, list=15%, signal=31%
PID_GLYPICAN_1PATHWAY	26	-0.526262	-1.63177	0.00965251	0.0545509	1	304	tags=23%, list=2%, signal=23%
REACTOME_SMOOTH_MUSCLE_CONTRACTION	19	-0.575503	-1.63164	0.0205993	0.0543897	1	2779	tags=37%, list=17%, signal=44%
CHICAS_RB1_TARGETS_LOW_SERUM	69	-0.425453	-1.63157	0.00411523	0.0542297	1	3412	tags=30%, list=21%, signal=38%
SCHLESINGER_H3K27ME3_IN_NORMAL_AND_METHYLATED_IN_CANCER	24	-0.532456	-1.63144	0.0110497	0.0540954	1	4145	tags=63%, list=25%, signal=83%
PLASARI_NFIC_TARGETS_BASAL_UP	22	-0.55223	-1.62986	0.0181818	0.0546701	1	1149	tags=32%, list=7%, signal=34%
PID_CDC42_REG_PATHWAY	29	-0.501161	-1.6274	0.0151229	0.0556635	1	1151	tags=28%, list=7%, signal=30%
DANG_MYC_TARGETS_DN	28	-0.506615	-1.62676	0.0166976	0.0557366	1	3510	tags=46%, list=21%, signal=59%
SHETH_LIVER_CANCER_VS_TXNIP_LOSS_PAM5	71	-0.419438	-1.62627	0.00195312	0.0558001	1	3704	tags=41%, list=23%, signal=53%
REACTOME_G_PROTEIN_BETA_GAMMA_SIGNALLING	27	-0.509598	-1.62557	0.0154739	0.0559919	1	2348	tags=33%, list=14%, signal=39%
HINATA_NFKB_TARGETS_KERATINOCYTE_UP	89	-0.405235	-1.62557	0.00196464	0.0557913	1	2224	tags=33%, list=14%, signal=37%
LOPES_METHYLATED_IN_COLON_CANCER_UP	25	-0.518664	-1.62255	0.0178891	0.0571298	1	4232	tags=52%, list=26%, signal=70%
BOQUEST_STEM_CELL_CULTURED_VS_FRESH_UP	369	-0.331094	-1.62097	0	0.057837	1	2137	tags=29%, list=13%, signal=33%
SCHAEFFER_SOX9_TARGETS_IN_PROSTATE_DEVELOPMENT_DN	43	-0.457461	-1.62019	0.00590551	0.0580068	1	1202	tags=19%, list=7%, signal=20%
NAKAYAMA_SOFT_TISSUE_TUMORS_PCA1_UP	65	-0.424915	-1.61941	0.00578035	0.0582434	1	3111	tags=40%, list=19%, signal=49%
NIELSEN_GIST_AND_SYNOVIAL_SARCOMA_DN	19	-0.560469	-1.61922	0.0169811	0.0581526	1	1470	tags=26%, list=9%, signal=29%
REACTOME_PEPTIDE_LIGAND_BINDING_RECEPTORS	148	-0.366041	-1.61918	0.00191205	0.0579662	1	5298	tags=44%, list=32%, signal=64%
RAMPON_ENRICHED_LEARNING_ENVIRONMENT_LATE_UP	21	-0.544616	-1.61684	0.0220183	0.05886	1	553	tags=19%, list=3%, signal=20%
BASSO_HAIRY_CELL_LEUKEMIA_DN	74	-0.408152	-1.61417	0.00581395	0.0600971	1	2177	tags=31%, list=13%, signal=36%
REACTOME_G_BETA_GAMMA_SIGNALLING_THROUGH_PLC_BETA	20	-0.553815	-1.61382	0.023766	0.0600675	1	1854	tags=35%, list=11%, signal=39%
REACTOME_EICOSANOID_LIGAND_BINDING_RECEPTORS	15	-0.595873	-1.6133	0.0225989	0.0600962	1	4127	tags=53%, list=25%, signal=71%
GRAESSMANN_RESPONSE_TO_MC_AND_SERUM_DEPRIVATION_UP	166	-0.357847	-1.61169	0.00193798	0.0607128	1	2287	tags=23%, list=14%, signal=27%
KAAB_HEART_ATRIUM_VS_VENTRICLE_UP	215	-0.346187	-1.61039	0	0.061179	1	2487	tags=29%, list=15%, signal=34%
WIERENGA_STAT5A_TARGETS_GROUP2	45	-0.45742	-1.60888	0.00767754	0.0617319	1	1910	tags=31%, list=12%, signal=35%
HELLER_HDAC_TARGETS_SILENCED_BY_METHYLATION_UP	375	-0.328936	-1.608	0	0.0619618	1	2825	tags=32%, list=17%, signal=38%
MIKKELSEN_MEF_LCP_WITH_H3K27ME3	50	-0.438381	-1.60565	0.0114068	0.0630117	1	6442	tags=62%, list=39%, signal=102%
SCHAEFFER_PROSTATE_DEVELOPMENT_12HR_DN	45	-0.453275	-1.60505	0.00924214	0.0631143	1	4725	tags=51%, list=29%, signal=72%
MANALO_HYPOXIA_UP	170	-0.359288	-1.60406	0	0.0634637	1	1770	tags=24%, list=11%, signal=27%
REACTOME_THROMBOXANE_SIGNALLING_THROUGH_TP_RECEPTOR	23	-0.525205	-1.60397	0.0231214	0.0632834	1	1854	tags=39%, list=11%, signal=44%
WIEDERSCHAIN_TARGETS_OF_BMI1_AND_PCGF2	48	-0.454532	-1.60299	0.00938086	0.0635674	1	2727	tags=40%, list=17%, signal=47%
REACTOME_THROMBIN_SIGNALLING_THROUGH_PROTEINASE_ACTIVATED_RECEPTORS_PARS	32	-0.480065	-1.6013	0.0185567	0.0642753	1	1854	tags=31%, list=11%, signal=35%
REACTOME_INTRINSIC_PATHWAY	17	-0.57465	-1.60109	0.0215264	0.0641832	1	4856	tags=59%, list=30%, signal=83%
BOYAULT_LIVER_CANCER_SUBCLASS_G5_DN	19	-0.546833	-1.60009	0.0169173	0.0645605	1	1621	tags=37%, list=10%, signal=41%
VANTVEER_BREAST_CANCER_POOR_PROGNOSIS	41	-0.459541	-1.59875	0.0177515	0.0651004	1	3773	tags=39%, list=23%, signal=51%
SCHRAETS_MLL_TARGETS_DN	29	-0.500942	-1.59842	0.0213592	0.0650504	1	2264	tags=38%, list=14%, signal=44%
MCDOWELL_ACUTE_LUNG_INJURY_DN	46	-0.444613	-1.59692	0.0102669	0.0656868	1	2909	tags=35%, list=18%, signal=42%
PLASARI_NFIC_TARGETS_BASAL_DN	17	-0.556493	-1.59489	0.0253411	0.0666338	1	1146	tags=41%, list=7%, signal=44%
VANDESLUIS_COMMD1_TARGETS_GROUP_3_DN	29	-0.491578	-1.59262	0.0299065	0.0676884	1	3727	tags=62%, list=23%, signal=80%
SHEPARD_BMYB_TARGETS	59	-0.426499	-1.5926	0.00386847	0.0674841	1	2898	tags=34%, list=18%, signal=41%
BURTON_ADIPOGENESIS_PEAK_AT_0HR	57	-0.425703	-1.59189	0.0135397	0.0676492	1	2587	tags=35%, list=16%, signal=42%
CUI_TCF21_TARGETS_UP	32	-0.481694	-1.59097	0.0117647	0.0679243	1	2223	tags=38%, list=14%, signal=43%
REACTOME_G_ALPHA_Q_SIGNALLING_EVENTS	151	-0.3616	-1.58979	0.00194932	0.068398	1	3033	tags=32%, list=18%, signal=39%
REACTOME_G_ALPHA_I_SIGNALLING_EVENTS	162	-0.354878	-1.58951	0	0.0683361	1	4339	tags=37%, list=26%, signal=50%
GUENTHER_GROWTH_SPHERICAL_VS_ADHERENT_UP	20	-0.54175	-1.58872	0.0285132	0.0684889	1	4180	tags=60%, list=25%, signal=80%
GRADE_COLON_AND_RECTAL_CANCER_DN	71	-0.409004	-1.58726	0.00187266	0.069093	1	3208	tags=30%, list=20%, signal=37%
VERHAAK_GLIOBLASTOMA_PRONEURAL	176	-0.351858	-1.58594	0	0.0696636	1	2162	tags=30%, list=13%, signal=34%
RODRIGUES_THYROID_CARCINOMA_DN	58	-0.418141	-1.58157	0.00584795	0.07197	1	898	tags=22%, list=5%, signal=24%
MARTORIATI_MDM4_TARGETS_NEUROEPITHELIUM_DN	122	-0.369883	-1.58083	0.0019802	0.0722066	1	2776	tags=35%, list=17%, signal=42%
MIKKELSEN_IPS_ICP_WITH_H3K4ME3_AND_H327ME3	93	-0.383403	-1.58039	0.00598802	0.0722681	1	2418	tags=30%, list=15%, signal=35%
KEGG_ASTHMA	25	-0.511062	-1.57822	0.0189036	0.0733381	1	4348	tags=64%, list=26%, signal=87%
POOLA_INVASIVE_BREAST_CANCER_UP	236	-0.336368	-1.57738	0	0.0736426	1	2008	tags=24%, list=12%, signal=27%
SMID_BREAST_CANCER_LUMINAL_A_UP	75	-0.399406	-1.57598	0.0116959	0.0741862	1	1900	tags=28%, list=12%, signal=32%
TANG_SENESCENCE_TP53_TARGETS_UP	27	-0.491973	-1.57547	0.0214844	0.0742641	1	1379	tags=37%, list=8%, signal=40%
BOYAULT_LIVER_CANCER_SUBCLASS_G123_DN	44	-0.442685	-1.57261	0.0169811	0.0757843	1	3749	tags=41%, list=23%, signal=53%
ACEVEDO_FGFR1_TARGETS_IN_PROSTATE_CANCER_MODEL_DN	253	-0.334169	-1.57206	0	0.0759111	1	2992	tags=34%, list=18%, signal=41%
YANG_BCL3_TARGETS_UP	288	-0.332715	-1.57116	0	0.0762862	1	2075	tags=25%, list=13%, signal=28%
PID_LYMPHANGIOGENESIS_PATHWAY	24	-0.511605	-1.57011	0.016791	0.0767746	1	1860	tags=33%, list=11%, signal=38%
ROPERO_HDAC2_TARGETS	80	-0.390963	-1.56996	0.00998004	0.0766363	1	1975	tags=23%, list=12%, signal=25%
PID_CONE_PATHWAY	21	-0.532932	-1.56926	0.0268714	0.0768759	1	6700	tags=71%, list=41%, signal=120%
KEGG_INTESTINAL_IMMUNE_NETWORK_FOR_IGA_PRODUCTION	43	-0.448031	-1.56888	0.0271845	0.0768648	1	5597	tags=60%, list=34%, signal=91%
VALK_AML_CLUSTER_9	28	-0.488103	-1.5687	0.0292969	0.0767405	1	2208	tags=32%, list=13%, signal=37%
PEDERSEN_METASTASIS_BY_ERBB2_ISOFORM_6	24	-0.512669	-1.56819	0.0183824	0.0768862	1	1448	tags=29%, list=9%, signal=32%
DAVICIONI_TARGETS_OF_PAX_FOXO1_FUSIONS_UP	213	-0.339513	-1.56539	0.00193798	0.078392	1	2143	tags=29%, list=13%, signal=33%
KORKOLA_EMBRYONIC_CARCINOMA_VS_SEMINOMA_DN	20	-0.542226	-1.56334	0.0215264	0.0794766	1	4665	tags=65%, list=28%, signal=91%
CHIARADONNA_NEOPLASTIC_TRANSFORMATION_KRAS_DN	125	-0.364475	-1.56281	0.00588235	0.0795779	1	2210	tags=29%, list=13%, signal=33%
KONDO_PROSTATE_CANCER_HCP_WITH_H3K27ME3	65	-0.402108	-1.5614	0.0116054	0.0802456	1	3510	tags=35%, list=21%, signal=45%
JIANG_AGING_CEREBRAL_CORTEX_UP	33	-0.475234	-1.55946	0.0279851	0.0811566	1	734	tags=18%, list=4%, signal=19%
REACTOME_CHEMOKINE_RECEPTORS_BIND_CHEMOKINES	47	-0.444192	-1.55912	0.0171429	0.0811186	1	5298	tags=51%, list=32%, signal=75%
KIM_ALL_DISORDERS_DURATION_CORR_DN	121	-0.366557	-1.55705	0.0018622	0.0822472	1	4523	tags=37%, list=28%, signal=51%
JAATINEN_HEMATOPOIETIC_STEM_CELL_UP	219	-0.336719	-1.55702	0.00194175	0.0820287	1	1066	tags=21%, list=6%, signal=22%
MIKKELSEN_ES_ICP_WITH_H3K4ME3_AND_H3K27ME3	100	-0.379019	-1.55677	0.00204082	0.0819295	1	1337	tags=19%, list=8%, signal=21%
HUANG_FOXA2_TARGETS_UP	38	-0.456138	-1.5566	0.0296443	0.0818013	1	1368	tags=32%, list=8%, signal=34%
MIKKELSEN_MCV6_ICP_WITH_H3K27ME3	58	-0.41307	-1.55609	0.0116505	0.0819014	1	6803	tags=66%, list=41%, signal=111%
ZHONG_RESPONSE_TO_AZACITIDINE_AND_TSA_UP	156	-0.353778	-1.55578	0	0.0818956	1	2237	tags=24%, list=14%, signal=28%
KONDO_PROSTATE_CANCER_WITH_H3K27ME3	153	-0.353493	-1.55366	0.00200803	0.0830772	1	4393	tags=44%, list=27%, signal=60%
MEISSNER_BRAIN_ICP_WITH_H3K4ME3	22	-0.523866	-1.55361	0.0183824	0.0828599	1	5973	tags=68%, list=36%, signal=107%
KEGG_REGULATION_OF_ACTIN_CYTOSKELETON	197	-0.338904	-1.55301	0.0020202	0.0830475	1	2943	tags=28%, list=18%, signal=34%
HAN_SATB1_TARGETS_UP	297	-0.324016	-1.55271	0	0.0829829	1	2158	tags=28%, list=13%, signal=32%
ZHU_SKIL_TARGETS_UP	19	-0.536392	-1.55123	0.0330275	0.0837882	1	1908	tags=37%, list=12%, signal=42%
REACTOME_AMYLOIDS	66	-0.406663	-1.55012	0.015625	0.0842198	1	1863	tags=24%, list=11%, signal=27%
KEGG_AUTOIMMUNE_THYROID_DISEASE	45	-0.440057	-1.54976	0.00756144	0.0842221	1	4271	tags=56%, list=26%, signal=75%
MIKKELSEN_ES_ICP_WITH_H3K4ME3	464	-0.309576	-1.5492	0	0.084358	1	3430	tags=31%, list=21%, signal=39%
PAPASPYRIDONOS_UNSTABLE_ATEROSCLEROTIC_PLAQUE_DN	34	-0.462265	-1.54677	0.0253906	0.0857022	1	2587	tags=35%, list=16%, signal=42%
DAVICIONI_PAX_FOXO1_SIGNATURE_IN_ARMS_DN	17	-0.544248	-1.54065	0.040153	0.0898264	1	1064	tags=35%, list=6%, signal=38%
LEIN_ASTROCYTE_MARKERS	37	-0.445999	-1.53444	0.021544	0.093928	1	2298	tags=27%, list=14%, signal=31%
REACTOME_GABA_RECEPTOR_ACTIVATION	51	-0.41304	-1.53265	0.0274725	0.0948909	1	3193	tags=39%, list=19%, signal=49%
ROSS_AML_OF_FAB_M7_TYPE	62	-0.40231	-1.5325	0.01341	0.0946844	1	2739	tags=34%, list=17%, signal=40%
MCCLUNG_CREB1_TARGETS_UP	82	-0.384997	-1.53219	0.00763359	0.09463	1	3395	tags=34%, list=21%, signal=43%
TARTE_PLASMA_CELL_VS_PLASMABLAST_UP	344	-0.315397	-1.532	0	0.0945146	1	2998	tags=28%, list=18%, signal=34%
NIELSEN_SYNOVIAL_SARCOMA_UP	16	-0.551575	-1.531	0.040146	0.0950192	1	1631	tags=38%, list=10%, signal=42%
LEE_AGING_CEREBELLUM_DN	73	-0.389087	-1.52753	0.0134875	0.0973509	1	5186	tags=49%, list=32%, signal=72%
GEORGANTAS_HSC_MARKERS	57	-0.404965	-1.52616	0.00891266	0.0981682	1	3976	tags=44%, list=24%, signal=58%
REACTOME_POTASSIUM_CHANNELS	97	-0.37026	-1.52614	0.0113422	0.0979125	1	6695	tags=62%, list=41%, signal=104%
RICKMAN_HEAD_AND_NECK_CANCER_A	75	-0.38556	-1.52489	0.00191571	0.0984858	1	1099	tags=28%, list=7%, signal=30%
LIU_TARGETS_OF_VMYB_VS_CMYB_DN	34	-0.465245	-1.52341	0.0520231	0.0992782	1	1502	tags=32%, list=9%, signal=36%
KANG_AR_TARGETS_UP	17	-0.550598	-1.52274	0.0330882	0.0995768	1	1090	tags=47%, list=7%, signal=50%
LIU_VAV3_PROSTATE_CARCINOGENESIS_UP	82	-0.385987	-1.52187	0.0109091	0.0998791	1	1716	tags=26%, list=10%, signal=28%
CHIANG_LIVER_CANCER_SUBCLASS_INTERFERON_UP	22	-0.506308	-1.52082	0.0383212	0.100417	1	3121	tags=50%, list=19%, signal=62%
REACTOME_DEVELOPMENTAL_BIOLOGY	342	-0.313819	-1.52018	0	0.100656	1	1644	tags=18%, list=10%, signal=19%
REACTOME_PACKAGING_OF_TELOMERE_ENDS	41	-0.438053	-1.51832	0.0255009	0.10182	1	4530	tags=49%, list=28%, signal=67%
WEBER_METHYLATED_ICP_IN_FIBROBLAST	19	-0.533263	-1.5182	0.0357143	0.10165	1	4501	tags=58%, list=27%, signal=80%
BIOCARTA_DC_PATHWAY	22	-0.503035	-1.51702	0.0531496	0.10223	1	6634	tags=77%, list=40%, signal=129%
DOUGLAS_BMI1_TARGETS_UP	437	-0.30372	-1.51646	0	0.102404	1	1571	tags=17%, list=10%, signal=18%
PLASARI_TGFB1_TARGETS_10HR_UP	171	-0.336376	-1.5158	0.00590551	0.102642	1	2466	tags=29%, list=15%, signal=34%
BUYTAERT_PHOTODYNAMIC_THERAPY_STRESS_DN	460	-0.3006	-1.51177	0	0.105443	1	2073	tags=20%, list=13%, signal=22%
REACTOME_LIGAND_GATED_ION_CHANNEL_TRANSPORT	21	-0.508691	-1.51137	0.043222	0.105485	1	3781	tags=52%, list=23%, signal=68%
NAKAYAMA_SOFT_TISSUE_TUMORS_PCA2_DN	71	-0.389328	-1.51094	0.0194553	0.105528	1	1806	tags=30%, list=11%, signal=33%
BROWNE_HCMV_INFECTION_16HR_DN	74	-0.390562	-1.50851	0.0152672	0.107187	1	3083	tags=38%, list=19%, signal=46%
HUANG_FOXA2_TARGETS_DN	33	-0.44955	-1.50743	0.0307102	0.107765	1	413	tags=21%, list=3%, signal=22%
REACTOME_GASTRIN_CREB_SIGNALLING_PATHWAY_VIA_PKC_AND_MAPK	171	-0.337501	-1.50681	0.00383877	0.107982	1	3033	tags=29%, list=18%, signal=35%
REACTOME_G_ALPHA_Z_SIGNALLING_EVENTS	43	-0.422136	-1.50538	0.0311284	0.108862	1	2821	tags=30%, list=17%, signal=36%
REACTOME_GLYCOSAMINOGLYCAN_METABOLISM	89	-0.373153	-1.50427	0.0119048	0.109479	1	3044	tags=31%, list=19%, signal=38%
HOEGERKORP_CD44_TARGETS_DIRECT_UP	22	-0.499676	-1.50375	0.0479705	0.109645	1	2254	tags=50%, list=14%, signal=58%
REACTOME_G_ALPHA1213_SIGNALLING_EVENTS	73	-0.384691	-1.50357	0.019305	0.109514	1	1954	tags=25%, list=12%, signal=28%
KIM_WT1_TARGETS_UP	174	-0.3358	-1.50193	0.00194175	0.110473	1	1702	tags=21%, list=10%, signal=23%
WANG_PROSTATE_CANCER_ANDROGEN_INDEPENDENT	53	-0.41367	-1.50137	0.0288288	0.110591	1	1321	tags=19%, list=8%, signal=20%
HAHTOLA_MYCOSIS_FUNGOIDES_SKIN_UP	140	-0.342901	-1.50044	0.00798403	0.111108	1	1506	tags=18%, list=9%, signal=19%
KEGG_GLYCINE_SERINE_AND_THREONINE_METABOLISM	31	-0.460453	-1.49895	0.0495049	0.112165	1	2897	tags=45%, list=18%, signal=55%
NAKAMURA_TUMOR_ZONE_PERIPHERAL_VS_CENTRAL_UP	206	-0.323345	-1.49853	0.00400802	0.112243	1	2053	tags=23%, list=12%, signal=26%
SCHOEN_NFKB_SIGNALING	32	-0.455272	-1.49688	0.0390625	0.113339	1	2210	tags=38%, list=13%, signal=43%
WANG_IMMORTALIZED_BY_HOXA9_AND_MEIS1_DN	19	-0.511748	-1.49593	0.0371094	0.113848	1	955	tags=21%, list=6%, signal=22%
AMUNDSON_POOR_SURVIVAL_AFTER_GAMMA_RADIATION_2G	129	-0.348458	-1.49412	0.00390625	0.115063	1	2374	tags=25%, list=14%, signal=29%
MIKKELSEN_MEF_HCP_WITH_H3_UNMETHYLATED	147	-0.343701	-1.49334	0.00756144	0.115452	1	5570	tags=54%, list=34%, signal=82%
SIG_REGULATION_OF_THE_ACTIN_CYTOSKELETON_BY_RHO_GTPASES	35	-0.442939	-1.49236	0.0393258	0.115992	1	4539	tags=40%, list=28%, signal=55%
SMID_BREAST_CANCER_LUMINAL_B_DN	468	-0.296902	-1.49167	0	0.116253	1	1988	tags=26%, list=12%, signal=29%
MATZUK_CENTRAL_FOR_FEMALE_FERTILITY	27	-0.468258	-1.49122	0.0493359	0.116347	1	5075	tags=52%, list=31%, signal=75%
KUROZUMI_RESPONSE_TO_ONCOCYTIC_VIRUS_AND_CYCLIC_RGD	18	-0.52037	-1.49119	0.0514851	0.11609	1	5545	tags=56%, list=34%, signal=84%
RORIE_TARGETS_OF_EWSR1_FLI1_FUSION_DN	27	-0.475859	-1.4902	0.0382514	0.116662	1	4837	tags=63%, list=29%, signal=89%
KEGG_HYPERTROPHIC_CARDIOMYOPATHY_HCM	80	-0.369512	-1.48988	0.0127505	0.116645	1	1824	tags=26%, list=11%, signal=29%
KAYO_CALORIE_RESTRICTION_MUSCLE_UP	87	-0.365302	-1.48979	0.0147874	0.116419	1	4349	tags=39%, list=26%, signal=53%
GYORFFY_DOXORUBICIN_RESISTANCE	38	-0.42728	-1.48882	0.0304183	0.116945	1	3112	tags=42%, list=19%, signal=52%
NIELSEN_LEIOMYOSARCOMA_UP	15	-0.550583	-1.48873	0.0659341	0.116717	1	2602	tags=40%, list=16%, signal=47%
REACTOME_GLUCAGON_SIGNALING_IN_METABOLIC_REGULATION	33	-0.443282	-1.48788	0.0512334	0.117131	1	1854	tags=27%, list=11%, signal=31%
REACTOME_ANTIGEN_PRESENTATION_FOLDING_ASSEMBLY_AND_PEPTIDE_LOADING_OF_CLASS_I_MHC	15	-0.549882	-1.48762	0.034749	0.117045	1	2046	tags=40%, list=12%, signal=46%
HANN_RESISTANCE_TO_BCL2_INHIBITOR_UP	30	-0.464501	-1.48724	0.0500963	0.117085	1	1424	tags=30%, list=9%, signal=33%
CONCANNON_APOPTOSIS_BY_EPOXOMICIN_DN	137	-0.344714	-1.48481	0.00795229	0.118886	1	1083	tags=20%, list=7%, signal=21%
BROWNE_HCMV_INFECTION_20HR_DN	84	-0.364614	-1.48443	0.0214425	0.118962	1	2210	tags=27%, list=13%, signal=31%
LI_CISPLATIN_RESISTANCE_UP	21	-0.494241	-1.48412	0.0680529	0.118933	1	784	tags=33%, list=5%, signal=35%
PILON_KLF1_TARGETS_UP	392	-0.300377	-1.48356	0	0.119087	1	2072	tags=21%, list=13%, signal=23%
GAUSSMANN_MLL_AF4_FUSION_TARGETS_E_DN	19	-0.51752	-1.48083	0.0568627	0.121175	1	2602	tags=42%, list=16%, signal=50%
TURASHVILI_BREAST_DUCTAL_CARCINOMA_VS_LOBULAR_NORMAL_UP	51	-0.409434	-1.48046	0.026616	0.121228	1	2727	tags=31%, list=17%, signal=37%
PID_AMB2_NEUTROPHILS_PATHWAY	41	-0.428071	-1.47878	0.0457256	0.122457	1	3788	tags=44%, list=23%, signal=57%
HOOI_ST7_TARGETS_DN	84	-0.371188	-1.47857	0.0135659	0.122329	1	532	tags=20%, list=3%, signal=21%
SANA_RESPONSE_TO_IFNG_DN	72	-0.379993	-1.47644	0.00990099	0.123983	1	3009	tags=28%, list=18%, signal=34%
DACOSTA_UV_RESPONSE_VIA_ERCC3_XPCS_DN	68	-0.378897	-1.47354	0.0201613	0.126232	1	1768	tags=24%, list=11%, signal=26%
BERTUCCI_INVASIVE_CARCINOMA_DUCTAL_VS_LOBULAR_DN	40	-0.426806	-1.47342	0.0353635	0.126048	1	2998	tags=40%, list=18%, signal=49%
BROWNE_HCMV_INFECTION_12HR_DN	79	-0.369852	-1.47237	0.0193798	0.126673	1	1571	tags=24%, list=10%, signal=26%
LEI_HOXC8_TARGETS_DN	16	-0.525919	-1.47225	0.059501	0.126482	1	3430	tags=69%, list=21%, signal=87%
ZHAN_MULTIPLE_MYELOMA_HP_DN	38	-0.426764	-1.46993	0.0344828	0.12824	1	3605	tags=39%, list=22%, signal=50%
KEGG_DILATED_CARDIOMYOPATHY	87	-0.368224	-1.46765	0.00968992	0.130088	1	1824	tags=24%, list=11%, signal=27%
KEGG_AXON_GUIDANCE	123	-0.340663	-1.46545	0.011194	0.131893	1	2321	tags=24%, list=14%, signal=28%
GEISS_RESPONSE_TO_DSRNA_DN	16	-0.52303	-1.46475	0.0557621	0.132239	1	2799	tags=44%, list=17%, signal=53%
CHIARETTI_T_ALL_REFRACTORY_TO_THERAPY	27	-0.467491	-1.4641	0.0439771	0.132564	1	1962	tags=22%, list=12%, signal=25%
REACTOME_REGULATION_OF_INSULIN_LIKE_GROWTH_FACTOR_IGF_ACTIVITY_BY_INSULIN_LIKE_GROWTH_FACTOR_BINDING_PROTEINS_IGFBPS	16	-0.525514	-1.46399	0.0551331	0.132352	1	428	tags=19%, list=3%, signal=19%
REACTOME_GABA_B_RECEPTOR_ACTIVATION	37	-0.425266	-1.46219	0.0521235	0.133695	1	2560	tags=35%, list=16%, signal=42%
LI_WILMS_TUMOR_VS_FETAL_KIDNEY_2_DN	50	-0.398555	-1.46131	0.025641	0.134172	1	1467	tags=32%, list=9%, signal=35%
VERRECCHIA_RESPONSE_TO_TGFB1_C5	21	-0.484793	-1.45868	0.0510397	0.136319	1	2209	tags=43%, list=13%, signal=49%
CAMPS_COLON_CANCER_COPY_NUMBER_DN	43	-0.422743	-1.45796	0.0438757	0.136625	1	5008	tags=47%, list=30%, signal=67%
REACTOME_NEUROTRANSMITTER_RECEPTOR_BINDING_AND_DOWNSTREAM_TRANSMISSION_IN_THE_POSTSYNAPTIC_CELL	130	-0.342155	-1.45757	0.0150094	0.136709	1	3373	tags=34%, list=21%, signal=42%
GARCIA_TARGETS_OF_FLI1_AND_DAX1_UP	32	-0.43576	-1.45549	0.0589354	0.138453	1	3851	tags=38%, list=23%, signal=49%
WIERENGA_STAT5A_TARGETS_UP	159	-0.325949	-1.45436	0.00773694	0.139275	1	1922	tags=23%, list=12%, signal=25%
HENDRICKS_SMARCA4_TARGETS_UP	50	-0.396891	-1.45302	0.0376984	0.140211	1	1824	tags=30%, list=11%, signal=34%
HARRIS_HYPOXIA	77	-0.36373	-1.45278	0.0354331	0.140098	1	1583	tags=25%, list=10%, signal=27%
ODONNELL_METASTASIS_UP	62	-0.386455	-1.45221	0.0305499	0.140367	1	3004	tags=31%, list=18%, signal=37%
ACEVEDO_LIVER_CANCER_WITH_H3K27ME3_DN	139	-0.336061	-1.45205	0.0100806	0.140195	1	2852	tags=30%, list=17%, signal=36%
KEGG_CELL_ADHESION_MOLECULES_CAMS	120	-0.337177	-1.45161	0.00392927	0.140371	1	2274	tags=30%, list=14%, signal=35%
SATO_SILENCED_BY_METHYLATION_IN_PANCREATIC_CANCER_1	358	-0.296565	-1.45065	0.00191939	0.140998	1	1861	tags=21%, list=11%, signal=23%
REACTOME_G_ALPHA_S_SIGNALLING_EVENTS	112	-0.346211	-1.45006	0.0148699	0.141227	1	4739	tags=38%, list=29%, signal=54%
ELVIDGE_HIF1A_TARGETS_DN	75	-0.363457	-1.4498	0.0198915	0.141162	1	2149	tags=27%, list=13%, signal=31%
BASAKI_YBX1_TARGETS_UP	218	-0.31399	-1.44824	0.00618557	0.142423	1	2549	tags=22%, list=16%, signal=26%
PEPPER_CHRONIC_LYMPHOCYTIC_LEUKEMIA_DN	19	-0.503109	-1.44588	0.0633397	0.144398	1	2799	tags=37%, list=17%, signal=44%
SASSON_RESPONSE_TO_FORSKOLIN_DN	83	-0.364217	-1.44337	0.0281426	0.146506	1	1916	tags=23%, list=12%, signal=26%
LIAN_LIPA_TARGETS_3M	51	-0.393075	-1.44293	0.039548	0.146672	1	3315	tags=47%, list=20%, signal=59%
MIKKELSEN_ES_HCP_WITH_H3_UNMETHYLATED	42	-0.413415	-1.44232	0.0282486	0.146956	1	5357	tags=55%, list=33%, signal=81%
KENNY_CTNNB1_TARGETS_UP	44	-0.409022	-1.44172	0.0503731	0.147279	1	1681	tags=20%, list=10%, signal=23%
BIOCARTA_TOB1_PATHWAY	18	-0.507685	-1.43943	0.100182	0.149307	1	1178	tags=28%, list=7%, signal=30%
HELLER_HDAC_TARGETS_UP	252	-0.306536	-1.43934	0.00394477	0.149069	1	3184	tags=33%, list=19%, signal=41%
CLASPER_LYMPHATIC_VESSELS_DURING_METASTASIS_UP	20	-0.483119	-1.43706	0.0621359	0.150962	1	1288	tags=40%, list=8%, signal=43%
HADDAD_T_LYMPHOCYTE_AND_NK_PROGENITOR_UP	66	-0.372252	-1.43694	0.0187266	0.150738	1	1175	tags=24%, list=7%, signal=26%
KOYAMA_SEMA3B_TARGETS_UP	199	-0.317001	-1.43596	0	0.151456	1	1494	tags=20%, list=9%, signal=22%
CHIANG_LIVER_CANCER_SUBCLASS_PROLIFERATION_DN	156	-0.317703	-1.43369	0.00978474	0.153473	1	5001	tags=45%, list=30%, signal=64%
VERHAAK_GLIOBLASTOMA_NEURAL	181	-0.312459	-1.43237	0.00776699	0.154492	1	1929	tags=23%, list=12%, signal=26%
TERAMOTO_OPN_TARGETS_CLUSTER_6	22	-0.479901	-1.43204	0.0667939	0.154538	1	2562	tags=32%, list=16%, signal=38%
MCCABE_HOXC6_TARGETS_CANCER_UP	22	-0.466904	-1.42984	0.0484848	0.156664	1	3036	tags=36%, list=18%, signal=45%
CHEMELLO_SOLEUS_VS_EDL_MYOFIBERS_UP	29	-0.455544	-1.42971	0.0655106	0.156454	1	2748	tags=34%, list=17%, signal=41%
XU_GH1_EXOGENOUS_TARGETS_UP	60	-0.373551	-1.42963	0.039356	0.156195	1	3933	tags=45%, list=24%, signal=59%
CAIRO_HEPATOBLASTOMA_CLASSES_DN	176	-0.318846	-1.4291	0.00390625	0.156381	1	2053	tags=28%, list=12%, signal=32%
GRUETZMANN_PANCREATIC_CANCER_DN	181	-0.316928	-1.42658	0.0121212	0.158745	1	1396	tags=18%, list=8%, signal=20%
BENPORATH_OCT4_TARGETS	238	-0.305173	-1.42651	0.00754717	0.158483	1	2253	tags=23%, list=14%, signal=26%
DASU_IL6_SIGNALING_UP	53	-0.390553	-1.42603	0.0384615	0.158624	1	1613	tags=23%, list=10%, signal=25%
ROSS_AML_WITH_AML1_ETO_FUSION	61	-0.383281	-1.42469	0.045098	0.159686	1	3905	tags=41%, list=24%, signal=54%
MALONEY_RESPONSE_TO_17AAG_UP	36	-0.424148	-1.42345	0.0566406	0.160726	1	1580	tags=22%, list=10%, signal=25%
JOHNSTONE_PARVB_TARGETS_1_DN	38	-0.421809	-1.42302	0.0457143	0.160879	1	1999	tags=29%, list=12%, signal=33%
REACTOME_HEMOSTASIS	415	-0.285472	-1.42184	0.00403226	0.16181	1	2064	tags=20%, list=13%, signal=22%
MCDOWELL_ACUTE_LUNG_INJURY_UP	44	-0.406011	-1.42119	0.0546875	0.162186	1	770	tags=20%, list=5%, signal=21%
SENESE_HDAC1_AND_HDAC2_TARGETS_UP	182	-0.308949	-1.42059	0.0094697	0.162461	1	1584	tags=20%, list=10%, signal=22%
MIKKELSEN_ES_ICP_WITH_H3K27ME3	31	-0.433823	-1.42035	0.0704225	0.162355	1	7117	tags=68%, list=43%, signal=119%
REACTOME_SIGNALING_BY_RHO_GTPASES	94	-0.342904	-1.41954	0.0246679	0.162811	1	3650	tags=34%, list=22%, signal=44%
REACTOME_ADP_SIGNALLING_THROUGH_P2RY12	21	-0.478013	-1.41739	0.0818713	0.16485	1	2865	tags=43%, list=17%, signal=52%
NAKAMURA_ADIPOGENESIS_EARLY_UP	56	-0.376732	-1.41636	0.0466786	0.165689	1	2418	tags=29%, list=15%, signal=33%
ST_G_ALPHA_I_PATHWAY	34	-0.423089	-1.41563	0.0508475	0.16605	1	2109	tags=26%, list=13%, signal=30%
ELVIDGE_HIF1A_AND_HIF2A_TARGETS_DN	80	-0.354196	-1.41543	0.0232558	0.165941	1	2149	tags=26%, list=13%, signal=30%
MAHADEVAN_RESPONSE_TO_MP470_UP	17	-0.502066	-1.41504	0.0793037	0.16602	1	798	tags=29%, list=5%, signal=31%
GAJATE_RESPONSE_TO_TRABECTEDIN_UP	57	-0.376469	-1.41399	0.03861	0.166804	1	1108	tags=28%, list=7%, signal=30%
MARKEY_RB1_CHRONIC_LOF_UP	99	-0.343193	-1.41386	0.0243902	0.166621	1	1613	tags=22%, list=10%, signal=24%
WANG_ESOPHAGUS_CANCER_VS_NORMAL_UP	107	-0.337783	-1.41313	0.0163599	0.167133	1	1444	tags=21%, list=9%, signal=23%
BIOCARTA_NO2IL12_PATHWAY	15	-0.511829	-1.413	0.0834879	0.166958	1	6326	tags=67%, list=39%, signal=108%
PLASARI_TGFB1_SIGNALING_VIA_NFIC_1HR_UP	29	-0.437776	-1.41163	0.082243	0.168159	1	1146	tags=28%, list=7%, signal=30%
OUELLET_CULTURED_OVARIAN_CANCER_INVASIVE_VS_LMP_DN	30	-0.423187	-1.41122	0.0728972	0.168279	1	1978	tags=33%, list=12%, signal=38%
LEIN_MIDBRAIN_MARKERS	61	-0.372263	-1.41102	0.0425532	0.168172	1	3404	tags=34%, list=21%, signal=43%
LINDGREN_BLADDER_CANCER_CLUSTER_2A_DN	105	-0.337844	-1.40923	0.0215264	0.169887	1	2292	tags=26%, list=14%, signal=30%
ZWANG_CLASS_2_TRANSIENTLY_INDUCED_BY_EGF	38	-0.42469	-1.40917	0.0557692	0.169587	1	770	tags=21%, list=5%, signal=22%
HAN_JNK_SINGALING_DN	36	-0.409734	-1.40703	0.0793358	0.171611	1	1300	tags=31%, list=8%, signal=33%
CREIGHTON_ENDOCRINE_THERAPY_RESISTANCE_2	215	-0.302484	-1.40587	0.00404858	0.172645	1	4472	tags=36%, list=27%, signal=49%
WANG_LSD1_TARGETS_UP	22	-0.46781	-1.40336	0.0803059	0.175161	1	564	tags=23%, list=3%, signal=24%
SUZUKI_RESPONSE_TO_TSA_AND_DECITABINE_1A	20	-0.477965	-1.40313	0.0799257	0.175086	1	1514	tags=40%, list=9%, signal=44%
GRAHAM_CML_QUIESCENT_VS_NORMAL_QUIESCENT_DN	39	-0.402017	-1.40059	0.0668016	0.1777	1	2963	tags=44%, list=18%, signal=53%
RICKMAN_HEAD_AND_NECK_CANCER_B	37	-0.41749	-1.40016	0.0600375	0.177886	1	3037	tags=43%, list=18%, signal=53%
WATTEL_AUTONOMOUS_THYROID_ADENOMA_DN	46	-0.39276	-1.39995	0.0525253	0.177756	1	1356	tags=26%, list=8%, signal=28%
MOROSETTI_FACIOSCAPULOHUMERAL_MUSCULAR_DISTROPHY_UP	19	-0.476196	-1.3995	0.0876191	0.177939	1	3266	tags=53%, list=20%, signal=66%
LE_NEURONAL_DIFFERENTIATION_UP	15	-0.515134	-1.39826	0.0957854	0.179076	1	2986	tags=47%, list=18%, signal=57%
JOHNSTONE_PARVB_TARGETS_2_UP	116	-0.327821	-1.39618	0.0283554	0.181172	1	2342	tags=25%, list=14%, signal=29%
KEGG_RENAL_CELL_CARCINOMA	69	-0.364956	-1.39453	0.0522388	0.182908	1	1501	tags=17%, list=9%, signal=19%
RIGGINS_TAMOXIFEN_RESISTANCE_UP	64	-0.363475	-1.39429	0.0613027	0.182789	1	1064	tags=17%, list=6%, signal=18%
FERRANDO_T_ALL_WITH_MLL_ENL_FUSION_UP	74	-0.3582	-1.39354	0.0531496	0.183267	1	2299	tags=23%, list=14%, signal=27%
MISHRA_CARCINOMA_ASSOCIATED_FIBROBLAST_UP	21	-0.479668	-1.39319	0.0933852	0.183304	1	2156	tags=52%, list=13%, signal=60%
PID_SYNDECAN_2_PATHWAY	32	-0.423136	-1.39318	0.0699029	0.182941	1	711	tags=19%, list=4%, signal=20%
WEINMANN_ADAPTATION_TO_HYPOXIA_UP	27	-0.437356	-1.39178	0.079566	0.184265	1	2015	tags=37%, list=12%, signal=42%
LAIHO_COLORECTAL_CANCER_SERRATED_UP	92	-0.340173	-1.38979	0.0300601	0.186201	1	932	tags=15%, list=6%, signal=16%
HASLINGER_B_CLL_WITH_MUTATED_VH_GENES	17	-0.484684	-1.38942	0.103203	0.186257	1	1357	tags=29%, list=8%, signal=32%
DACOSTA_UV_RESPONSE_VIA_ERCC3_UP	260	-0.292114	-1.38752	0.00990099	0.188182	1	3315	tags=28%, list=20%, signal=34%
LEE_LIVER_CANCER_MYC_E2F1_UP	52	-0.378082	-1.38725	0.0574713	0.188189	1	1806	tags=21%, list=11%, signal=24%
DORMOY_ELAVL1_TARGETS	16	-0.505419	-1.38688	0.108738	0.188249	1	492	tags=19%, list=3%, signal=19%
PARENT_MTOR_SIGNALING_DN	38	-0.405422	-1.38637	0.0601942	0.188459	1	2864	tags=37%, list=17%, signal=45%
ST_MYOCYTE_AD_PATHWAY	25	-0.446231	-1.3862	0.0961888	0.188273	1	1397	tags=24%, list=9%, signal=26%
HAN_JNK_SINGALING_UP	30	-0.426542	-1.38605	0.0853659	0.188094	1	772	tags=27%, list=5%, signal=28%
LEE_LIVER_CANCER_MYC_DN	56	-0.373778	-1.38504	0.0523256	0.188906	1	1944	tags=25%, list=12%, signal=28%
PLASARI_TGFB1_SIGNALING_VIA_NFIC_1HR_DN	81	-0.342231	-1.38473	0.0487805	0.188928	1	1090	tags=17%, list=7%, signal=18%
FERRANDO_HOX11_NEIGHBORS	23	-0.447482	-1.38303	0.10099	0.190673	1	4920	tags=39%, list=30%, signal=56%
BIOCARTA_NKT_PATHWAY	28	-0.436075	-1.38264	0.0881801	0.190728	1	4271	tags=46%, list=26%, signal=63%
BERENJENO_ROCK_SIGNALING_NOT_VIA_RHOA_DN	41	-0.40034	-1.38004	0.0643275	0.193589	1	2039	tags=32%, list=12%, signal=36%
NOUZOVA_METHYLATED_IN_APL	44	-0.391288	-1.37803	0.0790514	0.195728	1	633	tags=14%, list=4%, signal=14%
KANG_GIST_WITH_PDGFRA_UP	45	-0.389619	-1.37763	0.0660377	0.195839	1	2265	tags=33%, list=14%, signal=39%
AMUNDSON_POOR_SURVIVAL_AFTER_GAMMA_RADIATION_8G	82	-0.348147	-1.37697	0.0441459	0.196279	1	1779	tags=22%, list=11%, signal=24%
GRADE_COLON_CANCER_DN	18	-0.478495	-1.37632	0.106464	0.196712	1	528	tags=28%, list=3%, signal=29%
REACTOME_ACTIVATED_POINT_MUTANTS_OF_FGFR2	16	-0.486825	-1.37586	0.119231	0.196916	1	3814	tags=56%, list=23%, signal=73%
KOKKINAKIS_METHIONINE_DEPRIVATION_96HR_UP	114	-0.331132	-1.37476	0.030426	0.197983	1	2494	tags=32%, list=15%, signal=37%
COLDREN_GEFITINIB_RESISTANCE_UP	60	-0.366062	-1.37473	0.0416667	0.197643	1	446	tags=12%, list=3%, signal=12%
HEDENFALK_BREAST_CANCER_BRACX_UP	19	-0.473099	-1.37382	0.113281	0.198454	1	994	tags=21%, list=6%, signal=22%
KYNG_RESPONSE_TO_H2O2	60	-0.364029	-1.37357	0.0498084	0.198354	1	2752	tags=27%, list=17%, signal=32%
KEGG_CALCIUM_SIGNALING_PATHWAY	171	-0.30655	-1.37289	0.0251451	0.198845	1	2441	tags=22%, list=15%, signal=26%
DURAND_STROMA_MAX_DN	116	-0.329488	-1.37278	0.0348837	0.198603	1	1944	tags=28%, list=12%, signal=32%
REACTOME_AMINE_LIGAND_BINDING_RECEPTORS	36	-0.396993	-1.37144	0.0851064	0.199929	1	6076	tags=58%, list=37%, signal=92%
REACTOME_ADP_SIGNALLING_THROUGH_P2RY1	25	-0.441266	-1.3707	0.106498	0.200422	1	1854	tags=32%, list=11%, signal=36%
REACTOME_GABA_SYNTHESIS_RELEASE_REUPTAKE_AND_DEGRADATION	17	-0.477279	-1.36953	0.103578	0.201646	1	3936	tags=47%, list=24%, signal=62%
LE_EGR2_TARGETS_UP	90	-0.338433	-1.36858	0.0490566	0.202507	1	2019	tags=20%, list=12%, signal=23%
WAKABAYASHI_ADIPOGENESIS_PPARG_RXRA_BOUND_36HR	101	-0.330905	-1.36845	0.0320755	0.202263	1	2009	tags=17%, list=12%, signal=19%
REACTOME_GLUCAGON_TYPE_LIGAND_RECEPTORS	33	-0.414362	-1.3668	0.0787402	0.204018	1	1854	tags=24%, list=11%, signal=27%
KAAB_FAILED_HEART_ATRIUM_UP	32	-0.414428	-1.36663	0.0783582	0.203831	1	3899	tags=44%, list=24%, signal=57%
MIKKELSEN_MCV6_HCP_WITH_H3K27ME3	339	-0.282146	-1.36628	0.00387597	0.203846	1	5868	tags=50%, list=36%, signal=77%
REACTOME_VOLTAGE_GATED_POTASSIUM_CHANNELS	43	-0.381855	-1.36585	0.0650888	0.204013	1	6692	tags=65%, list=41%, signal=110%
NAKAYAMA_SOFT_TISSUE_TUMORS_PCA2_UP	76	-0.342479	-1.36425	0.0546139	0.205713	1	2008	tags=18%, list=12%, signal=21%
REACTOME_REGULATION_OF_IFNA_SIGNALING	23	-0.438476	-1.36379	0.105556	0.205961	1	4152	tags=48%, list=25%, signal=64%
TANG_SENESCENCE_TP53_TARGETS_DN	48	-0.379017	-1.36376	0.0681363	0.205616	1	2100	tags=19%, list=13%, signal=21%
WANG_SMARCE1_TARGETS_DN	284	-0.283652	-1.36215	0.0121212	0.207332	1	1820	tags=18%, list=11%, signal=20%
DAIRKEE_TERT_TARGETS_DN	72	-0.343291	-1.36205	0.0480592	0.207103	1	2018	tags=25%, list=12%, signal=28%
XU_HGF_SIGNALING_NOT_VIA_AKT1_6HR	22	-0.460374	-1.36147	0.102941	0.207477	1	2413	tags=27%, list=15%, signal=32%
PID_EPHRINBREVPATHWAY	30	-0.414019	-1.36069	0.112621	0.208105	1	1613	tags=27%, list=10%, signal=30%
TAKEDA_TARGETS_OF_NUP98_HOXA9_FUSION_6HR_UP	67	-0.349053	-1.35958	0.0458167	0.209194	1	2072	tags=31%, list=13%, signal=36%
BURTON_ADIPOGENESIS_2	64	-0.362898	-1.35929	0.0488281	0.209139	1	2057	tags=28%, list=13%, signal=32%
KEGG_GLYCOSAMINOGLYCAN_BIOSYNTHESIS_CHONDROITIN_SULFATE	15	-0.496177	-1.35908	0.12806	0.209021	1	5351	tags=73%, list=33%, signal=109%
NIKOLSKY_BREAST_CANCER_6P24_P22_AMPLICON	16	-0.490061	-1.35892	0.118919	0.20885	1	1889	tags=25%, list=11%, signal=28%
CHEN_LVAD_SUPPORT_OF_FAILING_HEART_UP	87	-0.333862	-1.35716	0.0525328	0.210782	1	2373	tags=29%, list=14%, signal=33%
REACTOME_SIGNALING_BY_ROBO_RECEPTOR	29	-0.426087	-1.35699	0.0746269	0.210622	1	2321	tags=24%, list=14%, signal=28%
APRELIKOVA_BRCA1_TARGETS	43	-0.386818	-1.35692	0.0817844	0.210331	1	2587	tags=33%, list=16%, signal=39%
PID_S1P_S1P1_PATHWAY	19	-0.468744	-1.35684	0.119002	0.210044	1	2977	tags=42%, list=18%, signal=51%
SHARMA_PILOCYTIC_ASTROCYTOMA_LOCATION_UP	19	-0.477055	-1.35538	0.103516	0.211586	1	924	tags=26%, list=6%, signal=28%
LEE_LIVER_CANCER_E2F1_UP	57	-0.362129	-1.35348	0.0698113	0.213698	1	840	tags=19%, list=5%, signal=20%
BOGNI_TREATMENT_RELATED_MYELOID_LEUKEMIA_UP	22	-0.449023	-1.35198	0.101124	0.215302	1	1922	tags=23%, list=12%, signal=26%
REACTOME_MEIOTIC_SYNAPSIS	58	-0.360742	-1.35133	0.0693642	0.215742	1	4570	tags=41%, list=28%, signal=57%
GRADE_COLON_VS_RECTAL_CANCER_DN	40	-0.382882	-1.35119	0.0752896	0.215525	1	2536	tags=23%, list=15%, signal=27%
SASSON_RESPONSE_TO_GONADOTROPHINS_DN	81	-0.339295	-1.35092	0.0665399	0.215512	1	1916	tags=22%, list=12%, signal=25%
CHICAS_RB1_TARGETS_SENESCENT	425	-0.27102	-1.35014	0.00596422	0.216145	1	1849	tags=18%, list=11%, signal=20%
PID_AVB3_OPN_PATHWAY	30	-0.410729	-1.35009	0.0873606	0.215823	1	2156	tags=33%, list=13%, signal=38%
LIANG_HEMATOPOIESIS_STEM_CELL_NUMBER_LARGE_VS_TINY_UP	32	-0.409058	-1.34989	0.112701	0.215684	1	3033	tags=38%, list=18%, signal=46%
OZANNE_AP1_TARGETS_UP	15	-0.50329	-1.34916	0.11985	0.216314	1	3192	tags=33%, list=19%, signal=41%
PID_REELINPATHWAY	29	-0.418342	-1.34901	0.0924855	0.21614	1	2155	tags=24%, list=13%, signal=28%
REACTOME_INHIBITION_OF_INSULIN_SECRETION_BY_ADRENALINE_NORADRENALINE	25	-0.43782	-1.34832	0.114068	0.216665	1	2524	tags=36%, list=15%, signal=42%
XU_CREBBP_TARGETS_DN	37	-0.387041	-1.34763	0.0821918	0.217302	1	2564	tags=27%, list=16%, signal=32%
NADERI_BREAST_CANCER_PROGNOSIS_DN	16	-0.493414	-1.34735	0.105769	0.217286	1	2165	tags=44%, list=13%, signal=50%
PECE_MAMMARY_STEM_CELL_UP	97	-0.324898	-1.34644	0.0664062	0.218032	1	1230	tags=18%, list=7%, signal=19%
MATZUK_SPERMATOZOA	94	-0.329148	-1.34633	0.0685484	0.217808	1	2543	tags=27%, list=15%, signal=31%
HOELZEL_NF1_TARGETS_UP	101	-0.326295	-1.34599	0.0521042	0.217888	1	1529	tags=27%, list=9%, signal=29%
ALONSO_METASTASIS_UP	154	-0.306356	-1.34561	0.0242915	0.218016	1	2686	tags=20%, list=16%, signal=24%
WEIGEL_OXIDATIVE_STRESS_BY_HNE_AND_H2O2	39	-0.394105	-1.34478	0.0873786	0.218712	1	1083	tags=18%, list=7%, signal=19%
XU_GH1_EXOGENOUS_TARGETS_DN	91	-0.33358	-1.34441	0.0492424	0.218854	1	4589	tags=40%, list=28%, signal=55%
REACTOME_REGULATION_OF_INSULIN_SECRETION_BY_GLUCAGON_LIKE_PEPTIDE1	42	-0.398241	-1.34426	0.085389	0.218683	1	1854	tags=29%, list=11%, signal=32%
ZHANG_TLX_TARGETS_60HR_UP	249	-0.286003	-1.34398	0.0161616	0.218687	1	2615	tags=25%, list=16%, signal=29%
SMID_BREAST_CANCER_RELAPSE_IN_LUNG_UP	21	-0.448412	-1.34382	0.124016	0.218516	1	1639	tags=29%, list=10%, signal=32%
SIG_CHEMOTAXIS	45	-0.375018	-1.34317	0.0825336	0.218996	1	2585	tags=27%, list=16%, signal=32%
HUANG_DASATINIB_RESISTANCE_UP	71	-0.344704	-1.34254	0.0675676	0.219437	1	1584	tags=25%, list=10%, signal=28%
REACTOME_TRANSMISSION_ACROSS_CHEMICAL_SYNAPSES	179	-0.293293	-1.34228	0.0298507	0.219399	1	3936	tags=35%, list=24%, signal=46%
HUTTMANN_B_CLL_POOR_SURVIVAL_DN	50	-0.375318	-1.34213	0.0910747	0.219211	1	1248	tags=24%, list=8%, signal=26%
PID_PTP1BPATHWAY	51	-0.369574	-1.34151	0.0745098	0.219639	1	2103	tags=25%, list=13%, signal=29%
WATTEL_AUTONOMOUS_THYROID_ADENOMA_UP	56	-0.358474	-1.3415	0.0862676	0.219255	1	2333	tags=29%, list=14%, signal=33%
PID_SYNDECAN_4_PATHWAY	31	-0.414978	-1.33879	0.0880626	0.222359	1	3772	tags=45%, list=23%, signal=59%
ZHONG_SECRETOME_OF_LUNG_CANCER_AND_ENDOTHELIUM	58	-0.358851	-1.33803	0.0876494	0.222985	1	2318	tags=21%, list=14%, signal=24%
LIU_VAV3_PROSTATE_CARCINOGENESIS_DN	16	-0.487715	-1.33653	0.136861	0.224671	1	2251	tags=44%, list=14%, signal=51%
AMIT_SERUM_RESPONSE_20_MCF10A	18	-0.469497	-1.3353	0.13197	0.226058	1	1495	tags=22%, list=9%, signal=24%
LUND_SILENCED_BY_METHYLATION	15	-0.478892	-1.33304	0.127273	0.228982	1	1812	tags=27%, list=11%, signal=30%
POMEROY_MEDULLOBLASTOMA_DESMOPLASIC_VS_CLASSIC_UP	51	-0.367204	-1.33304	0.0917603	0.228589	1	4467	tags=35%, list=27%, signal=48%
YAUCH_HEDGEHOG_SIGNALING_PARACRINE_UP	111	-0.319335	-1.3329	0.0410156	0.228344	1	2389	tags=28%, list=15%, signal=32%
SCHAEFFER_PROSTATE_DEVELOPMENT_12HR_UP	100	-0.324544	-1.3317	0.0557769	0.229609	1	1090	tags=18%, list=7%, signal=19%
KATSANOU_ELAVL1_TARGETS_UP	128	-0.307601	-1.3305	0.0377359	0.23091	1	2713	tags=30%, list=17%, signal=36%
REACTOME_REGULATION_OF_WATER_BALANCE_BY_RENAL_AQUAPORINS	42	-0.37294	-1.33009	0.0897436	0.231099	1	1854	tags=24%, list=11%, signal=27%
VANTVEER_BREAST_CANCER_BRCA1_DN	28	-0.410718	-1.33006	0.118868	0.230767	1	2552	tags=36%, list=16%, signal=42%
GENTILE_UV_LOW_DOSE_DN	53	-0.361226	-1.32936	0.0873786	0.231404	1	2386	tags=32%, list=15%, signal=37%
RICKMAN_METASTASIS_UP	213	-0.285018	-1.32894	0.0214844	0.231604	1	1283	tags=15%, list=8%, signal=16%
HERNANDEZ_ABERRANT_MITOSIS_BY_DOCETACEL_2NM_UP	69	-0.340238	-1.32837	0.062249	0.232018	1	1119	tags=20%, list=7%, signal=22%
NIELSEN_LIPOSARCOMA_DN	17	-0.463899	-1.32777	0.135397	0.232417	1	2727	tags=41%, list=17%, signal=49%
LU_TUMOR_ENDOTHELIAL_MARKERS_UP	17	-0.470039	-1.32764	0.137177	0.2322	1	977	tags=24%, list=6%, signal=25%
REACTOME_NEURONAL_SYSTEM	265	-0.277737	-1.32755	0.0159046	0.231936	1	4202	tags=35%, list=26%, signal=46%
WIELAND_UP_BY_HBV_INFECTION	91	-0.327454	-1.32703	0.0615672	0.23226	1	1889	tags=22%, list=11%, signal=25%
REACTOME_FGFR_LIGAND_BINDING_AND_ACTIVATION	21	-0.447746	-1.32676	0.106422	0.232233	1	3814	tags=48%, list=23%, signal=62%
JAZAERI_BREAST_CANCER_BRCA1_VS_BRCA2_DN	37	-0.393966	-1.32631	0.0952381	0.232458	1	2765	tags=35%, list=17%, signal=42%
REACTOME_L1CAM_INTERACTIONS	79	-0.334661	-1.32555	0.0770713	0.233138	1	1824	tags=19%, list=11%, signal=21%
MCCABE_HOXC6_TARGETS_DN	15	-0.487342	-1.32548	0.132841	0.232846	1	1908	tags=40%, list=12%, signal=45%
RODRIGUES_THYROID_CARCINOMA_ANAPLASTIC_DN	368	-0.269904	-1.32455	0.0162272	0.233763	1	2019	tags=21%, list=12%, signal=23%
CORRE_MULTIPLE_MYELOMA_DN	53	-0.35847	-1.32309	0.0767754	0.235508	1	2494	tags=30%, list=15%, signal=35%
XU_HGF_SIGNALING_NOT_VIA_AKT1_48HR_UP	33	-0.39491	-1.3218	0.0983936	0.236984	1	2474	tags=30%, list=15%, signal=36%
IZADPANAH_STEM_CELL_ADIPOSE_VS_BONE_UP	102	-0.318247	-1.32147	0.0503731	0.237045	1	3083	tags=35%, list=19%, signal=43%
REACTOME_MHC_CLASS_II_ANTIGEN_PRESENTATION	66	-0.34525	-1.3213	0.0752896	0.236891	1	2894	tags=30%, list=18%, signal=37%
CROMER_METASTASIS_UP	55	-0.356681	-1.32008	0.0923077	0.238203	1	1116	tags=16%, list=7%, signal=17%
POTTI_5FU_SENSITIVITY	33	-0.402369	-1.32002	0.116832	0.237903	1	1868	tags=30%, list=11%, signal=34%
REACTOME_AQUAPORIN_MEDIATED_TRANSPORT	49	-0.365592	-1.31975	0.0952381	0.237879	1	1854	tags=22%, list=11%, signal=25%
CHIARADONNA_NEOPLASTIC_TRANSFORMATION_CDC25_DN	127	-0.302531	-1.3189	0.0468165	0.238688	1	1590	tags=20%, list=10%, signal=22%
RUIZ_TNC_TARGETS_DN	112	-0.312499	-1.31864	0.0645161	0.238645	1	2008	tags=21%, list=12%, signal=23%
MEISSNER_NPC_HCP_WITH_H3K27ME3	63	-0.34489	-1.31862	0.0828402	0.238272	1	6689	tags=54%, list=41%, signal=91%
MILI_PSEUDOPODIA_HAPTOTAXIS_DN	485	-0.260869	-1.31836	0.00764818	0.238247	1	2657	tags=20%, list=16%, signal=23%
ZIRN_TRETINOIN_RESPONSE_WT1_UP	20	-0.447383	-1.31769	0.142857	0.238841	1	220	tags=15%, list=1%, signal=15%
NING_CHRONIC_OBSTRUCTIVE_PULMONARY_DISEASE_DN	94	-0.314859	-1.31749	0.0638298	0.238742	1	2925	tags=30%, list=18%, signal=36%
BOYLAN_MULTIPLE_MYELOMA_PCA1_UP	85	-0.326359	-1.31711	0.0646388	0.238936	1	886	tags=16%, list=5%, signal=17%
LI_WILMS_TUMOR_VS_FETAL_KIDNEY_2_UP	28	-0.413776	-1.31706	0.121857	0.238617	1	1223	tags=21%, list=7%, signal=23%
ZHAN_MULTIPLE_MYELOMA_CD1_UP	36	-0.384471	-1.31656	0.135135	0.238915	1	2202	tags=31%, list=13%, signal=35%
NAKAJIMA_MAST_CELL	40	-0.38127	-1.31541	0.088	0.240099	1	3047	tags=35%, list=19%, signal=43%
GUENTHER_GROWTH_SPHERICAL_VS_ADHERENT_DN	24	-0.430671	-1.31516	0.115672	0.24006	1	4161	tags=50%, list=25%, signal=67%
RICKMAN_HEAD_AND_NECK_CANCER_C	82	-0.327969	-1.31465	0.0776173	0.240383	1	1327	tags=21%, list=8%, signal=22%
RUIZ_TNC_TARGETS_UP	128	-0.308099	-1.31463	0.0389105	0.240031	1	2326	tags=30%, list=14%, signal=34%
KEGG_VASCULAR_SMOOTH_MUSCLE_CONTRACTION	108	-0.313151	-1.31326	0.0468165	0.241645	1	2846	tags=21%, list=17%, signal=26%
VANTVEER_BREAST_CANCER_METASTASIS_DN	91	-0.321794	-1.31256	0.0623782	0.242258	1	2224	tags=21%, list=14%, signal=24%
REACTOME_G_PROTEIN_ACTIVATION	27	-0.415444	-1.31048	0.147348	0.244839	1	2306	tags=30%, list=14%, signal=34%
AFFAR_YY1_TARGETS_UP	185	-0.286021	-1.30913	0.03	0.246298	1	1962	tags=22%, list=12%, signal=25%
PID_LIS1PATHWAY	25	-0.420242	-1.30866	0.128302	0.24659	1	244	tags=12%, list=1%, signal=12%
MCMURRAY_TP53_HRAS_COOPERATION_RESPONSE_DN	60	-0.35544	-1.30864	0.0941884	0.246216	1	2466	tags=32%, list=15%, signal=37%
MATZUK_IMPLANTATION_AND_UTERINE	18	-0.464285	-1.30842	0.146789	0.246159	1	4572	tags=61%, list=28%, signal=85%
CERVERA_SDHB_TARGETS_1_DN	31	-0.400643	-1.30745	0.121723	0.247199	1	2120	tags=32%, list=13%, signal=37%
ALONSO_METASTASIS_DN	21	-0.442025	-1.30743	0.140655	0.246834	1	3029	tags=33%, list=18%, signal=41%
REACTOME_EGFR_DOWNREGULATION	23	-0.420458	-1.30681	0.136905	0.247418	1	5707	tags=52%, list=35%, signal=80%
LIAO_HAVE_SOX4_BINDING_SITES	32	-0.40362	-1.30676	0.122371	0.247102	1	681	tags=19%, list=4%, signal=20%
KYNG_ENVIRONMENTAL_STRESS_RESPONSE_UP	52	-0.354025	-1.30637	0.0882353	0.24727	1	2569	tags=23%, list=16%, signal=27%
BOYAULT_LIVER_CANCER_SUBCLASS_G3_DN	44	-0.364052	-1.30495	0.11619	0.248947	1	5098	tags=50%, list=31%, signal=72%
REACTOME_CELL_DEATH_SIGNALLING_VIA_NRAGE_NRIF_AND_NADE	55	-0.352783	-1.30401	0.0945674	0.249914	1	1531	tags=20%, list=9%, signal=22%
VERHAAK_AML_WITH_NPM1_MUTATED_DN	204	-0.282988	-1.30385	0.043222	0.249719	1	1854	tags=21%, list=11%, signal=23%
WNT_SIGNALING	87	-0.321652	-1.30385	0.0618763	0.249326	1	4433	tags=43%, list=27%, signal=58%
NGUYEN_NOTCH1_TARGETS_UP	28	-0.415892	-1.30362	0.141805	0.249294	1	1141	tags=21%, list=7%, signal=23%
GAVIN_PDE3B_TARGETS	21	-0.441104	-1.3034	0.154902	0.249226	1	898	tags=24%, list=5%, signal=25%
SANA_RESPONSE_TO_IFNG_UP	62	-0.341592	-1.3031	0.0992366	0.249278	1	1785	tags=29%, list=11%, signal=32%
EBAUER_TARGETS_OF_PAX3_FOXO1_FUSION_UP	173	-0.291233	-1.30302	0.0319361	0.248987	1	3147	tags=29%, list=19%, signal=35%
TIAN_TNF_SIGNALING_VIA_NFKB	28	-0.405216	-1.30292	0.126838	0.248742	1	2210	tags=29%, list=13%, signal=33%
GERY_CEBP_TARGETS	111	-0.307696	-1.30268	0.0618763	0.248685	1	977	tags=15%, list=6%, signal=16%
REACTOME_SIGNAL_TRANSDUCTION_BY_L1	34	-0.389826	-1.30191	0.117318	0.249513	1	2987	tags=29%, list=18%, signal=36%
ZHANG_PROLIFERATING_VS_QUIESCENT	48	-0.355117	-1.3014	0.107422	0.249905	1	2362	tags=21%, list=14%, signal=24%
DELASERNA_MYOD_TARGETS_DN	48	-0.361401	-1.30007	0.108607	0.251485	1	2514	tags=29%, list=15%, signal=34%
SMIRNOV_CIRCULATING_ENDOTHELIOCYTES_IN_CANCER_UP	143	-0.302251	-1.29979	0.0255906	0.251501	1	2053	tags=23%, list=12%, signal=26%
DER_IFN_GAMMA_RESPONSE_UP	64	-0.348722	-1.29948	0.0916179	0.251606	1	1785	tags=19%, list=11%, signal=21%
KEGG_PRION_DISEASES	34	-0.391457	-1.29838	0.124528	0.252805	1	794	tags=21%, list=5%, signal=22%
PETROVA_PROX1_TARGETS_UP	22	-0.430357	-1.29826	0.153982	0.252585	1	1988	tags=36%, list=12%, signal=41%
KAN_RESPONSE_TO_ARSENIC_TRIOXIDE	100	-0.316978	-1.29767	0.0876191	0.253072	1	2418	tags=31%, list=15%, signal=36%
KEGG_GAP_JUNCTION	73	-0.330039	-1.29578	0.0888031	0.255554	1	2524	tags=23%, list=15%, signal=27%
JOHANSSON_BRAIN_CANCER_EARLY_VS_LATE_DN	41	-0.380487	-1.29526	0.123574	0.255937	1	1932	tags=22%, list=12%, signal=25%
YAO_TEMPORAL_RESPONSE_TO_PROGESTERONE_CLUSTER_15	32	-0.395692	-1.2921	0.141199	0.260332	1	2642	tags=38%, list=16%, signal=45%
PID_S1P_S1P3_PATHWAY	25	-0.416156	-1.29191	0.145251	0.260219	1	2846	tags=32%, list=17%, signal=39%
VANDESLUIS_NORMAL_EMBRYOS_DN	20	-0.445476	-1.29146	0.137795	0.260483	1	2499	tags=25%, list=15%, signal=29%
TONKS_TARGETS_OF_RUNX1_RUNX1T1_FUSION_MONOCYTE_UP	161	-0.289796	-1.29056	0.0448065	0.261458	1	2298	tags=25%, list=14%, signal=29%
LANDIS_ERBB2_BREAST_TUMORS_324_DN	127	-0.300329	-1.28936	0.0540541	0.262799	1	2072	tags=24%, list=13%, signal=27%
KATSANOU_ELAVL1_TARGETS_DN	112	-0.304638	-1.28921	0.0717213	0.262626	1	2028	tags=21%, list=12%, signal=24%
ST_ADRENERGIC	34	-0.381181	-1.28888	0.140351	0.262733	1	1397	tags=21%, list=9%, signal=22%
HOFFMANN_SMALL_PRE_BII_TO_IMMATURE_B_LYMPHOCYTE_DN	46	-0.359684	-1.28847	0.11236	0.262953	1	1983	tags=24%, list=12%, signal=27%
BERENJENO_TRANSFORMED_BY_RHOA_FOREVER_UP	15	-0.474225	-1.28809	0.157706	0.263157	1	2552	tags=40%, list=16%, signal=47%
CASTELLANO_NRAS_TARGETS_UP	55	-0.349269	-1.28761	0.108434	0.263471	1	2437	tags=35%, list=15%, signal=40%
LU_AGING_BRAIN_UP	217	-0.27779	-1.28747	0.0291262	0.263298	1	1168	tags=17%, list=7%, signal=18%
MCBRYAN_PUBERTAL_BREAST_5_6WK_DN	109	-0.302732	-1.28719	0.0679612	0.263351	1	2191	tags=17%, list=13%, signal=20%
ALFANO_MYC_TARGETS	204	-0.278973	-1.28647	0.0685484	0.264049	1	2053	tags=17%, list=12%, signal=19%
WESTON_VEGFA_TARGETS_3HR	66	-0.334293	-1.28539	0.108734	0.265317	1	2468	tags=26%, list=15%, signal=30%
WU_ALZHEIMER_DISEASE_DN	15	-0.484545	-1.28365	0.168096	0.267612	1	484	tags=20%, list=3%, signal=21%
CREIGHTON_ENDOCRINE_THERAPY_RESISTANCE_1	358	-0.2628	-1.28362	0.0217822	0.267263	1	3208	tags=26%, list=20%, signal=31%
TONKS_TARGETS_OF_RUNX1_RUNX1T1_FUSION_HSC_UP	159	-0.288696	-1.2834	0.0566406	0.267212	1	1779	tags=22%, list=11%, signal=24%
REACTOME_FORMATION_OF_FIBRIN_CLOT_CLOTTING_CASCADE	32	-0.391407	-1.283	0.140036	0.267438	1	2405	tags=31%, list=15%, signal=37%
LINDSTEDT_DENDRITIC_CELL_MATURATION_A	60	-0.342188	-1.28197	0.136364	0.268691	1	2253	tags=30%, list=14%, signal=35%
ZHENG_RESPONSE_TO_ARSENITE_UP	16	-0.45144	-1.27989	0.167315	0.271576	1	1944	tags=31%, list=12%, signal=35%
REACTOME_YAP1_AND_WWTR1_TAZ_STIMULATED_GENE_EXPRESSION	21	-0.428859	-1.27843	0.160448	0.27338	1	1072	tags=19%, list=7%, signal=20%
KAMIKUBO_MYELOID_MN1_NETWORK	16	-0.466182	-1.27835	0.180851	0.273111	1	1800	tags=38%, list=11%, signal=42%
GRANDVAUX_IRF3_TARGETS_DN	19	-0.456333	-1.27817	0.162571	0.273018	1	621	tags=26%, list=4%, signal=27%
LINDGREN_BLADDER_CANCER_CLUSTER_1_DN	310	-0.264842	-1.27541	0.0205339	0.276941	1	1787	tags=16%, list=11%, signal=18%
GEISS_RESPONSE_TO_DSRNA_UP	36	-0.373504	-1.27505	0.150763	0.27712	1	2265	tags=25%, list=14%, signal=29%
HOSHIDA_LIVER_CANCER_SURVIVAL_UP	67	-0.329256	-1.27472	0.0972222	0.277283	1	1614	tags=21%, list=10%, signal=23%
MURAKAMI_UV_RESPONSE_6HR_DN	19	-0.438754	-1.27459	0.16129	0.277046	1	1644	tags=32%, list=10%, signal=35%
HOFFMANN_SMALL_PRE_BII_TO_IMMATURE_B_LYMPHOCYTE_UP	56	-0.337107	-1.27339	0.128253	0.278599	1	3927	tags=39%, list=24%, signal=51%
KASLER_HDAC7_TARGETS_2_DN	26	-0.406263	-1.27295	0.155894	0.278839	1	1580	tags=27%, list=10%, signal=30%
BILANGES_SERUM_SENSITIVE_VIA_TSC2	26	-0.407094	-1.27218	0.148855	0.279683	1	2598	tags=23%, list=16%, signal=27%
REACTOME_RNA_POL_I_PROMOTER_OPENING	48	-0.353168	-1.27046	0.115619	0.281923	1	4530	tags=38%, list=28%, signal=52%
TONKS_TARGETS_OF_RUNX1_RUNX1T1_FUSION_ERYTHROCYTE_UP	134	-0.293589	-1.2704	0.0711611	0.28159	1	2409	tags=27%, list=15%, signal=31%
KEGG_ALLOGRAFT_REJECTION	32	-0.387379	-1.26998	0.12218	0.281876	1	4271	tags=47%, list=26%, signal=63%
REACTOME_REGULATION_OF_INSULIN_SECRETION	85	-0.319888	-1.26969	0.094162	0.281923	1	2524	tags=27%, list=15%, signal=32%
ABE_INNER_EAR	43	-0.366832	-1.26657	0.156194	0.286453	1	2601	tags=28%, list=16%, signal=33%
BALDWIN_PRKCI_TARGETS_UP	31	-0.396248	-1.26546	0.170412	0.287781	1	750	tags=16%, list=5%, signal=17%
THUM_SYSTOLIC_HEART_FAILURE_UP	323	-0.26202	-1.26434	0.0299401	0.289188	1	2392	tags=22%, list=15%, signal=25%
MCLACHLAN_DENTAL_CARIES_DN	204	-0.273371	-1.26402	0.0527344	0.289333	1	2298	tags=27%, list=14%, signal=31%
CHANDRAN_METASTASIS_DN	216	-0.27613	-1.2637	0.0305499	0.289471	1	2471	tags=28%, list=15%, signal=33%
ELVIDGE_HYPOXIA_BY_DMOG_UP	106	-0.29964	-1.2629	0.104536	0.290431	1	1067	tags=15%, list=6%, signal=16%
BIOCARTA_EDG1_PATHWAY	24	-0.415034	-1.26172	0.173507	0.291935	1	873	tags=21%, list=5%, signal=22%
APPIERTO_RESPONSE_TO_FENRETINIDE_UP	34	-0.376379	-1.26168	0.148728	0.291557	1	951	tags=18%, list=6%, signal=19%
BANDRES_RESPONSE_TO_CARMUSTIN_MGMT_48HR_UP	17	-0.453977	-1.26147	0.19305	0.291458	1	2076	tags=41%, list=13%, signal=47%
BANDRES_RESPONSE_TO_CARMUSTIN_WITHOUT_MGMT_48HR_DN	29	-0.399181	-1.26143	0.168831	0.291091	1	3941	tags=45%, list=24%, signal=59%
REACTOME_ADHERENS_JUNCTIONS_INTERACTIONS	24	-0.413899	-1.26083	0.175047	0.291657	1	448	tags=25%, list=3%, signal=26%
NUTT_GBM_VS_AO_GLIOMA_UP	42	-0.359081	-1.25972	0.132692	0.293012	1	2926	tags=31%, list=18%, signal=38%
FONTAINE_PAPILLARY_THYROID_CARCINOMA_DN	57	-0.338878	-1.25901	0.138996	0.293836	1	3876	tags=35%, list=24%, signal=46%
DELACROIX_RAR_TARGETS_DN	21	-0.427793	-1.25872	0.180769	0.293839	1	1806	tags=38%, list=11%, signal=43%
LABBE_TGFB1_TARGETS_UP	84	-0.314352	-1.25819	0.110487	0.294267	1	2779	tags=29%, list=17%, signal=34%
REACTOME_SHC_MEDIATED_CASCADE	27	-0.390992	-1.25637	0.174484	0.296808	1	3250	tags=37%, list=20%, signal=46%
BLUM_RESPONSE_TO_SALIRASIB_DN	291	-0.264938	-1.25368	0.0421687	0.300852	1	1839	tags=14%, list=11%, signal=16%
MAGRANGEAS_MULTIPLE_MYELOMA_IGLL_VS_IGLK_DN	20	-0.430201	-1.25333	0.171642	0.301002	1	2116	tags=25%, list=13%, signal=29%
ST_INTEGRIN_SIGNALING_PATHWAY	79	-0.320838	-1.25152	0.127953	0.303669	1	2109	tags=23%, list=13%, signal=26%
GROSS_ELK3_TARGETS_UP	23	-0.417992	-1.25098	0.174397	0.304161	1	758	tags=26%, list=5%, signal=27%
ISSAEVA_MLL2_TARGETS	55	-0.339584	-1.25096	0.143434	0.303765	1	1971	tags=35%, list=12%, signal=39%
BIOCARTA_UCALPAIN_PATHWAY	16	-0.452484	-1.25084	0.179537	0.303509	1	5056	tags=44%, list=31%, signal=63%
REACTOME_NRAGE_SIGNALS_DEATH_THROUGH_JNK	42	-0.35961	-1.24991	0.160291	0.304678	1	1531	tags=21%, list=9%, signal=24%
XU_HGF_TARGETS_REPRESSED_BY_AKT1_DN	77	-0.313998	-1.24951	0.105882	0.304887	1	1645	tags=17%, list=10%, signal=19%
LANDIS_ERBB2_BREAST_TUMORS_65_DN	29	-0.386732	-1.24867	0.165725	0.305889	1	658	tags=17%, list=4%, signal=18%
POMEROY_MEDULLOBLASTOMA_PROGNOSIS_UP	40	-0.364135	-1.24806	0.173112	0.306523	1	5881	tags=48%, list=36%, signal=74%
NIKOLSKY_BREAST_CANCER_8Q12_Q22_AMPLICON	85	-0.31124	-1.24794	0.124521	0.306303	1	1133	tags=18%, list=7%, signal=19%
KYNG_DNA_DAMAGE_DN	176	-0.274893	-1.24732	0.0711539	0.306958	1	2587	tags=22%, list=16%, signal=26%
BAELDE_DIABETIC_NEPHROPATHY_DN	352	-0.254541	-1.24721	0.0316832	0.3067	1	1804	tags=18%, list=11%, signal=19%
HOFFMANN_PRE_BI_TO_LARGE_PRE_BII_LYMPHOCYTE_UP	31	-0.375575	-1.24643	0.157495	0.307527	1	1762	tags=23%, list=11%, signal=25%
TSENG_IRS1_TARGETS_UP	92	-0.304993	-1.24636	0.108108	0.307211	1	2476	tags=23%, list=15%, signal=27%
BIOCARTA_G1_PATHWAY	27	-0.397344	-1.24633	0.170297	0.306841	1	2445	tags=26%, list=15%, signal=30%
BHATI_G2M_ARREST_BY_2METHOXYESTRADIOL_UP	91	-0.306464	-1.24555	0.126733	0.307765	1	958	tags=10%, list=6%, signal=10%
KEGG_BIOSYNTHESIS_OF_UNSATURATED_FATTY_ACIDS	16	-0.443035	-1.24538	0.189139	0.307619	1	1604	tags=25%, list=10%, signal=28%
MIKKELSEN_MCV6_LCP_WITH_H3K27ME3	20	-0.431613	-1.24471	0.191729	0.308309	1	7692	tags=65%, list=47%, signal=122%
ELVIDGE_HYPOXIA_UP	137	-0.287936	-1.24463	0.0752033	0.308013	1	1669	tags=19%, list=10%, signal=21%
RUTELLA_RESPONSE_TO_HGF_VS_CSF2RB_AND_IL4_UP	335	-0.255778	-1.24345	0.0313152	0.309538	1	2409	tags=19%, list=15%, signal=22%
BONCI_TARGETS_OF_MIR15A_AND_MIR16_1	81	-0.313224	-1.24254	0.126	0.310623	1	2087	tags=23%, list=13%, signal=27%
SUNG_METASTASIS_STROMA_DN	44	-0.353669	-1.24224	0.152918	0.310686	1	1802	tags=16%, list=11%, signal=18%
WEINMANN_ADAPTATION_TO_HYPOXIA_DN	38	-0.364211	-1.24147	0.184843	0.311515	1	2015	tags=26%, list=12%, signal=30%
MARKEY_RB1_CHRONIC_LOF_DN	93	-0.307464	-1.24071	0.106855	0.312326	1	4094	tags=42%, list=25%, signal=56%
REACTOME_SIGNAL_AMPLIFICATION	31	-0.382402	-1.24064	0.175197	0.312045	1	2306	tags=32%, list=14%, signal=37%
GRAHAM_CML_DIVIDING_VS_NORMAL_QUIESCENT_DN	80	-0.310886	-1.23936	0.109462	0.313794	1	2894	tags=35%, list=18%, signal=42%
REACTOME_DEPOSITION_OF_NEW_CENPA_CONTAINING_NUCLEOSOMES_AT_THE_CENTROMERE	45	-0.353844	-1.23926	0.160396	0.313512	1	4530	tags=38%, list=28%, signal=52%
CAIRO_HEPATOBLASTOMA_POOR_SURVIVAL	15	-0.460123	-1.23877	0.20075	0.313972	1	1768	tags=33%, list=11%, signal=37%
WENG_POR_DOSAGE	18	-0.437263	-1.23856	0.204007	0.313946	1	1247	tags=28%, list=8%, signal=30%
PID_EPHA_FWDPATHWAY	32	-0.374747	-1.23838	0.160232	0.313823	1	383	tags=13%, list=2%, signal=13%
PETRETTO_HEART_MASS_QTL_CIS_UP	20	-0.421386	-1.23698	0.188948	0.315828	1	2564	tags=25%, list=16%, signal=30%
PAL_PRMT5_TARGETS_UP	168	-0.278158	-1.23621	0.101911	0.316811	1	1996	tags=18%, list=12%, signal=20%
MASRI_RESISTANCE_TO_TAMOXIFEN_AND_AROMATASE_INHIBITORS_UP	16	-0.445737	-1.23562	0.193738	0.317353	1	2533	tags=56%, list=15%, signal=66%
MIKKELSEN_MCV6_ICP_WITH_H3K4ME3_AND_H3K27ME3	25	-0.401427	-1.23524	0.184982	0.317585	1	1176	tags=24%, list=7%, signal=26%
DAUER_STAT3_TARGETS_UP	46	-0.348219	-1.23494	0.170018	0.317712	1	1435	tags=26%, list=9%, signal=29%
BROWNE_HCMV_INFECTION_14HR_DN	256	-0.260487	-1.23475	0.0776892	0.317618	1	2095	tags=19%, list=13%, signal=22%
BENPORATH_NOS_TARGETS	145	-0.28474	-1.23441	0.0870406	0.317783	1	2962	tags=28%, list=18%, signal=33%
VILIMAS_NOTCH1_TARGETS_UP	49	-0.338647	-1.23355	0.144509	0.318913	1	5513	tags=47%, list=34%, signal=70%
MEISSNER_ES_ICP_WITH_H3K4ME3	23	-0.411472	-1.23353	0.196629	0.318515	1	4700	tags=52%, list=29%, signal=73%
SHETH_LIVER_CANCER_VS_TXNIP_LOSS_PAM2	122	-0.285697	-1.23333	0.084	0.318404	1	1447	tags=17%, list=9%, signal=19%
KEGG_CHEMOKINE_SIGNALING_PATHWAY	174	-0.2723	-1.23252	0.0745098	0.319315	1	2348	tags=17%, list=14%, signal=20%
PID_RHODOPSIN_PATHWAY	22	-0.412646	-1.23249	0.187856	0.318943	1	6621	tags=64%, list=40%, signal=106%
LINDVALL_IMMORTALIZED_BY_TERT_UP	62	-0.327559	-1.23192	0.144902	0.319541	1	1762	tags=26%, list=11%, signal=29%
MCCABE_BOUND_BY_HOXC6	279	-0.260099	-1.23136	0.0552268	0.320093	1	2842	tags=23%, list=17%, signal=27%
CARD_MIR302A_TARGETS	68	-0.321952	-1.2312	0.139623	0.319949	1	1845	tags=16%, list=11%, signal=18%
HUMMERICH_BENIGN_SKIN_TUMOR_DN	16	-0.441424	-1.23021	0.196532	0.321251	1	4426	tags=50%, list=27%, signal=68%
HEIDENBLAD_AMPLICON_12P11_12_UP	23	-0.402025	-1.23016	0.20904	0.320906	1	714	tags=13%, list=4%, signal=14%
WINTER_HYPOXIA_METAGENE	213	-0.267669	-1.23001	0.0755102	0.320758	1	1288	tags=15%, list=8%, signal=17%
PID_AP1_PATHWAY	68	-0.318128	-1.22972	0.154135	0.320856	1	2156	tags=26%, list=13%, signal=30%
BAKER_HEMATOPOIESIS_STAT3_TARGETS	15	-0.454404	-1.22947	0.229862	0.320887	1	2156	tags=33%, list=13%, signal=38%
ZHENG_RESPONSE_TO_ARSENITE_DN	16	-0.453296	-1.2291	0.230769	0.321059	1	856	tags=25%, list=5%, signal=26%
DELACROIX_RARG_BOUND_MEF	288	-0.255446	-1.22889	0.0447471	0.320965	1	2375	tags=21%, list=14%, signal=24%
BANDRES_RESPONSE_TO_CARMUSTIN_MGMT_24HR_DN	28	-0.38617	-1.22865	0.187835	0.320953	1	4539	tags=39%, list=28%, signal=54%
AZARE_STAT3_TARGETS	19	-0.421466	-1.22845	0.190826	0.320878	1	1470	tags=26%, list=9%, signal=29%
SHETH_LIVER_CANCER_VS_TXNIP_LOSS_PAM4	212	-0.265481	-1.22762	0.0821643	0.321854	1	1560	tags=15%, list=9%, signal=16%
HOEGERKORP_CD44_TARGETS_TEMPORAL_DN	23	-0.414824	-1.22622	0.196597	0.323931	1	1725	tags=26%, list=10%, signal=29%
PID_ANTHRAXPATHWAY	16	-0.444901	-1.2262	0.241966	0.323524	1	2188	tags=38%, list=13%, signal=43%
WILSON_PROTEASES_AT_TUMOR_BONE_INTERFACE_UP	20	-0.41782	-1.22556	0.180608	0.324205	1	583	tags=20%, list=4%, signal=21%
PEDERSEN_TARGETS_OF_611CTF_ISOFORM_OF_ERBB2	65	-0.318958	-1.22464	0.148221	0.325396	1	2506	tags=35%, list=15%, signal=42%
REACTOME_NEGATIVE_REGULATION_OF_FGFR_SIGNALING	34	-0.36093	-1.22288	0.179842	0.328104	1	3814	tags=35%, list=23%, signal=46%
MIKKELSEN_IPS_HCP_WITH_H3_UNMETHYLATED	51	-0.338147	-1.22249	0.164062	0.328336	1	5685	tags=53%, list=35%, signal=81%
MIKKELSEN_IPS_WITH_HCP_H3K27ME3	87	-0.300789	-1.22204	0.138833	0.328735	1	4707	tags=40%, list=29%, signal=56%
REACTOME_SEMAPHORIN_INTERACTIONS	59	-0.318874	-1.21998	0.158287	0.332094	1	1728	tags=19%, list=11%, signal=21%
CHEMELLO_SOLEUS_VS_EDL_MYOFIBERS_DN	19	-0.413256	-1.21917	0.220561	0.333096	1	4274	tags=42%, list=26%, signal=57%
MCBRYAN_PUBERTAL_BREAST_4_5WK_DN	155	-0.275222	-1.21914	0.0952381	0.332703	1	1639	tags=15%, list=10%, signal=16%
BIOCARTA_ALK_PATHWAY	36	-0.357243	-1.21898	0.191489	0.332579	1	1178	tags=19%, list=7%, signal=21%
ICHIBA_GRAFT_VERSUS_HOST_DISEASE_D7_DN	37	-0.357074	-1.21778	0.196597	0.334246	1	1396	tags=19%, list=8%, signal=21%
YAGI_AML_FAB_MARKERS	164	-0.271764	-1.21703	0.0873016	0.335149	1	1237	tags=16%, list=8%, signal=18%
ZHAN_MULTIPLE_MYELOMA_UP	56	-0.32912	-1.21694	0.165354	0.3349	1	3687	tags=29%, list=22%, signal=37%
ST_WNT_BETA_CATENIN_PATHWAY	31	-0.369058	-1.21509	0.193609	0.337786	1	2589	tags=35%, list=16%, signal=42%
ABRAHAM_ALPC_VS_MULTIPLE_MYELOMA_UP	26	-0.388001	-1.21509	0.202226	0.337353	1	3010	tags=35%, list=18%, signal=42%
CHIBA_RESPONSE_TO_TSA_UP	48	-0.332802	-1.21415	0.168337	0.338595	1	2210	tags=33%, list=13%, signal=38%
FAELT_B_CLL_WITH_VH_REARRANGEMENTS_DN	37	-0.36178	-1.21411	0.191617	0.338236	1	3213	tags=24%, list=20%, signal=30%
CEBALLOS_TARGETS_OF_TP53_AND_MYC_DN	32	-0.370334	-1.21403	0.183206	0.337964	1	2816	tags=28%, list=17%, signal=34%
REACTOME_LIPID_DIGESTION_MOBILIZATION_AND_TRANSPORT	39	-0.357354	-1.2137	0.181992	0.338145	1	3822	tags=33%, list=23%, signal=43%
VERHAAK_AML_WITH_NPM1_MUTATED_UP	161	-0.274098	-1.21332	0.107143	0.338425	1	1579	tags=19%, list=10%, signal=20%
CORRE_MULTIPLE_MYELOMA_UP	52	-0.32973	-1.21301	0.166341	0.33853	1	1864	tags=33%, list=11%, signal=37%
REACTOME_GENERATION_OF_SECOND_MESSENGER_MOLECULES	23	-0.408875	-1.21282	0.212425	0.338411	1	4582	tags=52%, list=28%, signal=72%
KEGG_PANCREATIC_CANCER	69	-0.315082	-1.21243	0.157676	0.338682	1	1584	tags=16%, list=10%, signal=18%
KIM_WT1_TARGETS_12HR_UP	123	-0.280436	-1.21221	0.112811	0.338628	1	2278	tags=26%, list=14%, signal=30%
LU_TUMOR_VASCULATURE_UP	22	-0.400478	-1.21219	0.192523	0.338223	1	5017	tags=59%, list=31%, signal=85%
GOUYER_TATI_TARGETS_DN	15	-0.45236	-1.21178	0.230337	0.338542	1	2476	tags=40%, list=15%, signal=47%
ROSS_AML_WITH_CBFB_MYH11_FUSION	41	-0.35042	-1.21106	0.186667	0.339396	1	4603	tags=49%, list=28%, signal=68%
MASSARWEH_TAMOXIFEN_RESISTANCE_DN	173	-0.269022	-1.20904	0.102713	0.342621	1	2619	tags=27%, list=16%, signal=31%
GRAHAM_CML_QUIESCENT_VS_NORMAL_DIVIDING_UP	48	-0.337782	-1.20899	0.165746	0.342257	1	3823	tags=44%, list=23%, signal=57%
LI_INDUCED_T_TO_NATURAL_KILLER_DN	94	-0.297329	-1.20867	0.140078	0.342424	1	2583	tags=26%, list=16%, signal=30%
MIKKELSEN_MEF_ICP_WITH_H3K4ME3_AND_H3K27ME3	29	-0.382812	-1.20801	0.207364	0.34318	1	1448	tags=24%, list=9%, signal=26%
REACTOME_TELOMERE_MAINTENANCE	63	-0.315845	-1.2077	0.166972	0.343297	1	4530	tags=33%, list=28%, signal=46%
ALCALAY_AML_BY_NPM1_LOCALIZATION_DN	160	-0.273567	-1.20628	0.1	0.345429	1	2547	tags=26%, list=16%, signal=30%
BIOCARTA_ERK5_PATHWAY	17	-0.429956	-1.20607	0.242647	0.34541	1	3788	tags=35%, list=23%, signal=46%
HUMMERICH_SKIN_CANCER_PROGRESSION_UP	78	-0.303559	-1.20428	0.150685	0.348218	1	2156	tags=26%, list=13%, signal=29%
WORSCHECH_TUMOR_EVASION_AND_TOLEROGENICITY_UP	29	-0.378541	-1.20376	0.179775	0.348749	1	714	tags=17%, list=4%, signal=18%
PEDRIOLI_MIR31_TARGETS_UP	148	-0.27851	-1.20316	0.128846	0.349433	1	2592	tags=25%, list=16%, signal=29%
LABBE_TARGETS_OF_TGFB1_AND_WNT3A_UP	99	-0.29344	-1.20225	0.136276	0.35065	1	2321	tags=25%, list=14%, signal=29%
DACOSTA_UV_RESPONSE_VIA_ERCC3_TTD_DN	60	-0.319247	-1.20216	0.162214	0.350397	1	749	tags=15%, list=5%, signal=16%
BLALOCK_ALZHEIMERS_DISEASE_INCIPIENT_UP	323	-0.246903	-1.19981	0.0795455	0.354351	1	1932	tags=17%, list=12%, signal=19%
MOLENAAR_TARGETS_OF_CCND1_AND_CDK4_UP	43	-0.340235	-1.1987	0.212766	0.356014	1	2720	tags=33%, list=17%, signal=39%
CHEMNITZ_RESPONSE_TO_PROSTAGLANDIN_E2_UP	97	-0.292527	-1.19869	0.164773	0.355592	1	2248	tags=19%, list=14%, signal=21%
IKEDA_MIR30_TARGETS_UP	111	-0.288819	-1.19867	0.152294	0.355189	1	1571	tags=16%, list=10%, signal=18%
SCHLOSSER_SERUM_RESPONSE_UP	106	-0.289329	-1.1986	0.148776	0.354894	1	3641	tags=28%, list=22%, signal=36%
FLOTHO_PEDIATRIC_ALL_THERAPY_RESPONSE_DN	21	-0.401491	-1.19766	0.220114	0.356124	1	8132	tags=67%, list=49%, signal=132%
KEGG_MELANOMA	70	-0.312364	-1.19757	0.167619	0.355859	1	3037	tags=33%, list=18%, signal=40%
ZWANG_DOWN_BY_2ND_EGF_PULSE	136	-0.273374	-1.19726	0.125237	0.356021	1	2866	tags=26%, list=17%, signal=31%
ZHENG_GLIOBLASTOMA_PLASTICITY_UP	206	-0.262933	-1.19694	0.0853175	0.356115	1	2136	tags=21%, list=13%, signal=24%
TOOKER_GEMCITABINE_RESISTANCE_DN	104	-0.287092	-1.19323	0.140351	0.362703	1	1217	tags=14%, list=7%, signal=15%
JOHANSSON_GLIOMAGENESIS_BY_PDGFB_UP	46	-0.331292	-1.19285	0.209709	0.362901	1	932	tags=15%, list=6%, signal=16%
CREIGHTON_ENDOCRINE_THERAPY_RESISTANCE_4	206	-0.257508	-1.1914	0.103586	0.365159	1	2039	tags=20%, list=12%, signal=22%
LEE_AGING_MUSCLE_DN	40	-0.349064	-1.1912	0.230189	0.365073	1	516	tags=15%, list=3%, signal=15%
MA_PITUITARY_FETAL_VS_ADULT_UP	26	-0.393093	-1.1903	0.228571	0.366387	1	3395	tags=46%, list=21%, signal=58%
GAURNIER_PSMD4_TARGETS	64	-0.307287	-1.18962	0.179048	0.367209	1	2188	tags=25%, list=13%, signal=29%
XU_GH1_AUTOCRINE_TARGETS_UP	172	-0.26286	-1.18866	0.131086	0.368577	1	3922	tags=37%, list=24%, signal=48%
NIELSEN_LIPOSARCOMA_UP	16	-0.427147	-1.18531	0.237094	0.374547	1	230	tags=13%, list=1%, signal=13%
MARKEY_RB1_ACUTE_LOF_UP	171	-0.265381	-1.18513	0.117647	0.374446	1	3202	tags=28%, list=19%, signal=35%
MIKKELSEN_MEF_ICP_WITH_H3K27ME3	135	-0.274726	-1.18485	0.140039	0.374532	1	4527	tags=33%, list=28%, signal=45%
IVANOVA_HEMATOPOIESIS_STEM_CELL_AND_PROGENITOR	453	-0.236096	-1.18481	0.0563674	0.374149	1	2398	tags=20%, list=15%, signal=22%
VERRECCHIA_DELAYED_RESPONSE_TO_TGFB1	39	-0.350391	-1.18432	0.236581	0.374647	1	2347	tags=33%, list=14%, signal=39%
LE_SKI_TARGETS_UP	17	-0.422298	-1.18429	0.244485	0.374243	1	1051	tags=41%, list=6%, signal=44%
DEBIASI_APOPTOSIS_BY_REOVIRUS_INFECTION_DN	234	-0.254222	-1.184	0.104536	0.374321	1	1666	tags=15%, list=10%, signal=17%
SHETH_LIVER_CANCER_VS_TXNIP_LOSS_PAM1	177	-0.261349	-1.18367	0.131931	0.37453	1	1237	tags=14%, list=8%, signal=15%
NIELSEN_SCHWANNOMA_UP	16	-0.432666	-1.18298	0.235849	0.375366	1	2747	tags=56%, list=17%, signal=67%
JIANG_TIP30_TARGETS_UP	40	-0.345416	-1.18197	0.220202	0.376742	1	1580	tags=18%, list=10%, signal=19%
NIKOLSKY_BREAST_CANCER_17Q21_Q25_AMPLICON	232	-0.254072	-1.18162	0.0980392	0.376949	1	2095	tags=15%, list=13%, signal=17%
SA_MMP_CYTOKINE_CONNECTION	15	-0.437559	-1.18142	0.261719	0.376834	1	3121	tags=40%, list=19%, signal=49%
PID_WNT_SIGNALING_PATHWAY	27	-0.375996	-1.18139	0.239686	0.376426	1	2494	tags=30%, list=15%, signal=35%
AMIT_EGF_RESPONSE_480_MCF10A	34	-0.351241	-1.17949	0.201536	0.379722	1	865	tags=15%, list=5%, signal=15%
LANDIS_BREAST_CANCER_PROGRESSION_DN	64	-0.313719	-1.17779	0.19112	0.382603	1	1141	tags=19%, list=7%, signal=20%
NIKOLSKY_BREAST_CANCER_7P22_AMPLICON	16	-0.426531	-1.17756	0.253788	0.382565	1	2846	tags=31%, list=17%, signal=38%
IWANAGA_CARCINOGENESIS_BY_KRAS_PTEN_DN	253	-0.249605	-1.17692	0.111328	0.383372	1	3137	tags=26%, list=19%, signal=31%
ZHAN_MULTIPLE_MYELOMA_CD1_VS_CD2_UP	53	-0.322893	-1.17682	0.21547	0.383104	1	1794	tags=25%, list=11%, signal=27%
RADMACHER_AML_PROGNOSIS	60	-0.313528	-1.17642	0.22541	0.38346	1	1870	tags=28%, list=11%, signal=32%
HOOI_ST7_TARGETS_UP	63	-0.305738	-1.17619	0.182163	0.383432	1	1483	tags=22%, list=9%, signal=24%
REACTOME_INTEGRIN_ALPHAIIB_BETA3_SIGNALING	27	-0.374415	-1.17547	0.243043	0.38438	1	2050	tags=26%, list=12%, signal=30%
WIERENGA_STAT5A_TARGETS_DN	151	-0.265147	-1.17519	0.137597	0.384492	1	2072	tags=22%, list=13%, signal=25%
GAUSSMANN_MLL_AF4_FUSION_TARGETS_G_UP	162	-0.26316	-1.17487	0.150476	0.384668	1	1623	tags=19%, list=10%, signal=20%
OLSSON_E2F3_TARGETS_DN	43	-0.332452	-1.17331	0.236599	0.387225	1	865	tags=14%, list=5%, signal=15%
LEE_CALORIE_RESTRICTION_NEOCORTEX_UP	72	-0.29983	-1.17294	0.195489	0.387478	1	4223	tags=36%, list=26%, signal=48%
SHIPP_DLBCL_CURED_VS_FATAL_UP	36	-0.354918	-1.17171	0.223062	0.389352	1	338	tags=11%, list=2%, signal=11%
RUTELLA_RESPONSE_TO_HGF_UP	348	-0.240449	-1.17125	0.0909091	0.389821	1	2416	tags=18%, list=15%, signal=21%
REACTOME_LIPOPROTEIN_METABOLISM	23	-0.374511	-1.17122	0.231776	0.389409	1	2388	tags=26%, list=15%, signal=30%
MARTORIATI_MDM4_TARGETS_FETAL_LIVER_DN	407	-0.236313	-1.17038	0.0715706	0.390645	1	1916	tags=15%, list=12%, signal=17%
OHGUCHI_LIVER_HNF4A_TARGETS_DN	116	-0.277486	-1.16936	0.179732	0.392223	1	706	tags=11%, list=4%, signal=12%
MILI_PSEUDOPODIA_CHEMOTAXIS_DN	362	-0.238945	-1.16918	0.0903491	0.392075	1	3010	tags=23%, list=18%, signal=27%
HUMMERICH_MALIGNANT_SKIN_TUMOR_DN	15	-0.424924	-1.16849	0.253521	0.39301	1	7117	tags=73%, list=43%, signal=129%
STREICHER_LSM1_TARGETS_UP	40	-0.333574	-1.16806	0.242775	0.393412	1	2149	tags=28%, list=13%, signal=32%
HUNSBERGER_EXERCISE_REGULATED_GENES	30	-0.361591	-1.1678	0.252319	0.393495	1	5707	tags=50%, list=35%, signal=76%
BECKER_TAMOXIFEN_RESISTANCE_DN	45	-0.327097	-1.16751	0.228346	0.393599	1	1999	tags=29%, list=12%, signal=33%
ZHOU_INFLAMMATORY_RESPONSE_FIMA_UP	375	-0.23454	-1.16606	0.0741411	0.396017	1	1376	tags=15%, list=8%, signal=16%
REACTOME_PLATELET_HOMEOSTASIS	74	-0.300085	-1.16489	0.210325	0.397919	1	1891	tags=19%, list=12%, signal=21%
YAO_TEMPORAL_RESPONSE_TO_PROGESTERONE_CLUSTER_14	103	-0.27932	-1.16485	0.161165	0.397526	1	2066	tags=16%, list=13%, signal=18%
CHEBOTAEV_GR_TARGETS_UP	60	-0.30664	-1.16357	0.208251	0.399664	1	2494	tags=28%, list=15%, signal=33%
ZHOU_TNF_SIGNALING_4HR	47	-0.322983	-1.16333	0.229084	0.399714	1	392	tags=9%, list=2%, signal=9%
MANTOVANI_VIRAL_GPCR_SIGNALING_UP	76	-0.293993	-1.1631	0.194	0.399718	1	1376	tags=18%, list=8%, signal=20%
NIELSEN_LEIOMYOSARCOMA_CNN1_UP	18	-0.40833	-1.1625	0.271375	0.400449	1	1261	tags=28%, list=8%, signal=30%
GAUSSMANN_MLL_AF4_FUSION_TARGETS_D_UP	31	-0.348113	-1.16117	0.250951	0.402599	1	4094	tags=45%, list=25%, signal=60%
LEE_LIVER_CANCER_DENA_UP	58	-0.306649	-1.16094	0.218868	0.402606	1	1579	tags=22%, list=10%, signal=25%
KANNAN_TP53_TARGETS_UP	48	-0.321115	-1.16088	0.218254	0.402256	1	1197	tags=19%, list=7%, signal=20%
GAUSSMANN_MLL_AF4_FUSION_TARGETS_C_DN	15	-0.425677	-1.15973	0.280242	0.404044	1	430	tags=27%, list=3%, signal=27%
AMIT_EGF_RESPONSE_60_MCF10A	34	-0.347462	-1.15967	0.242126	0.403694	1	2727	tags=29%, list=17%, signal=35%
YU_MYC_TARGETS_DN	45	-0.330843	-1.15966	0.243295	0.403249	1	2274	tags=27%, list=14%, signal=31%
SMID_BREAST_CANCER_RELAPSE_IN_BRAIN_UP	36	-0.348614	-1.15922	0.227444	0.403672	1	1164	tags=22%, list=7%, signal=24%
MCCLUNG_DELTA_FOSB_TARGETS_2WK	39	-0.336501	-1.15885	0.231481	0.403966	1	3609	tags=49%, list=22%, signal=62%
CHANDRAN_METASTASIS_TOP50_DN	35	-0.345387	-1.15792	0.233645	0.405441	1	1911	tags=26%, list=12%, signal=29%
GENTLES_LEUKEMIC_STEM_CELL_UP	21	-0.385321	-1.1579	0.257944	0.405009	1	2998	tags=38%, list=18%, signal=47%
DELACROIX_RAR_TARGETS_UP	42	-0.331577	-1.15747	0.254302	0.405431	1	1500	tags=21%, list=9%, signal=24%
WANG_TARGETS_OF_MLL_CBP_FUSION_UP	35	-0.344831	-1.15742	0.25502	0.40506	1	6561	tags=54%, list=40%, signal=90%
ASTON_MAJOR_DEPRESSIVE_DISORDER_UP	38	-0.339364	-1.15675	0.242972	0.405974	1	1841	tags=26%, list=11%, signal=30%
GREGORY_SYNTHETIC_LETHAL_WITH_IMATINIB	115	-0.276364	-1.1565	0.183099	0.406003	1	1499	tags=17%, list=9%, signal=18%
MAHAJAN_RESPONSE_TO_IL1A_DN	68	-0.298134	-1.1562	0.223077	0.406133	1	2405	tags=21%, list=15%, signal=24%
ICHIBA_GRAFT_VERSUS_HOST_DISEASE_35D_DN	41	-0.336537	-1.15579	0.266174	0.406515	1	2148	tags=20%, list=13%, signal=22%
GERHOLD_ADIPOGENESIS_DN	61	-0.302416	-1.15545	0.198874	0.406798	1	1364	tags=18%, list=8%, signal=20%
CAVARD_LIVER_CANCER_MALIGNANT_VS_BENIGN	26	-0.366331	-1.15471	0.261477	0.407848	1	1071	tags=23%, list=7%, signal=25%
MEISSNER_NPC_HCP_WITH_H3K4ME2_AND_H3K27ME3	270	-0.243574	-1.154	0.126482	0.408836	1	3467	tags=30%, list=21%, signal=38%
TONKS_TARGETS_OF_RUNX1_RUNX1T1_FUSION_GRANULOCYTE_UP	42	-0.326275	-1.15384	0.246575	0.408678	1	2856	tags=31%, list=17%, signal=37%
ICHIBA_GRAFT_VERSUS_HOST_DISEASE_35D_UP	109	-0.274762	-1.15298	0.172691	0.409921	1	3078	tags=30%, list=19%, signal=37%
LEE_EARLY_T_LYMPHOCYTE_DN	41	-0.333832	-1.15191	0.243494	0.411694	1	1770	tags=22%, list=11%, signal=25%
BURTON_ADIPOGENESIS_9	80	-0.286788	-1.15174	0.195358	0.411561	1	2713	tags=31%, list=17%, signal=37%
WATANABE_RECTAL_CANCER_RADIOTHERAPY_RESPONSIVE_DN	84	-0.284066	-1.15127	0.200418	0.412044	1	836	tags=13%, list=5%, signal=14%
MEDINA_SMARCA4_TARGETS	34	-0.345244	-1.15032	0.254579	0.413518	1	3163	tags=32%, list=19%, signal=40%
CAIRO_LIVER_DEVELOPMENT_DN	209	-0.250156	-1.14964	0.169851	0.41444	1	1684	tags=18%, list=10%, signal=20%
PEPPER_CHRONIC_LYMPHOCYTIC_LEUKEMIA_UP	28	-0.354801	-1.14717	0.284615	0.419097	1	1746	tags=32%, list=11%, signal=36%
HSIAO_LIVER_SPECIFIC_GENES	219	-0.248086	-1.14713	0.16501	0.418698	1	2736	tags=24%, list=17%, signal=28%
COLINA_TARGETS_OF_4EBP1_AND_4EBP2	297	-0.240902	-1.14705	0.126233	0.418388	1	3004	tags=27%, list=18%, signal=32%
GAZDA_DIAMOND_BLACKFAN_ANEMIA_PROGENITOR_DN	51	-0.312193	-1.14649	0.234216	0.4191	1	1820	tags=16%, list=11%, signal=18%
ABE_VEGFA_TARGETS	19	-0.399262	-1.14606	0.267578	0.419479	1	1865	tags=21%, list=11%, signal=24%
HADDAD_T_LYMPHOCYTE_AND_NK_PROGENITOR_DN	57	-0.310491	-1.14461	0.243137	0.421976	1	969	tags=16%, list=6%, signal=17%
JACKSON_DNMT1_TARGETS_DN	24	-0.373862	-1.1445	0.281192	0.421696	1	783	tags=17%, list=5%, signal=17%
HORIUCHI_WTAP_TARGETS_DN	238	-0.243912	-1.14403	0.133981	0.422188	1	2025	tags=14%, list=12%, signal=16%
BIOCARTA_IL1R_PATHWAY	30	-0.352665	-1.14396	0.274402	0.421846	1	2692	tags=33%, list=16%, signal=40%
GAUSSMANN_MLL_AF4_FUSION_TARGETS_C_UP	129	-0.269062	-1.1431	0.195817	0.4232	1	1947	tags=21%, list=12%, signal=24%
GAUSSMANN_MLL_AF4_FUSION_TARGETS_A_UP	135	-0.265226	-1.14266	0.192523	0.423599	1	1994	tags=19%, list=12%, signal=22%
LU_TUMOR_ANGIOGENESIS_UP	22	-0.375573	-1.14162	0.287091	0.425326	1	2371	tags=27%, list=14%, signal=32%
GENTILE_UV_RESPONSE_CLUSTER_D6	27	-0.357305	-1.14149	0.273438	0.425119	1	984	tags=22%, list=6%, signal=24%
NIKOLSKY_BREAST_CANCER_16P13_AMPLICON	79	-0.289224	-1.14131	0.228516	0.424992	1	7402	tags=61%, list=45%, signal=110%
HUI_MAPK14_TARGETS_UP	17	-0.40745	-1.14124	0.282692	0.424668	1	1659	tags=29%, list=10%, signal=33%
GRAESSMANN_APOPTOSIS_BY_SERUM_DEPRIVATION_UP	419	-0.231361	-1.14123	0.098081	0.424229	1	1913	tags=17%, list=12%, signal=18%
MARSON_FOXP3_TARGETS_UP	53	-0.309676	-1.14122	0.245283	0.423779	1	1584	tags=17%, list=10%, signal=19%
PID_IL8CXCR2_PATHWAY	30	-0.352653	-1.14073	0.264973	0.424333	1	3788	tags=40%, list=23%, signal=52%
WIERENGA_STAT5A_TARGETS_GROUP1	96	-0.277053	-1.14058	0.215238	0.424147	1	3342	tags=29%, list=20%, signal=36%
DE_YY1_TARGETS_DN	81	-0.282374	-1.14034	0.22963	0.424185	1	1629	tags=19%, list=10%, signal=20%
PID_ALK1PATHWAY	26	-0.368044	-1.14027	0.283835	0.423842	1	3822	tags=35%, list=23%, signal=45%
LI_WILMS_TUMOR_VS_FETAL_KIDNEY_1_DN	143	-0.263695	-1.13991	0.189621	0.424148	1	1903	tags=13%, list=12%, signal=15%
JISON_SICKLE_CELL_DISEASE_UP	162	-0.256169	-1.13973	0.184584	0.424045	1	2964	tags=23%, list=18%, signal=28%
PID_FRA_PATHWAY	36	-0.339591	-1.13924	0.269461	0.424604	1	2264	tags=33%, list=14%, signal=39%
DACOSTA_ERCC3_ALLELE_XPCS_VS_TTD_UP	27	-0.362991	-1.13886	0.283237	0.424892	1	1797	tags=30%, list=11%, signal=33%
SAMOLS_TARGETS_OF_KHSV_MIRNAS_DN	47	-0.314594	-1.1373	0.244701	0.427677	1	693	tags=17%, list=4%, signal=18%
REACTOME_TRAFFICKING_OF_AMPA_RECEPTORS	24	-0.367787	-1.13727	0.28	0.427269	1	4198	tags=58%, list=26%, signal=78%
PID_FGF_PATHWAY	54	-0.310303	-1.1369	0.243295	0.427583	1	2371	tags=26%, list=14%, signal=30%
LEE_LIVER_CANCER_E2F1_DN	58	-0.307088	-1.1366	0.253876	0.427728	1	1832	tags=19%, list=11%, signal=21%
FOSTER_KDM1A_TARGETS_DN	148	-0.25669	-1.13631	0.178295	0.427869	1	3771	tags=31%, list=23%, signal=40%
MASRI_RESISTANCE_TO_TAMOXIFEN_AND_AROMATASE_INHIBITORS_DN	18	-0.406971	-1.13607	0.315596	0.427888	1	2210	tags=44%, list=13%, signal=51%
BANDRES_RESPONSE_TO_CARMUSTIN_WITHOUT_MGMT_48HR_UP	15	-0.416136	-1.13581	0.315596	0.427998	1	2076	tags=27%, list=13%, signal=30%
KEGG_GLYCOSAMINOGLYCAN_BIOSYNTHESIS_HEPARAN_SULFATE	25	-0.367079	-1.13578	0.271881	0.427595	1	5979	tags=68%, list=36%, signal=107%
KEGG_CYSTEINE_AND_METHIONINE_METABOLISM	28	-0.35603	-1.13573	0.296703	0.427243	1	3192	tags=32%, list=19%, signal=40%
OSADA_ASCL1_TARGETS_DN	23	-0.372284	-1.13551	0.279693	0.427227	1	2418	tags=48%, list=15%, signal=56%
RAMALHO_STEMNESS_DN	56	-0.30562	-1.13541	0.237643	0.426947	1	4582	tags=43%, list=28%, signal=59%
VALK_AML_CLUSTER_6	22	-0.382424	-1.13341	0.286778	0.430602	1	2106	tags=36%, list=13%, signal=42%
CROONQUIST_IL6_DEPRIVATION_UP	17	-0.404152	-1.13322	0.299029	0.430531	1	2564	tags=47%, list=16%, signal=56%
LEE_LIVER_CANCER_CIPROFIBRATE_DN	64	-0.294525	-1.13249	0.239437	0.431661	1	2012	tags=22%, list=12%, signal=25%
BHATTACHARYA_EMBRYONIC_STEM_CELL	73	-0.290515	-1.13248	0.245935	0.43121	1	2039	tags=18%, list=12%, signal=20%
AMUNDSON_GENOTOXIC_SIGNATURE	92	-0.279509	-1.13179	0.238	0.432166	1	2469	tags=23%, list=15%, signal=27%
LEE_LIVER_CANCER_SURVIVAL_UP	141	-0.256161	-1.13053	0.179074	0.43435	1	1815	tags=17%, list=11%, signal=19%
KYNG_DNA_DAMAGE_BY_GAMMA_AND_UV_RADIATION	82	-0.277635	-1.12876	0.257752	0.437604	1	1690	tags=21%, list=10%, signal=23%
NATSUME_RESPONSE_TO_INTERFERON_BETA_UP	65	-0.298133	-1.12827	0.256604	0.438181	1	2169	tags=22%, list=13%, signal=25%
NAKAMURA_METASTASIS	33	-0.344146	-1.12793	0.286538	0.438451	1	1841	tags=21%, list=11%, signal=24%
POS_HISTAMINE_RESPONSE_NETWORK	29	-0.342819	-1.12663	0.298343	0.440682	1	1971	tags=28%, list=12%, signal=31%
BANDRES_RESPONSE_TO_CARMUSTIN_MGMT_48HR_DN	148	-0.254472	-1.12656	0.218437	0.440342	1	4539	tags=37%, list=28%, signal=51%
MCLACHLAN_DENTAL_CARIES_UP	207	-0.245384	-1.12653	0.186858	0.43991	1	2298	tags=25%, list=14%, signal=28%
REACTOME_PHOSPHOLIPASE_C_MEDIATED_CASCADE	52	-0.309113	-1.12616	0.257036	0.440261	1	3250	tags=29%, list=20%, signal=36%
ST_DIFFERENTIATION_PATHWAY_IN_PC12_CELLS	44	-0.314681	-1.12608	0.273063	0.439965	1	2109	tags=18%, list=13%, signal=21%
REACTOME_PTM_GAMMA_CARBOXYLATION_HYPUSINE_FORMATION_AND_ARYLSULFATASE_ACTIVATION	20	-0.382102	-1.12473	0.300589	0.442219	1	5879	tags=65%, list=36%, signal=101%
SAGIV_CD24_TARGETS_UP	17	-0.400767	-1.12469	0.301616	0.441827	1	386	tags=18%, list=2%, signal=18%
TAVOR_CEBPA_TARGETS_DN	26	-0.361241	-1.12381	0.290874	0.443101	1	775	tags=19%, list=5%, signal=20%
GALE_APL_WITH_FLT3_MUTATED_DN	15	-0.409503	-1.1235	0.3213	0.443316	1	2684	tags=40%, list=16%, signal=48%
COLIN_PILOCYTIC_ASTROCYTOMA_VS_GLIOBLASTOMA_UP	32	-0.345904	-1.12287	0.281853	0.444152	1	2137	tags=31%, list=13%, signal=36%
YAGI_AML_WITH_T_8_21_TRANSLOCATION	298	-0.235185	-1.12165	0.175803	0.446287	1	3042	tags=22%, list=19%, signal=26%
BREDEMEYER_RAG_SIGNALING_NOT_VIA_ATM_UP	39	-0.322259	-1.12074	0.273381	0.447726	1	3157	tags=26%, list=19%, signal=32%
KEGG_CARDIAC_MUSCLE_CONTRACTION	66	-0.292268	-1.12036	0.255319	0.447981	1	4444	tags=32%, list=27%, signal=43%
RUAN_RESPONSE_TO_TROGLITAZONE_DN	19	-0.381424	-1.11868	0.318436	0.4511	1	2629	tags=37%, list=16%, signal=44%
BIOCARTA_P38MAPK_PATHWAY	37	-0.323625	-1.11862	0.300373	0.450772	1	2569	tags=27%, list=16%, signal=32%
MUNSHI_MULTIPLE_MYELOMA_UP	72	-0.28458	-1.11857	0.246183	0.450372	1	1467	tags=14%, list=9%, signal=15%
KEGG_NICOTINATE_AND_NICOTINAMIDE_METABOLISM	20	-0.382403	-1.11766	0.314233	0.45181	1	1470	tags=30%, list=9%, signal=33%
COLIN_PILOCYTIC_ASTROCYTOMA_VS_GLIOBLASTOMA_DN	24	-0.366505	-1.11749	0.316973	0.451691	1	2019	tags=25%, list=12%, signal=28%
MULLIGHAN_MLL_SIGNATURE_1_DN	203	-0.243255	-1.11736	0.235644	0.451484	1	3514	tags=31%, list=21%, signal=38%
ROSS_AML_WITH_PML_RARA_FUSION	58	-0.304624	-1.11725	0.292871	0.451278	1	3236	tags=33%, list=20%, signal=41%
KEGG_PROSTATE_CANCER	84	-0.276662	-1.11718	0.250958	0.450932	1	1288	tags=12%, list=8%, signal=13%
ZHAN_MULTIPLE_MYELOMA_MF_UP	36	-0.335713	-1.11615	0.305556	0.452698	1	2533	tags=31%, list=15%, signal=36%
PID_INTEGRIN_A4B1_PATHWAY	33	-0.341225	-1.11597	0.288577	0.452602	1	780	tags=15%, list=5%, signal=16%
SHEN_SMARCA2_TARGETS_DN	275	-0.234094	-1.11514	0.181287	0.453932	1	6698	tags=53%, list=41%, signal=89%
DELASERNA_MYOD_TARGETS_UP	77	-0.28211	-1.11461	0.292247	0.45457	1	1526	tags=16%, list=9%, signal=17%
MORI_EMU_MYC_LYMPHOMA_BY_ONSET_TIME_DN	15	-0.406985	-1.11193	0.339147	0.460013	1	7789	tags=73%, list=47%, signal=139%
SEKI_INFLAMMATORY_RESPONSE_LPS_UP	70	-0.289651	-1.11078	0.267782	0.462113	1	1785	tags=20%, list=11%, signal=22%
SESTO_RESPONSE_TO_UV_C6	34	-0.336315	-1.11005	0.333333	0.463231	1	3388	tags=26%, list=21%, signal=33%
CHANGOLKAR_H2AFY_TARGETS_DN	30	-0.34408	-1.1099	0.327553	0.463086	1	281	tags=10%, list=2%, signal=10%
HOFFMANN_LARGE_TO_SMALL_PRE_BII_LYMPHOCYTE_DN	58	-0.294962	-1.10811	0.306667	0.466496	1	5567	tags=47%, list=34%, signal=70%
MEISSNER_BRAIN_HCP_WITH_H3K27ME3	215	-0.239254	-1.10745	0.200389	0.467441	1	6368	tags=57%, list=39%, signal=91%
COATES_MACROPHAGE_M1_VS_M2_UP	59	-0.296727	-1.10663	0.28	0.468755	1	2097	tags=24%, list=13%, signal=27%
BIOCARTA_GCR_PATHWAY	18	-0.391259	-1.10643	0.322761	0.468704	1	4274	tags=33%, list=26%, signal=45%
VALK_AML_CLUSTER_10	26	-0.36269	-1.10522	0.300752	0.470799	1	2318	tags=38%, list=14%, signal=45%
CHESLER_BRAIN_HIGHEST_GENETIC_VARIANCE	25	-0.35329	-1.10495	0.325714	0.470946	1	1514	tags=16%, list=9%, signal=18%
PID_IL27PATHWAY	25	-0.360357	-1.10427	0.282692	0.471996	1	1437	tags=24%, list=9%, signal=26%
GAUSSMANN_MLL_AF4_FUSION_TARGETS_G_DN	28	-0.355562	-1.10394	0.311712	0.472266	1	3749	tags=36%, list=23%, signal=46%
REACTOME_MEIOSIS	92	-0.27087	-1.10254	0.272904	0.474833	1	2895	tags=23%, list=18%, signal=28%
BUCKANOVICH_T_LYMPHOCYTE_HOMING_ON_TUMOR_UP	17	-0.395002	-1.10144	0.336538	0.476754	1	1785	tags=24%, list=11%, signal=26%
REACTOME_P75_NTR_RECEPTOR_MEDIATED_SIGNALLING	75	-0.285535	-1.09949	0.281553	0.480562	1	1531	tags=15%, list=9%, signal=16%
ZHANG_BREAST_CANCER_PROGENITORS_DN	113	-0.261973	-1.09923	0.274354	0.480614	1	1813	tags=19%, list=11%, signal=22%
BEIER_GLIOMA_STEM_CELL_DN	49	-0.304722	-1.09903	0.278752	0.480527	1	3481	tags=33%, list=21%, signal=41%
BAELDE_DIABETIC_NEPHROPATHY_UP	77	-0.275052	-1.09842	0.267308	0.481364	1	2998	tags=32%, list=18%, signal=40%
BRUINS_UVC_RESPONSE_VIA_TP53_GROUP_D	190	-0.239805	-1.0973	0.230769	0.483426	1	2010	tags=15%, list=12%, signal=17%
SENGUPTA_EBNA1_ANTICORRELATED	105	-0.266815	-1.0968	0.286008	0.484064	1	4120	tags=30%, list=25%, signal=39%
MAHADEVAN_IMATINIB_RESISTANCE_DN	19	-0.384701	-1.09552	0.333955	0.486381	1	1171	tags=26%, list=7%, signal=28%
OSADA_ASCL1_TARGETS_UP	42	-0.312785	-1.09518	0.332669	0.486659	1	2120	tags=29%, list=13%, signal=33%
KEGG_CYTOKINE_CYTOKINE_RECEPTOR_INTERACTION	241	-0.233047	-1.09479	0.249516	0.487034	1	4182	tags=33%, list=25%, signal=43%
DITTMER_PTHLH_TARGETS_UP	95	-0.26789	-1.09479	0.273077	0.486547	1	2855	tags=22%, list=17%, signal=27%
LEE_AGING_CEREBELLUM_UP	76	-0.277466	-1.09444	0.28932	0.486836	1	2298	tags=20%, list=14%, signal=23%
GRAHAM_CML_QUIESCENT_VS_NORMAL_QUIESCENT_UP	75	-0.281866	-1.09442	0.29368	0.486375	1	4091	tags=37%, list=25%, signal=49%
CHEN_ETV5_TARGETS_SERTOLI	18	-0.385622	-1.09394	0.340509	0.487038	1	1516	tags=39%, list=9%, signal=43%
STREICHER_LSM1_TARGETS_DN	19	-0.380697	-1.09392	0.325095	0.486579	1	1076	tags=32%, list=7%, signal=34%
HOFMANN_MYELODYSPLASTIC_SYNDROM_HIGH_RISK_DN	16	-0.393641	-1.09361	0.345351	0.486741	1	4788	tags=44%, list=29%, signal=62%
MEISSNER_BRAIN_HCP_WITH_H3K4ME2_AND_H3K27ME3	50	-0.304236	-1.09276	0.322581	0.488096	1	1313	tags=16%, list=8%, signal=17%
WU_HBX_TARGETS_1_DN	20	-0.374112	-1.09145	0.338262	0.49059	1	1549	tags=20%, list=9%, signal=22%
BIOCARTA_CTCF_PATHWAY	22	-0.359961	-1.09129	0.345168	0.490454	1	1178	tags=18%, list=7%, signal=20%
SMITH_TERT_TARGETS_DN	79	-0.273437	-1.09068	0.295802	0.49129	1	2053	tags=22%, list=12%, signal=24%
BOYAULT_LIVER_CANCER_SUBCLASS_G2	22	-0.364449	-1.08996	0.337615	0.492388	1	1824	tags=23%, list=11%, signal=26%
VALK_AML_CLUSTER_1	23	-0.35405	-1.08939	0.330784	0.493202	1	1359	tags=26%, list=8%, signal=28%
SERVITJA_LIVER_HNF1A_TARGETS_UP	123	-0.25189	-1.08917	0.260618	0.493209	1	1529	tags=18%, list=9%, signal=20%
LABBE_WNT3A_TARGETS_UP	104	-0.260725	-1.08914	0.285714	0.492783	1	1321	tags=14%, list=8%, signal=16%
KUNINGER_IGF1_VS_PDGFB_TARGETS_UP	66	-0.283613	-1.08846	0.29697	0.493816	1	4642	tags=47%, list=28%, signal=65%
HAHTOLA_CTCL_PATHOGENESIS	15	-0.393206	-1.08773	0.351852	0.494935	1	3772	tags=47%, list=23%, signal=61%
HUMMEL_BURKITTS_LYMPHOMA_UP	30	-0.33569	-1.0877	0.345936	0.494491	1	4910	tags=47%, list=30%, signal=66%
KIM_ALL_DISORDERS_CALB1_CORR_UP	449	-0.217888	-1.08744	0.188406	0.494584	1	3235	tags=22%, list=20%, signal=26%
NADERI_BREAST_CANCER_PROGNOSIS_UP	37	-0.319157	-1.08696	0.329545	0.49518	1	4620	tags=32%, list=28%, signal=45%
BACOLOD_RESISTANCE_TO_ALKYLATING_AGENTS_UP	20	-0.374125	-1.08665	0.356589	0.495354	1	368	tags=20%, list=2%, signal=20%
ZHAN_MULTIPLE_MYELOMA_CD2_UP	35	-0.322436	-1.08652	0.318996	0.495158	1	3669	tags=34%, list=22%, signal=44%
MEISSNER_BRAIN_HCP_WITH_H3_UNMETHYLATED	26	-0.340768	-1.08589	0.337662	0.496081	1	5066	tags=58%, list=31%, signal=83%
WANG_CISPLATIN_RESPONSE_AND_XPC_DN	191	-0.238812	-1.08539	0.27151	0.496744	1	1827	tags=18%, list=11%, signal=20%
GAZDA_DIAMOND_BLACKFAN_ANEMIA_PROGENITOR_UP	33	-0.3292	-1.08516	0.338403	0.496762	1	3698	tags=42%, list=23%, signal=55%
KEGG_VIRAL_MYOCARDITIS	62	-0.282816	-1.08458	0.312849	0.497541	1	4426	tags=39%, list=27%, signal=53%
ST_GAQ_PATHWAY	26	-0.341501	-1.08424	0.338614	0.497851	1	2964	tags=35%, list=18%, signal=42%
REACTOME_INTEGRATION_OF_ENERGY_METABOLISM	110	-0.255588	-1.08404	0.270707	0.497781	1	1983	tags=19%, list=12%, signal=22%
WATANABE_ULCERATIVE_COLITIS_WITH_CANCER_UP	15	-0.399603	-1.08319	0.365352	0.499207	1	95	tags=13%, list=1%, signal=13%
BONOME_OVARIAN_CANCER_SURVIVAL_OPTIMAL_DEBULKING	187	-0.235961	-1.08285	0.279826	0.499467	1	3305	tags=24%, list=20%, signal=29%
REACTOME_MYOGENESIS	25	-0.352347	-1.08251	0.357009	0.499758	1	577	tags=16%, list=4%, signal=17%
RIZKI_TUMOR_INVASIVENESS_3D_UP	182	-0.237625	-1.08102	0.27	0.502614	1	1928	tags=16%, list=12%, signal=18%
KEGG_ANTIGEN_PROCESSING_AND_PRESENTATION	71	-0.277878	-1.08093	0.319231	0.502311	1	4203	tags=34%, list=26%, signal=45%
SIMBULAN_PARP1_TARGETS_UP	30	-0.332253	-1.08085	0.319361	0.501978	1	2963	tags=37%, list=18%, signal=45%
ZHAN_MULTIPLE_MYELOMA_DN	37	-0.322368	-1.07961	0.342342	0.504327	1	1217	tags=19%, list=7%, signal=20%
BEIER_GLIOMA_STEM_CELL_UP	25	-0.339827	-1.07851	0.360444	0.506342	1	1510	tags=24%, list=9%, signal=26%
NAKAMURA_METASTASIS_MODEL_UP	30	-0.33108	-1.07834	0.358047	0.506197	1	1841	tags=20%, list=11%, signal=22%
NIKOLSKY_MUTATED_AND_AMPLIFIED_IN_BREAST_CANCER	68	-0.281328	-1.07783	0.310078	0.506869	1	2433	tags=21%, list=15%, signal=24%
ROLEF_GLIS3_TARGETS	34	-0.325232	-1.07692	0.331481	0.508482	1	2468	tags=29%, list=15%, signal=35%
BROWNE_HCMV_INFECTION_1HR_UP	54	-0.290896	-1.07634	0.326923	0.509275	1	2781	tags=26%, list=17%, signal=31%
GAVIN_FOXP3_TARGETS_CLUSTER_T7	79	-0.273031	-1.07563	0.322896	0.510436	1	1584	tags=10%, list=10%, signal=11%
FRASOR_RESPONSE_TO_ESTRADIOL_UP	31	-0.327794	-1.0755	0.335849	0.510226	1	3813	tags=29%, list=23%, signal=38%
RADAEVA_RESPONSE_TO_IFNA1_UP	49	-0.296138	-1.07468	0.348337	0.511659	1	2265	tags=20%, list=14%, signal=24%
REACTOME_CELL_SURFACE_INTERACTIONS_AT_THE_VASCULAR_WALL	82	-0.268557	-1.07398	0.315175	0.512791	1	1882	tags=21%, list=11%, signal=23%
MARTINEZ_TP53_TARGETS_UP	482	-0.212477	-1.07352	0.215139	0.51333	1	1552	tags=12%, list=9%, signal=13%
GENTILE_UV_RESPONSE_CLUSTER_D5	30	-0.328216	-1.07269	0.317121	0.514743	1	1119	tags=17%, list=7%, signal=18%
BROWNE_HCMV_INFECTION_8HR_DN	37	-0.316844	-1.07253	0.352834	0.514589	1	1804	tags=27%, list=11%, signal=30%
ODONNELL_TFRC_TARGETS_UP	300	-0.221353	-1.07103	0.267207	0.517622	1	3709	tags=28%, list=23%, signal=36%
MOREAUX_MULTIPLE_MYELOMA_BY_TACI_UP	336	-0.218822	-1.07045	0.227723	0.518478	1	3127	tags=26%, list=19%, signal=31%
MODY_HIPPOCAMPUS_POSTNATAL	61	-0.281797	-1.07013	0.333977	0.518686	1	4610	tags=34%, list=28%, signal=48%
KEEN_RESPONSE_TO_ROSIGLITAZONE_DN	93	-0.260187	-1.06954	0.325	0.519543	1	2587	tags=24%, list=16%, signal=28%
REACTOME_PLATELET_AGGREGATION_PLUG_FORMATION	36	-0.313698	-1.06882	0.355086	0.520654	1	2050	tags=19%, list=12%, signal=22%
ICHIBA_GRAFT_VERSUS_HOST_DISEASE_D7_UP	90	-0.263801	-1.06862	0.32233	0.520612	1	3078	tags=30%, list=19%, signal=37%
YAUCH_HEDGEHOG_SIGNALING_PARACRINE_DN	191	-0.235279	-1.06694	0.309615	0.52403	1	3837	tags=34%, list=23%, signal=43%
WENG_POR_TARGETS_GLOBAL_DN	17	-0.381173	-1.06598	0.409091	0.525782	1	3029	tags=35%, list=18%, signal=43%
HERNANDEZ_MITOTIC_ARREST_BY_DOCETAXEL_2_UP	57	-0.289191	-1.06566	0.368526	0.525983	1	1100	tags=19%, list=7%, signal=21%
KAYO_AGING_MUSCLE_DN	106	-0.256776	-1.06469	0.323194	0.52771	1	131	tags=5%, list=1%, signal=5%
OUYANG_PROSTATE_CANCER_PROGRESSION_DN	18	-0.375147	-1.06351	0.376554	0.530016	1	5007	tags=50%, list=30%, signal=72%
HOFMANN_MYELODYSPLASTIC_SYNDROM_LOW_RISK_UP	20	-0.366171	-1.06349	0.390892	0.529534	1	1217	tags=15%, list=7%, signal=16%
GUO_HEX_TARGETS_DN	52	-0.290048	-1.06346	0.361781	0.529111	1	1590	tags=15%, list=10%, signal=17%
GRAHAM_NORMAL_QUIESCENT_VS_NORMAL_DIVIDING_UP	57	-0.288824	-1.06346	0.351852	0.528599	1	2773	tags=28%, list=17%, signal=34%
REACTOME_INTERACTION_BETWEEN_L1_AND_ANKYRINS	20	-0.361491	-1.06223	0.366279	0.530945	1	1583	tags=20%, list=10%, signal=22%
CHANG_CORE_SERUM_RESPONSE_UP	149	-0.241775	-1.06167	0.326336	0.531785	1	1508	tags=11%, list=9%, signal=12%
SARTIPY_NORMAL_AT_INSULIN_RESISTANCE_DN	15	-0.391455	-1.06049	0.403101	0.534062	1	357	tags=13%, list=2%, signal=14%
RASHI_RESPONSE_TO_IONIZING_RADIATION_1	40	-0.305549	-1.0594	0.360531	0.536045	1	1405	tags=15%, list=9%, signal=16%
PID_PRLSIGNALINGEVENTSPATHWAY	21	-0.35213	-1.05922	0.367491	0.535942	1	2881	tags=24%, list=18%, signal=29%
CHEN_LVAD_SUPPORT_OF_FAILING_HEART_DN	40	-0.302611	-1.05863	0.372816	0.536817	1	2265	tags=23%, list=14%, signal=26%
MATZUK_SPERMATOGONIA	20	-0.359173	-1.05779	0.381041	0.538201	1	3913	tags=45%, list=24%, signal=59%
REACTOME_CROSS_PRESENTATION_OF_SOLUBLE_EXOGENOUS_ANTIGENS_ENDOSOMES	43	-0.298647	-1.05778	0.360444	0.537701	1	3051	tags=19%, list=19%, signal=23%
MOOTHA_GLYCOGEN_METABOLISM	19	-0.369329	-1.05702	0.396154	0.538938	1	5576	tags=53%, list=34%, signal=80%
WANG_LSD1_TARGETS_DN	38	-0.315234	-1.05647	0.379888	0.539775	1	4108	tags=47%, list=25%, signal=63%
KOBAYASHI_RESPONSE_TO_ROMIDEPSIN	15	-0.395727	-1.05524	0.410351	0.542159	1	977	tags=27%, list=6%, signal=28%
DALESSIO_TSA_RESPONSE	21	-0.351332	-1.05513	0.394422	0.541903	1	1211	tags=19%, list=7%, signal=21%
KEGG_PANTOTHENATE_AND_COA_BIOSYNTHESIS	16	-0.385016	-1.05449	0.378531	0.542932	1	3407	tags=38%, list=21%, signal=47%
SEITZ_NEOPLASTIC_TRANSFORMATION_BY_8P_DELETION_DN	25	-0.348871	-1.05441	0.382189	0.542586	1	2278	tags=32%, list=14%, signal=37%
PID_ANGIOPOIETINRECEPTOR_PATHWAY	49	-0.292427	-1.05326	0.354128	0.54477	1	2577	tags=27%, list=16%, signal=31%
CASORELLI_APL_SECONDARY_VS_DE_NOVO_UP	30	-0.32649	-1.0519	0.402194	0.54751	1	945	tags=27%, list=6%, signal=28%
KIM_TIAL1_TARGETS	28	-0.332676	-1.05147	0.381462	0.547979	1	643	tags=11%, list=4%, signal=11%
LIU_LIVER_CANCER	25	-0.336673	-1.0501	0.362573	0.550803	1	5735	tags=56%, list=35%, signal=86%
RAMASWAMY_METASTASIS_DN	55	-0.28199	-1.04959	0.381783	0.551461	1	3019	tags=27%, list=18%, signal=33%
WARTERS_RESPONSE_TO_IR_SKIN	56	-0.280869	-1.04878	0.361868	0.5529	1	1307	tags=18%, list=8%, signal=19%
SCHLESINGER_METHYLATED_DE_NOVO_IN_CANCER	80	-0.259467	-1.04802	0.342256	0.554194	1	1218	tags=15%, list=7%, signal=16%
REACTOME_METABOLISM_OF_CARBOHYDRATES	208	-0.229135	-1.04781	0.333981	0.554156	1	3761	tags=28%, list=23%, signal=36%
HILLION_HMGA1B_TARGETS	87	-0.257187	-1.0474	0.363817	0.554636	1	2165	tags=16%, list=13%, signal=18%
HUMMERICH_MALIGNANT_SKIN_TUMOR_UP	15	-0.381137	-1.04733	0.412844	0.554242	1	1141	tags=27%, list=7%, signal=29%
PID_IL23PATHWAY	35	-0.3119	-1.04714	0.398785	0.554191	1	2356	tags=26%, list=14%, signal=30%
STEARMAN_LUNG_CANCER_EARLY_VS_LATE_DN	49	-0.288252	-1.0461	0.382692	0.556165	1	1511	tags=16%, list=9%, signal=18%
URS_ADIPOCYTE_DIFFERENTIATION_UP	62	-0.277889	-1.04552	0.37451	0.557036	1	2776	tags=26%, list=17%, signal=31%
NATSUME_RESPONSE_TO_INTERFERON_BETA_DN	43	-0.299192	-1.04523	0.372439	0.557197	1	1079	tags=14%, list=7%, signal=15%
KUMAR_AUTOPHAGY_NETWORK	49	-0.291166	-1.0447	0.366	0.557886	1	4088	tags=35%, list=25%, signal=46%
MAHADEVAN_RESPONSE_TO_MP470_DN	17	-0.372685	-1.0446	0.41791	0.557587	1	301	tags=12%, list=2%, signal=12%
TIEN_INTESTINE_PROBIOTICS_2HR_DN	66	-0.270907	-1.04397	0.378218	0.558552	1	2053	tags=17%, list=12%, signal=19%
FIGUEROA_AML_METHYLATION_CLUSTER_6_DN	24	-0.343111	-1.04395	0.411874	0.5581	1	4443	tags=58%, list=27%, signal=80%
MIKKELSEN_MEF_HCP_WITH_H3K27ME3	437	-0.209505	-1.04333	0.316532	0.559134	1	6219	tags=56%, list=38%, signal=87%
RIZ_ERYTHROID_DIFFERENTIATION_APOBEC2	22	-0.349519	-1.04118	0.390977	0.563776	1	4232	tags=45%, list=26%, signal=61%
REACTOME_INCRETIN_SYNTHESIS_SECRETION_AND_INACTIVATION	16	-0.373119	-1.04118	0.381132	0.563248	1	2468	tags=31%, list=15%, signal=37%
REACTOME_GLYCOGEN_BREAKDOWN_GLYCOGENOLYSIS	15	-0.381141	-1.04017	0.415709	0.565155	1	2890	tags=33%, list=18%, signal=40%
KOKKINAKIS_METHIONINE_DEPRIVATION_48HR_DN	63	-0.271531	-1.03835	0.413386	0.56905	1	2642	tags=25%, list=16%, signal=30%
BOSCO_TH1_CYTOTOXIC_MODULE	93	-0.25575	-1.03792	0.360377	0.56959	1	5319	tags=45%, list=32%, signal=66%
KEGG_JAK_STAT_SIGNALING_PATHWAY	148	-0.236791	-1.03761	0.376518	0.569787	1	6002	tags=52%, list=37%, signal=81%
ZHANG_ANTIVIRAL_RESPONSE_TO_RIBAVIRIN_DN	44	-0.288233	-1.03755	0.400771	0.569418	1	1139	tags=18%, list=7%, signal=19%
IVANOVA_HEMATOPOIESIS_STEM_CELL	185	-0.228093	-1.03688	0.358566	0.570435	1	1919	tags=17%, list=12%, signal=19%
LEE_AGING_NEOCORTEX_DN	67	-0.269066	-1.0364	0.386905	0.571067	1	3769	tags=30%, list=23%, signal=39%
BASSO_B_LYMPHOCYTE_NETWORK	109	-0.250562	-1.0361	0.382692	0.571268	1	2258	tags=15%, list=14%, signal=17%
REACTOME_GLYCOSPHINGOLIPID_METABOLISM	31	-0.320074	-1.03585	0.380414	0.571393	1	4312	tags=45%, list=26%, signal=61%
SUZUKI_AMPLIFIED_IN_ORAL_CANCER	16	-0.375714	-1.03493	0.425331	0.573073	1	3814	tags=38%, list=23%, signal=49%
SCHLOSSER_MYC_AND_SERUM_RESPONSE_SYNERGY	26	-0.332129	-1.03479	0.401606	0.572887	1	6802	tags=65%, list=41%, signal=111%
KEGG_REGULATION_OF_AUTOPHAGY	23	-0.341478	-1.03366	0.413603	0.57511	1	4152	tags=43%, list=25%, signal=58%
GRAHAM_CML_QUIESCENT_VS_CML_DIVIDING_UP	22	-0.343449	-1.03273	0.404097	0.576798	1	3072	tags=36%, list=19%, signal=45%
HASLINGER_B_CLL_WITH_11Q23_DELETION	21	-0.352977	-1.032	0.41	0.578044	1	3639	tags=33%, list=22%, signal=43%
LIU_IL13_MEMORY_MODEL_UP	16	-0.378748	-1.03015	0.412429	0.581988	1	3117	tags=38%, list=19%, signal=46%
KASLER_HDAC7_TARGETS_1_UP	147	-0.234504	-1.02777	0.394892	0.587318	1	2183	tags=17%, list=13%, signal=19%
REACTOME_MEIOTIC_RECOMBINATION	70	-0.263143	-1.02734	0.419802	0.587905	1	4530	tags=33%, list=28%, signal=45%
SHI_SPARC_TARGETS_UP	20	-0.35363	-1.0261	0.423698	0.590438	1	284	tags=15%, list=2%, signal=15%
NADLER_OBESITY_DN	46	-0.284246	-1.02578	0.418919	0.590681	1	1316	tags=15%, list=8%, signal=16%
PID_HDAC_CLASSII_PATHWAY	30	-0.317653	-1.02431	0.4375	0.593753	1	329	tags=10%, list=2%, signal=10%
DITTMER_PTHLH_TARGETS_DN	66	-0.266386	-1.02402	0.39959	0.593905	1	888	tags=9%, list=5%, signal=10%
BURTON_ADIPOGENESIS_4	39	-0.296247	-1.02383	0.450867	0.593824	1	1441	tags=15%, list=9%, signal=17%
BOHN_PRIMARY_IMMUNODEFICIENCY_SYNDROM_DN	38	-0.305937	-1.02293	0.426923	0.595515	1	1266	tags=18%, list=8%, signal=20%
ZHANG_TLX_TARGETS_DN	90	-0.251544	-1.0228	0.391635	0.595257	1	4120	tags=40%, list=25%, signal=53%
WEBER_METHYLATED_HCP_IN_FIBROBLAST_DN	31	-0.317367	-1.02187	0.407843	0.596947	1	4188	tags=48%, list=25%, signal=65%
REACTOME_REGULATION_OF_BETA_CELL_DEVELOPMENT	23	-0.32799	-1.02167	0.416667	0.596892	1	5549	tags=57%, list=34%, signal=85%
ZHOU_TNF_SIGNALING_30MIN	44	-0.286955	-1.02162	0.398095	0.596474	1	1085	tags=11%, list=7%, signal=12%
YU_BAP1_TARGETS	25	-0.337654	-1.02109	0.443182	0.597225	1	2008	tags=20%, list=12%, signal=23%
REACTOME_DIABETES_PATHWAYS	108	-0.243353	-1.0208	0.410405	0.597418	1	2197	tags=15%, list=13%, signal=17%
YAO_TEMPORAL_RESPONSE_TO_PROGESTERONE_CLUSTER_5	26	-0.323263	-1.01973	0.438202	0.599471	1	773	tags=12%, list=5%, signal=12%
LEE_INTRATHYMIC_T_PROGENITOR	17	-0.366981	-1.01833	0.448598	0.602309	1	2108	tags=35%, list=13%, signal=40%
REACTOME_STEROID_HORMONES	28	-0.322673	-1.01772	0.439394	0.603313	1	1353	tags=18%, list=8%, signal=19%
DANG_REGULATED_BY_MYC_UP	62	-0.269744	-1.01544	0.428571	0.608451	1	2985	tags=24%, list=18%, signal=29%
REACTOME_FACTORS_INVOLVED_IN_MEGAKARYOCYTE_DEVELOPMENT_AND_PLATELET_PRODUCTION	108	-0.243039	-1.01537	0.425331	0.608073	1	2064	tags=18%, list=13%, signal=20%
REACTOME_FRS2_MEDIATED_CASCADE	34	-0.306149	-1.01434	0.448669	0.610118	1	3970	tags=32%, list=24%, signal=43%
YAGI_AML_WITH_INV_16_TRANSLOCATION	342	-0.205533	-1.01313	0.427165	0.612589	1	1193	tags=9%, list=7%, signal=10%
REACTOME_THE_ROLE_OF_NEF_IN_HIV1_REPLICATION_AND_DISEASE_PATHOGENESIS	25	-0.323847	-1.01296	0.442125	0.612477	1	3614	tags=36%, list=22%, signal=46%
HOFFMANN_IMMATURE_TO_MATURE_B_LYMPHOCYTE_DN	41	-0.294165	-1.01261	0.423529	0.61278	1	1999	tags=20%, list=12%, signal=22%
SATO_SILENCED_BY_DEACETYLATION_IN_PANCREATIC_CANCER	38	-0.298873	-1.01179	0.43985	0.614235	1	4120	tags=34%, list=25%, signal=46%
BROWNE_HCMV_INFECTION_1HR_DN	183	-0.223711	-1.01155	0.420432	0.614287	1	1740	tags=14%, list=11%, signal=16%
FIGUEROA_AML_METHYLATION_CLUSTER_4_UP	79	-0.252911	-1.01151	0.4375	0.61383	1	3185	tags=28%, list=19%, signal=34%
MCMURRAY_TP53_HRAS_COOPERATION_RESPONSE_UP	22	-0.339039	-1.01147	0.454545	0.613386	1	5387	tags=55%, list=33%, signal=81%
DEMAGALHAES_AGING_UP	46	-0.28473	-1.01064	0.439252	0.614832	1	2208	tags=26%, list=13%, signal=30%
REACTOME_ER_PHAGOSOME_PATHWAY	55	-0.274404	-1.00988	0.441775	0.616228	1	3051	tags=20%, list=19%, signal=24%
HEDENFALK_BREAST_CANCER_BRCA1_VS_BRCA2	135	-0.23473	-1.00942	0.431559	0.616864	1	2617	tags=17%, list=16%, signal=20%
BASSO_CD40_SIGNALING_UP	83	-0.251273	-1.00913	0.424951	0.617028	1	2188	tags=23%, list=13%, signal=26%
ASTON_MAJOR_DEPRESSIVE_DISORDER_DN	136	-0.232382	-1.00861	0.460076	0.617776	1	1550	tags=14%, list=9%, signal=15%
ZHAN_MULTIPLE_MYELOMA_HP_UP	36	-0.296909	-1.00853	0.449902	0.617436	1	804	tags=14%, list=5%, signal=15%
SU_TESTIS	64	-0.262157	-1.00699	0.445328	0.620654	1	2543	tags=17%, list=15%, signal=20%
PRAMOONJAGO_SOX4_TARGETS_DN	39	-0.293141	-1.00663	0.441288	0.620979	1	3296	tags=31%, list=20%, signal=38%
REACTOME_GPVI_MEDIATED_ACTIVATION_CASCADE	30	-0.31128	-1.00629	0.441509	0.621237	1	358	tags=13%, list=2%, signal=14%
PID_RHOA_REG_PATHWAY	39	-0.291781	-1.0024	0.456522	0.630476	1	1531	tags=18%, list=9%, signal=20%
MIKKELSEN_NPC_HCP_WITH_H3K4ME3_AND_H3K27ME3	162	-0.223682	-1.002	0.461538	0.630911	1	3459	tags=27%, list=21%, signal=33%
FIGUEROA_AML_METHYLATION_CLUSTER_2_UP	40	-0.295205	-1.00073	0.459566	0.633574	1	1000	tags=13%, list=6%, signal=13%
BREDEMEYER_RAG_SIGNALING_VIA_ATM_NOT_VIA_NFKB_DN	29	-0.313838	-1.00052	0.455408	0.633534	1	2253	tags=24%, list=14%, signal=28%
THEODOROU_MAMMARY_TUMORIGENESIS	27	-0.313695	-0.999854	0.478343	0.634557	1	6164	tags=52%, list=38%, signal=83%
KEGG_PRIMARY_IMMUNODEFICIENCY	33	-0.304228	-0.999561	0.456863	0.634767	1	5359	tags=48%, list=33%, signal=72%
MORI_MATURE_B_LYMPHOCYTE_UP	72	-0.259709	-0.999426	0.430233	0.634516	1	3131	tags=33%, list=19%, signal=41%
KYNG_DNA_DAMAGE_BY_UV	55	-0.273262	-0.999342	0.444223	0.634134	1	1742	tags=18%, list=11%, signal=20%
REACTOME_CHROMOSOME_MAINTENANCE	90	-0.248661	-0.998374	0.437372	0.635985	1	4570	tags=29%, list=28%, signal=40%
SCHAEFFER_PROSTATE_DEVELOPMENT_6HR_UP	134	-0.229081	-0.997783	0.438224	0.636937	1	2691	tags=22%, list=16%, signal=26%
JIANG_AGING_CEREBRAL_CORTEX_DN	46	-0.281167	-0.997629	0.457831	0.636765	1	4610	tags=35%, list=28%, signal=48%
MORI_SMALL_PRE_BII_LYMPHOCYTE_DN	61	-0.263744	-0.997331	0.454724	0.636937	1	2112	tags=18%, list=13%, signal=21%
AFFAR_YY1_TARGETS_DN	216	-0.216726	-0.99677	0.46139	0.637774	1	2053	tags=16%, list=12%, signal=18%
KEGG_RIBOFLAVIN_METABOLISM	15	-0.37203	-0.996722	0.474088	0.637321	1	1387	tags=20%, list=8%, signal=22%
LUI_THYROID_CANCER_PAX8_PPARG_UP	31	-0.308757	-0.995364	0.460765	0.640141	1	1388	tags=16%, list=8%, signal=18%
PID_LYSOPHOSPHOLIPID_PATHWAY	61	-0.25799	-0.995333	0.440239	0.639662	1	2977	tags=23%, list=18%, signal=28%
DURCHDEWALD_SKIN_CARCINOGENESIS_UP	65	-0.263682	-0.995277	0.473978	0.639236	1	1944	tags=20%, list=12%, signal=23%
KEGG_TGF_BETA_SIGNALING_PATHWAY	83	-0.249745	-0.994701	0.467327	0.640153	1	2464	tags=22%, list=15%, signal=25%
GOLDRATH_IMMUNE_MEMORY	59	-0.26545	-0.994677	0.452555	0.639636	1	2596	tags=24%, list=16%, signal=28%
BERENJENO_TRANSFORMED_BY_RHOA_FOREVER_DN	28	-0.314387	-0.994131	0.451786	0.640494	1	2264	tags=29%, list=14%, signal=33%
BIOCARTA_TGFB_PATHWAY	18	-0.352086	-0.992284	0.468691	0.644573	1	246	tags=17%, list=1%, signal=17%
GAUSSMANN_MLL_AF4_FUSION_TARGETS_B_UP	18	-0.348519	-0.992044	0.46595	0.644601	1	2970	tags=44%, list=18%, signal=54%
IIZUKA_LIVER_CANCER_PROGRESSION_L0_L1_DN	17	-0.356188	-0.991607	0.485822	0.645176	1	411	tags=12%, list=3%, signal=12%
PAL_PRMT5_TARGETS_DN	25	-0.318102	-0.991075	0.469274	0.645954	1	2749	tags=36%, list=17%, signal=43%
NIELSEN_SYNOVIAL_SARCOMA_DN	18	-0.347543	-0.99099	0.465887	0.645582	1	960	tags=22%, list=6%, signal=24%
NAKAJIMA_EOSINOPHIL	26	-0.311341	-0.99093	0.457249	0.645169	1	3793	tags=50%, list=23%, signal=65%
HOLLEMAN_ASPARAGINASE_RESISTANCE_ALL_UP	16	-0.362137	-0.990606	0.473783	0.645421	1	1676	tags=19%, list=10%, signal=21%
ALTEMEIER_RESPONSE_TO_LPS_WITH_MECHANICAL_VENTILATION	111	-0.234929	-0.990229	0.473477	0.645778	1	2057	tags=20%, list=13%, signal=23%
HILLION_HMGA1_TARGETS	84	-0.248284	-0.990159	0.470149	0.64538	1	2136	tags=19%, list=13%, signal=22%
HOFFMANN_PRE_BI_TO_LARGE_PRE_BII_LYMPHOCYTE_DN	64	-0.265867	-0.988848	0.48008	0.648149	1	2027	tags=22%, list=12%, signal=25%
ONO_AML1_TARGETS_UP	24	-0.324601	-0.988772	0.494024	0.647794	1	5910	tags=63%, list=36%, signal=97%
SHEPARD_CRUSH_AND_BURN_MUTANT_DN	154	-0.220886	-0.988393	0.485549	0.648185	1	2932	tags=21%, list=18%, signal=25%
DASU_IL6_SIGNALING_SCAR_UP	26	-0.311436	-0.98799	0.473384	0.648644	1	1613	tags=19%, list=10%, signal=21%
LY_AGING_OLD_DN	51	-0.267601	-0.987982	0.462475	0.648101	1	321	tags=6%, list=2%, signal=6%
MIKKELSEN_NPC_LCP_WITH_H3K4ME3	40	-0.280706	-0.987854	0.462012	0.647864	1	3590	tags=33%, list=22%, signal=41%
ALONSO_METASTASIS_NEURAL_UP	15	-0.368673	-0.987615	0.499089	0.647925	1	724	tags=20%, list=4%, signal=21%
YORDY_RECIPROCAL_REGULATION_BY_ETS1_AND_SP100_UP	19	-0.338701	-0.98741	0.475096	0.647902	1	3010	tags=32%, list=18%, signal=39%
WEBER_METHYLATED_HCP_IN_SPERM_UP	15	-0.36864	-0.986305	0.473384	0.650076	1	5871	tags=60%, list=36%, signal=93%
VALK_AML_CLUSTER_13	23	-0.325032	-0.985935	0.492063	0.650468	1	4121	tags=43%, list=25%, signal=58%
TAKADA_GASTRIC_CANCER_COPY_NUMBER_DN	22	-0.329244	-0.983998	0.489908	0.654835	1	4081	tags=41%, list=25%, signal=54%
BURTON_ADIPOGENESIS_3	89	-0.246709	-0.983962	0.486434	0.654353	1	4220	tags=28%, list=26%, signal=38%
TAKEDA_TARGETS_OF_NUP98_HOXA9_FUSION_6HR_DN	34	-0.29223	-0.98392	0.476861	0.653886	1	888	tags=18%, list=5%, signal=19%
BROWNE_HCMV_INFECTION_2HR_UP	32	-0.296699	-0.982658	0.49711	0.656429	1	2506	tags=25%, list=15%, signal=29%
WINTER_HYPOXIA_DN	38	-0.281419	-0.982451	0.462547	0.656389	1	4933	tags=53%, list=30%, signal=75%
RIZ_ERYTHROID_DIFFERENTIATION_12HR	41	-0.286038	-0.98213	0.474609	0.656642	1	1870	tags=22%, list=11%, signal=25%
KOBAYASHI_EGFR_SIGNALING_24HR_DN	194	-0.212409	-0.98108	0.495256	0.658652	1	4272	tags=24%, list=26%, signal=32%
VERNELL_RETINOBLASTOMA_PATHWAY_DN	16	-0.358185	-0.980758	0.496198	0.658913	1	2210	tags=31%, list=13%, signal=36%
KEGG_ALANINE_ASPARTATE_AND_GLUTAMATE_METABOLISM	30	-0.303032	-0.98025	0.484375	0.659603	1	607	tags=10%, list=4%, signal=10%
LEE_LIVER_CANCER	44	-0.278785	-0.980101	0.479691	0.659398	1	2158	tags=25%, list=13%, signal=29%
FUJII_YBX1_TARGETS_DN	170	-0.22065	-0.979826	0.511811	0.659499	1	1843	tags=12%, list=11%, signal=14%
PID_P38ALPHABETAPATHWAY	30	-0.300054	-0.979024	0.48694	0.660907	1	1640	tags=17%, list=10%, signal=18%
GROSS_HYPOXIA_VIA_ELK3_UP	178	-0.218286	-0.978998	0.500982	0.660404	1	2008	tags=14%, list=12%, signal=16%
BOYLAN_MULTIPLE_MYELOMA_C_DN	38	-0.288402	-0.978257	0.489524	0.661757	1	2391	tags=29%, list=15%, signal=34%
HOWLIN_CITED1_TARGETS_1_DN	31	-0.299051	-0.978022	0.473978	0.661786	1	1913	tags=23%, list=12%, signal=26%
REACTOME_PI_3K_CASCADE	45	-0.279368	-0.977728	0.489403	0.661963	1	3814	tags=29%, list=23%, signal=38%
QI_PLASMACYTOMA_DN	84	-0.246184	-0.97733	0.468571	0.662369	1	1614	tags=15%, list=10%, signal=17%
BIDUS_METASTASIS_DN	108	-0.229743	-0.976951	0.483936	0.662797	1	3650	tags=30%, list=22%, signal=38%
PURBEY_TARGETS_OF_CTBP1_AND_SATB1_UP	67	-0.256609	-0.974858	0.50193	0.667454	1	1849	tags=10%, list=11%, signal=12%
REACTOME_OPIOID_SIGNALLING	77	-0.244429	-0.974622	0.496032	0.667468	1	1854	tags=17%, list=11%, signal=19%
HOQUE_METHYLATED_IN_CANCER	52	-0.265555	-0.97459	0.521654	0.666987	1	1453	tags=19%, list=9%, signal=21%
REACTOME_NOTCH1_INTRACELLULAR_DOMAIN_REGULATES_TRANSCRIPTION	35	-0.292059	-0.973357	0.509294	0.669524	1	848	tags=11%, list=5%, signal=12%
CHAUHAN_RESPONSE_TO_METHOXYESTRADIOL_UP	43	-0.274302	-0.97199	0.509294	0.672417	1	1721	tags=16%, list=10%, signal=18%
BIOCARTA_TH1TH2_PATHWAY	19	-0.337292	-0.970635	0.475442	0.675272	1	4410	tags=58%, list=27%, signal=79%
ST_WNT_CA2_CYCLIC_GMP_PATHWAY	19	-0.34005	-0.970387	0.508227	0.675338	1	6590	tags=68%, list=40%, signal=114%
REACTOME_METABOLISM_OF_STEROID_HORMONES_AND_VITAMINS_A_AND_D	34	-0.288727	-0.968041	0.525912	0.680614	1	4266	tags=35%, list=26%, signal=48%
LEE_TARGETS_OF_PTCH1_AND_SUFU_UP	44	-0.271528	-0.967268	0.5	0.681928	1	4374	tags=45%, list=27%, signal=62%
PID_NEPHRIN_NEPH1_PATHWAY	31	-0.301186	-0.966912	0.551789	0.682253	1	3030	tags=32%, list=18%, signal=39%
KIM_LRRC3B_TARGETS	27	-0.308239	-0.966811	0.523452	0.681901	1	2265	tags=30%, list=14%, signal=34%
PID_ARF_3PATHWAY	16	-0.353086	-0.964867	0.511765	0.686208	1	2778	tags=25%, list=17%, signal=30%
MIKKELSEN_NPC_HCP_WITH_H3K27ME3	268	-0.203627	-0.964819	0.542056	0.685737	1	4286	tags=34%, list=26%, signal=46%
KEGG_GALACTOSE_METABOLISM	25	-0.314209	-0.964554	0.505556	0.685815	1	5785	tags=52%, list=35%, signal=80%
VALK_AML_CLUSTER_11	30	-0.297655	-0.962676	0.510476	0.689988	1	1613	tags=17%, list=10%, signal=18%
REACTOME_ACTIVATION_OF_CHAPERONE_GENES_BY_XBP1S	40	-0.274351	-0.962229	0.513308	0.69051	1	5789	tags=40%, list=35%, signal=62%
KIM_WT1_TARGETS_8HR_DN	106	-0.231425	-0.962227	0.549515	0.689933	1	2757	tags=22%, list=17%, signal=26%
MANTOVANI_NFKB_TARGETS_UP	40	-0.278023	-0.960737	0.533074	0.693092	1	1303	tags=18%, list=8%, signal=19%
MANTOVANI_VIRAL_GPCR_SIGNALING_DN	40	-0.281076	-0.960644	0.503663	0.692743	1	2669	tags=28%, list=16%, signal=33%
IKEDA_MIR133_TARGETS_UP	42	-0.273341	-0.960067	0.536122	0.693592	1	848	tags=10%, list=5%, signal=10%
LY_AGING_PREMATURE_DN	28	-0.301711	-0.959733	0.517625	0.693824	1	6482	tags=50%, list=39%, signal=82%
ACOSTA_PROLIFERATION_INDEPENDENT_MYC_TARGETS_DN	98	-0.233593	-0.958371	0.516569	0.69664	1	2611	tags=26%, list=16%, signal=30%
KEGG_BASAL_CELL_CARCINOMA	54	-0.263214	-0.958217	0.525097	0.696438	1	4433	tags=41%, list=27%, signal=56%
BURTON_ADIPOGENESIS_PEAK_AT_8HR	31	-0.296977	-0.957604	0.540952	0.697365	1	1824	tags=23%, list=11%, signal=25%
FAELT_B_CLL_WITH_VH_REARRANGEMENTS_UP	37	-0.285215	-0.957546	0.531835	0.696937	1	2197	tags=22%, list=13%, signal=25%
PID_RET_PATHWAY	38	-0.280716	-0.955947	0.520913	0.700215	1	2050	tags=21%, list=12%, signal=24%
KAPOSI_LIVER_CANCER_MET_UP	17	-0.342278	-0.955929	0.539034	0.699674	1	2165	tags=24%, list=13%, signal=27%
NAM_FXYD5_TARGETS_DN	15	-0.354099	-0.954598	0.532957	0.702464	1	282	tags=13%, list=2%, signal=14%
KANG_FLUOROURACIL_RESISTANCE_UP	18	-0.337287	-0.954293	0.511673	0.702607	1	3009	tags=33%, list=18%, signal=41%
TOMIDA_METASTASIS_UP	18	-0.345131	-0.953661	0.528517	0.703623	1	2810	tags=22%, list=17%, signal=27%
SMID_BREAST_CANCER_RELAPSE_IN_LUNG_DN	35	-0.286163	-0.953264	0.519011	0.704031	1	2629	tags=29%, list=16%, signal=34%
LEIN_MEDULLA_MARKERS	63	-0.246005	-0.952849	0.543438	0.704457	1	1297	tags=13%, list=8%, signal=14%
ST_JNK_MAPK_PATHWAY	37	-0.282104	-0.950867	0.497186	0.708752	1	1860	tags=22%, list=11%, signal=24%
HEIDENBLAD_AMPLICON_8Q24_DN	33	-0.281776	-0.950406	0.532	0.709272	1	1328	tags=15%, list=8%, signal=16%
ROVERSI_GLIOMA_COPY_NUMBER_UP	80	-0.240547	-0.950093	0.54	0.709491	1	1514	tags=16%, list=9%, signal=18%
SA_TRKA_RECEPTOR	16	-0.345302	-0.949957	0.532833	0.709245	1	1860	tags=19%, list=11%, signal=21%
PID_CXCR3PATHWAY	40	-0.271146	-0.949436	0.562257	0.709924	1	4177	tags=33%, list=25%, signal=43%
VALK_AML_CLUSTER_5	27	-0.298242	-0.949027	0.551789	0.710372	1	832	tags=11%, list=5%, signal=12%
ZHU_CMV_ALL_UP	99	-0.231043	-0.948337	0.557505	0.711494	1	2278	tags=17%, list=14%, signal=20%
REACTOME_SIGNALING_BY_NOTCH1	56	-0.250584	-0.947914	0.547758	0.711936	1	1565	tags=13%, list=10%, signal=14%
BIOCARTA_CTLA4_PATHWAY	18	-0.334197	-0.946449	0.520792	0.715035	1	5707	tags=61%, list=35%, signal=94%
WEBER_METHYLATED_HCP_IN_SPERM_DN	22	-0.32069	-0.945626	0.535849	0.716484	1	6836	tags=73%, list=42%, signal=124%
MARSON_FOXP3_TARGETS_STIMULATED_UP	24	-0.307762	-0.945088	0.530797	0.7172	1	4922	tags=42%, list=30%, signal=59%
MELLMAN_TUT1_TARGETS_DN	43	-0.267588	-0.944968	0.570039	0.716887	1	2298	tags=28%, list=14%, signal=32%
ROVERSI_GLIOMA_COPY_NUMBER_DN	46	-0.262627	-0.944925	0.544118	0.716404	1	1834	tags=17%, list=11%, signal=20%
JAZAG_TGFB1_SIGNALING_VIA_SMAD4_UP	88	-0.23367	-0.944011	0.572549	0.7181	1	5799	tags=45%, list=35%, signal=70%
PARK_HSC_AND_MULTIPOTENT_PROGENITORS	36	-0.281036	-0.943549	0.544747	0.718667	1	815	tags=8%, list=5%, signal=9%
WANG_TARGETS_OF_MLL_CBP_FUSION_DN	33	-0.281352	-0.943211	0.528713	0.718928	1	2650	tags=18%, list=16%, signal=22%
SANSOM_APC_TARGETS_REQUIRE_MYC	149	-0.212873	-0.943207	0.586777	0.718347	1	3419	tags=24%, list=21%, signal=30%
GREENBAUM_E2A_TARGETS_UP	32	-0.285719	-0.943078	0.541825	0.718072	1	2340	tags=19%, list=14%, signal=22%
HEIDENBLAD_AMPLIFIED_IN_PANCREATIC_CANCER	18	-0.328359	-0.942308	0.551095	0.719356	1	3581	tags=22%, list=22%, signal=28%
PID_VEGFR1_PATHWAY	22	-0.312686	-0.942293	0.553232	0.718811	1	3927	tags=36%, list=24%, signal=48%
MA_PITUITARY_FETAL_VS_ADULT_DN	15	-0.343784	-0.941039	0.541436	0.721376	1	51	tags=7%, list=0%, signal=7%
MOREAUX_B_LYMPHOCYTE_MATURATION_BY_TACI_UP	72	-0.240054	-0.940825	0.582353	0.72135	1	1928	tags=19%, list=12%, signal=22%
PID_RAC1_REG_PATHWAY	36	-0.276284	-0.940584	0.576772	0.72135	1	610	tags=11%, list=4%, signal=12%
HADDAD_B_LYMPHOCYTE_PROGENITOR	227	-0.203475	-0.940011	0.590361	0.722124	1	2149	tags=16%, list=13%, signal=18%
XU_HGF_SIGNALING_NOT_VIA_AKT1_48HR_DN	16	-0.336978	-0.939718	0.5375	0.722241	1	2108	tags=19%, list=13%, signal=21%
REACTOME_REGULATION_OF_GENE_EXPRESSION_IN_BETA_CELLS	16	-0.341315	-0.938645	0.533333	0.724282	1	5549	tags=63%, list=34%, signal=94%
GROSS_ELK3_TARGETS_DN	28	-0.296617	-0.938603	0.570622	0.723809	1	2145	tags=25%, list=13%, signal=29%
REACTOME_REGULATION_OF_APOPTOSIS	53	-0.257465	-0.937752	0.568627	0.725329	1	3051	tags=15%, list=19%, signal=18%
SHEDDEN_LUNG_CANCER_GOOD_SURVIVAL_A12	231	-0.200893	-0.936754	0.646245	0.727217	1	3876	tags=27%, list=24%, signal=35%
BORCZUK_MALIGNANT_MESOTHELIOMA_UP	256	-0.199473	-0.936209	0.634855	0.727943	1	1725	tags=10%, list=10%, signal=11%
BOYLAN_MULTIPLE_MYELOMA_PCA3_DN	49	-0.263004	-0.935936	0.568465	0.728074	1	1108	tags=14%, list=7%, signal=15%
REACTOME_RNA_POL_I_RNA_POL_III_AND_MITOCHONDRIAL_TRANSCRIPTION	101	-0.227746	-0.935248	0.598039	0.729118	1	2597	tags=18%, list=16%, signal=21%
PID_NCADHERINPATHWAY	31	-0.288758	-0.934621	0.558763	0.730142	1	1932	tags=19%, list=12%, signal=22%
MEISSNER_NPC_ICP_WITH_H3_UNMETHYLATED	15	-0.349089	-0.93427	0.549696	0.730345	1	1886	tags=20%, list=11%, signal=23%
REACTOME_GROWTH_HORMONE_RECEPTOR_SIGNALING	23	-0.307467	-0.931743	0.550388	0.735916	1	4003	tags=35%, list=24%, signal=46%
HOLLEMAN_VINCRISTINE_RESISTANCE_ALL_DN	15	-0.354775	-0.930979	0.570328	0.737196	1	50	tags=7%, list=0%, signal=7%
PID_THROMBIN_PAR4_PATHWAY	15	-0.340947	-0.930618	0.553753	0.737505	1	1700	tags=20%, list=10%, signal=22%
REACTOME_UNBLOCKING_OF_NMDA_RECEPTOR_GLUTAMATE_BINDING_AND_ACTIVATION	15	-0.342452	-0.930407	0.552529	0.737398	1	4198	tags=60%, list=26%, signal=81%
REACTOME_POST_TRANSLATIONAL_MODIFICATION_SYNTHESIS_OF_GPI_ANCHORED_PROTEINS	23	-0.311054	-0.929935	0.568224	0.737971	1	3587	tags=30%, list=22%, signal=39%
AMUNDSON_GAMMA_RADIATION_RESPONSE	35	-0.275959	-0.929226	0.587649	0.739044	1	4174	tags=26%, list=25%, signal=34%
REACTOME_SIGNALING_BY_BMP	21	-0.316277	-0.927938	0.572854	0.741587	1	1178	tags=19%, list=7%, signal=20%
BYSTRYKH_HEMATOPOIESIS_STEM_CELL_AND_BRAIN_QTL_TRANS	147	-0.212196	-0.927271	0.616822	0.742648	1	2265	tags=16%, list=14%, signal=18%
WANG_TUMOR_INVASIVENESS_UP	301	-0.194092	-0.926681	0.691824	0.743445	1	1740	tags=10%, list=11%, signal=11%
ONO_AML1_TARGETS_DN	35	-0.278334	-0.926121	0.57935	0.744217	1	5207	tags=43%, list=32%, signal=63%
KEGG_TOLL_LIKE_RECEPTOR_SIGNALING_PATHWAY	96	-0.227272	-0.925384	0.648	0.745363	1	4177	tags=32%, list=25%, signal=43%
REACTOME_GLUTAMATE_NEUROTRANSMITTER_RELEASE_CYCLE	15	-0.345865	-0.925256	0.561644	0.745054	1	3870	tags=40%, list=24%, signal=52%
VARELA_ZMPSTE24_TARGETS_DN	30	-0.294722	-0.924574	0.586338	0.746127	1	2263	tags=27%, list=14%, signal=31%
ZHANG_TLX_TARGETS_36HR_UP	175	-0.204214	-0.924282	0.65098	0.746239	1	4120	tags=31%, list=25%, signal=42%
REACTOME_NEF_MEDIATES_DOWN_MODULATION_OF_CELL_SURFACE_RECEPTORS_BY_RECRUITING_THEM_TO_CLATHRIN_ADAPTERS	19	-0.320441	-0.923142	0.584906	0.748392	1	2778	tags=32%, list=17%, signal=38%
DING_LUNG_CANCER_BY_MUTATION_RATE	18	-0.323283	-0.922508	0.560976	0.749323	1	1437	tags=22%, list=9%, signal=24%
CHEN_LIVER_METABOLISM_QTL_CIS	72	-0.237918	-0.921164	0.636194	0.751919	1	3872	tags=33%, list=24%, signal=43%
PID_AURORA_B_PATHWAY	31	-0.275201	-0.920172	0.585742	0.753751	1	2709	tags=19%, list=16%, signal=23%
KEGG_GLYCOSAMINOGLYCAN_DEGRADATION	20	-0.310723	-0.919549	0.551913	0.754601	1	7716	tags=80%, list=47%, signal=151%
DARWICHE_PAPILLOMA_RISK_LOW_DN	105	-0.22125	-0.91899	0.619691	0.755345	1	2831	tags=23%, list=17%, signal=27%
KIM_MYCN_AMPLIFICATION_TARGETS_UP	74	-0.234953	-0.917817	0.606119	0.757602	1	2330	tags=18%, list=14%, signal=20%
AMIT_EGF_RESPONSE_240_HELA	50	-0.247182	-0.917782	0.60381	0.757089	1	3031	tags=24%, list=18%, signal=29%
VALK_AML_CLUSTER_12	24	-0.299622	-0.917765	0.571977	0.756537	1	2046	tags=29%, list=12%, signal=33%
OUYANG_PROSTATE_CANCER_MARKERS	19	-0.320046	-0.917467	0.564151	0.756673	1	1815	tags=26%, list=11%, signal=30%
LEE_DOUBLE_POLAR_THYMOCYTE	22	-0.304297	-0.917312	0.580952	0.756446	1	3771	tags=36%, list=23%, signal=47%
PLASARI_TGFB1_TARGETS_1HR_UP	29	-0.28394	-0.917115	0.574956	0.756324	1	1213	tags=17%, list=7%, signal=19%
BILANGES_SERUM_SENSITIVE_GENES	69	-0.236141	-0.91677	0.610568	0.756506	1	4773	tags=35%, list=29%, signal=49%
KEGG_ALPHA_LINOLENIC_ACID_METABOLISM	16	-0.325934	-0.915501	0.594843	0.758952	1	2172	tags=25%, list=13%, signal=29%
REACTOME_ABCA_TRANSPORTERS_IN_LIPID_HOMEOSTASIS	16	-0.329516	-0.915404	0.578748	0.758585	1	3552	tags=44%, list=22%, signal=56%
MURAKAMI_UV_RESPONSE_24HR	18	-0.320071	-0.915285	0.573055	0.758272	1	1520	tags=22%, list=9%, signal=24%
HOFFMANN_LARGE_TO_SMALL_PRE_BII_LYMPHOCYTE_UP	133	-0.211683	-0.915175	0.66474	0.757932	1	3769	tags=21%, list=23%, signal=27%
MOREIRA_RESPONSE_TO_TSA_DN	17	-0.324841	-0.914902	0.561886	0.75797	1	4550	tags=47%, list=28%, signal=65%
CADWELL_ATG16L1_TARGETS_UP	71	-0.234491	-0.914548	0.608856	0.7582	1	3837	tags=30%, list=23%, signal=38%
ASGHARZADEH_NEUROBLASTOMA_POOR_SURVIVAL_DN	34	-0.272909	-0.914115	0.614068	0.758645	1	2749	tags=24%, list=17%, signal=28%
PID_WNT_NONCANONICAL_PATHWAY	30	-0.285366	-0.913897	0.590998	0.75854	1	1762	tags=20%, list=11%, signal=22%
QI_HYPOXIA_TARGETS_OF_HIF1A_AND_FOXA2	29	-0.280442	-0.912161	0.596958	0.762024	1	2149	tags=21%, list=13%, signal=24%
REACTOME_DOWNSTREAM_SIGNALING_OF_ACTIVATED_FGFR	87	-0.222449	-0.911717	0.638211	0.762525	1	2977	tags=20%, list=18%, signal=24%
HU_GENOTOXIN_ACTION_DIRECT_VS_INDIRECT_4HR	32	-0.275046	-0.911283	0.588008	0.762974	1	2112	tags=19%, list=13%, signal=21%
BROWNE_HCMV_INFECTION_10HR_DN	46	-0.252238	-0.910276	0.618217	0.764755	1	1740	tags=17%, list=11%, signal=19%
GRAHAM_CML_DIVIDING_VS_NORMAL_QUIESCENT_UP	150	-0.207476	-0.910095	0.660853	0.764625	1	4359	tags=25%, list=27%, signal=33%
REACTOME_ENDOGENOUS_STEROLS	15	-0.338523	-0.909639	0.579737	0.76507	1	6189	tags=67%, list=38%, signal=107%
REACTOME_PYRIMIDINE_METABOLISM	23	-0.300931	-0.908432	0.582231	0.767285	1	1686	tags=17%, list=10%, signal=19%
KORKOLA_CORRELATED_WITH_POU5F1	21	-0.302121	-0.908135	0.582231	0.767394	1	3756	tags=33%, list=23%, signal=43%
CHANG_IMMORTALIZED_BY_HPV31_UP	56	-0.245456	-0.907818	0.622605	0.767525	1	1762	tags=14%, list=11%, signal=16%
KEGG_CHRONIC_MYELOID_LEUKEMIA	70	-0.236059	-0.907474	0.616896	0.767745	1	1178	tags=10%, list=7%, signal=11%
IIZUKA_LIVER_CANCER_PROGRESSION_G1_G2_DN	23	-0.301458	-0.906584	0.605714	0.769231	1	49	tags=4%, list=0%, signal=4%
DAVIES_MULTIPLE_MYELOMA_VS_MGUS_DN	23	-0.304381	-0.906531	0.595285	0.768747	1	4912	tags=48%, list=30%, signal=68%
OKAMOTO_LIVER_CANCER_MULTICENTRIC_OCCURRENCE_UP	22	-0.302474	-0.904788	0.600368	0.772241	1	3175	tags=27%, list=19%, signal=34%
REACTOME_SIGNALING_BY_FGFR	97	-0.22193	-0.903022	0.678571	0.775773	1	2977	tags=20%, list=18%, signal=24%
GEORGES_CELL_CYCLE_MIR192_TARGETS	55	-0.242334	-0.902134	0.639925	0.777174	1	3687	tags=22%, list=22%, signal=28%
BENPORATH_ES_CORE_NINE_CORRELATED	93	-0.220828	-0.901944	0.664634	0.777011	1	848	tags=9%, list=5%, signal=9%
FERREIRA_EWINGS_SARCOMA_UNSTABLE_VS_STABLE_UP	114	-0.213668	-0.901614	0.673077	0.777185	1	1983	tags=11%, list=12%, signal=13%
BIOCARTA_SHH_PATHWAY	15	-0.336129	-0.899063	0.604089	0.78241	1	1520	tags=20%, list=9%, signal=22%
SARTIPY_NORMAL_AT_INSULIN_RESISTANCE_UP	24	-0.285518	-0.896395	0.600355	0.787844	1	4067	tags=42%, list=25%, signal=55%
QI_PLASMACYTOMA_UP	242	-0.191332	-0.896301	0.747082	0.787443	1	1747	tags=13%, list=11%, signal=15%
KIM_ALL_DISORDERS_OLIGODENDROCYTE_NUMBER_CORR_DN	25	-0.288589	-0.894899	0.598182	0.790125	1	1312	tags=12%, list=8%, signal=13%
ZHAN_LATE_DIFFERENTIATION_GENES_UP	30	-0.275865	-0.893035	0.631868	0.793883	1	1031	tags=13%, list=6%, signal=14%
ST_GA12_PATHWAY	22	-0.293177	-0.892967	0.6337	0.793426	1	2944	tags=23%, list=18%, signal=28%
TANAKA_METHYLATED_IN_ESOPHAGEAL_CARCINOMA	76	-0.224336	-0.890978	0.664706	0.797359	1	2886	tags=22%, list=18%, signal=27%
REACTOME_RNA_POL_I_TRANSCRIPTION	70	-0.231796	-0.889687	0.655769	0.799646	1	4663	tags=33%, list=28%, signal=46%
SAKAI_CHRONIC_HEPATITIS_VS_LIVER_CANCER_DN	32	-0.270346	-0.888687	0.631879	0.801347	1	1700	tags=22%, list=10%, signal=24%
CHEOK_RESPONSE_TO_MERCAPTOPURINE_DN	20	-0.300149	-0.888464	0.646154	0.801211	1	261	tags=10%, list=2%, signal=10%
KEGG_PROXIMAL_TUBULE_BICARBONATE_RECLAMATION	23	-0.290237	-0.888185	0.627376	0.801223	1	2108	tags=17%, list=13%, signal=20%
BENPORATH_ES_2	24	-0.279621	-0.888144	0.630189	0.800706	1	7282	tags=63%, list=44%, signal=112%
WOTTON_RUNX_TARGETS_UP	16	-0.322925	-0.887627	0.615819	0.801233	1	784	tags=19%, list=5%, signal=20%
REACTOME_NITRIC_OXIDE_STIMULATES_GUANYLATE_CYCLASE	24	-0.290443	-0.887022	0.648485	0.801955	1	5891	tags=54%, list=36%, signal=84%
FRASOR_RESPONSE_TO_SERM_OR_FULVESTRANT_UP	17	-0.314619	-0.886874	0.592453	0.801699	1	2587	tags=35%, list=16%, signal=42%
GAZIN_EPIGENETIC_SILENCING_BY_KRAS	21	-0.300732	-0.886144	0.635458	0.802695	1	3349	tags=29%, list=20%, signal=36%
MARZEC_IL2_SIGNALING_DN	33	-0.262728	-0.885272	0.63447	0.803993	1	1616	tags=12%, list=10%, signal=13%
BORCZUK_MALIGNANT_MESOTHELIOMA_DN	73	-0.224451	-0.885178	0.690763	0.803596	1	1157	tags=11%, list=7%, signal=12%
GERHOLD_ADIPOGENESIS_UP	44	-0.249337	-0.884162	0.669261	0.805224	1	2686	tags=20%, list=16%, signal=24%
MCBRYAN_PUBERTAL_BREAST_6_7WK_UP	163	-0.20002	-0.883476	0.751468	0.80613	1	1502	tags=12%, list=9%, signal=13%
REACTOME_ANTIGEN_PROCESSING_CROSS_PRESENTATION	66	-0.227797	-0.882753	0.695049	0.807071	1	3051	tags=21%, list=19%, signal=26%
WARTERS_IR_RESPONSE_5GY	35	-0.262425	-0.882558	0.675197	0.806912	1	5511	tags=43%, list=34%, signal=64%
PETRETTO_HEART_MASS_QTL_CIS_DN	18	-0.307653	-0.882404	0.617594	0.806636	1	3336	tags=33%, list=20%, signal=42%
GYORFFY_MITOXANTRONE_RESISTANCE	42	-0.251402	-0.881761	0.644981	0.807438	1	3182	tags=33%, list=19%, signal=41%
PID_TXA2PATHWAY	55	-0.232815	-0.881624	0.692607	0.807113	1	3369	tags=25%, list=21%, signal=32%
REACTOME_NEUROTRANSMITTER_RELEASE_CYCLE	34	-0.265921	-0.881189	0.657895	0.807431	1	3936	tags=35%, list=24%, signal=46%
NIKOLSKY_BREAST_CANCER_16Q24_AMPLICON	32	-0.267345	-0.881151	0.645544	0.806901	1	8033	tags=69%, list=49%, signal=134%
REACTOME_SYNTHESIS_OF_GLYCOSYLPHOSPHATIDYLINOSITOL_GPI	15	-0.326221	-0.880161	0.633721	0.80848	1	2891	tags=27%, list=18%, signal=32%
NADLER_HYPERGLYCEMIA_AT_OBESITY	51	-0.236519	-0.879499	0.671642	0.809301	1	888	tags=10%, list=5%, signal=10%
KEGG_HEDGEHOG_SIGNALING_PATHWAY	54	-0.23366	-0.878332	0.675774	0.811242	1	4948	tags=39%, list=30%, signal=55%
VERHAAK_GLIOBLASTOMA_MESENCHYMAL	176	-0.196288	-0.877806	0.795761	0.811776	1	3313	tags=22%, list=20%, signal=27%
MOLENAAR_TARGETS_OF_CCND1_AND_CDK4_DN	36	-0.258851	-0.876193	0.626747	0.814577	1	890	tags=8%, list=5%, signal=9%
SCHWAB_TARGETS_OF_BMYB_POLYMORPHIC_VARIANTS_DN	15	-0.321952	-0.874815	0.64486	0.816899	1	216	tags=13%, list=1%, signal=13%
DACOSTA_UV_RESPONSE_VIA_ERCC3_COMMON_UP	65	-0.22749	-0.873819	0.690662	0.818461	1	3833	tags=31%, list=23%, signal=40%
KOBAYASHI_EGFR_SIGNALING_6HR_DN	17	-0.306425	-0.870686	0.643617	0.824527	1	1435	tags=24%, list=9%, signal=26%
LEE_LIVER_CANCER_MYC_UP	50	-0.234873	-0.869259	0.686047	0.826908	1	188	tags=6%, list=1%, signal=6%
BIOCARTA_CARM_ER_PATHWAY	30	-0.27001	-0.868834	0.651163	0.827197	1	329	tags=7%, list=2%, signal=7%
FRASOR_TAMOXIFEN_RESPONSE_UP	39	-0.246222	-0.868521	0.684211	0.827242	1	2128	tags=23%, list=13%, signal=26%
SILIGAN_TARGETS_OF_EWS_FLI1_FUSION_DN	15	-0.321397	-0.868242	0.639098	0.827198	1	1128	tags=20%, list=7%, signal=21%
GROSS_HYPOXIA_VIA_ELK3_ONLY_DN	41	-0.247122	-0.867054	0.659406	0.829113	1	2735	tags=20%, list=17%, signal=23%
DARWICHE_PAPILLOMA_RISK_HIGH_DN	111	-0.204604	-0.865894	0.761341	0.830946	1	3323	tags=25%, list=20%, signal=31%
PID_EPHA2_FWDPATHWAY	18	-0.305579	-0.864004	0.668627	0.834313	1	2585	tags=28%, list=16%, signal=33%
KEGG_STARCH_AND_SUCROSE_METABOLISM	39	-0.252674	-0.86399	0.67052	0.833713	1	1688	tags=23%, list=10%, signal=26%
STAEGE_EWING_FAMILY_TUMOR	25	-0.281831	-0.860507	0.682	0.840382	1	1567	tags=20%, list=10%, signal=22%
PID_PDGFRAPATHWAY	21	-0.29502	-0.859979	0.662626	0.840842	1	3822	tags=33%, list=23%, signal=43%
REACTOME_NETRIN1_SIGNALING	37	-0.250082	-0.858657	0.698502	0.84298	1	4336	tags=35%, list=26%, signal=48%
SU_LIVER	50	-0.237393	-0.856766	0.71875	0.846145	1	4583	tags=40%, list=28%, signal=55%
ROYLANCE_BREAST_CANCER_16Q_COPY_NUMBER_DN	17	-0.30502	-0.855495	0.678373	0.848077	1	1816	tags=24%, list=11%, signal=26%
SAFFORD_T_LYMPHOCYTE_ANERGY	79	-0.214184	-0.855151	0.745098	0.848151	1	4181	tags=33%, list=25%, signal=44%
LEE_LIVER_CANCER_MYC_TGFA_DN	61	-0.22794	-0.855109	0.739044	0.847611	1	1832	tags=16%, list=11%, signal=18%
PID_CASPASE_PATHWAY	49	-0.235833	-0.853735	0.713208	0.849743	1	1108	tags=10%, list=7%, signal=11%
ONO_FOXP3_TARGETS_UP	22	-0.279648	-0.851629	0.670932	0.853362	1	5324	tags=50%, list=32%, signal=74%
ROVERSI_GLIOMA_LOH_REGIONS	40	-0.243426	-0.851368	0.723608	0.853227	1	455	tags=8%, list=3%, signal=8%
WHITEFORD_PEDIATRIC_CANCER_MARKERS	93	-0.210911	-0.851253	0.802395	0.852825	1	4220	tags=25%, list=26%, signal=33%
KEGG_VEGF_SIGNALING_PATHWAY	69	-0.219211	-0.850586	0.732558	0.853552	1	2977	tags=26%, list=18%, signal=32%
REACTOME_ASPARAGINE_N_LINKED_GLYCOSYLATION	61	-0.223314	-0.850495	0.734201	0.853099	1	3587	tags=26%, list=22%, signal=33%
PID_TCRCALCIUMPATHWAY	26	-0.280226	-0.849479	0.655769	0.854513	1	2888	tags=31%, list=18%, signal=37%
REACTOME_NUCLEAR_SIGNALING_BY_ERBB4	34	-0.256006	-0.849097	0.709024	0.85465	1	1547	tags=18%, list=9%, signal=19%
DIRMEIER_LMP1_RESPONSE_LATE_DN	28	-0.262746	-0.845984	0.694793	0.860143	1	3178	tags=32%, list=19%, signal=40%
SA_PTEN_PATHWAY	16	-0.307719	-0.845002	0.66603	0.861427	1	1860	tags=25%, list=11%, signal=28%
BIOCARTA_CYTOKINE_PATHWAY	20	-0.282805	-0.843333	0.697936	0.864005	1	3824	tags=40%, list=23%, signal=52%
BIOCARTA_NDKDYNAMIN_PATHWAY	18	-0.294108	-0.84308	0.672481	0.863854	1	3209	tags=33%, list=20%, signal=41%
PID_IL8CXCR1_PATHWAY	25	-0.272064	-0.842257	0.693333	0.864821	1	2348	tags=24%, list=14%, signal=28%
SPIELMAN_LYMPHOBLAST_EUROPEAN_VS_ASIAN_UP	403	-0.168924	-0.840607	0.944762	0.867438	1	4692	tags=28%, list=29%, signal=38%
LU_AGING_BRAIN_DN	137	-0.193771	-0.840081	0.836538	0.867833	1	2334	tags=15%, list=14%, signal=18%
REACTOME_PLATELET_CALCIUM_HOMEOSTASIS	15	-0.309271	-0.8381	0.693487	0.870943	1	1891	tags=20%, list=12%, signal=23%
KLEIN_TARGETS_OF_BCR_ABL1_FUSION	41	-0.239187	-0.835572	0.739884	0.875133	1	5859	tags=51%, list=36%, signal=79%
JIANG_AGING_HYPOTHALAMUS_UP	42	-0.238899	-0.83555	0.757634	0.874531	1	932	tags=7%, list=6%, signal=8%
CROONQUIST_IL6_DEPRIVATION_DN	84	-0.207526	-0.835365	0.786948	0.874198	1	4886	tags=25%, list=30%, signal=35%
GRADE_METASTASIS_DN	38	-0.243635	-0.83527	0.757455	0.873728	1	4832	tags=29%, list=29%, signal=41%
PID_TRKRPATHWAY	56	-0.222919	-0.832938	0.760148	0.877335	1	2364	tags=14%, list=14%, signal=17%
WHITE_NEUROBLASTOMA_WITH_1P36.3_DELETION	15	-0.313839	-0.832709	0.694882	0.877114	1	5050	tags=40%, list=31%, signal=58%
PID_ILK_PATHWAY	39	-0.239515	-0.832143	0.736842	0.877502	1	1955	tags=15%, list=12%, signal=17%
SUBTIL_PROGESTIN_TARGETS	33	-0.252008	-0.831361	0.727788	0.878301	1	2050	tags=15%, list=12%, signal=17%
WHITFIELD_CELL_CYCLE_LITERATURE	40	-0.243625	-0.830947	0.733584	0.878403	1	4223	tags=28%, list=26%, signal=37%
LUI_THYROID_CANCER_PAX8_PPARG_DN	30	-0.258342	-0.829544	0.728489	0.880315	1	932	tags=13%, list=6%, signal=14%
KEGG_TYPE_II_DIABETES_MELLITUS	44	-0.234357	-0.829431	0.757225	0.879877	1	3761	tags=32%, list=23%, signal=41%
WILENSKY_RESPONSE_TO_DARAPLADIB	27	-0.263861	-0.829144	0.715105	0.879761	1	4094	tags=41%, list=25%, signal=54%
KEGG_WNT_SIGNALING_PATHWAY	147	-0.19012	-0.82892	0.866279	0.879512	1	1584	tags=14%, list=10%, signal=15%
REACTOME_RNA_POL_III_TRANSCRIPTION	31	-0.254362	-0.82887	0.741811	0.878977	1	2486	tags=16%, list=15%, signal=19%
SU_PANCREAS	44	-0.232166	-0.828779	0.748526	0.87849	1	1863	tags=18%, list=11%, signal=20%
MARKEY_RB1_ACUTE_LOF_DN	180	-0.182811	-0.825227	0.888247	0.884258	1	744	tags=6%, list=5%, signal=6%
YU_MYC_TARGETS_UP	36	-0.243191	-0.824271	0.758197	0.885293	1	2008	tags=11%, list=12%, signal=13%
REACTOME_ADAPTIVE_IMMUNE_SYSTEM	436	-0.166175	-0.824175	0.952015	0.884834	1	3051	tags=18%, list=19%, signal=22%
HU_GENOTOXIC_DAMAGE_4HR	30	-0.257341	-0.823537	0.730419	0.885299	1	3948	tags=27%, list=24%, signal=35%
DARWICHE_SQUAMOUS_CELL_CARCINOMA_DN	111	-0.196444	-0.822611	0.849237	0.886254	1	3323	tags=24%, list=20%, signal=30%
BIOCARTA_VEGF_PATHWAY	26	-0.265317	-0.822013	0.745098	0.886676	1	2977	tags=23%, list=18%, signal=28%
CHIBA_RESPONSE_TO_TSA	41	-0.232431	-0.821649	0.767619	0.886679	1	2326	tags=15%, list=14%, signal=17%
PENG_GLUTAMINE_DEPRIVATION_UP	35	-0.246122	-0.819165	0.746535	0.89041	1	3211	tags=26%, list=20%, signal=32%
LI_ADIPOGENESIS_BY_ACTIVATED_PPARG	16	-0.290338	-0.817958	0.698885	0.891886	1	803	tags=13%, list=5%, signal=13%
PID_CXCR4_PATHWAY	94	-0.204197	-0.817649	0.832359	0.891766	1	2348	tags=19%, list=14%, signal=22%
PIONTEK_PKD1_TARGETS_DN	15	-0.29563	-0.817393	0.715631	0.891603	1	3780	tags=33%, list=23%, signal=43%
REACTOME_IMMUNOREGULATORY_INTERACTIONS_BETWEEN_A_LYMPHOID_AND_A_NON_LYMPHOID_CELL	60	-0.216392	-0.816931	0.820952	0.891736	1	5228	tags=42%, list=32%, signal=61%
REACTOME_KINESINS	17	-0.295109	-0.815218	0.73062	0.894054	1	1287	tags=12%, list=8%, signal=13%
WINNEPENNINCKX_MELANOMA_METASTASIS_UP	114	-0.193224	-0.814709	0.863198	0.894259	1	2008	tags=10%, list=12%, signal=11%
DARWICHE_SKIN_TUMOR_PROMOTER_UP	104	-0.193835	-0.814419	0.832061	0.894118	1	2985	tags=22%, list=18%, signal=27%
REACTOME_SYNTHESIS_AND_INTERCONVERSION_OF_NUCLEOTIDE_DI_AND_TRIPHOSPHATES	17	-0.288005	-0.812337	0.72037	0.897009	1	797	tags=12%, list=5%, signal=12%
HOFFMANN_IMMATURE_TO_MATURE_B_LYMPHOCYTE_UP	35	-0.246571	-0.812147	0.774621	0.896651	1	5199	tags=46%, list=32%, signal=67%
HAHTOLA_SEZARY_SYNDROM_DN	35	-0.242433	-0.811502	0.768786	0.897078	1	3772	tags=29%, list=23%, signal=37%
JIANG_HYPOXIA_CANCER	59	-0.21541	-0.810045	0.801603	0.898832	1	4064	tags=22%, list=25%, signal=29%
PID_AURORA_A_PATHWAY	28	-0.257366	-0.809363	0.760314	0.899355	1	2709	tags=29%, list=16%, signal=34%
SARTIPY_BLUNTED_BY_INSULIN_RESISTANCE_UP	15	-0.293658	-0.808633	0.713748	0.899942	1	1944	tags=27%, list=12%, signal=30%
HASLINGER_B_CLL_WITH_CHROMOSOME_12_TRISOMY	20	-0.277205	-0.807954	0.752328	0.900421	1	1916	tags=20%, list=12%, signal=23%
MORI_IMMATURE_B_LYMPHOCYTE_UP	45	-0.227766	-0.807547	0.8117	0.900412	1	4377	tags=33%, list=27%, signal=45%
ROYLANCE_BREAST_CANCER_16Q_COPY_NUMBER_UP	36	-0.23766	-0.807121	0.797688	0.900477	1	6788	tags=50%, list=41%, signal=85%
VALK_AML_CLUSTER_7	23	-0.266477	-0.805791	0.732809	0.902049	1	3688	tags=35%, list=22%, signal=45%
MA_MYELOID_DIFFERENTIATION_DN	40	-0.233831	-0.805149	0.796296	0.90244	1	1618	tags=15%, list=10%, signal=17%
XU_CREBBP_TARGETS_UP	19	-0.274356	-0.804708	0.754717	0.902506	1	797	tags=11%, list=5%, signal=11%
BIOCARTA_IL12_PATHWAY	20	-0.276367	-0.804649	0.733209	0.901947	1	6326	tags=60%, list=39%, signal=97%
CHESLER_BRAIN_HIGHEST_EXPRESSION	30	-0.249607	-0.802961	0.756144	0.903991	1	4180	tags=37%, list=25%, signal=49%
WINTER_HYPOXIA_UP	67	-0.207095	-0.801578	0.843496	0.905479	1	2891	tags=19%, list=18%, signal=23%
VALK_AML_CLUSTER_15	24	-0.262734	-0.801097	0.744186	0.905599	1	3468	tags=29%, list=21%, signal=37%
MULLIGHAN_NPM1_MUTATED_SIGNATURE_2_DN	61	-0.212315	-0.799627	0.810858	0.907299	1	4752	tags=31%, list=29%, signal=44%
KEGG_GRAFT_VERSUS_HOST_DISEASE	34	-0.238057	-0.799063	0.759615	0.907503	1	2188	tags=24%, list=13%, signal=27%
WONG_IFNA2_RESISTANCE_DN	29	-0.247187	-0.797978	0.777985	0.908478	1	4223	tags=34%, list=26%, signal=46%
SYED_ESTRADIOL_RESPONSE	17	-0.288269	-0.796451	0.719697	0.910241	1	969	tags=12%, list=6%, signal=12%
ST_G_ALPHA_S_PATHWAY	15	-0.299612	-0.795164	0.731898	0.911542	1	85	tags=7%, list=1%, signal=7%
APPIERTO_RESPONSE_TO_FENRETINIDE_DN	34	-0.237785	-0.794094	0.772983	0.912489	1	2395	tags=18%, list=15%, signal=21%
SASSON_RESPONSE_TO_GONADOTROPHINS_UP	81	-0.198043	-0.793208	0.866019	0.913203	1	1812	tags=12%, list=11%, signal=14%
CAMPS_COLON_CANCER_COPY_NUMBER_UP	65	-0.205599	-0.790153	0.850932	0.917117	1	4555	tags=28%, list=28%, signal=38%
REACTOME_RECYCLING_PATHWAY_OF_L1	25	-0.257841	-0.790082	0.762431	0.916591	1	3694	tags=32%, list=22%, signal=41%
PID_HEDGEHOG_GLIPATHWAY	44	-0.224914	-0.787886	0.815939	0.919223	1	4929	tags=36%, list=30%, signal=52%
NOJIMA_SFRP2_TARGETS_UP	29	-0.246844	-0.786775	0.78119	0.920207	1	3535	tags=34%, list=22%, signal=44%
OKAWA_NEUROBLASTOMA_1P36_31_DELETION	16	-0.28787	-0.78667	0.753346	0.919718	1	8261	tags=75%, list=50%, signal=151%
PARK_TRETINOIN_RESPONSE_AND_PML_RARA_FUSION	29	-0.244412	-0.783707	0.806754	0.923275	1	5917	tags=48%, list=36%, signal=75%
FERREIRA_EWINGS_SARCOMA_UNSTABLE_VS_STABLE_DN	72	-0.201394	-0.7827	0.89022	0.924014	1	5707	tags=43%, list=35%, signal=66%
REICHERT_MITOSIS_LIN9_TARGETS	23	-0.256767	-0.78201	0.796964	0.924344	1	87	tags=4%, list=1%, signal=4%
DAIRKEE_CANCER_PRONE_RESPONSE_E2	25	-0.251842	-0.779845	0.794776	0.926759	1	5305	tags=44%, list=32%, signal=65%
KEGG_LONG_TERM_DEPRESSION	65	-0.20406	-0.778516	0.854651	0.927998	1	2485	tags=18%, list=15%, signal=22%
SIMBULAN_PARP1_TARGETS_DN	17	-0.271996	-0.778016	0.75947	0.928021	1	5022	tags=35%, list=31%, signal=51%
GINESTIER_BREAST_CANCER_ZNF217_AMPLIFIED_DN	216	-0.167595	-0.775733	0.977505	0.930516	1	6447	tags=37%, list=39%, signal=60%
JOHANSSON_GLIOMAGENESIS_BY_PDGFB_DN	15	-0.288533	-0.775681	0.751761	0.929938	1	4202	tags=40%, list=26%, signal=54%
VALK_AML_WITH_CEBPA	29	-0.237347	-0.774184	0.800766	0.931337	1	1119	tags=14%, list=7%, signal=15%
SHEDDEN_LUNG_CANCER_GOOD_SURVIVAL_A5	51	-0.209363	-0.774065	0.843254	0.93084	1	5257	tags=41%, list=32%, signal=60%
LOPEZ_TRANSLATION_VIA_FN1_SIGNALING	32	-0.238193	-0.77256	0.818011	0.932197	1	97	tags=6%, list=1%, signal=6%
KEGG_PROTEASOME	41	-0.218915	-0.772095	0.844311	0.932167	1	3051	tags=17%, list=19%, signal=21%
PID_CD40_PATHWAY	28	-0.248209	-0.767081	0.797732	0.938111	1	4181	tags=32%, list=25%, signal=43%
GARGALOVIC_RESPONSE_TO_OXIDIZED_PHOSPHOLIPIDS_GREEN_UP	18	-0.271455	-0.766985	0.782123	0.937573	1	3341	tags=39%, list=20%, signal=49%
ONO_FOXP3_TARGETS_DN	36	-0.221806	-0.766601	0.862524	0.937419	1	6213	tags=47%, list=38%, signal=76%
HE_PTEN_TARGETS_UP	16	-0.283826	-0.765939	0.780303	0.937587	1	1820	tags=19%, list=11%, signal=21%
CROONQUIST_NRAS_SIGNALING_DN	61	-0.202984	-0.765243	0.872865	0.93785	1	4220	tags=23%, list=26%, signal=31%
FIGUEROA_AML_METHYLATION_CLUSTER_5_DN	30	-0.237395	-0.764298	0.803119	0.938397	1	4904	tags=40%, list=30%, signal=57%
BOYAULT_LIVER_CANCER_SUBCLASS_G56_DN	15	-0.27968	-0.764186	0.808271	0.937876	1	2296	tags=20%, list=14%, signal=23%
CHIARETTI_T_ALL_RELAPSE_PROGNOSIS	16	-0.279151	-0.764172	0.787072	0.937237	1	4015	tags=31%, list=24%, signal=41%
PID_NETRIN_PATHWAY	31	-0.230736	-0.762462	0.811567	0.938713	1	3430	tags=16%, list=21%, signal=20%
KEGG_LYSOSOME	111	-0.183565	-0.762217	0.945693	0.938349	1	4338	tags=32%, list=26%, signal=44%
GENTLES_LEUKEMIC_STEM_CELL_DN	15	-0.275256	-0.758184	0.768031	0.942722	1	4321	tags=47%, list=26%, signal=63%
PID_HIF1APATHWAY	17	-0.268857	-0.757201	0.789179	0.943327	1	4133	tags=35%, list=25%, signal=47%
REACTOME_BIOSYNTHESIS_OF_THE_N_GLYCAN_PRECURSOR_DOLICHOL_LIPID_LINKED_OLIGOSACCHARIDE_LLO_AND_TRANSFER_TO_A_NASCENT_PROTEIN	23	-0.248183	-0.756809	0.807985	0.943166	1	65	tags=4%, list=0%, signal=4%
BIOCARTA_AKT_PATHWAY	18	-0.266959	-0.75643	0.815094	0.942973	1	4003	tags=28%, list=24%, signal=37%
RUAN_RESPONSE_TO_TNF_TROGLITAZONE_DN	41	-0.219112	-0.753153	0.835907	0.946202	1	2629	tags=20%, list=16%, signal=23%
ZEMBUTSU_SENSITIVITY_TO_NIMUSTINE	15	-0.279387	-0.749609	0.79588	0.949674	1	2591	tags=27%, list=16%, signal=32%
REACTOME_ACTIVATED_NOTCH1_TRANSMITS_SIGNAL_TO_THE_NUCLEUS	22	-0.25002	-0.748971	0.807322	0.949745	1	1565	tags=14%, list=10%, signal=15%
WEST_ADRENOCORTICAL_TUMOR_MARKERS_UP	20	-0.25344	-0.748445	0.817204	0.949703	1	139	tags=5%, list=1%, signal=5%
REACTOME_DAG_AND_IP3_SIGNALING	31	-0.226858	-0.748389	0.85316	0.949101	1	1358	tags=13%, list=8%, signal=14%
NIKOLSKY_BREAST_CANCER_1Q21_AMPLICON	30	-0.227634	-0.747239	0.853229	0.949727	1	4362	tags=37%, list=27%, signal=50%
REACTOME_CD28_DEPENDENT_PI3K_AKT_SIGNALING	17	-0.265298	-0.746185	0.797732	0.950253	1	5494	tags=47%, list=33%, signal=71%
WU_APOPTOSIS_BY_CDKN1A_VIA_TP53	40	-0.214159	-0.744012	0.893738	0.952064	1	3681	tags=18%, list=22%, signal=22%
KANG_DOXORUBICIN_RESISTANCE_UP	43	-0.211422	-0.742414	0.856604	0.953142	1	4791	tags=26%, list=29%, signal=36%
PID_ARF6DOWNSTREAMPATHWAY	15	-0.273367	-0.741372	0.799213	0.953632	1	2622	tags=20%, list=16%, signal=24%
KEGG_OTHER_GLYCAN_DEGRADATION	15	-0.274178	-0.740959	0.816667	0.953423	1	4193	tags=40%, list=26%, signal=54%
ABE_VEGFA_TARGETS_30MIN	27	-0.238439	-0.740269	0.839925	0.953507	1	3835	tags=26%, list=23%, signal=34%
REACTOME_COSTIMULATION_BY_THE_CD28_FAMILY	53	-0.203398	-0.73916	0.899048	0.954051	1	5707	tags=38%, list=35%, signal=58%
REACTOME_METABOLISM_OF_AMINO_ACIDS_AND_DERIVATIVES	177	-0.164016	-0.739042	0.976744	0.953529	1	3051	tags=18%, list=19%, signal=22%
ROSS_AML_WITH_MLL_FUSIONS	70	-0.188847	-0.735357	0.907975	0.9568	1	3208	tags=21%, list=20%, signal=27%
CERIBELLI_GENES_INACTIVE_AND_BOUND_BY_NFY	23	-0.248442	-0.732373	0.837121	0.959211	1	1679	tags=22%, list=10%, signal=24%
NIKOLSKY_BREAST_CANCER_20Q11_AMPLICON	16	-0.262499	-0.732176	0.834297	0.958755	1	2421	tags=25%, list=15%, signal=29%
LE_NEURONAL_DIFFERENTIATION_DN	19	-0.247378	-0.72525	0.872047	0.965077	1	6482	tags=53%, list=39%, signal=87%
POTTI_DOCETAXEL_SENSITIVITY	38	-0.213056	-0.722716	0.875465	0.96691	1	2684	tags=21%, list=16%, signal=25%
SIG_IL4RECEPTOR_IN_B_LYPHOCYTES	27	-0.226179	-0.719553	0.850775	0.96925	1	2992	tags=22%, list=18%, signal=27%
BILANGES_SERUM_SENSITIVE_VIA_TSC1	17	-0.261394	-0.718846	0.815589	0.969251	1	589	tags=12%, list=4%, signal=12%
BIOCARTA_TFF_PATHWAY	21	-0.23992	-0.713115	0.870968	0.973912	1	4003	tags=29%, list=24%, signal=38%
DAZARD_UV_RESPONSE_CLUSTER_G4	16	-0.25348	-0.712103	0.849817	0.97415	1	5075	tags=56%, list=31%, signal=81%
STONER_ESOPHAGEAL_CARCINOGENESIS_UP	29	-0.22219	-0.71207	0.892368	0.973511	1	512	tags=7%, list=3%, signal=7%
ZHAN_MULTIPLE_MYELOMA_PR_UP	30	-0.222926	-0.709994	0.889764	0.97472	1	2008	tags=10%, list=12%, signal=11%
ST_T_CELL_SIGNAL_TRANSDUCTION	44	-0.201167	-0.709949	0.913371	0.974094	1	5707	tags=34%, list=35%, signal=52%
WU_HBX_TARGETS_2_UP	22	-0.234908	-0.707996	0.868979	0.975086	1	1193	tags=9%, list=7%, signal=10%
SUMI_HNF4A_TARGETS	26	-0.226983	-0.707133	0.885981	0.975148	1	4878	tags=46%, list=30%, signal=66%
REACTOME_REGULATION_OF_ORNITHINE_DECARBOXYLASE_ODC	47	-0.197419	-0.706454	0.911602	0.975082	1	7273	tags=40%, list=44%, signal=72%
GRAHAM_NORMAL_QUIESCENT_VS_NORMAL_DIVIDING_DN	72	-0.179494	-0.706053	0.965049	0.97475	1	2459	tags=13%, list=15%, signal=15%
KEGG_GLYCOSYLPHOSPHATIDYLINOSITOL_GPI_ANCHOR_BIOSYNTHESIS	20	-0.245655	-0.705265	0.872694	0.974749	1	2891	tags=25%, list=18%, signal=30%
GARGALOVIC_RESPONSE_TO_OXIDIZED_PHOSPHOLIPIDS_TURQUOISE_DN	37	-0.205491	-0.702854	0.919847	0.976118	1	4168	tags=24%, list=25%, signal=33%
JAZAG_TGFB1_SIGNALING_DN	30	-0.224508	-0.700808	0.899614	0.977132	1	5952	tags=47%, list=36%, signal=73%
PID_SYNDECAN_3_PATHWAY	15	-0.256954	-0.699622	0.842402	0.977448	1	2169	tags=20%, list=13%, signal=23%
REACTOME_RNA_POL_III_TRANSCRIPTION_INITIATION_FROM_TYPE_3_PROMOTER	24	-0.230943	-0.699356	0.874275	0.976997	1	2486	tags=17%, list=15%, signal=20%
CHANG_CYCLING_GENES	106	-0.167488	-0.698524	0.964706	0.976948	1	2265	tags=11%, list=14%, signal=13%
WONG_EMBRYONIC_STEM_CELL_CORE	278	-0.146694	-0.69852	0.998054	0.97629	1	2008	tags=9%, list=12%, signal=10%
REACTOME_DESTABILIZATION_OF_MRNA_BY_AUF1_HNRNP_D0	47	-0.195295	-0.697005	0.93633	0.976828	1	3051	tags=15%, list=19%, signal=18%
LEE_LIVER_CANCER_DENA_DN	72	-0.180013	-0.696216	0.955939	0.976804	1	1816	tags=14%, list=11%, signal=16%
DAIRKEE_TERT_TARGETS_UP	278	-0.144842	-0.694781	0.99596	0.977212	1	3328	tags=18%, list=20%, signal=22%
WU_HBX_TARGETS_1_UP	15	-0.256438	-0.692536	0.856618	0.978312	1	1387	tags=13%, list=8%, signal=15%
BIOCARTA_CSK_PATHWAY	21	-0.234103	-0.691036	0.881579	0.978805	1	4550	tags=33%, list=28%, signal=46%
TONG_INTERACT_WITH_PTTG1	32	-0.206464	-0.688661	0.893204	0.979901	1	1446	tags=9%, list=9%, signal=10%
WIKMAN_ASBESTOS_LUNG_CANCER_DN	23	-0.228404	-0.6884	0.880998	0.979448	1	6098	tags=48%, list=37%, signal=76%
RASHI_RESPONSE_TO_IONIZING_RADIATION_3	37	-0.20287	-0.68569	0.923372	0.98075	1	3893	tags=27%, list=24%, signal=35%
OXFORD_RALA_OR_RALB_TARGETS_UP	41	-0.195705	-0.684598	0.939335	0.980873	1	3965	tags=27%, list=24%, signal=35%
LIN_NPAS4_TARGETS_DN	49	-0.188328	-0.683051	0.947059	0.981312	1	4266	tags=29%, list=26%, signal=38%
MULLIGAN_NTF3_SIGNALING_VIA_INSR_AND_IGF1R_UP	17	-0.248467	-0.681724	0.862816	0.981582	1	282	tags=6%, list=2%, signal=6%
BIOCARTA_WNT_PATHWAY	25	-0.223133	-0.681562	0.910646	0.981018	1	1178	tags=12%, list=7%, signal=13%
BOYLAN_MULTIPLE_MYELOMA_C_UP	32	-0.210279	-0.678077	0.912713	0.982716	1	1727	tags=16%, list=11%, signal=17%
EGUCHI_CELL_CYCLE_RB1_TARGETS	19	-0.236076	-0.675386	0.882704	0.983861	1	12556	tags=100%, list=76%, signal=424%
REACTOME_SIGNALING_BY_EGFR_IN_CANCER	93	-0.162362	-0.674928	0.976654	0.983503	1	2977	tags=16%, list=18%, signal=20%
JAZAERI_BREAST_CANCER_BRCA1_VS_BRCA2_UP	42	-0.193643	-0.674111	0.944334	0.983363	1	4283	tags=26%, list=26%, signal=35%
FIGUEROA_AML_METHYLATION_CLUSTER_3_DN	24	-0.218029	-0.669585	0.914179	0.98562	1	3664	tags=25%, list=22%, signal=32%
KAUFFMANN_DNA_REPLICATION_GENES	121	-0.15757	-0.669207	0.988658	0.985198	1	1205	tags=7%, list=7%, signal=7%
LI_DCP2_BOUND_MRNA	69	-0.172834	-0.664949	0.981273	0.987152	1	6897	tags=43%, list=42%, signal=75%
KEGG_ALZHEIMERS_DISEASE	146	-0.151294	-0.66093	0.987421	0.988843	1	3355	tags=16%, list=20%, signal=20%
REACTOME_PREFOLDIN_MEDIATED_TRANSFER_OF_SUBSTRATE_TO_CCT_TRIC	17	-0.235165	-0.652957	0.902672	0.992694	1	1747	tags=12%, list=11%, signal=13%
WIERENGA_PML_INTERACTOME	36	-0.195864	-0.652581	0.949083	0.992232	1	1747	tags=11%, list=11%, signal=12%
REACTOME_VIF_MEDIATED_DEGRADATION_OF_APOBEC3G	47	-0.181444	-0.652389	0.97026	0.991675	1	7273	tags=38%, list=44%, signal=69%
KUUSELO_PANCREATIC_CANCER_19Q13_AMPLIFICATION	21	-0.217526	-0.649038	0.928983	0.992757	1	3849	tags=29%, list=23%, signal=37%
KEGG_GLYOXYLATE_AND_DICARBOXYLATE_METABOLISM	15	-0.235613	-0.642049	0.911321	0.99561	1	2148	tags=20%, list=13%, signal=23%
MYLLYKANGAS_AMPLIFICATION_HOT_SPOT_17	16	-0.232569	-0.640596	0.934783	0.995615	1	2208	tags=19%, list=13%, signal=22%
HOFMANN_MYELODYSPLASTIC_SYNDROM_RISK_DN	19	-0.220329	-0.639616	0.948515	0.995401	1	7341	tags=58%, list=45%, signal=105%
SUZUKI_RESPONSE_TO_TSA	15	-0.230824	-0.63584	0.913725	0.996486	1	3078	tags=20%, list=19%, signal=25%
HOLLEMAN_PREDNISOLONE_RESISTANCE_ALL_DN	17	-0.224592	-0.634971	0.932849	0.996188	1	12744	tags=100%, list=78%, signal=445%
MOREIRA_RESPONSE_TO_TSA_UP	24	-0.209757	-0.629625	0.948244	0.997852	1	89	tags=4%, list=1%, signal=4%
MORI_IMMATURE_B_LYMPHOCYTE_DN	78	-0.159661	-0.628418	0.992141	0.997711	1	4557	tags=23%, list=28%, signal=32%
KEGG_PURINE_METABOLISM	147	-0.142318	-0.628146	1	0.997173	1	4481	tags=23%, list=27%, signal=32%
LY_AGING_MIDDLE_DN	16	-0.228165	-0.627572	0.939571	0.996749	1	6080	tags=44%, list=37%, signal=69%
REACTOME_RNA_POL_III_TRANSCRIPTION_TERMINATION	18	-0.217846	-0.626335	0.93985	0.996605	1	2486	tags=17%, list=15%, signal=20%
REACTOME_TRAF6_MEDIATED_IRF7_ACTIVATION	27	-0.194463	-0.620473	0.954724	0.998348	1	5319	tags=44%, list=32%, signal=66%
BIOCARTA_ECM_PATHWAY	23	-0.207412	-0.620035	0.943396	0.997859	1	2348	tags=17%, list=14%, signal=20%
BIOCARTA_PROTEASOME_PATHWAY	27	-0.194062	-0.619879	0.965844	0.997263	1	13247	tags=100%, list=81%, signal=515%
HASLINGER_B_CLL_WITH_17P13_DELETION	19	-0.209705	-0.618858	0.931734	0.996986	1	2541	tags=16%, list=15%, signal=19%
HEDENFALK_BREAST_CANCER_HEREDITARY_VS_SPORADIC	41	-0.176264	-0.615614	0.982206	0.997566	1	2589	tags=15%, list=16%, signal=17%
KEGG_HUNTINGTONS_DISEASE	159	-0.138496	-0.611799	0.998024	0.998337	1	3729	tags=16%, list=23%, signal=20%
KYNG_RESPONSE_TO_H2O2_VIA_ERCC6	15	-0.225231	-0.608972	0.922101	0.998679	1	301	tags=7%, list=2%, signal=7%
REACTOME_GLUCOSE_METABOLISM	61	-0.160677	-0.606654	0.977012	0.998828	1	4274	tags=28%, list=26%, signal=38%
BIOCARTA_PML_PATHWAY	16	-0.215609	-0.603612	0.939279	0.999217	1	3010	tags=25%, list=18%, signal=31%
BIOCARTA_INTEGRIN_PATHWAY	37	-0.178365	-0.602136	0.969925	0.999058	1	5707	tags=38%, list=35%, signal=58%
PID_FOXM1PATHWAY	39	-0.174172	-0.595857	0.972015	1	1	4174	tags=31%, list=25%, signal=41%
BIOCARTA_PTEN_PATHWAY	17	-0.221406	-0.591195	0.954023	1	1	3788	tags=29%, list=23%, signal=38%
LI_WILMS_TUMOR_ANAPLASTIC_UP	16	-0.208812	-0.583539	0.948077	1	1	4174	tags=19%, list=25%, signal=25%
REACTOME_REGULATION_OF_MITOTIC_CELL_CYCLE	71	-0.150152	-0.582786	0.994048	1	1	4282	tags=20%, list=26%, signal=27%
SHIN_B_CELL_LYMPHOMA_CLUSTER_8	36	-0.170757	-0.581348	0.988593	1	1	4605	tags=31%, list=28%, signal=42%
REACTOME_CGMP_EFFECTS	19	-0.199778	-0.578174	0.964486	1	1	5891	tags=47%, list=36%, signal=74%
RIZKI_TUMOR_INVASIVENESS_2D_UP	64	-0.152519	-0.578095	0.993776	1	1	5629	tags=30%, list=34%, signal=45%
FAELT_B_CLL_WITH_VH3_21_UP	36	-0.17033	-0.576262	0.981132	1	1	2846	tags=17%, list=17%, signal=20%
WANG_NFKB_TARGETS	19	-0.202745	-0.576045	0.943925	1	1	5012	tags=37%, list=31%, signal=53%
REACTOME_ASSEMBLY_OF_THE_PRE_REPLICATIVE_COMPLEX	55	-0.15432	-0.568708	0.998039	1	1	7273	tags=38%, list=44%, signal=68%
RHODES_CANCER_META_SIGNATURE	57	-0.152031	-0.568533	0.996078	1	1	283	tags=4%, list=2%, signal=4%
REACTOME_ABORTIVE_ELONGATION_OF_HIV1_TRANSCRIPT_IN_THE_ABSENCE_OF_TAT	23	-0.186094	-0.567486	0.973783	1	1	4633	tags=30%, list=28%, signal=42%
NUTT_GBM_VS_AO_GLIOMA_DN	34	-0.169676	-0.56237	0.988827	1	1	4403	tags=24%, list=27%, signal=32%
MORI_LARGE_PRE_BII_LYMPHOCYTE_UP	75	-0.14383	-0.559076	1	1	1	5022	tags=24%, list=31%, signal=34%
CHEOK_RESPONSE_TO_HD_MTX_DN	19	-0.192028	-0.55534	0.963107	1	1	3526	tags=21%, list=21%, signal=27%
PARK_HSC_VS_MULTIPOTENT_PROGENITORS_DN	15	-0.206649	-0.549007	0.968105	1	1	2459	tags=13%, list=15%, signal=16%
REACTOME_SCFSKP2_MEDIATED_DEGRADATION_OF_P27_P21	50	-0.149584	-0.545905	0.994141	1	1	13272	tags=98%, list=81%, signal=508%
PELLICCIOTTA_HDAC_IN_ANTIGEN_PRESENTATION_DN	44	-0.154951	-0.545841	0.998095	1	1	3051	tags=16%, list=19%, signal=19%
REACTOME_UNFOLDED_PROTEIN_RESPONSE	70	-0.137621	-0.535314	1	1	1	5469	tags=29%, list=33%, signal=43%
ST_TUMOR_NECROSIS_FACTOR_PATHWAY	27	-0.164456	-0.533416	0.992481	1	1	2964	tags=15%, list=18%, signal=18%
REACTOME_AUTODEGRADATION_OF_THE_E3_UBIQUITIN_LIGASE_COP1	45	-0.149089	-0.53145	0.99031	1	1	3051	tags=13%, list=19%, signal=16%
REACTOME_CDK_MEDIATED_PHOSPHORYLATION_AND_REMOVAL_OF_CDC6	44	-0.14812	-0.522429	0.992395	1	1	3051	tags=14%, list=19%, signal=17%
REACTOME_CDT1_ASSOCIATION_WITH_THE_CDC6_ORC_ORIGIN_COMPLEX	46	-0.14709	-0.518382	1	1	1	7273	tags=37%, list=44%, signal=66%
REACTOME_RESPIRATORY_ELECTRON_TRANSPORT_ATP_SYNTHESIS_BY_CHEMIOSMOTIC_COUPLING_AND_HEAT_PRODUCTION_BY_UNCOUPLING_PROTEINS_	75	-0.13234	-0.515737	1	1	1	3566	tags=16%, list=22%, signal=20%
REACTOME_SCF_BETA_TRCP_MEDIATED_DEGRADATION_OF_EMI1	46	-0.140374	-0.502677	0.998131	1	1	13272	tags=98%, list=81%, signal=508%
HOLLEMAN_PREDNISOLONE_RESISTANCE_B_ALL_UP	17	-0.181222	-0.496618	0.98694	1	1	5712	tags=29%, list=35%, signal=45%
REACTOME_P53_INDEPENDENT_G1_S_DNA_DAMAGE_CHECKPOINT	46	-0.139778	-0.49612	1	1	1	13300	tags=98%, list=81%, signal=512%
REACTOME_APC_C_CDH1_MEDIATED_DEGRADATION_OF_CDC20_AND_OTHER_APC_C_CDH1_TARGETED_PROTEINS_IN_LATE_MITOSIS_EARLY_G1	60	-0.125928	-0.478363	1	1	1	4282	tags=20%, list=26%, signal=27%
REACTOME_ORC1_REMOVAL_FROM_CHROMATIN	57	-0.124847	-0.476999	1	1	1	14386	tags=100%, list=88%, signal=801%
REACTOME_AUTODEGRADATION_OF_CDH1_BY_CDH1_APC_C	53	-0.125806	-0.462631	0.998172	1	1	13355	tags=98%, list=81%, signal=523%
KEGG_PARKINSONS_DISEASE	103	-0.106902	-0.447014	1	1	1	2686	tags=10%, list=16%, signal=12%
REACTOME_MRNA_SPLICING_MINOR_PATHWAY	34	-0.133699	-0.44616	0.992439	1	1	14238	tags=100%, list=87%, signal=748%
REACTOME_M_G1_TRANSITION	66	-0.114215	-0.44031	1	1	1	7633	tags=39%, list=46%, signal=73%
SONG_TARGETS_OF_IE86_CMV_PROTEIN	53	-0.121947	-0.436691	1	0.99999	1	14433	tags=100%, list=88%, signal=820%
SOTIRIOU_BREAST_CANCER_GRADE_1_VS_3_UP	120	-0.0987283	-0.417526	1	0.999843	1	6080	tags=27%, list=37%, signal=42%
SCIAN_CELL_CYCLE_TARGETS_OF_TP53_AND_TP73_DN	21	-0.140863	-0.416952	0.992337	0.999212	1	1570	tags=10%, list=10%, signal=11%

## Sheet: Enriched in resistant
NAME	SIZE	ES	NES	NOM p-val	FDR q-val	FWER p-val	RANK AT MAX	LEADING EDGE	Select
COLDREN_GEFITINIB_RESISTANCE_DN	163	0.743273	3.30729	0	0	0	1905	tags=56%, list=12%, signal=63%
JAEGER_METASTASIS_DN	226	0.685143	3.16469	0	0	0	1020	tags=39%, list=6%, signal=41%
ONDER_CDH1_TARGETS_2_DN	401	0.642765	3.15194	0	0	0	2206	tags=51%, list=13%, signal=58%	TRUE
CHARAFE_BREAST_CANCER_BASAL_VS_MESENCHYMAL_UP	94	0.782712	3.14438	0	0	0	1897	tags=64%, list=12%, signal=72%	TRUE
CHARAFE_BREAST_CANCER_LUMINAL_VS_MESENCHYMAL_UP	314	0.655822	3.12747	0	0	0	2329	tags=45%, list=14%, signal=52%	TRUE
WAMUNYOKOLI_OVARIAN_CANCER_GRADES_1_2_UP	105	0.731725	2.99779	0	0	0	1703	tags=50%, list=10%, signal=55%
WAMUNYOKOLI_OVARIAN_CANCER_LMP_UP	191	0.663098	2.98613	0	0	0	2454	tags=43%, list=15%, signal=50%
LIN_SILENCED_BY_TUMOR_MICROENVIRONMENT	85	0.714094	2.8463	0	0	0	963	tags=41%, list=6%, signal=44%
BOSCO_EPITHELIAL_DIFFERENTIATION_MODULE	50	0.777392	2.80728	0	0	0	1455	tags=52%, list=9%, signal=57%	TRUE
LIM_MAMMARY_STEM_CELL_DN	324	0.576222	2.77014	0	0	0	3281	tags=47%, list=20%, signal=58%
AIGNER_ZEB1_TARGETS	30	0.83071	2.65897	0	0	0	699	tags=60%, list=4%, signal=63%
VECCHI_GASTRIC_CANCER_ADVANCED_VS_EARLY_DN	106	0.63808	2.63457	0	0	0	2576	tags=48%, list=16%, signal=57%
SABATES_COLORECTAL_ADENOMA_UP	109	0.600639	2.49346	0	0	0	2100	tags=42%, list=13%, signal=48%
SHEN_SMARCA2_TARGETS_UP	294	0.508699	2.44947	0	0	0	4349	tags=57%, list=26%, signal=76%
TURASHVILI_BREAST_LOBULAR_CARCINOMA_VS_DUCTAL_NORMAL_DN	75	0.612668	2.4234	0	0	0	848	tags=33%, list=5%, signal=35%
CROMER_METASTASIS_DN	65	0.635526	2.41124	0	0	0	973	tags=25%, list=6%, signal=26%
HUPER_BREAST_BASAL_VS_LUMINAL_UP	50	0.667203	2.39056	0	0	0	842	tags=40%, list=5%, signal=42%
DING_LUNG_CANCER_EXPRESSION_BY_COPY_NUMBER	85	0.591319	2.3741	0	0	0	4655	tags=62%, list=28%, signal=87%
ROY_WOUND_BLOOD_VESSEL_DN	20	0.806136	2.37004	0	6.07723e-05	0.001	650	tags=50%, list=4%, signal=52%
MCBRYAN_PUBERTAL_BREAST_4_5WK_UP	223	0.516504	2.36645	0	5.77337e-05	0.001	1786	tags=32%, list=11%, signal=36%
NAKAMURA_TUMOR_ZONE_PERIPHERAL_VS_CENTRAL_DN	441	0.475812	2.35511	0	5.49845e-05	0.001	2078	tags=33%, list=13%, signal=36%
TURASHVILI_BREAST_LOBULAR_CARCINOMA_VS_LOBULAR_NORMAL_UP	77	0.59456	2.34914	0	5.24852e-05	0.001	642	tags=31%, list=4%, signal=32%
RICKMAN_HEAD_AND_NECK_CANCER_E	63	0.632046	2.3484	0	5.02032e-05	0.001	1746	tags=41%, list=11%, signal=46%
PYEON_CANCER_HEAD_AND_NECK_VS_CERVICAL_UP	125	0.553332	2.34504	0	4.81114e-05	0.001	2970	tags=45%, list=18%, signal=54%
PID_A6B1_A6B4_INTEGRIN_PATHWAY	45	0.674798	2.32721	0	4.6187e-05	0.001	547	tags=29%, list=3%, signal=30%
SCHUETZ_BREAST_CANCER_DUCTAL_INVASIVE_DN	73	0.584131	2.30291	0	8.94592e-05	0.002	2411	tags=44%, list=15%, signal=51%
LANDIS_ERBB2_BREAST_TUMORS_324_UP	120	0.549556	2.29673	0	8.61459e-05	0.002	2639	tags=42%, list=16%, signal=49%
ONDER_CDH1_TARGETS_3_DN	49	0.637731	2.2941	0	8.30692e-05	0.002	1252	tags=37%, list=8%, signal=40%
LANDIS_BREAST_CANCER_PROGRESSION_UP	39	0.673755	2.29082	0	8.02048e-05	0.002	2609	tags=56%, list=16%, signal=67%
TIEN_INTESTINE_PROBIOTICS_24HR_DN	167	0.522628	2.27826	0	7.75313e-05	0.002	4457	tags=55%, list=27%, signal=75%
LABBE_TARGETS_OF_TGFB1_AND_WNT3A_DN	98	0.551538	2.2706	0	7.50303e-05	0.002	1614	tags=36%, list=10%, signal=39%
KANG_FLUOROURACIL_RESISTANCE_DN	16	0.819417	2.262	0	7.26856e-05	0.002	1168	tags=63%, list=7%, signal=67%
VECCHI_GASTRIC_CANCER_EARLY_UP	312	0.468916	2.25498	0	0.000141591	0.004	3045	tags=29%, list=19%, signal=35%
ACEVEDO_FGFR1_TARGETS_IN_PROSTATE_CANCER_MODEL_UP	226	0.483591	2.24103	0	0.000241004	0.007	2018	tags=31%, list=12%, signal=35%
ZWANG_CLASS_3_TRANSIENTLY_INDUCED_BY_EGF	163	0.51054	2.22913	0	0.000369605	0.011	2260	tags=39%, list=14%, signal=45%
WU_CELL_MIGRATION	155	0.508794	2.226	0	0.000391322	0.012	970	tags=33%, list=6%, signal=35%
KIM_MYC_AMPLIFICATION_TARGETS_DN	64	0.587973	2.22157	0	0.000380746	0.012	529	tags=28%, list=3%, signal=29%
RICKMAN_METASTASIS_DN	203	0.484753	2.22003	0	0.000370726	0.012	2780	tags=32%, list=17%, signal=37%
KIM_RESPONSE_TO_TSA_AND_DECITABINE_UP	115	0.529924	2.21449	0	0.000391013	0.013	2454	tags=39%, list=15%, signal=46%
RODRIGUES_NTN1_AND_DCC_TARGETS	32	0.664665	2.20956	0	0.000381238	0.013	1433	tags=38%, list=9%, signal=41%
RODRIGUES_NTN1_TARGETS_DN	134	0.507878	2.18841	0	0.000544299	0.019	3336	tags=44%, list=20%, signal=55%
LIEN_BREAST_CARCINOMA_METAPLASTIC_VS_DUCTAL_DN	81	0.558133	2.18235	0	0.000613876	0.022	1985	tags=33%, list=12%, signal=38%
CHEMNITZ_RESPONSE_TO_PROSTAGLANDIN_E2_DN	251	0.459002	2.18221	0	0.0005996	0.022	2562	tags=36%, list=16%, signal=42%
SMID_BREAST_CANCER_ERBB2_UP	113	0.521937	2.17823	0	0.000666705	0.025	2442	tags=35%, list=15%, signal=41%
CREIGHTON_ENDOCRINE_THERAPY_RESISTANCE_5	334	0.451644	2.176	0	0.000703767	0.027	2443	tags=35%, list=15%, signal=40%
YAO_TEMPORAL_RESPONSE_TO_PROGESTERONE_CLUSTER_6	56	0.575293	2.1596	0	0.000994662	0.038	1697	tags=36%, list=10%, signal=40%
WANG_BARRETTS_ESOPHAGUS_AND_ESOPHAGUS_CANCER_UP	26	0.679692	2.15437	0	0.00109803	0.043	1219	tags=38%, list=7%, signal=41%
NIKOLSKY_BREAST_CANCER_12Q13_Q21_AMPLICON	36	0.646717	2.14995	0	0.00117201	0.045	2747	tags=50%, list=17%, signal=60%
RODWELL_AGING_KIDNEY_NO_BLOOD_DN	107	0.520362	2.148	0	0.00117147	0.045	2578	tags=37%, list=16%, signal=44%
SCHLOSSER_MYC_TARGETS_REPRESSED_BY_SERUM	119	0.504685	2.14718	0	0.00117147	0.046	5056	tags=63%, list=31%, signal=90%
DUTERTRE_ESTRADIOL_RESPONSE_24HR_DN	388	0.432116	2.13293	0	0.00147046	0.059	1912	tags=35%, list=12%, signal=39%
DELPUECH_FOXO3_TARGETS_UP	62	0.569218	2.13066	0	0.00148764	0.061	1648	tags=32%, list=10%, signal=36%
NIKOLSKY_BREAST_CANCER_7Q21_Q22_AMPLICON	52	0.593829	2.12863	0	0.00148183	0.062	1388	tags=48%, list=8%, signal=52%
RASHI_RESPONSE_TO_IONIZING_RADIATION_2	107	0.507129	2.12087	0	0.00173752	0.074	1882	tags=31%, list=11%, signal=35%
DAZARD_RESPONSE_TO_UV_NHEK_DN	234	0.451914	2.11748	0	0.00181439	0.079	3922	tags=50%, list=24%, signal=65%
GU_PDEF_TARGETS_DN	29	0.664809	2.11738	0	0.00178199	0.079	1063	tags=41%, list=6%, signal=44%
REACTOME_APOPTOTIC_CLEAVAGE_OF_CELLULAR_PROTEINS	35	0.632822	2.11569	0	0.0018133	0.082	2580	tags=46%, list=16%, signal=54%
ENGELMANN_CANCER_PROGENITORS_DN	55	0.579498	2.11564	0	0.00178203	0.082	860	tags=27%, list=5%, signal=29%
LUCAS_HNF4A_TARGETS_UP	52	0.584511	2.11346	0	0.00187204	0.088	802	tags=23%, list=5%, signal=24%
ENK_UV_RESPONSE_EPIDERMIS_DN	449	0.423875	2.10831	0	0.00191944	0.092	2390	tags=32%, list=15%, signal=36%
WANG_BARRETTS_ESOPHAGUS_UP	44	0.587377	2.10092	0	0.00217744	0.106	2087	tags=45%, list=13%, signal=52%
SESTO_RESPONSE_TO_UV_C2	44	0.600699	2.09998	0	0.00216134	0.107	3254	tags=50%, list=20%, signal=62%
REACTOME_APOPTOTIC_EXECUTION_PHASE	49	0.580701	2.09708	0	0.00225828	0.113	2580	tags=39%, list=16%, signal=46%
CHANG_IMMORTALIZED_BY_HPV31_DN	61	0.553294	2.09703	0	0.00222299	0.113	1965	tags=34%, list=12%, signal=39%
YAO_TEMPORAL_RESPONSE_TO_PROGESTERONE_CLUSTER_9	62	0.553848	2.09342	0	0.00233522	0.119	936	tags=26%, list=6%, signal=27%
BOYAULT_LIVER_CANCER_SUBCLASS_G1_UP	91	0.513931	2.07926	0	0.00288964	0.147	2030	tags=31%, list=12%, signal=35%
SCHLOSSER_MYC_TARGETS_AND_SERUM_RESPONSE_DN	41	0.59915	2.07631	0	0.00298709	0.155	4933	tags=76%, list=30%, signal=108%
BORLAK_LIVER_CANCER_EGF_UP	52	0.562906	2.06677	0	0.00332431	0.172	1568	tags=35%, list=10%, signal=38%
AIYAR_COBRA1_TARGETS_DN	24	0.673526	2.06337	0	0.00339448	0.177	535	tags=25%, list=3%, signal=26%
SENGUPTA_NASOPHARYNGEAL_CARCINOMA_DN	192	0.457605	2.0598	0	0.00361508	0.19	699	tags=18%, list=4%, signal=18%
RODWELL_AGING_KIDNEY_DN	101	0.491784	2.04949	0	0.00426044	0.218	2578	tags=36%, list=16%, signal=42%
LIU_CDX2_TARGETS_UP	34	0.616143	2.04735	0	0.00425028	0.221	2387	tags=41%, list=15%, signal=48%
SARRIO_EPITHELIAL_MESENCHYMAL_TRANSITION_DN	134	0.476665	2.0444	0	0.00441813	0.235	2756	tags=38%, list=17%, signal=45%	TRUE
REACTOME_O_LINKED_GLYCOSYLATION_OF_MUCINS	37	0.608814	2.04188	0	0.00461536	0.251	2340	tags=43%, list=14%, signal=50%
ABBUD_LIF_SIGNALING_1_DN	21	0.675994	2.03827	0	0.00469636	0.258	1845	tags=43%, list=11%, signal=48%
HUANG_DASATINIB_RESISTANCE_DN	52	0.555239	2.03729	0	0.00464997	0.259	1793	tags=35%, list=11%, signal=39%
CHIANG_LIVER_CANCER_SUBCLASS_UNANNOTATED_UP	61	0.529915	2.03513	0	0.00469701	0.264	2118	tags=31%, list=13%, signal=36%
LI_AMPLIFIED_IN_LUNG_CANCER	166	0.456323	2.03509	0	0.00463679	0.264	844	tags=14%, list=5%, signal=15%
ONDER_CDH1_TARGETS_1_DN	132	0.474954	2.03217	0	0.00469916	0.27	3452	tags=42%, list=21%, signal=52%
SCHAEFFER_PROSTATE_DEVELOPMENT_48HR_UP	362	0.415508	2.01228	0	0.00590804	0.326	1781	tags=24%, list=11%, signal=27%
YAO_TEMPORAL_RESPONSE_TO_PROGESTERONE_CLUSTER_8	40	0.591483	2.01042	0	0.00595242	0.332	2847	tags=48%, list=17%, signal=57%
MCBRYAN_PUBERTAL_BREAST_5_6WK_UP	95	0.496323	2.00779	0	0.00608119	0.344	2165	tags=33%, list=13%, signal=37%
HOSHIDA_LIVER_CANCER_LATE_RECURRENCE_UP	54	0.544905	1.9927	0	0.00768345	0.415	1036	tags=28%, list=6%, signal=30%
KEGG_STEROID_HORMONE_BIOSYNTHESIS	46	0.555397	1.99193	0	0.00771803	0.419	1020	tags=28%, list=6%, signal=30%
PICCALUGA_ANGIOIMMUNOBLASTIC_LYMPHOMA_DN	97	0.489819	1.98787	0	0.00811333	0.44	2852	tags=43%, list=17%, signal=52%
MASSARWEH_TAMOXIFEN_RESISTANCE_UP	397	0.402469	1.98773	0	0.00801898	0.44	2456	tags=32%, list=15%, signal=37%
REACTOME_PEPTIDE_CHAIN_ELONGATION	72	0.505159	1.98214	0	0.00833452	0.458	5206	tags=65%, list=32%, signal=95%
YAMASHITA_LIVER_CANCER_WITH_EPCAM_UP	44	0.566697	1.97852	0	0.00854845	0.471	4727	tags=61%, list=29%, signal=86%
MUELLER_METHYLATED_IN_GLIOBLASTOMA	35	0.59432	1.97747	0	0.00862461	0.476	530	tags=29%, list=3%, signal=29%
FARMER_BREAST_CANCER_APOCRINE_VS_BASAL	269	0.421793	1.97693	0	0.00858162	0.479	2460	tags=33%, list=15%, signal=39%
MCBRYAN_PUBERTAL_TGFB1_TARGETS_DN	61	0.519573	1.9734	0	0.00884972	0.499	741	tags=23%, list=5%, signal=24%
NAGASHIMA_NRG1_SIGNALING_UP	149	0.456698	1.97075	0	0.00901072	0.507	2215	tags=33%, list=13%, signal=38%
HORTON_SREBF_TARGETS	24	0.662929	1.9699	0	0.00901487	0.51	3175	tags=67%, list=19%, signal=83%
ZHANG_TLX_TARGETS_36HR_DN	128	0.460907	1.96776	0	0.00917052	0.524	4217	tags=53%, list=26%, signal=71%
SHAFFER_IRF4_TARGETS_IN_ACTIVATED_B_LYMPHOCYTE	68	0.509889	1.96583	0	0.00923629	0.531	4333	tags=62%, list=26%, signal=84%
WANG_LMO4_TARGETS_DN	239	0.41395	1.95765	0	0.0102451	0.57	3651	tags=39%, list=22%, signal=50%
MARTINEZ_RESPONSE_TO_TRABECTEDIN_DN	210	0.431327	1.95455	0	0.0105544	0.583	4572	tags=52%, list=28%, signal=72%
PEDERSEN_METASTASIS_BY_ERBB2_ISOFORM_1	34	0.579684	1.95367	0.00220751	0.0105072	0.587	2110	tags=44%, list=13%, signal=51%
KAMIKUBO_MYELOID_CEBPA_NETWORK	25	0.626073	1.95265	0.00199203	0.0104837	0.589	842	tags=36%, list=5%, signal=38%
OUYANG_PROSTATE_CANCER_PROGRESSION_UP	16	0.690735	1.95151	0	0.0105091	0.593	2958	tags=50%, list=18%, signal=61%
CHEOK_RESPONSE_TO_MERCAPTOPURINE_AND_LD_MTX_DN	15	0.73846	1.95054	0	0.0104861	0.597	2852	tags=60%, list=17%, signal=73%
HAHTOLA_MYCOSIS_FUNGOIDES_CD4_DN	91	0.484336	1.9505	0	0.0103945	0.597	4322	tags=57%, list=26%, signal=77%
ZHANG_BREAST_CANCER_PROGENITORS_UP	295	0.407002	1.94815	0	0.0106381	0.607	3258	tags=35%, list=20%, signal=43%
CHEN_HOXA5_TARGETS_9HR_UP	166	0.437825	1.94764	0	0.0106275	0.611	2829	tags=39%, list=17%, signal=46%
YUAN_ZNF143_PARTNERS	16	0.713365	1.94362	0.00447427	0.0111364	0.632	1162	tags=19%, list=7%, signal=20%
RICKMAN_TUMOR_DIFFERENTIATED_WELL_VS_POORLY_DN	269	0.412849	1.94103	0	0.0114216	0.642	2455	tags=28%, list=15%, signal=32%
SESTO_RESPONSE_TO_UV_C0	91	0.473991	1.93719	0	0.0120235	0.671	3377	tags=37%, list=21%, signal=47%
STAMBOLSKY_TARGETS_OF_MUTATED_TP53_DN	35	0.576481	1.93346	0.0021692	0.0125488	0.685	1389	tags=29%, list=8%, signal=31%
REACTOME_3_UTR_MEDIATED_TRANSLATIONAL_REGULATION	80	0.504985	1.92561	0	0.0135853	0.716	5206	tags=66%, list=32%, signal=97%
FERRARI_RESPONSE_TO_FENRETINIDE_UP	19	0.667231	1.92065	0	0.0142549	0.741	2353	tags=47%, list=14%, signal=55%
MILI_PSEUDOPODIA_HAPTOTAXIS_UP	349	0.397827	1.91921	0	0.0143291	0.746	4378	tags=52%, list=27%, signal=69%
YAMAZAKI_TCEB3_TARGETS_DN	170	0.427109	1.91757	0	0.0145801	0.758	1182	tags=19%, list=7%, signal=21%
REACTOME_IL1_SIGNALING	32	0.588469	1.91533	0.00212314	0.0148584	0.769	3043	tags=50%, list=19%, signal=61%
ODONNELL_METASTASIS_DN	20	0.661832	1.9145	0.00204918	0.0148519	0.772	1800	tags=30%, list=11%, signal=34%
ZEMBUTSU_SENSITIVITY_TO_CISPLATIN	15	0.701483	1.91443	0.0021692	0.0147228	0.772	1880	tags=67%, list=11%, signal=75%
IGARASHI_ATF4_TARGETS_DN	72	0.496301	1.91307	0	0.0147482	0.776	2795	tags=46%, list=17%, signal=55%
OSMAN_BLADDER_CANCER_UP	288	0.400469	1.90958	0	0.0152805	0.795	3320	tags=37%, list=20%, signal=46%
BASAKI_YBX1_TARGETS_DN	257	0.404912	1.90815	0	0.0155004	0.806	2454	tags=35%, list=15%, signal=41%
REACTOME_CHOLESTEROL_BIOSYNTHESIS	21	0.646708	1.90131	0.00419287	0.016463	0.822	2563	tags=52%, list=16%, signal=62%
BRUECKNER_TARGETS_OF_MIRLET7A3_UP	83	0.477726	1.90048	0	0.0164155	0.823	3066	tags=46%, list=19%, signal=56%
JI_METASTASIS_REPRESSED_BY_STK11	22	0.632667	1.8972	0.00212766	0.0168352	0.835	2047	tags=45%, list=12%, signal=52%
PID_TAP63PATHWAY	49	0.526093	1.89618	0	0.0168627	0.837	2866	tags=43%, list=17%, signal=52%
JEON_SMAD6_TARGETS_DN	18	0.672253	1.89433	0.00217865	0.0170805	0.844	3595	tags=56%, list=22%, signal=71%
DURCHDEWALD_SKIN_CARCINOGENESIS_DN	200	0.412199	1.89395	0	0.0170087	0.845	3283	tags=38%, list=20%, signal=46%
HOSHIDA_LIVER_CANCER_SUBCLASS_S2	105	0.457359	1.89121	0	0.0173543	0.851	4133	tags=49%, list=25%, signal=64%
TAKAO_RESPONSE_TO_UVB_RADIATION_DN	86	0.476582	1.88995	0	0.0173285	0.854	3703	tags=42%, list=23%, signal=54%
TOOKER_GEMCITABINE_RESISTANCE_UP	60	0.503117	1.88806	0	0.0175089	0.862	1381	tags=20%, list=8%, signal=22%
DOANE_BREAST_CANCER_ESR1_DN	45	0.546155	1.87867	0	0.0194616	0.895	793	tags=27%, list=5%, signal=28%
BAE_BRCA1_TARGETS_UP	67	0.482401	1.87845	0	0.0193198	0.896	1388	tags=27%, list=8%, signal=29%
GARGALOVIC_RESPONSE_TO_OXIDIZED_PHOSPHOLIPIDS_BLUE_UP	95	0.461137	1.8779	0	0.0192809	0.896	2836	tags=35%, list=17%, signal=42%
SCHMIDT_POR_TARGETS_IN_LIMB_BUD_UP	25	0.612485	1.8757	0.00833333	0.0195663	0.9	3168	tags=52%, list=19%, signal=64%
SEIDEN_ONCOGENESIS_BY_MET	66	0.478726	1.87338	0	0.0198759	0.906	3995	tags=44%, list=24%, signal=58%
KEGG_ARACHIDONIC_ACID_METABOLISM	51	0.508146	1.87265	0	0.0199043	0.909	1850	tags=25%, list=11%, signal=29%
DOANE_BREAST_CANCER_ESR1_UP	91	0.46695	1.86998	0	0.0203631	0.914	1964	tags=34%, list=12%, signal=38%
REACTOME_INFLUENZA_LIFE_CYCLE	119	0.447998	1.86996	0	0.0202123	0.914	5312	tags=65%, list=32%, signal=95%
REACTOME_PYRUVATE_METABOLISM_AND_CITRIC_ACID_TCA_CYCLE	38	0.538566	1.86956	0	0.0201155	0.916	3772	tags=53%, list=23%, signal=68%
WATANABE_COLON_CANCER_MSI_VS_MSS_DN	60	0.507844	1.86888	0	0.0201494	0.917	2935	tags=45%, list=18%, signal=55%
YAMASHITA_LIVER_CANCER_STEM_CELL_UP	44	0.531284	1.86683	0.00414079	0.0203713	0.92	2400	tags=39%, list=15%, signal=45%
FONTAINE_PAPILLARY_THYROID_CARCINOMA_UP	53	0.519906	1.86172	0.0021692	0.0213663	0.928	1202	tags=26%, list=7%, signal=28%
MCCABE_HOXC6_TARGETS_CANCER_DN	15	0.683164	1.85837	0	0.0221004	0.937	1944	tags=47%, list=12%, signal=53%
GRADE_COLON_AND_RECTAL_CANCER_UP	212	0.405245	1.85753	0	0.0221026	0.939	3617	tags=36%, list=22%, signal=45%
WANG_CLIM2_TARGETS_DN	133	0.437143	1.85502	0	0.022652	0.945	3800	tags=44%, list=23%, signal=56%
REACTOME_NEP_NS2_INTERACTS_WITH_THE_CELLULAR_EXPORT_MACHINERY	26	0.593025	1.85438	0.00204499	0.0226008	0.945	5008	tags=81%, list=30%, signal=116%
REACTOME_METABOLISM_OF_NON_CODING_RNA	41	0.535256	1.85084	0	0.0232564	0.948	5008	tags=66%, list=30%, signal=94%
SMID_BREAST_CANCER_RELAPSE_IN_PLEURA_DN	21	0.636889	1.84887	0.00998004	0.0236498	0.952	1020	tags=38%, list=6%, signal=41%
KEGG_RIBOSOME	73	0.4809	1.84779	0	0.0237228	0.954	5206	tags=64%, list=32%, signal=94%
KOKKINAKIS_METHIONINE_DEPRIVATION_96HR_DN	69	0.472546	1.84603	0.00198807	0.0239873	0.956	1156	tags=20%, list=7%, signal=22%
DORSAM_HOXA9_TARGETS_DN	29	0.570664	1.84218	0.00645161	0.0249067	0.962	3469	tags=52%, list=21%, signal=65%
BYSTROEM_CORRELATED_WITH_IL5_DN	59	0.488706	1.83741	0	0.0261832	0.97	3964	tags=51%, list=24%, signal=67%
PID_ECADHERIN_STABILIZATION_PATHWAY	37	0.548024	1.83672	0	0.0261811	0.97	2610	tags=46%, list=16%, signal=55%
WANG_RECURRENT_LIVER_CANCER_DN	15	0.663742	1.83378	0.00211864	0.0267589	0.972	3254	tags=53%, list=20%, signal=66%
HINATA_NFKB_TARGETS_KERATINOCYTE_DN	18	0.651723	1.83178	0.0021645	0.0270556	0.973	991	tags=33%, list=6%, signal=35%
KOBAYASHI_EGFR_SIGNALING_24HR_UP	81	0.462141	1.83078	0	0.0271809	0.973	997	tags=25%, list=6%, signal=26%
HAMAI_APOPTOSIS_VIA_TRAIL_UP	455	0.36357	1.82997	0	0.0272647	0.975	3407	tags=42%, list=21%, signal=51%
MCBRYAN_PUBERTAL_BREAST_3_4WK_UP	180	0.404089	1.82846	0	0.0276065	0.976	949	tags=20%, list=6%, signal=21%
ELLWOOD_MYC_TARGETS_DN	31	0.573547	1.824	0.00921659	0.0288521	0.98	2595	tags=39%, list=16%, signal=46%
BIOCARTA_IL2_PATHWAY	22	0.597571	1.81975	0.00212766	0.0299167	0.983	2836	tags=50%, list=17%, signal=60%
MOREAUX_MULTIPLE_MYELOMA_BY_TACI_DN	117	0.433023	1.81805	0	0.030264	0.984	3861	tags=50%, list=24%, signal=64%
BIOCARTA_NKCELLS_PATHWAY	19	0.625754	1.81682	0.012474	0.0304618	0.985	2040	tags=47%, list=12%, signal=54%
PROVENZANI_METASTASIS_DN	111	0.439332	1.81417	0	0.031033	0.985	1847	tags=29%, list=11%, signal=32%
FARMER_BREAST_CANCER_APOCRINE_VS_LUMINAL	262	0.387043	1.81353	0	0.0310094	0.985	2460	tags=30%, list=15%, signal=35%
LUI_THYROID_CANCER_CLUSTER_3	17	0.626442	1.80991	0.00436681	0.0320297	0.986	5084	tags=71%, list=31%, signal=102%
LEONARD_HYPOXIA	38	0.52929	1.80859	0.00592885	0.0321302	0.987	2573	tags=37%, list=16%, signal=44%
PRAMOONJAGO_SOX4_TARGETS_UP	43	0.513696	1.80799	0.00391389	0.0320785	0.988	2488	tags=47%, list=15%, signal=55%
PID_GMCSF_PATHWAY	36	0.537061	1.80733	0.004158	0.0321334	0.988	2836	tags=42%, list=17%, signal=50%
CROMER_TUMORIGENESIS_DN	45	0.506792	1.80715	0.00223214	0.0320039	0.988	1777	tags=31%, list=11%, signal=35%
DAUER_STAT3_TARGETS_DN	45	0.507619	1.807	0.00431035	0.0318548	0.988	1691	tags=27%, list=10%, signal=30%
KUROKAWA_LIVER_CANCER_CHEMOTHERAPY_DN	34	0.535984	1.80601	0.00618557	0.0320097	0.99	1291	tags=29%, list=8%, signal=32%
AUNG_GASTRIC_CANCER	43	0.50427	1.80534	0.00213675	0.0320299	0.99	1195	tags=23%, list=7%, signal=25%
LI_PROSTATE_CANCER_EPIGENETIC	30	0.564747	1.80431	0.0040568	0.0321886	0.99	1326	tags=30%, list=8%, signal=33%
LABBE_TGFB1_TARGETS_DN	95	0.446145	1.79832	0	0.034119	0.994	1716	tags=29%, list=10%, signal=33%
JECHLINGER_EPITHELIAL_TO_MESENCHYMAL_TRANSITION_DN	60	0.489903	1.79777	0.00206612	0.0341407	0.994	1781	tags=33%, list=11%, signal=37%
BILD_CTNNB1_ONCOGENIC_SIGNATURE	54	0.489447	1.7947	0.00213675	0.034998	0.994	4091	tags=52%, list=25%, signal=69%
REACTOME_CITRIC_ACID_CYCLE_TCA_CYCLE	19	0.624339	1.79441	0.0021322	0.0348716	0.994	3772	tags=63%, list=23%, signal=82%
GARY_CD5_TARGETS_DN	321	0.371449	1.79396	0	0.0348688	0.994	4226	tags=42%, list=26%, signal=55%
BARIS_THYROID_CANCER_DN	57	0.487684	1.7937	0	0.0347511	0.994	1332	tags=26%, list=8%, signal=29%
REACTOME_TRANSPORT_OF_RIBONUCLEOPROTEINS_INTO_THE_HOST_NUCLEUS	26	0.569559	1.79277	0.00441501	0.0348952	0.994	5008	tags=77%, list=30%, signal=110%
STEIN_ESRRA_TARGETS_RESPONSIVE_TO_ESTROGEN_UP	23	0.590229	1.79227	0.00209644	0.0348911	0.994	3903	tags=61%, list=24%, signal=80%
LEE_LIVER_CANCER_MYC_TGFA_UP	58	0.489403	1.79008	0.00409836	0.0353612	0.994	1504	tags=26%, list=9%, signal=28%
LANDIS_ERBB2_BREAST_TUMORS_65_UP	19	0.611515	1.78606	0.0083682	0.0365085	0.994	3668	tags=68%, list=22%, signal=88%
VANDESLUIS_COMMD1_TARGETS_GROUP_3_UP	73	0.463157	1.78599	0	0.0363197	0.994	1817	tags=22%, list=11%, signal=25%
LINDGREN_BLADDER_CANCER_CLUSTER_3_DN	162	0.40377	1.78507	0	0.0365027	0.994	2049	tags=28%, list=12%, signal=31%
PID_NFKAPPABATYPICALPATHWAY	16	0.633921	1.78383	0.0083682	0.0367029	0.995	2524	tags=38%, list=15%, signal=44%
REACTOME_GOLGI_ASSOCIATED_VESICLE_BIOGENESIS	47	0.500198	1.7835	0.00207469	0.0365873	0.995	4215	tags=53%, list=26%, signal=71%
PID_IL2_STAT5PATHWAY	30	0.555341	1.78215	0.00440529	0.0368877	0.995	2836	tags=50%, list=17%, signal=60%
MITSIADES_RESPONSE_TO_APLIDIN_UP	338	0.368174	1.77923	0	0.0378386	0.996	2957	tags=32%, list=18%, signal=39%
COULOUARN_TEMPORAL_TGFB1_SIGNATURE_UP	88	0.437268	1.77897	0	0.0377564	0.996	2353	tags=36%, list=14%, signal=42%
BOYAULT_LIVER_CANCER_SUBCLASS_G6_DN	16	0.641869	1.77576	0.0130719	0.0387635	0.997	4792	tags=69%, list=29%, signal=97%
IVANOVA_HEMATOPOIESIS_MATURE_CELL	195	0.395961	1.77494	0	0.0387396	0.997	3233	tags=35%, list=20%, signal=44%
ZHAN_MULTIPLE_MYELOMA_MS_DN	30	0.54708	1.77456	0.0021692	0.0386478	0.997	3903	tags=53%, list=24%, signal=70%
SCHUHMACHER_MYC_TARGETS_UP	69	0.464016	1.77317	0	0.0389083	0.997	4793	tags=58%, list=29%, signal=82%
ZHANG_RESPONSE_TO_IKK_INHIBITOR_AND_TNF_UP	174	0.394312	1.77189	0	0.039142	0.997	2146	tags=28%, list=13%, signal=32%
IRITANI_MAD1_TARGETS_DN	35	0.517783	1.771	0.00883002	0.0392564	0.997	5667	tags=74%, list=34%, signal=113%
FOSTER_KDM1A_TARGETS_UP	199	0.387827	1.77012	0	0.0393968	0.997	1124	tags=16%, list=7%, signal=17%
GUO_TARGETS_OF_IRS1_AND_IRS2	86	0.443436	1.77006	0.00205339	0.0392188	0.997	3419	tags=40%, list=21%, signal=50%
MOHANKUMAR_TLX1_TARGETS_DN	141	0.416475	1.77002	0	0.0390492	0.997	825	tags=20%, list=5%, signal=21%
WATANABE_RECTAL_CANCER_RADIOTHERAPY_RESPONSIVE_UP	91	0.440106	1.76977	0.00197239	0.038952	0.997	1781	tags=16%, list=11%, signal=18%
BROWNE_HCMV_INFECTION_6HR_UP	59	0.47196	1.76803	0	0.0394351	0.998	2088	tags=29%, list=13%, signal=33%
ACEVEDO_NORMAL_TISSUE_ADJACENT_TO_LIVER_TUMOR_UP	123	0.412344	1.76458	0	0.0403835	0.999	1641	tags=20%, list=10%, signal=22%
MORI_PRE_BI_LYMPHOCYTE_DN	58	0.469519	1.76401	0	0.0404475	0.999	2673	tags=38%, list=16%, signal=45%
SIMBULAN_UV_RESPONSE_IMMORTALIZED_DN	30	0.545968	1.76397	0.006	0.040252	0.999	1855	tags=40%, list=11%, signal=45%
ZHENG_FOXP3_TARGETS_IN_THYMUS_UP	136	0.410711	1.7639	0	0.0400824	0.999	3259	tags=41%, list=20%, signal=51%
SHIN_B_CELL_LYMPHOMA_CLUSTER_2	26	0.556515	1.76003	0.0104822	0.0414051	0.999	1395	tags=27%, list=8%, signal=29%
REACTOME_TRANSPORT_OF_MATURE_TRANSCRIPT_TO_CYTOPLASM	43	0.506366	1.75893	0.00414079	0.0416586	0.999	5008	tags=60%, list=30%, signal=87%
WALLACE_PROSTATE_CANCER_UP	18	0.617933	1.75537	0.0154525	0.0428807	0.999	1817	tags=33%, list=11%, signal=37%
CHNG_MULTIPLE_MYELOMA_HYPERPLOID_UP	41	0.505683	1.75466	0.00594059	0.0429928	0.999	5606	tags=71%, list=34%, signal=107%
DOANE_BREAST_CANCER_CLASSES_UP	56	0.475438	1.75279	0	0.0435495	0.999	2442	tags=41%, list=15%, signal=48%
DAZARD_UV_RESPONSE_CLUSTER_G2	27	0.56065	1.75096	0.00990099	0.0440315	0.999	2573	tags=33%, list=16%, signal=39%
ZHANG_INTERFERON_RESPONSE	20	0.586719	1.75054	0.00409836	0.044007	0.999	2732	tags=45%, list=17%, signal=54%
OLSSON_E2F3_TARGETS_UP	23	0.56237	1.74704	0.00417537	0.0452998	0.999	1163	tags=35%, list=7%, signal=37%
PEDERSEN_METASTASIS_BY_ERBB2_ISOFORM_7	293	0.367196	1.74698	0.0019802	0.0451019	0.999	2515	tags=31%, list=15%, signal=36%
PID_RAC1_PATHWAY	51	0.470376	1.7466	0.00208768	0.045023	0.999	4009	tags=47%, list=24%, signal=62%
KEGG_HISTIDINE_METABOLISM	25	0.56985	1.7462	0.0107991	0.0450163	0.999	1513	tags=32%, list=9%, signal=35%
KEGG_METABOLISM_OF_XENOBIOTICS_BY_CYTOCHROME_P450	60	0.474669	1.74528	0.00406504	0.0451641	0.999	1484	tags=27%, list=9%, signal=29%
RHEIN_ALL_GLUCOCORTICOID_THERAPY_UP	64	0.452788	1.74311	0.00806452	0.0458777	0.999	1973	tags=34%, list=12%, signal=39%
GINESTIER_BREAST_CANCER_20Q13_AMPLIFICATION_DN	112	0.413843	1.74056	0	0.0466804	0.999	3686	tags=32%, list=22%, signal=41%
REACTOME_NONSENSE_MEDIATED_DECAY_ENHANCED_BY_THE_EXON_JUNCTION_COMPLEX	87	0.433458	1.73849	0	0.0473792	0.999	5206	tags=64%, list=32%, signal=94%
PID_HIF1_TFPATHWAY	60	0.456937	1.73556	0.00862069	0.0483276	0.999	1720	tags=27%, list=10%, signal=30%
POTTI_ETOPOSIDE_SENSITIVITY	36	0.514609	1.73027	0.00412371	0.0502916	1	660	tags=33%, list=4%, signal=35%
REACTOME_PHASE1_FUNCTIONALIZATION_OF_COMPOUNDS	66	0.461613	1.72997	0.00210084	0.0502032	1	1208	tags=21%, list=7%, signal=23%
PID_P53DOWNSTREAMPATHWAY	119	0.41047	1.72886	0.00203252	0.0505775	1	2488	tags=31%, list=15%, signal=36%
KOHOUTEK_CCNT1_TARGETS	38	0.522266	1.72882	0.00407332	0.0503871	1	1455	tags=32%, list=9%, signal=35%
CHEN_NEUROBLASTOMA_COPY_NUMBER_GAINS	45	0.492046	1.72872	0.00813008	0.0501822	1	2734	tags=38%, list=17%, signal=45%
STEIN_ESRRA_TARGETS_UP	296	0.358886	1.72789	0	0.0503528	1	3464	tags=34%, list=21%, signal=42%
SHAFFER_IRF4_TARGETS_IN_MYELOMA_VS_MATURE_B_LYMPHOCYTE	89	0.432239	1.7271	0.00214133	0.0505027	1	4247	tags=51%, list=26%, signal=68%
LEE_LIVER_CANCER_SURVIVAL_DN	138	0.398431	1.72396	0	0.0516981	1	3922	tags=37%, list=24%, signal=48%
HUPER_BREAST_BASAL_VS_LUMINAL_DN	55	0.471645	1.72344	0.00796813	0.0517353	1	1905	tags=33%, list=12%, signal=37%
ENK_UV_RESPONSE_KERATINOCYTE_DN	417	0.349454	1.72297	0	0.0517204	1	4163	tags=43%, list=25%, signal=57%
PODAR_RESPONSE_TO_ADAPHOSTIN_UP	116	0.409646	1.72284	0	0.0515567	1	2574	tags=30%, list=16%, signal=36%
REACTOME_TRANS_GOLGI_NETWORK_VESICLE_BUDDING	53	0.465437	1.72158	0	0.0519291	1	4215	tags=51%, list=26%, signal=68%
SPIELMAN_LYMPHOBLAST_EUROPEAN_VS_ASIAN_2FC_DN	16	0.618264	1.71904	0.0132159	0.0526978	1	1562	tags=44%, list=10%, signal=48%
WANG_LMO4_TARGETS_UP	233	0.367898	1.71899	0	0.0525016	1	2934	tags=31%, list=18%, signal=38%
GAVIN_IL2_RESPONSIVE_FOXP3_TARGETS_UP	16	0.611442	1.71791	0.0183299	0.0527056	1	1619	tags=25%, list=10%, signal=28%
KRIEG_KDM3A_TARGETS_NOT_HYPOXIA	122	0.400614	1.71773	0	0.0525711	1	2772	tags=31%, list=17%, signal=37%
REACTOME_ACTIVATION_OF_THE_MRNA_UPON_BINDING_OF_THE_CAP_BINDING_COMPLEX_AND_EIFS_AND_SUBSEQUENT_BINDING_TO_43S	38	0.497688	1.71624	0.00416667	0.0530707	1	4302	tags=50%, list=26%, signal=68%
DELYS_THYROID_CANCER_UP	393	0.347991	1.71468	0	0.0535681	1	1709	tags=21%, list=10%, signal=23%
GOTZMANN_EPITHELIAL_TO_MESENCHYMAL_TRANSITION_DN	194	0.375622	1.71333	0	0.0540347	1	1504	tags=20%, list=9%, signal=21%
PID_DELTANP63PATHWAY	46	0.487385	1.71258	0.0021645	0.0541455	1	2400	tags=37%, list=15%, signal=43%
LANDIS_ERBB2_BREAST_PRENEOPLASTIC_UP	15	0.621975	1.71213	0.0107527	0.0541362	1	1182	tags=40%, list=7%, signal=43%
ZHOU_INFLAMMATORY_RESPONSE_LPS_UP	298	0.36059	1.71128	0	0.0543201	1	1395	tags=18%, list=8%, signal=19%
SWEET_LUNG_CANCER_KRAS_UP	402	0.349135	1.71047	0	0.0545157	1	2130	tags=23%, list=13%, signal=25%
NEWMAN_ERCC6_TARGETS_UP	19	0.59666	1.70979	0.0107066	0.0546128	1	2460	tags=47%, list=15%, signal=56%
REACTOME_TIGHT_JUNCTION_INTERACTIONS	28	0.538202	1.70966	0.00419287	0.0544419	1	947	tags=25%, list=6%, signal=26%
PID_ERBB1_DOWNSTREAM_PATHWAY	96	0.417434	1.70937	0.00214133	0.0543491	1	2905	tags=31%, list=18%, signal=38%
SWEET_KRAS_ONCOGENIC_SIGNATURE	78	0.441323	1.70723	0	0.055177	1	2409	tags=33%, list=15%, signal=39%
REACTOME_CYTOCHROME_P450_ARRANGED_BY_SUBSTRATE_TYPE	49	0.474406	1.70518	0	0.0559803	1	1208	tags=20%, list=7%, signal=22%
SCHRAMM_INHBA_TARGETS_DN	23	0.560027	1.70496	0.00860215	0.0558534	1	2155	tags=39%, list=13%, signal=45%
THEILGAARD_NEUTROPHIL_AT_SKIN_WOUND_UP	70	0.437702	1.70134	0.00612245	0.0573311	1	1965	tags=27%, list=12%, signal=31%
BRACHAT_RESPONSE_TO_CISPLATIN	16	0.624291	1.69826	0.0172043	0.0585439	1	2720	tags=56%, list=17%, signal=67%
HAHTOLA_MYCOSIS_FUNGOIDES_CD4_UP	56	0.456839	1.69738	0.00609756	0.0587356	1	2524	tags=34%, list=15%, signal=40%
YANG_BREAST_CANCER_ESR1_BULK_UP	16	0.611292	1.69682	0.0196507	0.0587847	1	528	tags=25%, list=3%, signal=26%
REACTOME_SRP_DEPENDENT_COTRANSLATIONAL_PROTEIN_TARGETING_TO_MEMBRANE	91	0.413733	1.69679	0.00205339	0.0585704	1	5312	tags=57%, list=32%, signal=84%
KYNG_ENVIRONMENTAL_STRESS_RESPONSE_DN	17	0.607165	1.69449	0.00840336	0.0594441	1	3279	tags=59%, list=20%, signal=73%
PAPASPYRIDONOS_UNSTABLE_ATEROSCLEROTIC_PLAQUE_UP	41	0.500087	1.69371	0.00881057	0.059572	1	2010	tags=34%, list=12%, signal=39%
TCGA_GLIOBLASTOMA_COPY_NUMBER_UP	50	0.467343	1.69338	0.00860215	0.0594823	1	3586	tags=52%, list=22%, signal=66%
ZHANG_RESPONSE_TO_IKK_INHIBITOR_AND_TNF_DN	77	0.430553	1.69243	0.00205339	0.0597437	1	2521	tags=31%, list=15%, signal=37%
CHARAFE_BREAST_CANCER_LUMINAL_VS_BASAL_UP	251	0.362658	1.69189	0	0.0598463	1	2987	tags=31%, list=18%, signal=37%
MAGRANGEAS_MULTIPLE_MYELOMA_IGG_VS_IGA_DN	23	0.556035	1.69124	0.0230126	0.0599061	1	561	tags=17%, list=3%, signal=18%
PID_BCR_5PATHWAY	62	0.446754	1.69101	0.00414938	0.0597803	1	3043	tags=35%, list=19%, signal=43%
DAZARD_UV_RESPONSE_CLUSTER_G24	23	0.558553	1.69009	0.0106838	0.0599899	1	1086	tags=35%, list=7%, signal=37%
YIH_RESPONSE_TO_ARSENITE_C4	18	0.581209	1.68951	0.0230126	0.0600506	1	2603	tags=44%, list=16%, signal=53%
REACTOME_CELL_JUNCTION_ORGANIZATION	69	0.437435	1.68728	0.00408163	0.06097	1	1316	tags=29%, list=8%, signal=31%
PID_IL1PATHWAY	31	0.526218	1.68684	0.00856531	0.0609495	1	3043	tags=45%, list=19%, signal=55%
REACTOME_SIGNALING_BY_ILS	97	0.41473	1.68664	0	0.0608079	1	3062	tags=35%, list=19%, signal=43%
KEGG_LINOLEIC_ACID_METABOLISM	26	0.536181	1.68486	0.00845666	0.0615436	1	729	tags=23%, list=4%, signal=24%
KEGG_O_GLYCAN_BIOSYNTHESIS	26	0.547474	1.68457	0.0146751	0.0614283	1	2340	tags=46%, list=14%, signal=54%
AMIT_EGF_RESPONSE_120_MCF10A	37	0.50623	1.68396	0.0124481	0.0614988	1	2299	tags=41%, list=14%, signal=47%
BILD_HRAS_ONCOGENIC_SIGNATURE	207	0.367566	1.68376	0	0.0613974	1	2165	tags=26%, list=13%, signal=30%
REACTOME_TRANSLATION	116	0.399039	1.68277	0.00630252	0.0617622	1	5312	tags=57%, list=32%, signal=83%
WALLACE_PROSTATE_CANCER_RACE_DN	55	0.467786	1.68254	0.00419287	0.0616472	1	3530	tags=49%, list=21%, signal=62%
BOYLAN_MULTIPLE_MYELOMA_C_D_DN	201	0.368715	1.68217	0	0.061603	1	928	tags=18%, list=6%, signal=19%
RIGGINS_TAMOXIFEN_RESISTANCE_DN	180	0.378762	1.68091	0	0.0619977	1	2682	tags=34%, list=16%, signal=40%
REACTOME_RORA_ACTIVATES_CIRCADIAN_EXPRESSION	21	0.574498	1.68045	0.0124481	0.0620435	1	4602	tags=86%, list=28%, signal=119%
GARGALOVIC_RESPONSE_TO_OXIDIZED_PHOSPHOLIPIDS_MAGENTA_UP	22	0.555563	1.67992	0.02079	0.0621049	1	3877	tags=55%, list=24%, signal=71%
LIM_MAMMARY_LUMINAL_MATURE_UP	91	0.417652	1.67923	0	0.0622395	1	2350	tags=29%, list=14%, signal=33%
AMIT_SERUM_RESPONSE_240_MCF10A	52	0.462281	1.67768	0.00823045	0.0628476	1	2061	tags=29%, list=13%, signal=33%
BIOCARTA_MITOCHONDRIA_PATHWAY	18	0.570121	1.67714	0.0272537	0.0628681	1	3227	tags=50%, list=20%, signal=62%
DUTERTRE_ESTRADIOL_RESPONSE_6HR_DN	66	0.436605	1.67686	0.0019685	0.0627817	1	1223	tags=29%, list=7%, signal=31%
KEGG_BUTANOATE_METABOLISM	25	0.548496	1.67639	0.0114155	0.0628398	1	3585	tags=40%, list=22%, signal=51%
DUTERTRE_ESTRADIOL_RESPONSE_6HR_UP	184	0.370108	1.6745	0	0.0637292	1	2555	tags=26%, list=16%, signal=31%
RICKMAN_HEAD_AND_NECK_CANCER_D	26	0.546957	1.67415	0.0153173	0.0637049	1	650	tags=23%, list=4%, signal=24%
LEE_RECENT_THYMIC_EMIGRANT	143	0.382763	1.67343	0	0.0638691	1	2665	tags=30%, list=16%, signal=36%
TOYOTA_TARGETS_OF_MIR34B_AND_MIR34C	294	0.352625	1.67322	0	0.0637517	1	3946	tags=37%, list=24%, signal=47%
ZHENG_FOXP3_TARGETS_UP	20	0.57209	1.67181	0.00835073	0.0642908	1	1697	tags=40%, list=10%, signal=45%
FUJII_YBX1_TARGETS_UP	38	0.492907	1.66872	0.00428265	0.0655248	1	1008	tags=21%, list=6%, signal=22%
BIOCARTA_KERATINOCYTE_PATHWAY	44	0.467162	1.66768	0.00437637	0.0658286	1	2524	tags=32%, list=15%, signal=37%
FLECHNER_PBL_KIDNEY_TRANSPLANT_REJECTED_VS_OK_DN	43	0.483021	1.66669	0.00653595	0.0662067	1	4162	tags=58%, list=25%, signal=78%
MASSARWEH_RESPONSE_TO_ESTRADIOL	46	0.475658	1.66512	0.00647948	0.0668246	1	973	tags=22%, list=6%, signal=23%
SERVITJA_ISLET_HNF1A_TARGETS_DN	91	0.409869	1.66366	0	0.0674018	1	997	tags=21%, list=6%, signal=22%
ZWANG_EGF_INTERVAL_DN	153	0.382501	1.66188	0	0.0680945	1	1103	tags=19%, list=7%, signal=20%
REACTOME_TRANSPORT_OF_MATURE_MRNA_DERIVED_FROM_AN_INTRONLESS_TRANSCRIPT	32	0.510709	1.66155	0.00212314	0.0680432	1	5008	tags=69%, list=30%, signal=99%
TIEN_INTESTINE_PROBIOTICS_6HR_UP	42	0.472345	1.65935	0.0123457	0.0690291	1	4299	tags=52%, list=26%, signal=71%
SMIRNOV_RESPONSE_TO_IR_2HR_UP	43	0.4825	1.65891	0.0132743	0.0690755	1	2620	tags=35%, list=16%, signal=41%
ZHAN_MULTIPLE_MYELOMA_SPIKED	19	0.568734	1.65755	0.0209205	0.0696248	1	664	tags=21%, list=4%, signal=22%
BURTON_ADIPOGENESIS_12	22	0.544877	1.65673	0.0320513	0.0698006	1	2768	tags=50%, list=17%, signal=60%
REACTOME_NUCLEAR_RECEPTOR_TRANSCRIPTION_PATHWAY	43	0.476058	1.65615	0.0151188	0.0698769	1	1755	tags=26%, list=11%, signal=29%
DACOSTA_UV_RESPONSE_VIA_ERCC3_COMMON_DN	360	0.337474	1.65559	0	0.0699601	1	3361	tags=40%, list=20%, signal=50%
REACTOME_CELL_CELL_COMMUNICATION	107	0.401366	1.65532	0	0.0698443	1	1169	tags=22%, list=7%, signal=24%
CHIANG_LIVER_CANCER_SUBCLASS_POLYSOMY7_DN	15	0.610977	1.65506	0.0269663	0.0698009	1	3175	tags=67%, list=19%, signal=83%
GABRIELY_MIR21_TARGETS	208	0.36029	1.65489	0	0.0696234	1	3453	tags=49%, list=21%, signal=61%
SIMBULAN_UV_RESPONSE_NORMAL_DN	27	0.520932	1.65322	0.0124224	0.0704635	1	860	tags=22%, list=5%, signal=23%
LAU_APOPTOSIS_CDKN2A_UP	54	0.453536	1.65289	0.0149254	0.0703981	1	4606	tags=59%, list=28%, signal=82%
KEGG_RETINOL_METABOLISM	53	0.45451	1.65	0.0145833	0.0716855	1	1484	tags=17%, list=9%, signal=19%
UEDA_PERIFERAL_CLOCK	132	0.385953	1.64851	0.00211416	0.0723387	1	2812	tags=33%, list=17%, signal=39%
JOHNSTONE_PARVB_TARGETS_3_UP	338	0.338183	1.64837	0	0.0721985	1	2146	tags=24%, list=13%, signal=27%
GUTIERREZ_MULTIPLE_MYELOMA_DN	29	0.518371	1.64812	0.00662252	0.0721132	1	4216	tags=48%, list=26%, signal=65%
SESTO_RESPONSE_TO_UV_C5	41	0.469455	1.64579	0.0143737	0.0732014	1	3313	tags=46%, list=20%, signal=58%
TERAO_AOX4_TARGETS_SKIN_UP	34	0.490769	1.64519	0.00828157	0.0733084	1	2959	tags=41%, list=18%, signal=50%
HERNANDEZ_MITOTIC_ARREST_BY_DOCETAXEL_2_DN	16	0.593152	1.64509	0.0174673	0.0731096	1	298	tags=25%, list=2%, signal=25%
HOFMANN_MYELODYSPLASTIC_SYNDROM_LOW_RISK_DN	25	0.532074	1.64417	0.0152838	0.0733586	1	961	tags=24%, list=6%, signal=25%
REACTOME_AMINO_ACID_TRANSPORT_ACROSS_THE_PLASMA_MEMBRANE	31	0.507978	1.64237	0.0155902	0.0741594	1	2451	tags=42%, list=15%, signal=49%
YANG_BREAST_CANCER_ESR1_DN	21	0.556523	1.64219	0.0168776	0.074005	1	650	tags=33%, list=4%, signal=35%
ZHANG_RESPONSE_TO_CANTHARIDIN_UP	16	0.591047	1.64201	0.0251572	0.0738895	1	2460	tags=44%, list=15%, signal=51%
LOPEZ_EPITHELIOID_MESOTHELIOMA	15	0.603446	1.6397	0.0295983	0.0749725	1	1746	tags=40%, list=11%, signal=45%
LINDSTEDT_DENDRITIC_CELL_MATURATION_C	58	0.443852	1.63875	0.00627615	0.0753714	1	2093	tags=31%, list=13%, signal=35%
MITSIADES_RESPONSE_TO_APLIDIN_DN	194	0.358896	1.63856	0.00196464	0.0752573	1	3379	tags=32%, list=21%, signal=40%
MARTINEZ_TP53_TARGETS_DN	452	0.32523	1.63781	0	0.0754995	1	2794	tags=24%, list=17%, signal=29%
STEIN_ESRRA_TARGETS	413	0.33174	1.6373	0	0.0756143	1	3427	tags=32%, list=21%, signal=40%
WANG_CISPLATIN_RESPONSE_AND_XPC_UP	170	0.367473	1.63628	0.00190114	0.0759142	1	1414	tags=19%, list=9%, signal=20%
MISHRA_CARCINOMA_ASSOCIATED_FIBROBLAST_DN	22	0.557369	1.63591	0.0289256	0.0758755	1	547	tags=32%, list=3%, signal=33%
LIU_CMYB_TARGETS_UP	131	0.383017	1.63517	0.00410678	0.076092	1	2381	tags=31%, list=14%, signal=36%
KEGG_P53_SIGNALING_PATHWAY	62	0.43519	1.63448	0.00604839	0.0762486	1	3650	tags=39%, list=22%, signal=50%
REACTOME_INFLUENZA_VIRAL_RNA_TRANSCRIPTION_AND_REPLICATION	86	0.415302	1.63381	0.0042735	0.0764141	1	5312	tags=62%, list=32%, signal=91%
ZHAN_MULTIPLE_MYELOMA_CD1_VS_CD2_DN	41	0.472035	1.63326	0.0227273	0.0765202	1	1031	tags=24%, list=6%, signal=26%
REACTOME_FORMATION_OF_THE_TERNARY_COMPLEX_AND_SUBSEQUENTLY_THE_43S_COMPLEX	31	0.508047	1.63278	0.0175824	0.0765644	1	4302	tags=52%, list=26%, signal=70%
DOANE_RESPONSE_TO_ANDROGEN_UP	149	0.375796	1.63112	0	0.0772912	1	2165	tags=24%, list=13%, signal=28%
REACTOME_ACTIVATED_AMPK_STIMULATES_FATTY_ACID_OXIDATION_IN_MUSCLE	15	0.604064	1.62971	0.021097	0.0779469	1	2828	tags=53%, list=17%, signal=64%
ZHENG_BOUND_BY_FOXP3	364	0.335093	1.62955	0	0.0777561	1	3259	tags=36%, list=20%, signal=44%
TURASHVILI_BREAST_DUCTAL_CARCINOMA_VS_DUCTAL_NORMAL_DN	146	0.375077	1.62885	0	0.0779082	1	917	tags=18%, list=6%, signal=19%
KEGG_ADHERENS_JUNCTION	73	0.422566	1.6281	0.00422833	0.0780948	1	1170	tags=19%, list=7%, signal=21%
YANG_BREAST_CANCER_ESR1_UP	33	0.488884	1.62804	0.0131579	0.0779018	1	2772	tags=36%, list=17%, signal=44%
VANTVEER_BREAST_CANCER_ESR1_UP	116	0.38599	1.62735	0.00447427	0.0780337	1	2906	tags=34%, list=18%, signal=42%
HOFMANN_MYELODYSPLASTIC_SYNDROM_RISK_UP	20	0.552981	1.62551	0.014553	0.0789081	1	147	tags=15%, list=1%, signal=15%
POTTI_ADRIAMYCIN_SENSITIVITY	63	0.434286	1.62465	0.014433	0.0791781	1	973	tags=21%, list=6%, signal=22%
WOOD_EBV_EBNA1_TARGETS_DN	41	0.465746	1.62436	0.00392157	0.0791145	1	1552	tags=24%, list=9%, signal=27%
PID_WNT_CANONICAL_PATHWAY	19	0.557727	1.61989	0.0278373	0.0817213	1	2861	tags=42%, list=17%, signal=51%
SENGUPTA_NASOPHARYNGEAL_CARCINOMA_WITH_LMP1_UP	283	0.34228	1.61882	0	0.0821372	1	2903	tags=37%, list=18%, signal=44%
OSMAN_BLADDER_CANCER_DN	273	0.347085	1.61875	0	0.0819324	1	4302	tags=42%, list=26%, signal=56%
NELSON_RESPONSE_TO_ANDROGEN_UP	78	0.413021	1.61842	0.00603622	0.0818861	1	1182	tags=24%, list=7%, signal=26%
REACTOME_PKB_MEDIATED_EVENTS	23	0.538328	1.61759	0.0237069	0.0821777	1	2828	tags=39%, list=17%, signal=47%
WANG_BARRETTS_ESOPHAGUS_DN	25	0.519137	1.61648	0.031185	0.0827225	1	1856	tags=36%, list=11%, signal=41%
BROWNE_HCMV_INFECTION_8HR_UP	90	0.40071	1.61585	0.00403226	0.0828981	1	2810	tags=29%, list=17%, signal=35%
TARTE_PLASMA_CELL_VS_B_LYMPHOCYTE_DN	34	0.484404	1.61585	0.0121951	0.0826564	1	921	tags=26%, list=6%, signal=28%
SANSOM_APC_TARGETS_UP	93	0.403388	1.61508	0.00195695	0.0829247	1	2273	tags=19%, list=14%, signal=22%
NGUYEN_NOTCH1_TARGETS_DN	75	0.415637	1.61473	0.00849257	0.0829103	1	1148	tags=19%, list=7%, signal=20%
KORKOLA_EMBRYONIC_CARCINOMA_VS_SEMINOMA_UP	18	0.555183	1.61424	0.015625	0.0829754	1	1079	tags=33%, list=7%, signal=36%
REACTOME_ION_TRANSPORT_BY_P_TYPE_ATPASES	31	0.493899	1.61305	0.0184805	0.0834691	1	1781	tags=29%, list=11%, signal=33%
REACTOME_REGULATION_OF_GLUCOKINASE_BY_GLUCOKINASE_REGULATORY_PROTEIN	26	0.508208	1.61276	0.0236052	0.0834165	1	5008	tags=73%, list=30%, signal=105%
BECKER_TAMOXIFEN_RESISTANCE_UP	45	0.449468	1.61229	0.0178174	0.0834712	1	2454	tags=36%, list=15%, signal=42%
RODRIGUES_DCC_TARGETS_DN	105	0.39149	1.61193	0	0.0834685	1	2697	tags=33%, list=16%, signal=40%
PID_IL2_1PATHWAY	53	0.444823	1.61174	0.00438597	0.0833409	1	2905	tags=40%, list=18%, signal=48%
MISSIAGLIA_REGULATED_BY_METHYLATION_UP	106	0.38577	1.61114	0	0.0834726	1	2145	tags=25%, list=13%, signal=28%
AGUIRRE_PANCREATIC_CANCER_COPY_NUMBER_DN	180	0.357848	1.61112	0.002079	0.0832427	1	3318	tags=37%, list=20%, signal=45%
SINGH_NFE2L2_TARGETS	15	0.59801	1.61016	0.0357143	0.0836043	1	3092	tags=53%, list=19%, signal=66%
WOTTON_RUNX_TARGETS_DN	26	0.519423	1.60932	0.0290456	0.0838132	1	840	tags=23%, list=5%, signal=24%
BROWNE_HCMV_INFECTION_12HR_UP	87	0.400389	1.60738	0.0117188	0.0848234	1	2810	tags=32%, list=17%, signal=39%
ENK_UV_RESPONSE_EPIDERMIS_UP	257	0.34049	1.60708	0	0.0847779	1	1101	tags=14%, list=7%, signal=14%
PID_EPOPATHWAY	33	0.486069	1.60698	0.0239521	0.0845774	1	2893	tags=42%, list=18%, signal=51%
SEITZ_NEOPLASTIC_TRANSFORMATION_BY_8P_DELETION_UP	63	0.433446	1.60644	0.00831601	0.0846674	1	1694	tags=33%, list=10%, signal=37%
MMS_MOUSE_LYMPH_HIGH_4HRS_UP	31	0.49082	1.60634	0.0159453	0.0845173	1	4398	tags=45%, list=27%, signal=62%
BROWNE_HCMV_INFECTION_16HR_UP	179	0.357719	1.60489	0.00384615	0.0853086	1	4547	tags=53%, list=28%, signal=73%
QI_HYPOXIA	112	0.377811	1.60477	0.0104603	0.0851349	1	2710	tags=33%, list=16%, signal=39%
ZWANG_CLASS_1_TRANSIENTLY_INDUCED_BY_EGF	366	0.32966	1.60257	0	0.0863297	1	2800	tags=31%, list=17%, signal=37%
FULCHER_INFLAMMATORY_RESPONSE_LECTIN_VS_LPS_DN	333	0.330675	1.60192	0	0.0864783	1	2264	tags=26%, list=14%, signal=29%
VANASSE_BCL2_TARGETS_DN	56	0.433514	1.60144	0.0108225	0.0865423	1	1768	tags=25%, list=11%, signal=28%
LEI_MYB_TARGETS	280	0.336361	1.60014	0	0.0871945	1	1633	tags=20%, list=10%, signal=22%
WEST_ADRENOCORTICAL_TUMOR_UP	239	0.34213	1.59963	0	0.0872787	1	4100	tags=41%, list=25%, signal=53%
REACTOME_BIOLOGICAL_OXIDATIONS	118	0.379354	1.59943	0	0.0871699	1	1866	tags=22%, list=11%, signal=25%
MARIADASON_RESPONSE_TO_BUTYRATE_SULINDAC_4	17	0.574643	1.59722	0.0307692	0.0884258	1	73	tags=12%, list=0%, signal=12%
REACTOME_METAL_ION_SLC_TRANSPORTERS	22	0.539425	1.59654	0.0329218	0.0886025	1	1797	tags=27%, list=11%, signal=31%
HESS_TARGETS_OF_HOXA9_AND_MEIS1_DN	65	0.421961	1.59581	0.0166667	0.08893	1	2165	tags=37%, list=13%, signal=42%
PID_PI3KCIPATHWAY	39	0.468415	1.59535	0.0211864	0.0889868	1	1447	tags=23%, list=9%, signal=25%
BRACHAT_RESPONSE_TO_CAMPTOTHECIN_DN	33	0.481695	1.59164	0.0388769	0.0913048	1	2724	tags=39%, list=17%, signal=47%
FLECHNER_BIOPSY_KIDNEY_TRANSPLANT_REJECTED_VS_OK_DN	466	0.319051	1.59136	0	0.0912468	1	2468	tags=26%, list=15%, signal=29%
LEE_LIVER_CANCER_CIPROFIBRATE_UP	56	0.424526	1.59113	0.0226337	0.0911488	1	1105	tags=21%, list=7%, signal=23%
CREIGHTON_AKT1_SIGNALING_VIA_MTOR_UP	31	0.47835	1.5889	0.0262009	0.0924692	1	1905	tags=29%, list=12%, signal=33%
BIOCARTA_MET_PATHWAY	36	0.479326	1.58859	0.0184805	0.0923898	1	2836	tags=36%, list=17%, signal=44%
YAMASHITA_LIVER_CANCER_STEM_CELL_DN	74	0.413951	1.5881	0.0107296	0.0924943	1	1780	tags=24%, list=11%, signal=27%
LAIHO_COLORECTAL_CANCER_SERRATED_DN	59	0.433897	1.58749	0.0105485	0.0926727	1	2611	tags=22%, list=16%, signal=26%
MOOTHA_TCA	15	0.56496	1.58613	0.0355649	0.0933281	1	3772	tags=60%, list=23%, signal=78%
COULOUARN_TEMPORAL_TGFB1_SIGNATURE_DN	117	0.375732	1.58565	0.00198413	0.0933778	1	2694	tags=32%, list=16%, signal=39%
REACTOME_APOPTOSIS	133	0.368689	1.58557	0.00213675	0.0931795	1	3368	tags=26%, list=21%, signal=33%
SENESE_HDAC1_TARGETS_UP	334	0.330199	1.58319	0	0.0946454	1	2958	tags=31%, list=18%, signal=38%
PUJANA_BRCA_CENTERED_NETWORK	96	0.390554	1.58276	0.00203252	0.0946607	1	5229	tags=63%, list=32%, signal=91%
CHARAFE_BREAST_CANCER_LUMINAL_VS_BASAL_DN	363	0.32563	1.58254	0.0020284	0.094583	1	1501	tags=20%, list=9%, signal=22%
LEE_METASTASIS_AND_RNA_PROCESSING_UP	15	0.579441	1.58253	0.0441177	0.0943412	1	4793	tags=80%, list=29%, signal=113%
BIOCARTA_ATRBRCA_PATHWAY	21	0.549877	1.5815	0.0377778	0.0947838	1	4132	tags=57%, list=25%, signal=76%
DORSAM_HOXA9_TARGETS_UP	30	0.488362	1.5814	0.0205761	0.0946219	1	1676	tags=23%, list=10%, signal=26%
BILANGES_RAPAMYCIN_SENSITIVE_GENES	28	0.500575	1.5801	0.0272374	0.0952406	1	2557	tags=39%, list=16%, signal=46%
CHEN_LUNG_CANCER_SURVIVAL	26	0.515702	1.57987	0.0319149	0.0951504	1	2846	tags=27%, list=17%, signal=33%
REACTOME_BILE_ACID_AND_BILE_SALT_METABOLISM	26	0.505898	1.57778	0.0288248	0.0964278	1	1021	tags=23%, list=6%, signal=25%
REACTOME_SIGNALING_BY_SCF_KIT	64	0.415873	1.57719	0.0149573	0.0965644	1	3130	tags=36%, list=19%, signal=44%
BIOCARTA_CDMAC_PATHWAY	15	0.571737	1.57719	0.0461538	0.0963187	1	2488	tags=33%, list=15%, signal=39%
BROWNE_HCMV_INFECTION_18HR_UP	154	0.356843	1.57691	0	0.0962802	1	2754	tags=32%, list=17%, signal=38%
ZHANG_GATA6_TARGETS_DN	55	0.432038	1.57686	0.0150862	0.0960664	1	2228	tags=29%, list=14%, signal=34%
REACTOME_SIGNALING_BY_FGFR1_FUSION_MUTANTS	15	0.572819	1.57607	0.0354767	0.0963014	1	2709	tags=53%, list=16%, signal=64%
KEGG_ENDOMETRIAL_CANCER	51	0.430891	1.57568	0.0180361	0.0963314	1	2040	tags=27%, list=12%, signal=31%
GESERICK_TERT_TARGETS_DN	19	0.534506	1.57452	0.0358744	0.0969118	1	2573	tags=37%, list=16%, signal=44%
SA_CASPASE_CASCADE	18	0.554723	1.57411	0.0391753	0.0969939	1	2580	tags=39%, list=16%, signal=46%
KEGG_VALINE_LEUCINE_AND_ISOLEUCINE_DEGRADATION	40	0.463508	1.57327	0.0222672	0.0972775	1	4820	tags=60%, list=29%, signal=85%
TURASHVILI_BREAST_NORMAL_DUCTAL_VS_LOBULAR_UP	46	0.443545	1.5732	0.0216963	0.0970732	1	3725	tags=46%, list=23%, signal=59%
HEIDENBLAD_AMPLICON_12P11_12_DN	16	0.560508	1.57255	0.0337553	0.0972579	1	4535	tags=63%, list=28%, signal=86%
YEGNASUBRAMANIAN_PROSTATE_CANCER	99	0.382184	1.57026	0.00630252	0.0985808	1	1080	tags=19%, list=7%, signal=20%
MARIADASON_RESPONSE_TO_BUTYRATE_SULINDAC_6	36	0.472704	1.56974	0.0283224	0.0986557	1	1544	tags=22%, list=9%, signal=24%
AMIT_SERUM_RESPONSE_120_MCF10A	49	0.429864	1.5685	0.010661	0.0993999	1	1793	tags=24%, list=11%, signal=27%
REACTOME_FATTY_ACID_TRIACYLGLYCEROL_AND_KETONE_BODY_METABOLISM	132	0.366808	1.56786	0.00209644	0.0996442	1	2442	tags=30%, list=15%, signal=34%
CHEOK_RESPONSE_TO_HD_MTX_UP	19	0.546173	1.56741	0.0402542	0.099684	1	1656	tags=32%, list=10%, signal=35%
BILD_MYC_ONCOGENIC_SIGNATURE	146	0.363242	1.56705	0.00206612	0.0997036	1	3315	tags=31%, list=20%, signal=38%
WEIGEL_OXIDATIVE_STRESS_BY_HNE_AND_TBH	55	0.428907	1.56702	0.0167364	0.0994686	1	2495	tags=29%, list=15%, signal=34%
FARDIN_HYPOXIA_11	25	0.503832	1.56685	0.0269663	0.0993242	1	2609	tags=44%, list=16%, signal=52%
REACTOME_DEADENYLATION_OF_MRNA	17	0.556418	1.56539	0.0400891	0.100148	1	3538	tags=59%, list=22%, signal=75%
KEGG_RNA_DEGRADATION	47	0.448336	1.5642	0.0189474	0.100773	1	3761	tags=47%, list=23%, signal=61%
LIANG_HEMATOPOIESIS_STEM_CELL_NUMBER_SMALL_VS_HUGE_UP	31	0.479064	1.56408	0.0206612	0.100632	1	1975	tags=32%, list=12%, signal=37%
LIU_VMYB_TARGETS_UP	100	0.379069	1.56305	0.00396825	0.101085	1	2335	tags=31%, list=14%, signal=36%
REACTOME_METABOLISM_OF_RNA	222	0.340077	1.56297	0	0.100903	1	5022	tags=50%, list=31%, signal=72%
HU_ANGIOGENESIS_UP	19	0.539614	1.56267	0.0295359	0.100879	1	2233	tags=42%, list=14%, signal=49%
BHAT_ESR1_TARGETS_VIA_AKT1_DN	68	0.405939	1.56193	0.0142276	0.101134	1	1703	tags=31%, list=10%, signal=34%
WATANABE_COLON_CANCER_MSI_VS_MSS_UP	22	0.520428	1.56141	0.0347648	0.101247	1	991	tags=27%, list=6%, signal=29%
PID_CERAMIDE_PATHWAY	44	0.437551	1.55843	0.0117878	0.103068	1	2044	tags=27%, list=12%, signal=31%
FOSTER_TOLERANT_MACROPHAGE_UP	121	0.371455	1.55831	0.00838574	0.102926	1	2987	tags=33%, list=18%, signal=40%
IVANOVA_HEMATOPOIESIS_STEM_CELL_LONG_TERM	222	0.336316	1.55752	0	0.103269	1	1923	tags=22%, list=12%, signal=25%
REACTOME_AMINO_ACID_AND_OLIGOPEPTIDE_SLC_TRANSPORTERS	49	0.433109	1.55692	0.0202247	0.103453	1	2451	tags=33%, list=15%, signal=38%
GARGALOVIC_RESPONSE_TO_OXIDIZED_PHOSPHOLIPIDS_YELLOW_UP	19	0.525361	1.55596	0.0396825	0.103917	1	3061	tags=42%, list=19%, signal=52%
VANHARANTA_UTERINE_FIBROID_WITH_7Q_DELETION_DN	30	0.485123	1.55591	0.0295983	0.103716	1	3521	tags=50%, list=21%, signal=64%
THUM_SYSTOLIC_HEART_FAILURE_DN	152	0.354162	1.55512	0.00205761	0.104035	1	3886	tags=48%, list=24%, signal=62%
ZHAN_MULTIPLE_MYELOMA_LB_UP	32	0.474192	1.55258	0.0246407	0.10576	1	2553	tags=38%, list=16%, signal=44%
PID_BARD1PATHWAY	29	0.489208	1.55206	0.0346939	0.105885	1	4591	tags=52%, list=28%, signal=72%
KORKOLA_TERATOMA	34	0.465855	1.55124	0.0317797	0.106212	1	454	tags=15%, list=3%, signal=15%
DAIRKEE_CANCER_PRONE_RESPONSE_BPA	43	0.446251	1.55085	0.0146138	0.10624	1	4482	tags=49%, list=27%, signal=67%
FOSTER_TOLERANT_MACROPHAGE_DN	314	0.320203	1.55049	0	0.10628	1	2775	tags=33%, list=17%, signal=39%
BRACHAT_RESPONSE_TO_METHOTREXATE_UP	19	0.531395	1.55024	0.0484211	0.106256	1	2720	tags=42%, list=17%, signal=50%
PENG_LEUCINE_DEPRIVATION_UP	111	0.368414	1.5498	0.00572519	0.106359	1	1827	tags=20%, list=11%, signal=22%
BIOCARTA_PPARA_PATHWAY	49	0.432099	1.54878	0.0200401	0.106983	1	2597	tags=35%, list=16%, signal=41%
BOGNI_TREATMENT_RELATED_MYELOID_LEUKEMIA_DN	26	0.477661	1.54877	0.0521921	0.10675	1	1769	tags=31%, list=11%, signal=34%
PID_P38ALPHABETADOWNSTREAMPATHWAY	37	0.4495	1.54738	0.0288066	0.107621	1	1225	tags=24%, list=7%, signal=26%
BHAT_ESR1_TARGETS_NOT_VIA_AKT1_UP	152	0.354048	1.54521	0.0060241	0.109058	1	2555	tags=22%, list=16%, signal=26%
LEE_LIVER_CANCER_ACOX1_UP	56	0.414194	1.54485	0.0214133	0.109089	1	1305	tags=23%, list=8%, signal=25%
HESS_TARGETS_OF_HOXA9_AND_MEIS1_UP	58	0.416742	1.54434	0.0208333	0.109191	1	2221	tags=21%, list=14%, signal=24%
VANDESLUIS_COMMD1_TARGETS_GROUP_4_UP	17	0.552188	1.54176	0.0328542	0.111031	1	1614	tags=35%, list=10%, signal=39%
NIKOLSKY_BREAST_CANCER_15Q26_AMPLICON	16	0.562261	1.54114	0.0538793	0.111264	1	2083	tags=38%, list=13%, signal=43%
KEGG_TASTE_TRANSDUCTION	46	0.422214	1.54085	0.0241935	0.111229	1	1783	tags=28%, list=11%, signal=32%
BOQUEST_STEM_CELL_DN	173	0.347291	1.54048	0.0040404	0.111268	1	2070	tags=26%, list=13%, signal=29%
MAYBURD_RESPONSE_TO_L663536_DN	43	0.439567	1.53981	0.022541	0.111482	1	2368	tags=33%, list=14%, signal=38%
WONG_ENDMETRIUM_CANCER_UP	20	0.512749	1.5396	0.0549451	0.111416	1	1053	tags=30%, list=6%, signal=32%
BIOCARTA_ATM_PATHWAY	20	0.514563	1.53879	0.0524017	0.111848	1	4132	tags=55%, list=25%, signal=73%
ZEMBUTSU_SENSITIVITY_TO_CYCLOPHOSPHAMIDE	15	0.569522	1.53836	0.044898	0.111911	1	2612	tags=47%, list=16%, signal=55%
LUI_TARGETS_OF_PAX8_PPARG_FUSION	22	0.521633	1.53772	0.0277778	0.112141	1	4667	tags=59%, list=28%, signal=82%
GAVIN_FOXP3_TARGETS_CLUSTER_P3	123	0.355747	1.5359	0.00842105	0.113348	1	3051	tags=34%, list=19%, signal=42%
TARTE_PLASMA_CELL_VS_PLASMABLAST_DN	266	0.325996	1.53583	0.00203666	0.113138	1	4643	tags=44%, list=28%, signal=60%
REACTOME_CIRCADIAN_REPRESSION_OF_EXPRESSION_BY_REV_ERBA	20	0.527007	1.53548	0.0392562	0.113224	1	3899	tags=70%, list=24%, signal=92%
MOREAUX_B_LYMPHOCYTE_MATURATION_BY_TACI_DN	48	0.430516	1.5352	0.0268199	0.113227	1	3861	tags=44%, list=24%, signal=57%
PID_BETACATENIN_DEG_PATHWAY	16	0.569036	1.53294	0.049217	0.114625	1	1963	tags=31%, list=12%, signal=35%
SHAFFER_IRF4_MULTIPLE_MYELOMA_PROGRAM	33	0.456802	1.53095	0.0362473	0.115932	1	4994	tags=70%, list=30%, signal=100%
DANG_MYC_TARGETS_UP	121	0.362575	1.53079	0.00576923	0.115783	1	5006	tags=51%, list=30%, signal=73%
CHIANG_LIVER_CANCER_SUBCLASS_CTNNB1_DN	142	0.356727	1.52977	0.00217865	0.116322	1	1127	tags=21%, list=7%, signal=22%
STAMBOLSKY_RESPONSE_TO_VITAMIN_D3_DN	19	0.536561	1.52959	0.0514403	0.116239	1	1394	tags=32%, list=8%, signal=34%
MARTINEZ_RB1_AND_TP53_TARGETS_DN	446	0.310389	1.52884	0	0.116549	1	2926	tags=24%, list=18%, signal=29%
LIU_SOX4_TARGETS_DN	237	0.326075	1.52828	0	0.116706	1	3663	tags=33%, list=22%, signal=42%
BOYAULT_LIVER_CANCER_SUBCLASS_G23_UP	42	0.435866	1.52812	0.017094	0.116591	1	2768	tags=29%, list=17%, signal=34%
BIOCARTA_GLEEVEC_PATHWAY	22	0.507319	1.52799	0.041841	0.11644	1	2836	tags=45%, list=17%, signal=55%
DORN_ADENOVIRUS_INFECTION_32HR_DN	31	0.466839	1.527	0.0423729	0.116941	1	3624	tags=55%, list=22%, signal=70%
MARCINIAK_ER_STRESS_RESPONSE_VIA_CHOP	21	0.511133	1.52516	0.0452489	0.118161	1	2122	tags=43%, list=13%, signal=49%
WANG_RESPONSE_TO_GSK3_INHIBITOR_SB216763_UP	235	0.331564	1.52504	0	0.118034	1	3142	tags=37%, list=19%, signal=45%
MURAKAMI_UV_RESPONSE_6HR_UP	34	0.456149	1.51979	0.0326797	0.122012	1	2560	tags=26%, list=16%, signal=31%
KORKOLA_SEMINOMA_UP	28	0.476837	1.51936	0.0323232	0.122089	1	1963	tags=29%, list=12%, signal=32%
PIONTEK_PKD1_TARGETS_UP	27	0.477485	1.51932	0.0468085	0.121862	1	2359	tags=33%, list=14%, signal=39%
NAKAYAMA_FRA2_TARGETS	31	0.461524	1.51813	0.0439331	0.122528	1	2500	tags=39%, list=15%, signal=46%
BAKKER_FOXO3_TARGETS_UP	44	0.426991	1.5178	0.0261569	0.122544	1	1911	tags=27%, list=12%, signal=31%
PID_FANCONI_PATHWAY	36	0.457116	1.51625	0.039604	0.123484	1	4591	tags=50%, list=28%, signal=69%
PENG_RAPAMYCIN_RESPONSE_DN	201	0.331876	1.51458	0.00194553	0.124753	1	4733	tags=44%, list=29%, signal=61%
BOYLAN_MULTIPLE_MYELOMA_PCA3_UP	57	0.402397	1.51446	0.0252632	0.124571	1	2488	tags=35%, list=15%, signal=41%
HAHTOLA_MYCOSIS_FUNGOIDES_SKIN_DN	25	0.482376	1.5119	0.0512821	0.126401	1	1218	tags=20%, list=7%, signal=22%
ST_PHOSPHOINOSITIDE_3_KINASE_PATHWAY	32	0.461261	1.51098	0.0572687	0.126959	1	1609	tags=22%, list=10%, signal=24%
BROCKE_APOPTOSIS_REVERSED_BY_IL6	116	0.356955	1.51067	0.00898876	0.126943	1	3254	tags=36%, list=20%, signal=45%
SHAFFER_IRF4_TARGETS_IN_PLASMA_CELL_VS_MATURE_B_LYMPHOCYTE	59	0.397963	1.51065	0.0313808	0.126685	1	3436	tags=46%, list=21%, signal=58%
RASHI_NFKB1_TARGETS	18	0.535338	1.51011	0.061674	0.126844	1	1619	tags=33%, list=10%, signal=37%
ODONNELL_TARGETS_OF_MYC_AND_TFRC_UP	65	0.401798	1.50961	0.0226337	0.127032	1	3142	tags=40%, list=19%, signal=49%
CHUNG_BLISTER_CYTOTOXICITY_DN	31	0.457341	1.50948	0.0472103	0.126862	1	1382	tags=19%, list=8%, signal=21%
BIDUS_METASTASIS_UP	140	0.35102	1.50917	0.00795229	0.126866	1	4643	tags=47%, list=28%, signal=65%
PEREZ_TP53_AND_TP63_TARGETS	155	0.340411	1.50874	0.00631579	0.127011	1	2013	tags=25%, list=12%, signal=28%
BIOCARTA_DEATH_PATHWAY	32	0.45649	1.50845	0.0293501	0.126975	1	3368	tags=34%, list=21%, signal=43%
REACTOME_MEMBRANE_TRAFFICKING	101	0.368113	1.5082	0.0123457	0.126882	1	3219	tags=33%, list=20%, signal=40%
RICKMAN_TUMOR_DIFFERENTIATED_WELL_VS_MODERATELY_UP	72	0.390345	1.50775	0.0203252	0.126955	1	3263	tags=43%, list=20%, signal=53%
ELVIDGE_HIF1A_TARGETS_UP	47	0.426769	1.50606	0.030837	0.12825	1	4523	tags=53%, list=28%, signal=73%
BOYLAN_MULTIPLE_MYELOMA_C_D_UP	97	0.369062	1.50602	0.0125786	0.128015	1	3682	tags=39%, list=22%, signal=50%
WAGNER_APO2_SENSITIVITY	25	0.486518	1.50527	0.0504386	0.128358	1	2164	tags=32%, list=13%, signal=37%
ENGELMANN_CANCER_PROGENITORS_UP	38	0.439977	1.50124	0.0490405	0.131742	1	2877	tags=39%, list=18%, signal=48%
KEGG_DRUG_METABOLISM_CYTOCHROME_P450	61	0.398336	1.50082	0.0117417	0.131866	1	1484	tags=23%, list=9%, signal=25%
MAYBURD_RESPONSE_TO_L663536_UP	21	0.510077	1.50055	0.0476191	0.131823	1	156	tags=10%, list=1%, signal=10%
KEGG_ASCORBATE_AND_ALDARATE_METABOLISM	16	0.540908	1.4998	0.055102	0.132221	1	1806	tags=31%, list=11%, signal=35%
LEIN_CHOROID_PLEXUS_MARKERS	82	0.376552	1.49903	0.0148305	0.132594	1	1718	tags=24%, list=10%, signal=27%
NUMATA_CSF3_SIGNALING_VIA_STAT3	20	0.508546	1.49889	0.0654008	0.132442	1	375	tags=15%, list=2%, signal=15%
YAO_TEMPORAL_RESPONSE_TO_PROGESTERONE_CLUSTER_1	56	0.411528	1.49682	0.0233918	0.134008	1	2165	tags=30%, list=13%, signal=35%
STOSSI_RESPONSE_TO_ESTRADIOL	47	0.427654	1.49666	0.0404494	0.133919	1	1462	tags=28%, list=9%, signal=30%
SCHURINGA_STAT5A_TARGETS_UP	18	0.529332	1.4958	0.0603448	0.134399	1	441	tags=22%, list=3%, signal=23%
PID_ECADHERIN_KERATINOCYTE_PATHWAY	20	0.514155	1.49478	0.0433884	0.135176	1	2443	tags=30%, list=15%, signal=35%
MARSHALL_VIRAL_INFECTION_RESPONSE_DN	24	0.488478	1.49311	0.0458333	0.136508	1	2001	tags=21%, list=12%, signal=24%
PASQUALUCCI_LYMPHOMA_BY_GC_STAGE_UP	209	0.324671	1.4927	0.00420168	0.136571	1	2070	tags=21%, list=13%, signal=23%
DOUGLAS_BMI1_TARGETS_DN	207	0.325287	1.49243	0	0.136551	1	3322	tags=34%, list=20%, signal=42%
FORTSCHEGGER_PHF8_TARGETS_UP	187	0.328218	1.49235	0.0060241	0.136377	1	3502	tags=41%, list=21%, signal=51%
STAMBOLSKY_RESPONSE_TO_VITAMIN_D3_UP	65	0.387623	1.49206	0.0299401	0.13636	1	1827	tags=26%, list=11%, signal=29%
PYEON_HPV_POSITIVE_TUMORS_UP	64	0.391881	1.49174	0.0329897	0.136342	1	3197	tags=36%, list=19%, signal=44%
MELLMAN_TUT1_TARGETS_UP	17	0.530775	1.4898	0.0805785	0.13789	1	3293	tags=47%, list=20%, signal=59%
FULCHER_INFLAMMATORY_RESPONSE_LECTIN_VS_LPS_UP	418	0.306322	1.48963	0	0.137778	1	2671	tags=25%, list=16%, signal=29%
KORKOLA_EMBRYONAL_CARCINOMA_UP	29	0.452111	1.48898	0.0303644	0.138095	1	3889	tags=48%, list=24%, signal=63%
REACTOME_METABOLISM_OF_LIPIDS_AND_LIPOPROTEINS	375	0.304018	1.48877	0	0.137997	1	2442	tags=24%, list=15%, signal=27%
SENESE_HDAC3_TARGETS_UP	384	0.304593	1.4886	0	0.137893	1	3045	tags=33%, list=19%, signal=39%
TAKEDA_TARGETS_OF_NUP98_HOXA9_FUSION_16D_DN	107	0.359124	1.48794	0.0145833	0.138202	1	2025	tags=26%, list=12%, signal=30%
SESTO_RESPONSE_TO_UV_C8	65	0.388165	1.48767	0.0215264	0.138182	1	1663	tags=28%, list=10%, signal=31%
REACTOME_SLC_MEDIATED_TRANSMEMBRANE_TRANSPORT	230	0.322987	1.48753	0	0.13806	1	2565	tags=25%, list=16%, signal=29%
PID_FOXOPATHWAY	42	0.429891	1.48605	0.026971	0.139162	1	4081	tags=50%, list=25%, signal=66%
ONKEN_UVEAL_MELANOMA_DN	410	0.299785	1.48519	0.00204499	0.139687	1	2934	tags=28%, list=18%, signal=34%
WANG_RESPONSE_TO_BEXAROTENE_UP	30	0.445437	1.48493	0.0531915	0.139633	1	1744	tags=23%, list=11%, signal=26%
KEGG_APOPTOSIS	81	0.373885	1.48449	0.0140845	0.139714	1	3396	tags=36%, list=21%, signal=45%
PID_IL2_PI3KPATHWAY	29	0.460414	1.48082	0.05625	0.142806	1	2836	tags=31%, list=17%, signal=37%
BIOCARTA_GPCR_PATHWAY	33	0.458888	1.47977	0.048218	0.143481	1	2488	tags=30%, list=15%, signal=36%
HAN_SATB1_TARGETS_DN	350	0.307121	1.47712	0	0.145765	1	2461	tags=30%, list=15%, signal=35%
REACTOME_CELL_CELL_JUNCTION_ORGANIZATION	52	0.401251	1.47666	0.039666	0.14593	1	1163	tags=25%, list=7%, signal=27%
RICKMAN_TUMOR_DIFFERENTIATED_WELL_VS_MODERATELY_DN	87	0.365106	1.47627	0.0162933	0.146059	1	2638	tags=25%, list=16%, signal=30%
INGA_TP53_TARGETS	16	0.537375	1.476	0.0826271	0.146046	1	3650	tags=56%, list=22%, signal=72%
RODRIGUES_THYROID_CARCINOMA_POORLY_DIFFERENTIATED_UP	448	0.29697	1.47525	0	0.146496	1	4643	tags=46%, list=28%, signal=62%
REACTOME_IL_2_SIGNALING	39	0.436711	1.47523	0.0391753	0.146229	1	2040	tags=28%, list=12%, signal=32%
BIOCARTA_EGF_PATHWAY	29	0.456071	1.47461	0.0573614	0.146514	1	2836	tags=41%, list=17%, signal=50%
PID_KITPATHWAY	48	0.410457	1.47431	0.0405983	0.146561	1	3062	tags=38%, list=19%, signal=46%
LOPES_METHYLATED_IN_COLON_CANCER_DN	26	0.472322	1.4743	0.0643154	0.146295	1	1283	tags=27%, list=8%, signal=29%
CROONQUIST_NRAS_SIGNALING_UP	34	0.440137	1.47413	0.055794	0.146188	1	819	tags=21%, list=5%, signal=22%
FURUKAWA_DUSP6_TARGETS_PCI35_UP	57	0.395737	1.47337	0.0377778	0.146684	1	1668	tags=26%, list=10%, signal=29%
LENAOUR_DENDRITIC_CELL_MATURATION_DN	115	0.347488	1.47187	0.0117417	0.147916	1	2089	tags=26%, list=13%, signal=30%
HALMOS_CEBPA_TARGETS_DN	41	0.425118	1.47065	0.0455487	0.148809	1	1133	tags=22%, list=7%, signal=24%
WILCOX_PRESPONSE_TO_ROGESTERONE_UP	106	0.357606	1.47034	0.0147679	0.148792	1	2754	tags=32%, list=17%, signal=38%
BOWIE_RESPONSE_TO_TAMOXIFEN	15	0.54675	1.46984	0.0740741	0.148994	1	912	tags=20%, list=6%, signal=21%
ONGUSAHA_TP53_TARGETS	32	0.449819	1.46955	0.0467836	0.149022	1	2720	tags=38%, list=17%, signal=45%
ZHANG_RESPONSE_TO_CANTHARIDIN_DN	58	0.387898	1.46914	0.0272537	0.149092	1	3508	tags=29%, list=21%, signal=37%
KEGG_TIGHT_JUNCTION	120	0.34773	1.46847	0.015625	0.149477	1	2230	tags=25%, list=14%, signal=29%
BIOCARTA_IGF1_PATHWAY	21	0.498622	1.46748	0.0708155	0.15023	1	2836	tags=43%, list=17%, signal=52%
TIEN_INTESTINE_PROBIOTICS_24HR_UP	420	0.294267	1.46707	0	0.15033	1	4280	tags=36%, list=26%, signal=48%
BRACHAT_RESPONSE_TO_METHOTREXATE_DN	22	0.493278	1.46689	0.0602911	0.150239	1	2724	tags=45%, list=17%, signal=54%
SHETH_LIVER_CANCER_VS_TXNIP_LOSS_PAM3	60	0.393949	1.46622	0.0317125	0.150667	1	650	tags=20%, list=4%, signal=21%
PECE_MAMMARY_STEM_CELL_DN	109	0.34911	1.46496	0.011976	0.151688	1	3984	tags=37%, list=24%, signal=48%
MIYAGAWA_TARGETS_OF_EWSR1_ETS_FUSIONS_UP	202	0.322538	1.46487	0.00643777	0.15149	1	2137	tags=24%, list=13%, signal=28%
FLOTHO_PEDIATRIC_ALL_THERAPY_RESPONSE_UP	44	0.415211	1.46479	0.0468432	0.151306	1	4302	tags=43%, list=26%, signal=58%
GHANDHI_BYSTANDER_IRRADIATION_UP	69	0.380061	1.46338	0.0251572	0.15235	1	1374	tags=23%, list=8%, signal=25%
BOWIE_RESPONSE_TO_EXTRACELLULAR_MATRIX	15	0.552406	1.46201	0.0726872	0.153323	1	912	tags=20%, list=6%, signal=21%
KEGG_AMINOACYL_TRNA_BIOSYNTHESIS	27	0.460004	1.46141	0.0521739	0.153617	1	4998	tags=59%, list=30%, signal=85%
PID_IFNGPATHWAY	37	0.42962	1.45832	0.0389344	0.156428	1	2691	tags=30%, list=16%, signal=35%
BURTON_ADIPOGENESIS_PEAK_AT_2HR	46	0.411587	1.45822	0.0516854	0.15627	1	2070	tags=30%, list=13%, signal=35%
PEDERSEN_METASTASIS_BY_ERBB2_ISOFORM_4	75	0.370844	1.45705	0.0247423	0.157205	1	1119	tags=23%, list=7%, signal=24%
HOEBEKE_LYMPHOID_STEM_CELL_UP	71	0.372842	1.45509	0.027451	0.158973	1	3301	tags=39%, list=20%, signal=49%
GAVIN_FOXP3_TARGETS_CLUSTER_P2	57	0.395709	1.45397	0.0386266	0.15982	1	2406	tags=32%, list=15%, signal=37%
KEGG_PATHOGENIC_ESCHERICHIA_COLI_INFECTION	41	0.410093	1.45391	0.0573951	0.159598	1	4009	tags=37%, list=24%, signal=48%
GHANDHI_DIRECT_IRRADIATION_UP	84	0.365525	1.45344	0.0306748	0.159755	1	2130	tags=25%, list=13%, signal=29%
GOTTWEIN_TARGETS_OF_KSHV_MIR_K12_11	48	0.41658	1.45308	0.0430328	0.159789	1	2148	tags=27%, list=13%, signal=31%
BIOCARTA_BCR_PATHWAY	32	0.441475	1.45122	0.0515464	0.161409	1	3062	tags=34%, list=19%, signal=42%
REACTOME_BRANCHED_CHAIN_AMINO_ACID_CATABOLISM	16	0.518559	1.45047	0.0774059	0.161875	1	5203	tags=75%, list=32%, signal=110%
BHAT_ESR1_TARGETS_NOT_VIA_AKT1_DN	73	0.37116	1.45046	0.0285714	0.161596	1	2512	tags=34%, list=15%, signal=40%
ACOSTA_PROLIFERATION_INDEPENDENT_MYC_TARGETS_UP	67	0.376175	1.45021	0.040568	0.161558	1	2591	tags=25%, list=16%, signal=30%
PROVENZANI_METASTASIS_UP	152	0.335472	1.44973	0.0140845	0.161736	1	999	tags=14%, list=6%, signal=15%
BERTUCCI_INVASIVE_CARCINOMA_DUCTAL_VS_LOBULAR_UP	21	0.490317	1.44908	0.0679406	0.162136	1	3322	tags=38%, list=20%, signal=48%
REACTOME_MRNA_3_END_PROCESSING	23	0.474658	1.44842	0.0944206	0.162523	1	5172	tags=52%, list=31%, signal=76%
FLECHNER_PBL_KIDNEY_TRANSPLANT_REJECTED_VS_OK_UP	52	0.392229	1.44838	0.0516529	0.162262	1	3011	tags=35%, list=18%, signal=42%
ZHENG_IL22_SIGNALING_UP	41	0.423487	1.44744	0.049896	0.162913	1	1297	tags=24%, list=8%, signal=26%
PID_ALPHASYNUCLEIN_PATHWAY	33	0.435945	1.44692	0.0561331	0.16325	1	1370	tags=24%, list=8%, signal=26%
MARTINEZ_RESPONSE_TO_TRABECTEDIN_UP	59	0.381713	1.44668	0.0425532	0.163219	1	1146	tags=14%, list=7%, signal=15%
ZHANG_ANTIVIRAL_RESPONSE_TO_RIBAVIRIN_UP	28	0.452628	1.44653	0.0656064	0.163078	1	1138	tags=21%, list=7%, signal=23%
BIOCARTA_IL2RB_PATHWAY	37	0.425105	1.44616	0.0575397	0.163184	1	2836	tags=32%, list=17%, signal=39%
NUNODA_RESPONSE_TO_DASATINIB_IMATINIB_UP	28	0.459693	1.44556	0.0785124	0.163519	1	2691	tags=32%, list=16%, signal=38%
CHEOK_RESPONSE_TO_MERCAPTOPURINE_AND_HD_MTX_DN	21	0.503826	1.44522	0.087234	0.163591	1	2719	tags=48%, list=17%, signal=57%
RIZKI_TUMOR_INVASIVENESS_2D_DN	55	0.386389	1.4448	0.0416667	0.163745	1	3140	tags=35%, list=19%, signal=43%
BURTON_ADIPOGENESIS_1	27	0.452047	1.44413	0.0543478	0.164171	1	2349	tags=33%, list=14%, signal=39%
BIOCARTA_ERK_PATHWAY	27	0.455267	1.44383	0.06	0.164208	1	700	tags=15%, list=4%, signal=15%
FIRESTEIN_CTNNB1_PATHWAY	29	0.449173	1.44383	0.0604752	0.163927	1	2110	tags=34%, list=13%, signal=39%
STAMBOLSKY_TARGETS_OF_MUTATED_TP53_UP	38	0.428408	1.44379	0.0561555	0.163685	1	2767	tags=39%, list=17%, signal=47%
REACTOME_GLUTATHIONE_CONJUGATION	19	0.499341	1.44133	0.0675105	0.165869	1	2623	tags=37%, list=16%, signal=44%
LEE_NEURAL_CREST_STEM_CELL_DN	92	0.357308	1.4413	0.0241187	0.165621	1	819	tags=20%, list=5%, signal=20%
FONTAINE_THYROID_TUMOR_UNCERTAIN_MALIGNANCY_DN	22	0.487992	1.44037	0.0863454	0.166357	1	1533	tags=32%, list=9%, signal=35%
LEE_LIVER_CANCER_HEPATOBLAST	15	0.526312	1.43978	0.0884956	0.166724	1	1326	tags=40%, list=8%, signal=43%
YE_METASTATIC_LIVER_CANCER	25	0.466765	1.43961	0.0584112	0.166636	1	413	tags=16%, list=3%, signal=16%
TURASHVILI_BREAST_CARCINOMA_DUCTAL_VS_LOBULAR_UP	15	0.534928	1.43949	0.0721868	0.166504	1	2463	tags=40%, list=15%, signal=47%
WANG_RESPONSE_TO_ANDROGEN_UP	23	0.480545	1.43832	0.0875	0.167459	1	3214	tags=39%, list=20%, signal=49%
REACTOME_IRON_UPTAKE_AND_TRANSPORT	33	0.434671	1.43738	0.056962	0.168261	1	614	tags=15%, list=4%, signal=16%
FLECHNER_BIOPSY_KIDNEY_TRANSPLANT_OK_VS_DONOR_UP	452	0.288258	1.43645	0.00209205	0.169002	1	3838	tags=38%, list=23%, signal=49%
MCBRYAN_PUBERTAL_BREAST_6_7WK_DN	61	0.377909	1.43569	0.0354906	0.169462	1	819	tags=13%, list=5%, signal=14%
LINDGREN_BLADDER_CANCER_WITH_LOH_IN_CHR9Q	82	0.366897	1.43517	0.0160321	0.169734	1	3628	tags=32%, list=22%, signal=40%
POOLA_INVASIVE_BREAST_CANCER_DN	119	0.340404	1.43485	0.0111359	0.169739	1	1100	tags=18%, list=7%, signal=20%
FARMER_BREAST_CANCER_CLUSTER_7	16	0.510029	1.43441	0.0912951	0.169954	1	2394	tags=38%, list=15%, signal=44%
BIOCARTA_TEL_PATHWAY	17	0.5095	1.43388	0.0856531	0.17022	1	2156	tags=29%, list=13%, signal=34%
REACTOME_PPARA_ACTIVATES_GENE_EXPRESSION	80	0.357867	1.43367	0.038055	0.170121	1	2442	tags=33%, list=15%, signal=38%
REACTOME_TRANSPORT_OF_INORGANIC_CATIONS_ANIONS_AND_AMINO_ACIDS_OLIGOPEPTIDES	92	0.357075	1.43362	0.0208333	0.16989	1	2451	tags=29%, list=15%, signal=34%
PUIFFE_INVASION_INHIBITED_BY_ASCITES_DN	110	0.339911	1.43243	0.024948	0.170857	1	3190	tags=37%, list=19%, signal=46%
BIOCARTA_INSULIN_PATHWAY	22	0.478375	1.43211	0.0702479	0.170944	1	2836	tags=41%, list=17%, signal=49%
JISON_SICKLE_CELL_DISEASE_DN	130	0.336675	1.432	0.0160966	0.170765	1	4132	tags=42%, list=25%, signal=56%
GRUETZMANN_PANCREATIC_CANCER_UP	309	0.299392	1.42995	0.00403226	0.172731	1	1591	tags=16%, list=10%, signal=18%
REACTOME_CYTOKINE_SIGNALING_IN_IMMUNE_SYSTEM	237	0.310429	1.42915	0.00829876	0.173237	1	3062	tags=28%, list=19%, signal=34%
MCBRYAN_PUBERTAL_BREAST_3_4WK_DN	29	0.445722	1.42837	0.0767591	0.173782	1	3690	tags=45%, list=22%, signal=58%
ROESSLER_LIVER_CANCER_METASTASIS_DN	39	0.416623	1.42801	0.0531915	0.173868	1	1071	tags=26%, list=7%, signal=27%
FARMER_BREAST_CANCER_BASAL_VS_LULMINAL	274	0.298642	1.42635	0	0.17542	1	2010	tags=19%, list=12%, signal=21%
KEGG_DRUG_METABOLISM_OTHER_ENZYMES	41	0.419159	1.42628	0.0721868	0.175207	1	1910	tags=22%, list=12%, signal=25%
CHYLA_CBFA2T3_TARGETS_DN	161	0.320712	1.42596	0.0127932	0.175261	1	2227	tags=21%, list=14%, signal=24%
WILLIAMS_ESR2_TARGETS_UP	17	0.503467	1.42585	0.0835165	0.175093	1	3287	tags=47%, list=20%, signal=59%
BOYAULT_LIVER_CANCER_SUBCLASS_G3_UP	141	0.329715	1.42571	0.015748	0.174957	1	4676	tags=46%, list=28%, signal=64%
GROSS_HYPOXIA_VIA_ELK3_ONLY_UP	31	0.452983	1.42564	0.0573248	0.174748	1	1833	tags=29%, list=11%, signal=33%
BROWNE_HCMV_INFECTION_6HR_DN	127	0.330805	1.42371	0.0228216	0.176595	1	2651	tags=28%, list=16%, signal=34%
LIANG_SILENCED_BY_METHYLATION_UP	28	0.458522	1.4236	0.0767544	0.176426	1	569	tags=21%, list=3%, signal=22%
DEURIG_T_CELL_PROLYMPHOCYTIC_LEUKEMIA_DN	237	0.304145	1.42297	0.00785855	0.176847	1	2926	tags=33%, list=18%, signal=39%
REACTOME_BASIGIN_INTERACTIONS	24	0.46438	1.42297	0.0824524	0.176557	1	2451	tags=33%, list=15%, signal=39%
BIOCARTA_STATHMIN_PATHWAY	17	0.505791	1.42265	0.0907127	0.176598	1	2071	tags=35%, list=13%, signal=40%
REACTOME_DEADENYLATION_DEPENDENT_MRNA_DECAY	38	0.425786	1.42243	0.0686695	0.176527	1	3538	tags=39%, list=22%, signal=50%
PID_HIVNEFPATHWAY	34	0.428593	1.42237	0.0599572	0.176301	1	3043	tags=29%, list=19%, signal=36%
PID_AJDISS_2PATHWAY	47	0.40042	1.42143	0.0561122	0.177059	1	1949	tags=26%, list=12%, signal=29%
REACTOME_ANTIVIRAL_MECHANISM_BY_IFN_STIMULATED_GENES	60	0.384177	1.42131	0.0384615	0.176896	1	4336	tags=48%, list=26%, signal=65%
REACTOME_TRAF6_MEDIATED_INDUCTION_OF_NFKB_AND_MAP_KINASES_UPON_TLR7_8_OR_9_ACTIVATION	65	0.375497	1.42093	0.0360169	0.177012	1	3043	tags=32%, list=19%, signal=39%
YAGI_AML_WITH_T_9_11_TRANSLOCATION	112	0.341327	1.42064	0.0196078	0.177004	1	3326	tags=29%, list=20%, signal=36%
BOSCO_ALLERGEN_INDUCED_TH2_ASSOCIATED_MODULE	121	0.336186	1.42046	0.022	0.176935	1	2450	tags=26%, list=15%, signal=30%
DEBIASI_APOPTOSIS_BY_REOVIRUS_INFECTION_UP	255	0.304441	1.42	0.010101	0.177074	1	4138	tags=44%, list=25%, signal=57%
LINSLEY_MIR16_TARGETS	152	0.325943	1.41896	0.0168776	0.177889	1	3464	tags=30%, list=21%, signal=37%
DAZARD_RESPONSE_TO_UV_NHEK_UP	204	0.310648	1.41883	0.0119522	0.177737	1	2643	tags=24%, list=16%, signal=28%
ROME_INSULIN_TARGETS_IN_MUSCLE_UP	320	0.29702	1.41714	0.00215054	0.179306	1	3350	tags=29%, list=20%, signal=36%
WHITFIELD_CELL_CYCLE_S	103	0.347905	1.41685	0.0301811	0.179391	1	3946	tags=39%, list=24%, signal=51%
MEISSNER_NPC_HCP_WITH_H3_UNMETHYLATED	379	0.288702	1.41659	0	0.179404	1	1612	tags=15%, list=10%, signal=16%
SENGUPTA_NASOPHARYNGEAL_CARCINOMA_WITH_LMP1_DN	127	0.335381	1.41645	0.016129	0.179271	1	1120	tags=20%, list=7%, signal=21%
REACTOME_IL_3_5_AND_GM_CSF_SIGNALING	42	0.403562	1.41623	0.0483517	0.179207	1	2040	tags=24%, list=12%, signal=27%
MARIADASON_RESPONSE_TO_CURCUMIN_SULINDAC_5	23	0.462898	1.41442	0.0860927	0.180867	1	2663	tags=39%, list=16%, signal=47%
LI_WILMS_TUMOR_VS_FETAL_KIDNEY_1_UP	163	0.320574	1.41402	0.0153551	0.18102	1	1781	tags=26%, list=11%, signal=29%
TSUNODA_CISPLATIN_RESISTANCE_DN	40	0.408311	1.41347	0.0699589	0.181258	1	1823	tags=38%, list=11%, signal=42%
AKL_HTLV1_INFECTION_DN	55	0.383853	1.41329	0.0419426	0.181182	1	1148	tags=22%, list=7%, signal=23%
KEGG_SMALL_CELL_LUNG_CANCER	82	0.348173	1.41193	0.0439331	0.182483	1	2091	tags=24%, list=13%, signal=28%
KAAB_HEART_ATRIUM_VS_VENTRICLE_DN	219	0.309315	1.41112	0.0141988	0.183133	1	2454	tags=23%, list=15%, signal=27%
BROWNE_HCMV_INFECTION_24HR_UP	135	0.325697	1.40998	0.010395	0.184214	1	2663	tags=23%, list=16%, signal=27%
JOHNSTONE_PARVB_TARGETS_2_DN	243	0.30291	1.4095	0.0137525	0.184436	1	4349	tags=48%, list=26%, signal=64%
PODAR_RESPONSE_TO_ADAPHOSTIN_DN	15	0.52768	1.40886	0.0954357	0.184861	1	2208	tags=40%, list=13%, signal=46%
DIRMEIER_LMP1_RESPONSE_EARLY	59	0.379917	1.40764	0.0497925	0.185989	1	700	tags=10%, list=4%, signal=11%
PID_HNF3APATHWAY	42	0.398723	1.40697	0.0767591	0.186437	1	3063	tags=33%, list=19%, signal=41%
KEGG_ENDOCYTOSIS	149	0.324695	1.4062	0.0140845	0.18707	1	2239	tags=23%, list=14%, signal=26%
FRASOR_RESPONSE_TO_ESTRADIOL_DN	71	0.358103	1.406	0.0479167	0.187026	1	2643	tags=34%, list=16%, signal=40%
MENSE_HYPOXIA_UP	66	0.370189	1.40491	0.0405117	0.187952	1	2786	tags=35%, list=17%, signal=42%
REACTOME_INTRINSIC_PATHWAY_FOR_APOPTOSIS	25	0.467816	1.4048	0.0848861	0.187784	1	3253	tags=44%, list=20%, signal=55%
TORCHIA_TARGETS_OF_EWSR1_FLI1_FUSION_TOP20_UP	18	0.489166	1.40438	0.0970464	0.18802	1	1910	tags=39%, list=12%, signal=44%
PID_ECADHERIN_NASCENTAJ_PATHWAY	39	0.405948	1.40432	0.0736842	0.187795	1	2893	tags=31%, list=18%, signal=37%
MARIADASON_REGULATED_BY_HISTONE_ACETYLATION_DN	37	0.419175	1.40352	0.0594262	0.18836	1	3967	tags=38%, list=24%, signal=50%
PID_IL3_PATHWAY	26	0.454085	1.40302	0.0859729	0.188631	1	2780	tags=35%, list=17%, signal=42%
KEGG_PHENYLALANINE_METABOLISM	16	0.508413	1.40288	0.112311	0.188514	1	849	tags=25%, list=5%, signal=26%
REACTOME_PYRUVATE_METABOLISM	17	0.493392	1.39969	0.103672	0.191803	1	3264	tags=41%, list=20%, signal=51%
MADAN_DPPA4_TARGETS	31	0.432915	1.39889	0.073922	0.192458	1	1697	tags=23%, list=10%, signal=25%
BURTON_ADIPOGENESIS_11	43	0.398636	1.39856	0.090535	0.192552	1	2268	tags=35%, list=14%, signal=40%
PID_MET_PATHWAY	75	0.362836	1.39844	0.0357895	0.192401	1	3040	tags=25%, list=19%, signal=31%
THEILGAARD_NEUTROPHIL_AT_SKIN_WOUND_DN	197	0.307462	1.3983	0.0142566	0.192275	1	3627	tags=31%, list=22%, signal=40%
VANHARANTA_UTERINE_FIBROID_DN	56	0.381267	1.39727	0.0613497	0.193087	1	1526	tags=21%, list=9%, signal=24%
ZHANG_TLX_TARGETS_UP	59	0.374474	1.397	0.0491453	0.193083	1	3130	tags=36%, list=19%, signal=44%
OSWALD_HEMATOPOIETIC_STEM_CELL_IN_COLLAGEN_GEL_DN	205	0.304748	1.3963	0.00833333	0.193636	1	3075	tags=32%, list=19%, signal=39%
MOSERLE_IFNA_RESPONSE	25	0.453869	1.39541	0.0950226	0.194329	1	2732	tags=36%, list=17%, signal=43%
HORIUCHI_WTAP_TARGETS_UP	225	0.301271	1.39539	0.0118812	0.194049	1	1911	tags=22%, list=12%, signal=25%
FONTAINE_FOLLICULAR_THYROID_ADENOMA_DN	57	0.377866	1.39506	0.0425101	0.194106	1	1591	tags=21%, list=10%, signal=23%
KENNY_CTNNB1_TARGETS_DN	36	0.415233	1.39491	0.0594714	0.194003	1	1145	tags=19%, list=7%, signal=21%
OUELLET_OVARIAN_CANCER_INVASIVE_VS_LMP_UP	101	0.335014	1.3939	0.026694	0.194888	1	4733	tags=42%, list=29%, signal=58%
SESTO_RESPONSE_TO_UV_C4	15	0.522724	1.39364	0.0899582	0.194878	1	1757	tags=27%, list=11%, signal=30%
DORN_ADENOVIRUS_INFECTION_48HR_DN	33	0.419014	1.39339	0.0724638	0.194907	1	3624	tags=52%, list=22%, signal=66%
KEGG_GLUTATHIONE_METABOLISM	43	0.398637	1.39321	0.057377	0.194815	1	1461	tags=19%, list=9%, signal=20%
SHEDDEN_LUNG_CANCER_GOOD_SURVIVAL_A4	155	0.314711	1.39203	0.0121212	0.195922	1	3061	tags=30%, list=19%, signal=37%
FLECHNER_PBL_KIDNEY_TRANSPLANT_OK_VS_DONOR_DN	35	0.413852	1.39125	0.0747253	0.196546	1	3302	tags=46%, list=20%, signal=57%
HIRSCH_CELLULAR_TRANSFORMATION_SIGNATURE_UP	202	0.304794	1.38907	0.0139442	0.198747	1	3082	tags=32%, list=19%, signal=39%
YANG_BREAST_CANCER_ESR1_LASER_UP	26	0.442375	1.38828	0.0711207	0.199376	1	2961	tags=35%, list=18%, signal=42%
LIU_SOX4_TARGETS_UP	105	0.333595	1.38764	0.0411523	0.199864	1	3900	tags=39%, list=24%, signal=51%
VANTVEER_BREAST_CANCER_ESR1_DN	191	0.308206	1.38624	0.0125261	0.201308	1	2400	tags=23%, list=15%, signal=26%
BILD_E2F3_ONCOGENIC_SIGNATURE	171	0.310501	1.38561	0.018	0.201747	1	2599	tags=23%, list=16%, signal=27%
MIKKELSEN_MCV6_LCP_WITH_H3K4ME3	118	0.331331	1.38556	0.0451745	0.201504	1	1165	tags=14%, list=7%, signal=14%
CHOI_ATL_STAGE_PREDICTOR	28	0.434286	1.38546	0.0777538	0.201319	1	4624	tags=50%, list=28%, signal=69%
PUJANA_XPRSS_INT_NETWORK	136	0.321756	1.38461	0.0252427	0.202048	1	5229	tags=55%, list=32%, signal=80%
LE_EGR2_TARGETS_DN	96	0.341557	1.38362	0.033543	0.203021	1	2260	tags=29%, list=14%, signal=34%
REACTOME_MYD88_MAL_CASCADE_INITIATED_ON_PLASMA_MEMBRANE	71	0.363065	1.38318	0.0606061	0.203228	1	3043	tags=32%, list=19%, signal=40%
BOSCO_INTERFERON_INDUCED_ANTIVIRAL_MODULE	58	0.369288	1.38317	0.0620985	0.202941	1	2732	tags=36%, list=17%, signal=43%
TIEN_INTESTINE_PROBIOTICS_6HR_DN	131	0.32278	1.38215	0.0258964	0.203861	1	3863	tags=39%, list=24%, signal=50%
KEGG_MISMATCH_REPAIR	23	0.464265	1.38212	0.110638	0.20358	1	3622	tags=30%, list=22%, signal=39%
BRUINS_UVC_RESPONSE_EARLY_LATE	220	0.300258	1.38191	0.010395	0.203538	1	3057	tags=30%, list=19%, signal=37%
GRABARCZYK_BCL11B_TARGETS_UP	54	0.37579	1.3818	0.0774336	0.203365	1	3169	tags=37%, list=19%, signal=46%
BIOCARTA_HIVNEF_PATHWAY	54	0.379504	1.38163	0.0584677	0.203291	1	2580	tags=26%, list=16%, signal=31%
ZHENG_FOXP3_TARGETS_IN_T_LYMPHOCYTE_DN	28	0.437576	1.38036	0.0950413	0.204498	1	3065	tags=36%, list=19%, signal=44%
REACTOME_INTERFERON_GAMMA_SIGNALING	52	0.370906	1.38014	0.0626223	0.204534	1	1435	tags=23%, list=9%, signal=25%
TOMLINS_PROSTATE_CANCER_UP	34	0.41354	1.37895	0.0800866	0.205675	1	4313	tags=53%, list=26%, signal=72%
BIOCARTA_FCER1_PATHWAY	36	0.412297	1.3789	0.0869565	0.205436	1	3062	tags=33%, list=19%, signal=41%
BAE_BRCA1_TARGETS_DN	30	0.432129	1.37855	0.0977778	0.205595	1	2685	tags=37%, list=16%, signal=44%
SMID_BREAST_CANCER_RELAPSE_IN_BONE_UP	81	0.353614	1.37827	0.0534188	0.205679	1	1846	tags=23%, list=11%, signal=26%
DAZARD_RESPONSE_TO_UV_SCC_UP	99	0.334979	1.37821	0.0408163	0.20546	1	3772	tags=37%, list=23%, signal=48%
ZHAN_VARIABLE_EARLY_DIFFERENTIATION_GENES_DN	27	0.432433	1.3781	0.112936	0.205277	1	4643	tags=59%, list=28%, signal=82%
REACTOME_FATTY_ACYL_COA_BIOSYNTHESIS	17	0.50071	1.37786	0.115702	0.205265	1	1780	tags=35%, list=11%, signal=40%
ZHAN_V2_LATE_DIFFERENTIATION_GENES	40	0.400973	1.3764	0.0616016	0.206706	1	3141	tags=40%, list=19%, signal=49%
GAZDA_DIAMOND_BLACKFAN_ANEMIA_ERYTHROID_DN	345	0.282588	1.37638	0.00425532	0.206431	1	2578	tags=22%, list=16%, signal=25%
KOKKINAKIS_METHIONINE_DEPRIVATION_48HR_UP	120	0.327757	1.3748	0.0306748	0.208032	1	1477	tags=19%, list=9%, signal=21%
PACHER_TARGETS_OF_IGF1_AND_IGF2_UP	28	0.42946	1.37457	0.0821053	0.208044	1	2464	tags=39%, list=15%, signal=46%
FERRANDO_TAL1_NEIGHBORS	17	0.482467	1.37379	0.126556	0.208751	1	1995	tags=35%, list=12%, signal=40%
GAVIN_FOXP3_TARGETS_CLUSTER_P4	79	0.344122	1.37379	0.0583333	0.208453	1	1628	tags=25%, list=10%, signal=28%
KEGG_ALDOSTERONE_REGULATED_SODIUM_REABSORPTION	40	0.391588	1.37368	0.0809129	0.208306	1	2040	tags=25%, list=12%, signal=28%
CHIANG_LIVER_CANCER_SUBCLASS_CTNNB1_UP	135	0.320656	1.37329	0.0215054	0.208488	1	1057	tags=17%, list=6%, signal=18%
KEGG_ADIPOCYTOKINE_SIGNALING_PATHWAY	65	0.359987	1.37242	0.0661323	0.20925	1	1995	tags=23%, list=12%, signal=26%
GRABARCZYK_BCL11B_TARGETS_DN	45	0.390731	1.37191	0.0732218	0.209624	1	1559	tags=16%, list=9%, signal=17%
BASSO_CD40_SIGNALING_DN	53	0.375903	1.37187	0.0697168	0.209385	1	2425	tags=28%, list=15%, signal=33%
ZWANG_EGF_PERSISTENTLY_DN	41	0.396787	1.37142	0.0770791	0.209675	1	1784	tags=32%, list=11%, signal=35%
KEGG_PROPANOATE_METABOLISM	29	0.435622	1.3711	0.10661	0.209731	1	4820	tags=55%, list=29%, signal=78%
TUOMISTO_TUMOR_SUPPRESSION_BY_COL13A1_UP	15	0.506706	1.37097	0.119149	0.209618	1	2380	tags=40%, list=14%, signal=47%
SAKAI_CHRONIC_HEPATITIS_VS_LIVER_CANCER_UP	72	0.354672	1.37075	0.0589431	0.209618	1	3566	tags=40%, list=22%, signal=51%
REACTOME_SIGNALING_BY_TGF_BETA_RECEPTOR_COMPLEX	56	0.378874	1.37055	0.0582121	0.209607	1	3911	tags=50%, list=24%, signal=65%
MATZUK_EMBRYONIC_GERM_CELL	16	0.499952	1.37021	0.122538	0.209744	1	113	tags=13%, list=1%, signal=13%
PARENT_MTOR_SIGNALING_UP	444	0.275544	1.36988	0	0.209865	1	2797	tags=24%, list=17%, signal=29%
PID_FCER1PATHWAY	56	0.368421	1.36972	0.0530612	0.209755	1	3062	tags=30%, list=19%, signal=37%
BIOCARTA_CREB_PATHWAY	26	0.439188	1.36834	0.094	0.211126	1	2836	tags=31%, list=17%, signal=37%
PENG_GLUCOSE_DEPRIVATION_DN	137	0.317199	1.36787	0.0327553	0.211478	1	4624	tags=45%, list=28%, signal=61%
SMID_BREAST_CANCER_RELAPSE_IN_BONE_DN	266	0.287855	1.36749	0.0139721	0.211667	1	1694	tags=19%, list=10%, signal=21%
PID_AR_TF_PATHWAY	46	0.385302	1.36697	0.0803383	0.211967	1	4370	tags=50%, list=27%, signal=68%
TORCHIA_TARGETS_OF_EWSR1_FLI1_FUSION_DN	250	0.29053	1.36661	0.00819672	0.212116	1	2370	tags=22%, list=14%, signal=26%
KIM_WT1_TARGETS_12HR_DN	158	0.313723	1.36644	0.020284	0.212022	1	2772	tags=27%, list=17%, signal=32%
LEE_TARGETS_OF_PTCH1_AND_SUFU_DN	69	0.356992	1.36611	0.0649606	0.212133	1	1703	tags=23%, list=10%, signal=26%
REACTOME_ACTIVATED_TLR4_SIGNALLING	80	0.344911	1.36575	0.045929	0.212281	1	3043	tags=30%, list=19%, signal=37%
GAL_LEUKEMIC_STEM_CELL_UP	95	0.330839	1.36474	0.0336634	0.213268	1	1711	tags=21%, list=10%, signal=23%
REACTOME_TRANSMEMBRANE_TRANSPORT_OF_SMALL_MOLECULES	392	0.277369	1.36433	0.00186916	0.213472	1	2565	tags=22%, list=16%, signal=26%
SATO_SILENCED_EPIGENETICALLY_IN_PANCREATIC_CANCER	41	0.388787	1.36305	0.0858369	0.214845	1	528	tags=15%, list=3%, signal=15%
KIM_MYCL1_AMPLIFICATION_TARGETS_DN	16	0.492145	1.36111	0.12095	0.217053	1	2984	tags=31%, list=18%, signal=38%
REACTOME_TRANSPORT_OF_GLUCOSE_AND_OTHER_SUGARS_BILE_SALTS_AND_ORGANIC_ACIDS_METAL_IONS_AND_AMINE_COMPOUNDS	81	0.342327	1.36107	0.0556701	0.216775	1	1797	tags=19%, list=11%, signal=21%
SESTO_RESPONSE_TO_UV_C1	60	0.363605	1.36098	0.0694737	0.216623	1	782	tags=13%, list=5%, signal=14%
WENDT_COHESIN_TARGETS_UP	20	0.469829	1.36092	0.0977131	0.216379	1	3694	tags=40%, list=22%, signal=52%
ZHAN_MULTIPLE_MYELOMA_CD1_AND_CD2_UP	60	0.35972	1.36056	0.0647948	0.2165	1	2438	tags=28%, list=15%, signal=33%
DIAZ_CHRONIC_MEYLOGENOUS_LEUKEMIA_DN	105	0.32928	1.36048	0.043299	0.216274	1	1591	tags=22%, list=10%, signal=24%
MURAKAMI_UV_RESPONSE_1HR_UP	16	0.491648	1.35988	0.0934783	0.216729	1	1135	tags=19%, list=7%, signal=20%
WANG_RESPONSE_TO_GSK3_INHIBITOR_SB216763_DN	271	0.28585	1.35828	0.0139165	0.218494	1	3200	tags=25%, list=19%, signal=31%
REACTOME_TOLL_RECEPTOR_CASCADES	100	0.333667	1.35772	0.0462185	0.218895	1	3280	tags=31%, list=20%, signal=38%
BIOCARTA_RACCYCD_PATHWAY	26	0.427519	1.35757	0.0995763	0.218802	1	4698	tags=46%, list=29%, signal=65%
DORN_ADENOVIRUS_INFECTION_12HR_DN	28	0.434333	1.35739	0.0985011	0.218728	1	1223	tags=25%, list=7%, signal=27%
BIOCARTA_BAD_PATHWAY	26	0.442354	1.35738	0.0925553	0.218438	1	2071	tags=23%, list=13%, signal=26%
BIOCARTA_IL7_PATHWAY	17	0.488098	1.35731	0.126582	0.218243	1	2597	tags=41%, list=16%, signal=49%
WU_SILENCED_BY_METHYLATION_IN_BLADDER_CANCER	49	0.373266	1.3572	0.0855263	0.218056	1	1672	tags=31%, list=10%, signal=34%
SANSOM_WNT_PATHWAY_REQUIRE_MYC	56	0.369083	1.3563	0.0853392	0.218847	1	1725	tags=23%, list=10%, signal=26%
KIM_MYCN_AMPLIFICATION_TARGETS_DN	72	0.346314	1.35612	0.0695296	0.218772	1	2165	tags=31%, list=13%, signal=35%
PID_TRAIL_PATHWAY	27	0.429357	1.35611	0.10793	0.218489	1	3368	tags=44%, list=21%, signal=56%
PID_BMPPATHWAY	39	0.401197	1.35519	0.0863931	0.219372	1	1063	tags=15%, list=6%, signal=16%
AMIT_SERUM_RESPONSE_480_MCF10A	31	0.414195	1.35486	0.0933333	0.219536	1	2499	tags=29%, list=15%, signal=34%
BROWN_MYELOID_CELL_DEVELOPMENT_UP	130	0.31425	1.35394	0.026694	0.220461	1	2108	tags=22%, list=13%, signal=25%
PID_TOLL_ENDOGENOUS_PATHWAY	22	0.466088	1.35379	0.110132	0.220339	1	3315	tags=45%, list=20%, signal=57%
KEGG_FATTY_ACID_METABOLISM	38	0.401458	1.35337	0.0796813	0.220551	1	2756	tags=24%, list=17%, signal=28%
ZHONG_RESPONSE_TO_AZACITIDINE_AND_TSA_DN	48	0.381953	1.3528	0.0752033	0.220976	1	4132	tags=44%, list=25%, signal=58%
TAKEDA_TARGETS_OF_NUP98_HOXA9_FUSION_3D_UP	142	0.309224	1.35244	0.0402542	0.221119	1	1703	tags=20%, list=10%, signal=23%
KEGG_ARGININE_AND_PROLINE_METABOLISM	48	0.389488	1.35222	0.0944206	0.221103	1	1948	tags=23%, list=12%, signal=26%
TIEN_INTESTINE_PROBIOTICS_2HR_UP	22	0.457663	1.35101	0.107456	0.222415	1	4294	tags=50%, list=26%, signal=68%
CAIRO_HEPATOBLASTOMA_CLASSES_UP	449	0.271053	1.34998	0.00379507	0.223454	1	4652	tags=42%, list=28%, signal=57%
REACTOME_TRIGLYCERIDE_BIOSYNTHESIS	30	0.428555	1.34996	0.0920245	0.223179	1	2256	tags=33%, list=14%, signal=39%
BOYLAN_MULTIPLE_MYELOMA_D_DN	57	0.366313	1.34932	0.0597938	0.223711	1	2639	tags=39%, list=16%, signal=46%
REACTOME_INTERACTIONS_OF_VPR_WITH_HOST_CELLULAR_PROTEINS	31	0.419446	1.34788	0.100418	0.225284	1	5260	tags=71%, list=32%, signal=104%
BEGUM_TARGETS_OF_PAX3_FOXO1_FUSION_DN	40	0.388822	1.34718	0.10041	0.225922	1	973	tags=20%, list=6%, signal=21%
MURATA_VIRULENCE_OF_H_PILORI	24	0.444691	1.34711	0.111345	0.225712	1	2010	tags=38%, list=12%, signal=43%
KEGG_PEROXISOME	69	0.351952	1.34701	0.0714286	0.225567	1	2031	tags=17%, list=12%, signal=20%
VANLOO_SP3_TARGETS_DN	71	0.351594	1.34679	0.0830116	0.225541	1	1089	tags=17%, list=7%, signal=18%
RUTELLA_RESPONSE_TO_HGF_DN	184	0.297943	1.34657	0.0198413	0.225543	1	2829	tags=26%, list=17%, signal=31%
COLLER_MYC_TARGETS_UP	20	0.462631	1.34629	0.12527	0.225566	1	5433	tags=85%, list=33%, signal=127%
MAEKAWA_ATF2_TARGETS	21	0.447396	1.34576	0.120763	0.225962	1	1348	tags=24%, list=8%, signal=26%
PARK_APL_PATHOGENESIS_DN	45	0.368246	1.34546	0.0840708	0.226042	1	2624	tags=33%, list=16%, signal=40%
CHNG_MULTIPLE_MYELOMA_HYPERPLOID_DN	21	0.453365	1.34544	0.127615	0.225771	1	3075	tags=43%, list=19%, signal=53%
GINESTIER_BREAST_CANCER_ZNF217_AMPLIFIED_UP	54	0.365376	1.34505	0.0709939	0.225962	1	4654	tags=52%, list=28%, signal=72%
BENPORATH_ES_1	293	0.28151	1.34431	0.0125523	0.226607	1	2617	tags=24%, list=16%, signal=28%
MENSSEN_MYC_TARGETS	43	0.38277	1.34424	0.0890269	0.226393	1	5421	tags=56%, list=33%, signal=83%
YAO_TEMPORAL_RESPONSE_TO_PROGESTERONE_CLUSTER_2	71	0.351033	1.34362	0.0752033	0.226865	1	1515	tags=20%, list=9%, signal=22%
SWEET_KRAS_TARGETS_DN	53	0.372618	1.34306	0.0855397	0.227319	1	2070	tags=25%, list=13%, signal=28%
MARTINEZ_RB1_TARGETS_DN	413	0.269755	1.34291	0.00398406	0.227203	1	2546	tags=20%, list=15%, signal=23%
LIU_PROSTATE_CANCER_UP	66	0.34989	1.34238	0.0639659	0.227559	1	2039	tags=24%, list=12%, signal=28%
MARSON_FOXP3_TARGETS_DN	41	0.38516	1.34196	0.1	0.227835	1	2697	tags=34%, list=16%, signal=41%
BHATI_G2M_ARREST_BY_2METHOXYESTRADIOL_DN	102	0.32496	1.34128	0.0555556	0.228398	1	1985	tags=24%, list=12%, signal=27%
VALK_AML_WITH_11Q23_REARRANGED	16	0.482471	1.3408	0.117647	0.22872	1	1985	tags=31%, list=12%, signal=36%
VALK_AML_CLUSTER_3	28	0.423909	1.34031	0.104603	0.229034	1	921	tags=21%, list=6%, signal=23%
REACTOME_METABOLISM_OF_MRNA	184	0.297776	1.34011	0.0220441	0.228983	1	5022	tags=47%, list=31%, signal=67%
CHOW_RASSF1_TARGETS_UP	23	0.435823	1.33957	0.106576	0.229359	1	2791	tags=26%, list=17%, signal=31%
PHONG_TNF_RESPONSE_VIA_P38_COMPLETE	179	0.302091	1.33954	0.0224949	0.229094	1	2350	tags=29%, list=14%, signal=34%
PID_HIF2PATHWAY	31	0.413518	1.33943	0.100671	0.22895	1	1022	tags=23%, list=6%, signal=24%
CAIRO_HEPATOBLASTOMA_DN	235	0.28688	1.33871	0.00835073	0.229625	1	1111	tags=12%, list=7%, signal=13%
CHANDRAN_METASTASIS_TOP50_UP	27	0.419623	1.33829	0.101732	0.229901	1	4431	tags=59%, list=27%, signal=81%
REACTOME_RNA_POL_I_TRANSCRIPTION_INITIATION	21	0.455738	1.33784	0.141026	0.230209	1	2558	tags=43%, list=16%, signal=51%
PID_CMYB_PATHWAY	80	0.338745	1.33755	0.0676856	0.230236	1	1633	tags=15%, list=10%, signal=17%
OSWALD_HEMATOPOIETIC_STEM_CELL_IN_COLLAGEN_GEL_UP	191	0.29855	1.33753	0.0357853	0.229953	1	2620	tags=25%, list=16%, signal=30%
DER_IFN_BETA_RESPONSE_UP	91	0.332347	1.33674	0.0586957	0.230758	1	2732	tags=35%, list=17%, signal=42%
DUAN_PRDM5_TARGETS	61	0.361552	1.33657	0.0811359	0.230675	1	1079	tags=16%, list=7%, signal=17%
CAFFAREL_RESPONSE_TO_THC_UP	22	0.449091	1.33631	0.123853	0.230708	1	3282	tags=55%, list=20%, signal=68%
ENK_UV_RESPONSE_KERATINOCYTE_UP	483	0.265982	1.33603	0	0.230814	1	2631	tags=20%, list=16%, signal=23%
REACTOME_PROCESSING_OF_CAPPED_INTRON_CONTAINING_PRE_MRNA	101	0.324362	1.3355	0.0471311	0.231212	1	5027	tags=46%, list=31%, signal=65%
LINDSTEDT_DENDRITIC_CELL_MATURATION_B	50	0.379143	1.33529	0.0910973	0.231234	1	1318	tags=16%, list=8%, signal=17%
HOUSTIS_ROS	34	0.406898	1.33516	0.0942623	0.23114	1	2264	tags=24%, list=14%, signal=27%
KEGG_SPLICEOSOME	87	0.332351	1.33417	0.0819328	0.232124	1	5105	tags=47%, list=31%, signal=68%
TURASHVILI_BREAST_DUCTAL_CARCINOMA_VS_LOBULAR_NORMAL_DN	53	0.368931	1.33409	0.0901467	0.231945	1	650	tags=19%, list=4%, signal=20%
SOTIRIOU_BREAST_CANCER_GRADE_1_VS_3_DN	35	0.395217	1.33348	0.130165	0.23247	1	2972	tags=34%, list=18%, signal=42%
ZHU_CMV_8_HR_DN	51	0.369048	1.33309	0.0772358	0.232685	1	3427	tags=37%, list=21%, signal=47%
REACTOME_MITOTIC_PROMETAPHASE	55	0.360551	1.33206	0.0917031	0.233763	1	4897	tags=49%, list=30%, signal=70%
GROSS_HYPOXIA_VIA_ELK3_DN	134	0.310536	1.33147	0.0475207	0.234268	1	2775	tags=30%, list=17%, signal=36%
BIOCARTA_TPO_PATHWAY	23	0.435703	1.33144	0.11588	0.23399	1	2836	tags=39%, list=17%, signal=47%
BIOCARTA_CXCR4_PATHWAY	23	0.436327	1.33108	0.137214	0.234172	1	2040	tags=22%, list=12%, signal=25%
SAKAI_TUMOR_INFILTRATING_MONOCYTES_DN	71	0.347241	1.33108	0.0770878	0.233878	1	4742	tags=45%, list=29%, signal=63%
MUELLER_PLURINET	250	0.285184	1.33071	0.018595	0.234077	1	4043	tags=32%, list=25%, signal=42%
REACTOME_SYNTHESIS_OF_PA	21	0.437309	1.33007	0.121739	0.234612	1	2256	tags=38%, list=14%, signal=44%
SETLUR_PROSTATE_CANCER_TMPRSS2_ERG_FUSION_UP	61	0.354962	1.32893	0.0783898	0.23592	1	2064	tags=28%, list=13%, signal=32%
GOLDRATH_HOMEOSTATIC_PROLIFERATION	124	0.310242	1.32809	0.0510638	0.236779	1	3802	tags=35%, list=23%, signal=46%
WANG_ADIPOGENIC_GENES_REPRESSED_BY_SIRT1	22	0.445764	1.32764	0.142857	0.237112	1	3973	tags=41%, list=24%, signal=54%
PID_ERBB1_RECEPTOR_PROXIMAL_PATHWAY	35	0.395077	1.32659	0.11954	0.238263	1	2836	tags=34%, list=17%, signal=41%
LEE_DIFFERENTIATING_T_LYMPHOCYTE	143	0.305824	1.32614	0.0523256	0.238577	1	3067	tags=31%, list=19%, signal=38%
IKEDA_MIR1_TARGETS_UP	49	0.363511	1.32481	0.0903226	0.24014	1	3550	tags=45%, list=22%, signal=57%
BLUM_RESPONSE_TO_SALIRASIB_UP	214	0.289036	1.32413	0.0368852	0.240791	1	4163	tags=41%, list=25%, signal=54%
ZHAN_MULTIPLE_MYELOMA_CD1_DN	30	0.413471	1.32244	0.120181	0.242825	1	1544	tags=27%, list=9%, signal=29%
CHYLA_CBFA2T3_TARGETS_UP	304	0.27503	1.32138	0.016632	0.244011	1	1350	tags=15%, list=8%, signal=16%
PHONG_TNF_RESPONSE_NOT_VIA_P38	284	0.27838	1.32047	0.020284	0.244944	1	2512	tags=25%, list=15%, signal=29%
PID_MYC_ACTIVPATHWAY	67	0.349428	1.31964	0.087234	0.245786	1	3791	tags=33%, list=23%, signal=43%
BOCHKIS_FOXA2_TARGETS	339	0.27371	1.31893	0.00992064	0.246431	1	2256	tags=20%, list=14%, signal=23%
TAKEDA_TARGETS_OF_NUP98_HOXA9_FUSION_10D_DN	120	0.313239	1.31879	0.0547667	0.246325	1	1464	tags=18%, list=9%, signal=20%
YOSHIMURA_MAPK8_TARGETS_DN	306	0.274593	1.31797	0.021097	0.247169	1	3688	tags=37%, list=22%, signal=46%
REACTOME_GLUCOSE_TRANSPORT	37	0.391811	1.31723	0.103175	0.247932	1	4336	tags=49%, list=26%, signal=66%
PUIFFE_INVASION_INHIBITED_BY_ASCITES_UP	70	0.34354	1.31543	0.0857741	0.250193	1	215	tags=9%, list=1%, signal=9%
TERAO_AOX4_TARGETS_HG_UP	19	0.44952	1.31469	0.131291	0.250969	1	3275	tags=37%, list=20%, signal=46%
RAO_BOUND_BY_SALL4_ISOFORM_B	371	0.268785	1.31375	0.0181087	0.251969	1	3011	tags=27%, list=18%, signal=32%
DAVICIONI_RHABDOMYOSARCOMA_PAX_FOXO1_FUSION_UP	51	0.364703	1.31371	0.103113	0.251728	1	1412	tags=24%, list=9%, signal=26%
BOYLAN_MULTIPLE_MYELOMA_D_CLUSTER_UP	23	0.433737	1.31235	0.154176	0.253284	1	757	tags=17%, list=5%, signal=18%
PENG_GLUTAMINE_DEPRIVATION_DN	268	0.280181	1.31183	0.0264766	0.253729	1	4667	tags=41%, list=28%, signal=56%
GENTILE_UV_HIGH_DOSE_DN	252	0.279409	1.31099	0.0489796	0.254635	1	3249	tags=31%, list=20%, signal=38%
MARKS_HDAC_TARGETS_UP	21	0.44143	1.31015	0.152174	0.255461	1	3773	tags=48%, list=23%, signal=62%
CADWELL_ATG16L1_TARGETS_DN	44	0.367942	1.31002	0.107066	0.255368	1	2196	tags=32%, list=13%, signal=37%
BOYAULT_LIVER_CANCER_SUBCLASS_G1_DN	34	0.395445	1.30993	0.121339	0.255169	1	3650	tags=44%, list=22%, signal=57%
GENTILE_UV_RESPONSE_CLUSTER_D7	33	0.395259	1.30931	0.127119	0.255763	1	2813	tags=33%, list=17%, signal=40%
REACTOME_MRNA_PROCESSING	118	0.312301	1.30885	0.076	0.256103	1	5027	tags=47%, list=31%, signal=67%
LEE_CALORIE_RESTRICTION_MUSCLE_DN	46	0.369807	1.30828	0.0924731	0.256608	1	2694	tags=28%, list=16%, signal=34%
HONMA_DOCETAXEL_RESISTANCE	26	0.424341	1.30706	0.139785	0.258074	1	4524	tags=46%, list=28%, signal=64%
SMITH_TERT_TARGETS_UP	124	0.310495	1.30683	0.052521	0.258056	1	3567	tags=30%, list=22%, signal=38%
CASORELLI_ACUTE_PROMYELOCYTIC_LEUKEMIA_UP	133	0.303123	1.30655	0.0502008	0.258165	1	2137	tags=23%, list=13%, signal=26%
CHANGOLKAR_H2AFY_TARGETS_UP	30	0.397476	1.30641	0.127932	0.258043	1	2514	tags=30%, list=15%, signal=35%
REACTOME_GRB2_EVENTS_IN_ERBB2_SIGNALING	21	0.435597	1.30619	0.150342	0.258115	1	2875	tags=38%, list=17%, signal=46%
MOHANKUMAR_TLX1_TARGETS_UP	326	0.272885	1.30614	0.018	0.25787	1	3234	tags=24%, list=20%, signal=29%
BILBAN_B_CLL_LPL_DN	34	0.389258	1.30568	0.116183	0.258176	1	2767	tags=35%, list=17%, signal=42%
REACTOME_BMAL1_CLOCK_NPAS2_ACTIVATES_CIRCADIAN_EXPRESSION	30	0.407959	1.3055	0.119748	0.258132	1	3899	tags=50%, list=24%, signal=65%
REACTOME_LATE_PHASE_OF_HIV_LIFE_CYCLE	92	0.315605	1.30489	0.0764588	0.258763	1	4666	tags=47%, list=28%, signal=65%
BARRIER_CANCER_RELAPSE_NORMAL_SAMPLE_UP	28	0.410276	1.3047	0.131799	0.25871	1	2828	tags=29%, list=17%, signal=34%
GALE_APL_WITH_FLT3_MUTATED_UP	36	0.388789	1.30469	0.124153	0.258418	1	4004	tags=56%, list=24%, signal=73%
FEVR_CTNNB1_TARGETS_DN	427	0.261956	1.30443	0.0043573	0.258447	1	4067	tags=33%, list=25%, signal=42%
BIOCARTA_SPPA_PATHWAY	20	0.442734	1.30324	0.145263	0.259824	1	729	tags=15%, list=4%, signal=16%
PID_RETINOIC_ACID_PATHWAY	28	0.406461	1.3031	0.145652	0.25972	1	3899	tags=46%, list=24%, signal=61%
LU_IL4_SIGNALING	76	0.334101	1.3014	0.0712743	0.261958	1	2463	tags=29%, list=15%, signal=34%
REACTOME_METABOLISM_OF_PROTEINS	326	0.268618	1.30129	0.0257353	0.261795	1	3872	tags=30%, list=24%, signal=38%
REACTOME_CLEAVAGE_OF_GROWING_TRANSCRIPT_IN_THE_TERMINATION_REGION_	32	0.400695	1.30079	0.150407	0.262227	1	5172	tags=50%, list=31%, signal=73%
MATTIOLI_MULTIPLE_MYELOMA_WITH_14Q32_TRANSLOCATIONS	33	0.39465	1.30064	0.124224	0.262116	1	1326	tags=21%, list=8%, signal=23%
WEIGEL_OXIDATIVE_STRESS_BY_TBH_AND_H2O2	30	0.401973	1.29991	0.130342	0.262811	1	279	tags=13%, list=2%, signal=14%
REACTOME_POST_TRANSLATIONAL_PROTEIN_MODIFICATION	137	0.297406	1.29979	0.0634249	0.262677	1	2164	tags=18%, list=13%, signal=21%
BROWN_MYELOID_CELL_DEVELOPMENT_DN	107	0.315097	1.29947	0.0622407	0.262831	1	2285	tags=21%, list=14%, signal=24%
VANOEVELEN_MYOGENESIS_SIN3A_TARGETS	157	0.294892	1.29942	0.0510806	0.262606	1	3170	tags=31%, list=19%, signal=38%
DAVICIONI_MOLECULAR_ARMS_VS_ERMS_UP	254	0.280743	1.29941	0.0302457	0.262305	1	3525	tags=30%, list=21%, signal=38%
GRAESSMANN_RESPONSE_TO_MC_AND_DOXORUBICIN_UP	447	0.263146	1.29887	0.0184049	0.262775	1	2148	tags=17%, list=13%, signal=19%
MA_MYELOID_DIFFERENTIATION_UP	38	0.379428	1.29858	0.142857	0.262871	1	3618	tags=47%, list=22%, signal=61%
DAZARD_UV_RESPONSE_CLUSTER_G6	107	0.316559	1.29843	0.0789474	0.262773	1	3922	tags=45%, list=24%, signal=59%
WANG_IMMORTALIZED_BY_HOXA9_AND_MEIS1_UP	25	0.426604	1.29594	0.146586	0.266135	1	1487	tags=24%, list=9%, signal=26%
ZHANG_TARGETS_OF_EWSR1_FLI1_FUSION	74	0.334253	1.29559	0.0866142	0.266367	1	2362	tags=24%, list=14%, signal=28%
BIOCARTA_VIP_PATHWAY	25	0.412518	1.29503	0.136865	0.266862	1	2355	tags=28%, list=14%, signal=33%
PEREZ_TP63_TARGETS	262	0.27424	1.29449	0.0222222	0.26735	1	2591	tags=24%, list=16%, signal=29%
PEART_HDAC_PROLIFERATION_CLUSTER_UP	52	0.359501	1.29402	0.12731	0.267691	1	2984	tags=27%, list=18%, signal=33%
REACTOME_PI3K_EVENTS_IN_ERBB2_SIGNALING	34	0.397451	1.29353	0.140816	0.268089	1	3043	tags=35%, list=19%, signal=43%
LI_CISPLATIN_RESISTANCE_DN	26	0.416828	1.2934	0.138004	0.267974	1	488	tags=19%, list=3%, signal=20%
HOLLMANN_APOPTOSIS_VIA_CD40_DN	215	0.279154	1.2923	0.0522088	0.269289	1	2746	tags=27%, list=17%, signal=33%
XU_AKT1_TARGETS_6HR	22	0.434033	1.29197	0.142539	0.269462	1	2436	tags=41%, list=15%, signal=48%
LEE_AGING_MUSCLE_UP	39	0.377582	1.29126	0.134737	0.27026	1	396	tags=10%, list=2%, signal=10%
YIH_RESPONSE_TO_ARSENITE_C2	18	0.447782	1.29092	0.167364	0.270494	1	1062	tags=22%, list=6%, signal=24%
ZHOU_INFLAMMATORY_RESPONSE_FIMA_DN	182	0.284796	1.28923	0.0435644	0.272776	1	1709	tags=18%, list=10%, signal=19%
SANSOM_APC_TARGETS	143	0.299348	1.28902	0.0589431	0.272817	1	1965	tags=18%, list=12%, signal=20%
KEGG_GLYCOSPHINGOLIPID_BIOSYNTHESIS_LACTO_AND_NEOLACTO_SERIES	22	0.425455	1.2889	0.169697	0.272683	1	1799	tags=32%, list=11%, signal=36%
WINZEN_DEGRADED_VIA_KHSRP	88	0.322613	1.28875	0.107843	0.272582	1	1653	tags=25%, list=10%, signal=28%
WANG_RECURRENT_LIVER_CANCER_UP	15	0.471604	1.28827	0.187368	0.272984	1	3750	tags=47%, list=23%, signal=60%
LIAO_METASTASIS	387	0.262887	1.28715	0.0210728	0.274326	1	1597	tags=14%, list=10%, signal=15%
WHITFIELD_CELL_CYCLE_M_G1	107	0.309452	1.28715	0.103659	0.274015	1	2832	tags=25%, list=17%, signal=30%
KEGG_CITRATE_CYCLE_TCA_CYCLE	30	0.405788	1.2868	0.154867	0.274206	1	3772	tags=43%, list=23%, signal=56%
ONDER_CDH1_TARGETS_1_UP	106	0.30805	1.28622	0.0835118	0.27476	1	2408	tags=25%, list=15%, signal=30%
LI_LUNG_CANCER	39	0.37989	1.28526	0.119588	0.275793	1	1847	tags=21%, list=11%, signal=23%
OUELLET_CULTURED_OVARIAN_CANCER_INVASIVE_VS_LMP_UP	58	0.34495	1.28525	0.118367	0.275481	1	3082	tags=28%, list=19%, signal=34%
CHIANG_LIVER_CANCER_SUBCLASS_POLYSOMY7_UP	62	0.340023	1.2852	0.112554	0.275236	1	1911	tags=24%, list=12%, signal=27%
SPIRA_SMOKERS_LUNG_CANCER_UP	32	0.396146	1.2851	0.126789	0.275073	1	2932	tags=44%, list=18%, signal=53%
KEGG_VIBRIO_CHOLERAE_INFECTION	50	0.356138	1.28483	0.113208	0.27517	1	3657	tags=36%, list=22%, signal=46%
AMIT_SERUM_RESPONSE_40_MCF10A	28	0.404871	1.28401	0.120654	0.276134	1	1709	tags=21%, list=10%, signal=24%
NAGASHIMA_EGF_SIGNALING_UP	50	0.357891	1.2838	0.119141	0.276152	1	2573	tags=30%, list=16%, signal=35%
BARRIER_COLON_CANCER_RECURRENCE_DN	17	0.445149	1.28356	0.161572	0.276179	1	699	tags=12%, list=4%, signal=12%
REACTOME_REGULATION_OF_SIGNALING_BY_CBL	18	0.454536	1.28337	0.177874	0.27616	1	2040	tags=22%, list=12%, signal=25%
CEBALLOS_TARGETS_OF_TP53_AND_MYC_UP	19	0.440406	1.28288	0.152582	0.276563	1	3798	tags=58%, list=23%, signal=75%
ZHAN_MULTIPLE_MYELOMA_MF_DN	26	0.415443	1.28258	0.17161	0.276686	1	1323	tags=31%, list=8%, signal=33%
WOOD_EBV_EBNA1_TARGETS_UP	102	0.309795	1.28255	0.103158	0.276409	1	844	tags=15%, list=5%, signal=15%
NOUSHMEHR_GBM_SILENCED_BY_METHYLATION	41	0.377199	1.28074	0.131749	0.278747	1	2173	tags=32%, list=13%, signal=36%
OUILLETTE_CLL_13Q14_DELETION_DN	44	0.367883	1.28024	0.120833	0.27915	1	2243	tags=34%, list=14%, signal=39%
SMID_BREAST_CANCER_LUMINAL_B_UP	141	0.295694	1.27999	0.073913	0.279252	1	1863	tags=21%, list=11%, signal=24%
KEGG_ARRHYTHMOGENIC_RIGHT_VENTRICULAR_CARDIOMYOPATHY_ARVC	73	0.331578	1.27959	0.108108	0.279495	1	512	tags=14%, list=3%, signal=14%
TORCHIA_TARGETS_OF_EWSR1_FLI1_FUSION_UP	198	0.283745	1.27944	0.0570825	0.2794	1	2114	tags=25%, list=13%, signal=29%
IVANOVA_HEMATOPOIESIS_LATE_PROGENITOR	356	0.263115	1.27913	0.0287908	0.279531	1	3045	tags=25%, list=19%, signal=30%
PID_MTOR_4PATHWAY	58	0.3496	1.27852	0.125761	0.280114	1	4651	tags=38%, list=28%, signal=53%
LIANG_SILENCED_BY_METHYLATION_2	48	0.359555	1.27835	0.118721	0.28004	1	2032	tags=29%, list=12%, signal=33%
SERVITJA_LIVER_HNF1A_TARGETS_DN	140	0.293902	1.27835	0.0536398	0.279735	1	849	tags=12%, list=5%, signal=13%
MATZUK_MALE_REPRODUCTION_SERTOLI	27	0.397577	1.27793	0.135903	0.280062	1	964	tags=15%, list=6%, signal=16%
PID_S1P_S1P2_PATHWAY	23	0.426634	1.27792	0.171843	0.279764	1	2524	tags=35%, list=15%, signal=41%
SCHLOSSER_MYC_TARGETS_AND_SERUM_RESPONSE_UP	38	0.374115	1.2779	0.152174	0.279488	1	4156	tags=45%, list=25%, signal=60%
TAKEDA_TARGETS_OF_NUP98_HOXA9_FUSION_8D_DN	162	0.291473	1.27785	0.0521042	0.279267	1	1790	tags=19%, list=11%, signal=21%
WANG_METASTASIS_OF_BREAST_CANCER_ESR1_DN	23	0.419103	1.27654	0.152174	0.280995	1	2060	tags=30%, list=13%, signal=35%
SESTO_RESPONSE_TO_UV_C3	19	0.44547	1.27625	0.201258	0.281103	1	2460	tags=32%, list=15%, signal=37%
TAKEDA_TARGETS_OF_NUP98_HOXA9_FUSION_16D_UP	134	0.295138	1.27601	0.0829787	0.281128	1	2088	tags=22%, list=13%, signal=25%
SMID_BREAST_CANCER_RELAPSE_IN_BRAIN_DN	63	0.338315	1.27558	0.122363	0.281453	1	1964	tags=30%, list=12%, signal=34%
WUNDER_INFLAMMATORY_RESPONSE_AND_CHOLESTEROL_UP	48	0.355382	1.27545	0.113839	0.281349	1	1318	tags=21%, list=8%, signal=23%
REACTOME_SYNTHESIS_OF_PIPS_AT_THE_PLASMA_MEMBRANE	23	0.417728	1.27464	0.157113	0.282273	1	2966	tags=39%, list=18%, signal=48%
ADDYA_ERYTHROID_DIFFERENTIATION_BY_HEMIN	68	0.332926	1.27458	0.117043	0.282079	1	844	tags=13%, list=5%, signal=14%
GAVIN_FOXP3_TARGETS_CLUSTER_T4	73	0.329541	1.27443	0.104508	0.281993	1	1535	tags=19%, list=9%, signal=21%
KORKOLA_YOLK_SAC_TUMOR_UP	15	0.469106	1.27361	0.195175	0.282972	1	1963	tags=33%, list=12%, signal=38%
KEGG_NITROGEN_METABOLISM	23	0.419891	1.27351	0.162218	0.282801	1	1213	tags=26%, list=7%, signal=28%
FURUKAWA_DUSP6_TARGETS_PCI35_DN	49	0.350655	1.27262	0.141079	0.283822	1	2400	tags=20%, list=15%, signal=24%
BIOCARTA_CCR3_PATHWAY	22	0.422304	1.27169	0.17357	0.284876	1	2043	tags=23%, list=12%, signal=26%
GARY_CD5_TARGETS_UP	377	0.259456	1.27126	0.0255864	0.2852	1	3251	tags=27%, list=20%, signal=33%
DAZARD_RESPONSE_TO_UV_SCC_DN	94	0.313408	1.2711	0.116034	0.285162	1	3800	tags=43%, list=23%, signal=55%
FALVELLA_SMOKERS_WITH_LUNG_CANCER	61	0.34245	1.2708	0.131635	0.285307	1	2191	tags=28%, list=13%, signal=32%
MATSUDA_NATURAL_KILLER_DIFFERENTIATION	384	0.260591	1.27057	0.0199203	0.285407	1	2122	tags=18%, list=13%, signal=21%
JAATINEN_HEMATOPOIETIC_STEM_CELL_DN	177	0.282353	1.2701	0.05	0.285835	1	1473	tags=16%, list=9%, signal=18%
IVANOVA_HEMATOPOIESIS_EARLY_PROGENITOR	361	0.259547	1.2694	0.0265849	0.286646	1	4029	tags=35%, list=25%, signal=45%
TAVOR_CEBPA_TARGETS_UP	45	0.359921	1.2693	0.154167	0.2865	1	2464	tags=40%, list=15%, signal=47%
GENTILE_UV_RESPONSE_CLUSTER_D9	19	0.449084	1.26899	0.173278	0.286638	1	2956	tags=47%, list=18%, signal=58%
MONNIER_POSTRADIATION_TUMOR_ESCAPE_DN	246	0.275197	1.26781	0.0542169	0.288212	1	2670	tags=27%, list=16%, signal=32%
LEE_METASTASIS_AND_ALTERNATIVE_SPLICING_DN	37	0.375211	1.26736	0.159509	0.28859	1	3147	tags=32%, list=19%, signal=40%
RUTELLA_RESPONSE_TO_HGF_VS_CSF2RB_AND_IL4_DN	197	0.27833	1.26693	0.0401691	0.28885	1	2767	tags=23%, list=17%, signal=27%
MILI_PSEUDOPODIA_CHEMOTAXIS_UP	44	0.361504	1.26676	0.140845	0.288822	1	3215	tags=34%, list=20%, signal=42%
PID_P53REGULATIONPATHWAY	51	0.358847	1.26619	0.149688	0.289391	1	4447	tags=51%, list=27%, signal=70%
MARTORIATI_MDM4_TARGETS_FETAL_LIVER_UP	151	0.288068	1.26486	0.0745968	0.291181	1	2472	tags=23%, list=15%, signal=26%
BHAT_ESR1_TARGETS_VIA_AKT1_UP	205	0.277995	1.26386	0.0516129	0.292396	1	2987	tags=22%, list=18%, signal=26%
WAKABAYASHI_ADIPOGENESIS_PPARG_BOUND_8D	480	0.253337	1.26382	0.0243408	0.292143	1	3395	tags=29%, list=21%, signal=35%
SCHEIDEREIT_IKK_INTERACTING_PROTEINS	48	0.352873	1.26374	0.144928	0.291933	1	4132	tags=42%, list=25%, signal=56%
JIANG_HYPOXIA_NORMAL	243	0.273886	1.26286	0.0474308	0.293082	1	3469	tags=33%, list=21%, signal=41%
CHIARADONNA_NEOPLASTIC_TRANSFORMATION_KRAS_CDC25_UP	45	0.363667	1.26268	0.152174	0.293054	1	760	tags=16%, list=5%, signal=16%
HECKER_IFNB1_TARGETS	75	0.327689	1.26245	0.0973085	0.293063	1	1537	tags=21%, list=9%, signal=23%
BENPORATH_PROLIFERATION	116	0.296036	1.26241	0.0954357	0.292816	1	4606	tags=35%, list=28%, signal=49%
SMIRNOV_RESPONSE_TO_IR_6HR_DN	96	0.30602	1.26192	0.107595	0.293233	1	2142	tags=19%, list=13%, signal=21%
SIG_BCR_SIGNALING_PATHWAY	45	0.355122	1.26095	0.139059	0.29447	1	2355	tags=24%, list=14%, signal=28%
REACTOME_PRE_NOTCH_EXPRESSION_AND_PROCESSING	31	0.386565	1.25952	0.172414	0.296481	1	4435	tags=52%, list=27%, signal=71%
BAUS_TFF2_TARGETS_UP	28	0.402201	1.25873	0.160825	0.297425	1	528	tags=14%, list=3%, signal=15%
BIOCARTA_IL3_PATHWAY	15	0.458788	1.25843	0.195279	0.297559	1	2836	tags=40%, list=17%, signal=48%
BROWNE_HCMV_INFECTION_48HR_UP	157	0.285729	1.25806	0.0824524	0.297792	1	1676	tags=15%, list=10%, signal=16%
KARLSSON_TGFB1_TARGETS_DN	165	0.283473	1.25763	0.0724346	0.298123	1	1738	tags=16%, list=11%, signal=18%
XU_GH1_AUTOCRINE_TARGETS_DN	107	0.300919	1.2573	0.107784	0.298335	1	2412	tags=27%, list=15%, signal=32%
UDAYAKUMAR_MED1_TARGETS_UP	107	0.304726	1.25718	0.0878243	0.298206	1	3620	tags=37%, list=22%, signal=48%
FRASOR_RESPONSE_TO_SERM_OR_FULVESTRANT_DN	48	0.35542	1.25617	0.16	0.299446	1	1997	tags=17%, list=12%, signal=19%
HOEBEKE_LYMPHOID_STEM_CELL_DN	76	0.32066	1.2557	0.126459	0.299956	1	2460	tags=26%, list=15%, signal=31%
WANG_TUMOR_INVASIVENESS_DN	165	0.284181	1.25523	0.0722892	0.300385	1	4073	tags=39%, list=25%, signal=52%
WANG_METHYLATED_IN_BREAST_CANCER	35	0.38181	1.25515	0.154185	0.300216	1	2451	tags=26%, list=15%, signal=30%
CHIN_BREAST_CANCER_COPY_NUMBER_UP	24	0.41275	1.25514	0.187243	0.299917	1	1169	tags=21%, list=7%, signal=22%
WANG_HCP_PROSTATE_CANCER	89	0.315324	1.25431	0.105058	0.300864	1	2351	tags=26%, list=14%, signal=30%
PID_INSULIN_GLUCOSE_PATHWAY	24	0.413477	1.25426	0.191176	0.300634	1	1367	tags=17%, list=8%, signal=18%
KONDO_COLON_CANCER_HCP_WITH_H3K27ME1	19	0.43349	1.25386	0.200409	0.300918	1	2064	tags=37%, list=13%, signal=42%
SHIN_B_CELL_LYMPHOMA_CLUSTER_9	16	0.449367	1.25369	0.217573	0.30087	1	842	tags=25%, list=5%, signal=26%
REACTOME_SIGNALING_BY_ERBB2	86	0.314364	1.25366	0.119565	0.300602	1	2071	tags=22%, list=13%, signal=25%
KEGG_STEROID_BIOSYNTHESIS	16	0.458249	1.25335	0.197368	0.300746	1	3168	tags=44%, list=19%, signal=54%
SMIRNOV_RESPONSE_TO_IR_2HR_DN	40	0.36326	1.25322	0.154472	0.300622	1	1408	tags=20%, list=9%, signal=22%
BIOCARTA_MPR_PATHWAY	32	0.378756	1.25193	0.162047	0.302431	1	4677	tags=44%, list=28%, signal=61%
KEGG_THYROID_CANCER	29	0.396173	1.2518	0.168981	0.302339	1	3649	tags=38%, list=22%, signal=49%
SU_THYMUS	19	0.42202	1.25121	0.172269	0.302979	1	241	tags=11%, list=1%, signal=11%
REACTOME_ENOS_ACTIVATION_AND_REGULATION	18	0.435518	1.25051	0.200864	0.303803	1	3929	tags=44%, list=24%, signal=58%
BERNARD_PPAPDC1B_TARGETS_DN	42	0.358984	1.25014	0.139344	0.304006	1	2846	tags=33%, list=17%, signal=40%
RUAN_RESPONSE_TO_TROGLITAZONE_UP	22	0.425147	1.24986	0.197872	0.304144	1	5142	tags=50%, list=31%, signal=73%
REACTOME_SYNTHESIS_OF_BILE_ACIDS_AND_BILE_SALTS	18	0.447788	1.24906	0.187373	0.305165	1	1021	tags=17%, list=6%, signal=18%
SEKI_INFLAMMATORY_RESPONSE_LPS_DN	22	0.422156	1.24747	0.216842	0.307409	1	762	tags=14%, list=5%, signal=14%
GENTILE_UV_LOW_DOSE_UP	21	0.425304	1.24715	0.183884	0.307554	1	4013	tags=52%, list=24%, signal=69%
WELCSH_BRCA1_TARGETS_UP	167	0.279078	1.24615	0.0793319	0.308894	1	3056	tags=29%, list=19%, signal=35%
TCGA_GLIOBLASTOMA_COPY_NUMBER_DN	24	0.411484	1.24513	0.180672	0.310243	1	3067	tags=46%, list=19%, signal=56%
UDAYAKUMAR_MED1_TARGETS_DN	186	0.278069	1.24505	0.0865191	0.310071	1	3319	tags=30%, list=20%, signal=37%
KEGG_BASAL_TRANSCRIPTION_FACTORS	30	0.37826	1.24495	0.178054	0.309916	1	3199	tags=37%, list=19%, signal=45%
MEISSNER_NPC_HCP_WITH_H3K4ME2	361	0.255978	1.2449	0.0327869	0.309687	1	1209	tags=13%, list=7%, signal=13%
MULLIGHAN_NPM1_MUTATED_SIGNATURE_1_UP	208	0.269803	1.24489	0.0639175	0.309369	1	3615	tags=34%, list=22%, signal=43%
KEGG_BLADDER_CANCER	40	0.360278	1.24438	0.169165	0.309961	1	2409	tags=25%, list=15%, signal=29%
IVANOVSKA_MIR106B_TARGETS	68	0.33252	1.2441	0.139293	0.310109	1	3514	tags=32%, list=21%, signal=41%
TAKEDA_TARGETS_OF_NUP98_HOXA9_FUSION_10D_UP	144	0.289783	1.24335	0.078629	0.310995	1	1357	tags=19%, list=8%, signal=20%
HWANG_PROSTATE_CANCER_MARKERS	27	0.40167	1.24276	0.182365	0.311638	1	2601	tags=41%, list=16%, signal=48%
LEE_CALORIE_RESTRICTION_MUSCLE_UP	35	0.37802	1.24243	0.178197	0.311855	1	2624	tags=26%, list=16%, signal=31%
NIELSEN_GIST	73	0.321514	1.24214	0.136082	0.312054	1	1923	tags=25%, list=12%, signal=28%
BYSTRYKH_HEMATOPOIESIS_STEM_CELL_AND_BRAIN_QTL_CIS	44	0.359573	1.2417	0.166998	0.312466	1	3313	tags=32%, list=20%, signal=40%
JOSEPH_RESPONSE_TO_SODIUM_BUTYRATE_UP	25	0.400112	1.24079	0.167742	0.313623	1	2034	tags=28%, list=12%, signal=32%
LU_EZH2_TARGETS_DN	270	0.263305	1.24048	0.0598802	0.313781	1	3322	tags=34%, list=20%, signal=42%
OKUMURA_INFLAMMATORY_RESPONSE_LPS	144	0.285234	1.24019	0.0924731	0.313923	1	2553	tags=26%, list=16%, signal=31%
GROSS_HYPOXIA_VIA_ELK3_AND_HIF1A_UP	110	0.298413	1.23983	0.0989691	0.314176	1	3871	tags=44%, list=24%, signal=57%
BENNETT_SYSTEMIC_LUPUS_ERYTHEMATOSUS	26	0.392816	1.23887	0.162105	0.315472	1	2088	tags=27%, list=13%, signal=31%
CHIANG_LIVER_CANCER_SUBCLASS_PROLIFERATION_UP	134	0.286585	1.23879	0.0943026	0.315264	1	2480	tags=19%, list=15%, signal=23%
CONCANNON_APOPTOSIS_BY_EPOXOMICIN_UP	201	0.27133	1.23872	0.0583501	0.315055	1	2580	tags=25%, list=16%, signal=30%
TSAI_RESPONSE_TO_IONIZING_RADIATION	134	0.287662	1.23865	0.0770791	0.314867	1	2847	tags=29%, list=17%, signal=35%
MULLIGHAN_NPM1_SIGNATURE_3_UP	262	0.262412	1.23857	0.0712831	0.31466	1	3615	tags=33%, list=22%, signal=41%
BIOCARTA_ACTINY_PATHWAY	20	0.417852	1.23783	0.209957	0.315563	1	4718	tags=65%, list=29%, signal=91%
SCHAEFFER_PROSTATE_DEVELOPMENT_AND_CANCER_BOX4_DN	24	0.401583	1.23733	0.176596	0.316082	1	1941	tags=29%, list=12%, signal=33%
KANNAN_TP53_TARGETS_DN	18	0.431971	1.23684	0.206897	0.316574	1	2436	tags=33%, list=15%, signal=39%
LEIN_OLIGODENDROCYTE_MARKERS	55	0.338725	1.23643	0.163022	0.31693	1	2260	tags=29%, list=14%, signal=34%
REACTOME_AMINO_ACID_SYNTHESIS_AND_INTERCONVERSION_TRANSAMINATION	16	0.446573	1.23612	0.204741	0.317071	1	1948	tags=31%, list=12%, signal=35%
KYNG_DNA_DAMAGE_UP	200	0.271017	1.23599	0.0749507	0.316956	1	3280	tags=30%, list=20%, signal=37%
ZHAN_MULTIPLE_MYELOMA_CD1_AND_CD2_DN	41	0.356471	1.23553	0.176972	0.317371	1	4043	tags=44%, list=25%, signal=58%
KAUFFMANN_DNA_REPAIR_GENES	199	0.272988	1.23193	0.0663812	0.32304	1	4171	tags=32%, list=25%, signal=42%
BIOCARTA_EPO_PATHWAY	19	0.431719	1.23187	0.19697	0.322812	1	2836	tags=42%, list=17%, signal=51%
GOZGIT_ESR1_TARGETS_UP	104	0.298998	1.23183	0.127615	0.322542	1	1847	tags=19%, list=11%, signal=22%
GUILLAUMOND_KLF10_TARGETS_UP	44	0.353897	1.23075	0.176842	0.324094	1	1355	tags=20%, list=8%, signal=22%
AMIT_EGF_RESPONSE_120_HELA	57	0.331535	1.22957	0.15222	0.325802	1	2409	tags=26%, list=15%, signal=31%
PID_TGFBRPATHWAY	50	0.339094	1.2277	0.158996	0.328619	1	2877	tags=32%, list=18%, signal=39%
KEGG_LEUKOCYTE_TRANSENDOTHELIAL_MIGRATION	108	0.298249	1.22712	0.113872	0.329263	1	1109	tags=15%, list=7%, signal=16%
BURTON_ADIPOGENESIS_10	24	0.401414	1.22553	0.194154	0.331607	1	3449	tags=46%, list=21%, signal=58%
KLEIN_PRIMARY_EFFUSION_LYMPHOMA_DN	49	0.341734	1.22537	0.164486	0.331548	1	1897	tags=22%, list=12%, signal=25%
REACTOME_ARMS_MEDIATED_ACTIVATION	15	0.452737	1.22536	0.232258	0.331222	1	4651	tags=40%, list=28%, signal=56%
MOOTHA_HUMAN_MITODB_6_2002	393	0.251601	1.22511	0.0497925	0.331299	1	4202	tags=31%, list=26%, signal=40%
PID_INSULIN_PATHWAY	36	0.358274	1.22487	0.198276	0.331367	1	2877	tags=25%, list=18%, signal=30%
BREUHAHN_GROWTH_FACTOR_SIGNALING_IN_LIVER_CANCER	22	0.407118	1.22256	0.225166	0.335108	1	578	tags=18%, list=4%, signal=19%
HUMMERICH_BENIGN_SKIN_TUMOR_UP	16	0.435628	1.22222	0.220302	0.335322	1	842	tags=19%, list=5%, signal=20%
TONKS_TARGETS_OF_RUNX1_RUNX1T1_FUSION_HSC_DN	158	0.277099	1.22221	0.102669	0.334996	1	2260	tags=23%, list=14%, signal=26%
GENTILE_UV_RESPONSE_CLUSTER_D2	35	0.362649	1.22179	0.161504	0.335365	1	1856	tags=23%, list=11%, signal=26%
PYEON_CANCER_HEAD_AND_NECK_VS_CERVICAL_DN	19	0.423274	1.2216	0.220676	0.335357	1	1231	tags=32%, list=7%, signal=34%
TONKS_TARGETS_OF_RUNX1_RUNX1T1_FUSION_SUSTAINDED_IN_ERYTHROCYTE_UP	41	0.350698	1.22148	0.204348	0.335205	1	2746	tags=39%, list=17%, signal=47%
GENTILE_UV_RESPONSE_CLUSTER_D8	33	0.372038	1.21946	0.204167	0.338462	1	3337	tags=42%, list=20%, signal=53%
PLASARI_TGFB1_SIGNALING_VIA_NFIC_10HR_UP	42	0.354039	1.21751	0.185484	0.341424	1	1452	tags=26%, list=9%, signal=29%
PEDRIOLI_MIR31_TARGETS_DN	303	0.255485	1.21733	0.0488281	0.341396	1	1070	tags=13%, list=7%, signal=13%
STEIN_ESR1_TARGETS	73	0.311706	1.21662	0.152216	0.342293	1	1119	tags=12%, list=7%, signal=13%
HOFMANN_CELL_LYMPHOMA_UP	46	0.346041	1.21653	0.180828	0.342116	1	2044	tags=22%, list=12%, signal=25%
LANG_MYB_FAMILY_TARGETS	26	0.39353	1.21645	0.176211	0.341904	1	3313	tags=35%, list=20%, signal=43%
PID_MYC_REPRESSPATHWAY	60	0.322994	1.21616	0.161885	0.342141	1	2512	tags=27%, list=15%, signal=31%
PID_BETACATENIN_NUC_PATHWAY	72	0.316786	1.21614	0.155556	0.341841	1	1639	tags=21%, list=10%, signal=23%
IWANAGA_CARCINOGENESIS_BY_KRAS_UP	129	0.284269	1.21582	0.115619	0.34207	1	2047	tags=20%, list=12%, signal=23%
IWANAGA_CARCINOGENESIS_BY_KRAS_PTEN_UP	124	0.285264	1.21472	0.111562	0.343618	1	3326	tags=34%, list=20%, signal=42%
FONTAINE_THYROID_TUMOR_UNCERTAIN_MALIGNANCY_UP	27	0.391789	1.21471	0.185106	0.343299	1	1052	tags=19%, list=6%, signal=20%
EINAV_INTERFERON_SIGNATURE_IN_CANCER	21	0.413007	1.21387	0.228571	0.344493	1	1591	tags=24%, list=10%, signal=26%
MARZEC_IL2_SIGNALING_UP	104	0.291448	1.21317	0.145228	0.345405	1	3445	tags=30%, list=21%, signal=37%
KEGG_PHOSPHATIDYLINOSITOL_SIGNALING_SYSTEM	66	0.317436	1.21291	0.162978	0.34548	1	1663	tags=18%, list=10%, signal=20%
PID_TCPTP_PATHWAY	40	0.353423	1.21264	0.193548	0.34565	1	2836	tags=38%, list=17%, signal=45%
BOYLAN_MULTIPLE_MYELOMA_D_UP	70	0.317842	1.2124	0.156187	0.34567	1	2718	tags=27%, list=17%, signal=32%
BARIS_THYROID_CANCER_UP	20	0.418421	1.21177	0.233684	0.346409	1	3122	tags=30%, list=19%, signal=37%
HATADA_METHYLATED_IN_LUNG_CANCER_DN	21	0.405818	1.21163	0.19917	0.346327	1	207	tags=14%, list=1%, signal=14%
LINDGREN_BLADDER_CANCER_CLUSTER_1_UP	84	0.304858	1.21149	0.164634	0.346243	1	2231	tags=23%, list=14%, signal=26%
HELLER_HDAC_TARGETS_SILENCED_BY_METHYLATION_DN	223	0.261832	1.21118	0.0766129	0.346441	1	2451	tags=20%, list=15%, signal=23%
BIOCARTA_IGF1R_PATHWAY	23	0.40075	1.21113	0.211934	0.346204	1	2071	tags=26%, list=13%, signal=30%
PID_NECTIN_PATHWAY	30	0.379893	1.21102	0.23374	0.346028	1	1163	tags=20%, list=7%, signal=21%
YIH_RESPONSE_TO_ARSENITE_C3	33	0.365954	1.21055	0.217119	0.346485	1	2047	tags=24%, list=12%, signal=28%
DAVICIONI_PAX_FOXO1_SIGNATURE_IN_ARMS_UP	43	0.347803	1.21017	0.183158	0.346834	1	2320	tags=30%, list=14%, signal=35%
FERNANDEZ_BOUND_BY_MYC	172	0.272259	1.20973	0.109504	0.34721	1	1708	tags=15%, list=10%, signal=16%
PID_PI3KPLCTRKPATHWAY	32	0.37244	1.20915	0.215385	0.347891	1	2877	tags=28%, list=18%, signal=34%
DEN_INTERACT_WITH_LCA5	20	0.406767	1.20672	0.217573	0.35185	1	5417	tags=60%, list=33%, signal=89%
NIKOLSKY_BREAST_CANCER_20Q12_Q13_AMPLICON	103	0.297622	1.20664	0.152263	0.351656	1	4670	tags=36%, list=28%, signal=50%
SESTO_RESPONSE_TO_UV_C7	63	0.324314	1.20608	0.182377	0.352322	1	2896	tags=27%, list=18%, signal=33%
GAUSSMANN_MLL_AF4_FUSION_TARGETS_A_DN	67	0.315539	1.20578	0.169102	0.352544	1	1430	tags=18%, list=9%, signal=20%
WANG_BARRETTS_ESOPHAGUS_AND_ESOPHAGUS_CANCER_DN	33	0.361724	1.20568	0.216942	0.352431	1	767	tags=12%, list=5%, signal=13%
MARTINEZ_RESPONSE_TO_TRABECTEDIN	41	0.347254	1.20563	0.197895	0.352167	1	2512	tags=32%, list=15%, signal=37%
WONG_MITOCHONDRIA_GENE_MODULE	194	0.267675	1.20557	0.100205	0.351949	1	3963	tags=27%, list=24%, signal=36%
REACTOME_MAPK_TARGETS_NUCLEAR_EVENTS_MEDIATED_BY_MAP_KINASES	30	0.3727	1.20553	0.203704	0.351676	1	3280	tags=37%, list=20%, signal=46%
CAIRO_HEPATOBLASTOMA_UP	159	0.270461	1.205	0.126761	0.352246	1	3298	tags=30%, list=20%, signal=37%
KIM_WT1_TARGETS_DN	350	0.248934	1.20415	0.0555556	0.353442	1	3573	tags=31%, list=22%, signal=39%
BIOCARTA_PAR1_PATHWAY	36	0.360845	1.20373	0.205945	0.35383	1	2040	tags=28%, list=12%, signal=32%
BOYAULT_LIVER_CANCER_SUBCLASS_G6_UP	50	0.334773	1.20285	0.178279	0.355046	1	1947	tags=22%, list=12%, signal=25%
KEGG_EPITHELIAL_CELL_SIGNALING_IN_HELICOBACTER_PYLORI_INFECTION	62	0.322965	1.20272	0.174274	0.354933	1	3043	tags=34%, list=19%, signal=41%
SATO_SILENCED_BY_METHYLATION_IN_PANCREATIC_CANCER_2	43	0.34272	1.20196	0.193227	0.35599	1	530	tags=16%, list=3%, signal=17%
SCHRAETS_MLL_TARGETS_UP	32	0.361689	1.20183	0.218543	0.355914	1	824	tags=19%, list=5%, signal=20%
HOSHIDA_LIVER_CANCER_SUBCLASS_S3	248	0.256256	1.20172	0.078	0.35576	1	2046	tags=18%, list=12%, signal=20%
REACTOME_HIV_LIFE_CYCLE	105	0.290378	1.20143	0.149798	0.35594	1	4666	tags=44%, list=28%, signal=61%
HASLINGER_B_CLL_WITH_6Q21_DELETION	18	0.420274	1.2013	0.228632	0.355839	1	2808	tags=28%, list=17%, signal=33%
BROWNE_HCMV_INFECTION_2HR_DN	44	0.348329	1.20127	0.196721	0.355564	1	819	tags=18%, list=5%, signal=19%
DAZARD_UV_RESPONSE_CLUSTER_G1	58	0.324346	1.19973	0.161359	0.35799	1	4629	tags=47%, list=28%, signal=65%
SHIN_B_CELL_LYMPHOMA_CLUSTER_7	26	0.391644	1.19918	0.22561	0.358587	1	2044	tags=23%, list=12%, signal=26%
CHENG_RESPONSE_TO_NICKEL_ACETATE	35	0.364961	1.19897	0.207188	0.358642	1	3931	tags=51%, list=24%, signal=67%
BIOCARTA_CCR5_PATHWAY	16	0.431149	1.19863	0.255319	0.358937	1	2524	tags=38%, list=15%, signal=44%
KEGG_PPAR_SIGNALING_PATHWAY	64	0.318181	1.19836	0.190789	0.359091	1	1916	tags=19%, list=12%, signal=21%
WANG_RESPONSE_TO_FORSKOLIN_UP	18	0.436206	1.198	0.226757	0.359394	1	2312	tags=33%, list=14%, signal=39%
PUJANA_BREAST_CANCER_LIT_INT_NETWORK	95	0.297389	1.19752	0.15735	0.359978	1	2573	tags=23%, list=16%, signal=27%
PID_ERA_GENOMIC_PATHWAY	59	0.321661	1.19613	0.182178	0.362221	1	4431	tags=44%, list=27%, signal=60%
BIOCARTA_CASPASE_PATHWAY	22	0.39627	1.19587	0.229614	0.362333	1	2580	tags=36%, list=16%, signal=43%
SA_B_CELL_RECEPTOR_COMPLEXES	23	0.394972	1.19539	0.235169	0.362863	1	3062	tags=39%, list=19%, signal=48%
DARWICHE_PAPILLOMA_PROGRESSION_RISK	54	0.321485	1.19538	0.194726	0.362535	1	1219	tags=17%, list=7%, signal=18%
MONNIER_POSTRADIATION_TUMOR_ESCAPE_UP	281	0.253495	1.19525	0.084507	0.362441	1	4162	tags=36%, list=25%, signal=47%
MAHADEVAN_IMATINIB_RESISTANCE_UP	17	0.434706	1.19486	0.251641	0.362834	1	1223	tags=24%, list=7%, signal=25%
HELLER_SILENCED_BY_METHYLATION_DN	89	0.295116	1.1943	0.168399	0.363515	1	2451	tags=27%, list=15%, signal=32%
BERENJENO_TRANSFORMED_BY_RHOA_UP	419	0.241395	1.19384	0.0645793	0.364019	1	3978	tags=32%, list=24%, signal=41%
KEGG_GLYCEROPHOSPHOLIPID_METABOLISM	59	0.320226	1.19283	0.196819	0.365517	1	1203	tags=20%, list=7%, signal=22%
BIOCARTA_G2_PATHWAY	22	0.40071	1.19101	0.256236	0.368424	1	4968	tags=59%, list=30%, signal=85%
PUJANA_BRCA2_PCC_NETWORK	346	0.24679	1.19094	0.0641509	0.36822	1	4077	tags=33%, list=25%, signal=43%
SARRIO_EPITHELIAL_MESENCHYMAL_TRANSITION_UP	141	0.271712	1.19082	0.156701	0.368107	1	2502	tags=20%, list=15%, signal=23%
REACTOME_GAP_JUNCTION_TRAFFICKING	23	0.391171	1.19031	0.240618	0.368702	1	2061	tags=30%, list=13%, signal=35%
NOUZOVA_TRETINOIN_AND_H4_ACETYLATION	95	0.290218	1.1901	0.152047	0.368747	1	4174	tags=37%, list=25%, signal=49%
AMIT_DELAYED_EARLY_GENES	17	0.425065	1.19002	0.221983	0.368537	1	3141	tags=47%, list=19%, signal=58%
WALLACE_JAK2_TARGETS_UP	19	0.406668	1.18943	0.248447	0.369285	1	3363	tags=37%, list=20%, signal=46%
AKL_HTLV1_INFECTION_UP	23	0.394758	1.18942	0.227468	0.36895	1	1012	tags=30%, list=6%, signal=32%
PID_ERBB2ERBB3PATHWAY	43	0.345013	1.18879	0.204545	0.369748	1	2905	tags=35%, list=18%, signal=42%
PENG_GLUCOSE_DEPRIVATION_UP	41	0.346149	1.18812	0.193059	0.370605	1	1213	tags=12%, list=7%, signal=13%
SUH_COEXPRESSED_WITH_ID1_AND_ID2_UP	16	0.430077	1.18699	0.226216	0.372426	1	2165	tags=31%, list=13%, signal=36%
SHEPARD_CRUSH_AND_BURN_MUTANT_UP	146	0.275046	1.18682	0.128049	0.372379	1	2602	tags=21%, list=16%, signal=25%
BROWNE_HCMV_INFECTION_4HR_UP	48	0.332038	1.18676	0.209503	0.372134	1	3135	tags=35%, list=19%, signal=44%
KEGG_ONE_CARBON_POOL_BY_FOLATE	17	0.421067	1.18662	0.249493	0.372095	1	2592	tags=35%, list=16%, signal=42%
DOANE_RESPONSE_TO_ANDROGEN_DN	201	0.26034	1.18616	0.127615	0.372594	1	2591	tags=22%, list=16%, signal=26%
HENDRICKS_SMARCA4_TARGETS_DN	44	0.332477	1.18586	0.22293	0.372779	1	1455	tags=25%, list=9%, signal=27%
COLLIS_PRKDC_SUBSTRATES	17	0.424295	1.18559	0.231102	0.372905	1	3063	tags=41%, list=19%, signal=51%
STEARMAN_LUNG_CANCER_EARLY_VS_LATE_UP	94	0.293363	1.18512	0.176707	0.37348	1	4178	tags=41%, list=25%, signal=55%
HALMOS_CEBPA_TARGETS_UP	46	0.33418	1.18486	0.223819	0.373587	1	2447	tags=35%, list=15%, signal=41%
BARRIER_COLON_CANCER_RECURRENCE_UP	31	0.363619	1.1844	0.227451	0.374065	1	4498	tags=48%, list=27%, signal=67%
RAY_TUMORIGENESIS_BY_ERBB2_CDC25A_DN	123	0.278239	1.18404	0.153361	0.374363	1	2292	tags=24%, list=14%, signal=27%
KEGG_B_CELL_RECEPTOR_SIGNALING_PATHWAY	72	0.306858	1.18399	0.1875	0.374109	1	3062	tags=26%, list=19%, signal=32%
ZHOU_INFLAMMATORY_RESPONSE_LIVE_UP	331	0.245112	1.18339	0.0780287	0.374902	1	1857	tags=16%, list=11%, signal=18%
BRUINS_UVC_RESPONSE_VIA_TP53_GROUP_B	401	0.240174	1.18193	0.07173	0.377327	1	2061	tags=18%, list=13%, signal=21%
ABBUD_LIF_SIGNALING_1_UP	40	0.344757	1.18169	0.201299	0.3774	1	2867	tags=28%, list=17%, signal=33%
PID_MAPKTRKPATHWAY	34	0.356795	1.18062	0.233607	0.379045	1	1869	tags=24%, list=11%, signal=26%
VERNOCHET_ADIPOGENESIS	18	0.416097	1.18055	0.244589	0.378823	1	1866	tags=28%, list=11%, signal=31%
REACTOME_TRANSPORT_OF_VITAMINS_NUCLEOSIDES_AND_RELATED_MOLECULES	31	0.359391	1.17961	0.223629	0.380303	1	3190	tags=39%, list=19%, signal=48%
DORN_ADENOVIRUS_INFECTION_12HR_UP	25	0.378442	1.17931	0.229675	0.380505	1	52	tags=8%, list=0%, signal=8%
REACTOME_TRANSCRIPTIONAL_ACTIVITY_OF_SMAD2_SMAD3_SMAD4_HETEROTRIMER	33	0.359905	1.17915	0.230277	0.380454	1	3734	tags=52%, list=23%, signal=67%
BIOCARTA_PDGF_PATHWAY	30	0.372631	1.17887	0.23251	0.380644	1	2836	tags=40%, list=17%, signal=48%
GRADE_COLON_VS_RECTAL_CANCER_UP	28	0.378383	1.17878	0.254348	0.380452	1	3445	tags=39%, list=21%, signal=50%
TAKEDA_TARGETS_OF_NUP98_HOXA9_FUSION_8D_UP	124	0.277663	1.17837	0.164729	0.380851	1	1697	tags=19%, list=10%, signal=21%
OHGUCHI_LIVER_HNF4A_TARGETS_UP	36	0.350559	1.1781	0.246781	0.381027	1	2732	tags=36%, list=17%, signal=43%
GENTILE_UV_RESPONSE_CLUSTER_D4	44	0.334903	1.17619	0.219149	0.38417	1	4643	tags=50%, list=28%, signal=70%
REACTOME_N_GLYCAN_ANTENNAE_ELONGATION_IN_THE_MEDIAL_TRANS_GOLGI	15	0.437262	1.17611	0.256579	0.383979	1	2146	tags=33%, list=13%, signal=38%
IVANOVA_HEMATOPOIESIS_STEM_CELL_SHORT_TERM	22	0.400786	1.17605	0.261702	0.383763	1	2408	tags=41%, list=15%, signal=48%
BONOME_OVARIAN_CANCER_POOR_SURVIVAL_UP	25	0.375313	1.17584	0.219616	0.383823	1	1702	tags=32%, list=10%, signal=36%
FIRESTEIN_PROLIFERATION	146	0.272589	1.17554	0.15735	0.384022	1	3130	tags=30%, list=19%, signal=37%
WINNEPENNINCKX_MELANOMA_METASTASIS_DN	36	0.350195	1.17552	0.235683	0.383714	1	3701	tags=33%, list=23%, signal=43%
YANG_BREAST_CANCER_ESR1_LASER_DN	42	0.338277	1.17545	0.22779	0.383481	1	3377	tags=33%, list=21%, signal=42%
REACTOME_TRIF_MEDIATED_TLR3_SIGNALING	65	0.310918	1.17475	0.198745	0.384433	1	3442	tags=31%, list=21%, signal=39%
JACKSON_DNMT1_TARGETS_UP	71	0.297658	1.17457	0.185745	0.384408	1	2573	tags=31%, list=16%, signal=37%
MARCHINI_TRABECTEDIN_RESISTANCE_UP	18	0.420999	1.17312	0.257261	0.386719	1	782	tags=22%, list=5%, signal=23%
VERNELL_RETINOBLASTOMA_PATHWAY_UP	56	0.313161	1.17124	0.196617	0.389963	1	2700	tags=25%, list=16%, signal=30%
REACTOME_PI_METABOLISM	35	0.351654	1.17106	0.245161	0.389961	1	3210	tags=34%, list=20%, signal=43%
HOWLIN_CITED1_TARGETS_1_UP	25	0.37486	1.17003	0.26294	0.391651	1	2260	tags=32%, list=14%, signal=37%
CHIANG_LIVER_CANCER_SUBCLASS_UNANNOTATED_DN	149	0.266186	1.16898	0.162272	0.393247	1	3255	tags=24%, list=20%, signal=30%
MATZUK_SPERMATID_DIFFERENTIATION	33	0.355183	1.16897	0.252137	0.392895	1	2981	tags=27%, list=18%, signal=33%
RICKMAN_TUMOR_DIFFERENTIATED_MODERATELY_VS_POORLY_UP	84	0.293819	1.16881	0.185484	0.392852	1	1643	tags=18%, list=10%, signal=20%
CHIBA_RESPONSE_TO_TSA_DN	21	0.391986	1.16858	0.252174	0.392926	1	2002	tags=24%, list=12%, signal=27%
ZUCCHI_METASTASIS_DN	37	0.347327	1.16721	0.232258	0.395193	1	1455	tags=14%, list=9%, signal=15%
REACTOME_CIRCADIAN_CLOCK	44	0.327906	1.16713	0.214894	0.394988	1	4387	tags=48%, list=27%, signal=65%
CONRAD_STEM_CELL	34	0.34939	1.1669	0.243697	0.39507	1	1079	tags=21%, list=7%, signal=22%
KYNG_ENVIRONMENTAL_STRESS_RESPONSE_NOT_BY_GAMMA_IN_WS	30	0.359441	1.16519	0.244	0.397978	1	2569	tags=33%, list=16%, signal=39%
LEIN_CEREBELLUM_MARKERS	64	0.306571	1.1646	0.205508	0.398768	1	3277	tags=34%, list=20%, signal=43%
ZHAN_MULTIPLE_MYELOMA_PR_DN	33	0.358225	1.16179	0.210526	0.403857	1	1671	tags=21%, list=10%, signal=24%
KANG_DOXORUBICIN_RESISTANCE_DN	16	0.420916	1.16144	0.273913	0.404215	1	3053	tags=50%, list=19%, signal=61%
BIOCARTA_CALCINEURIN_PATHWAY	17	0.414647	1.16111	0.255365	0.404507	1	2409	tags=29%, list=15%, signal=34%
DELACROIX_RAR_BOUND_ES	322	0.243409	1.16053	0.118367	0.405175	1	2032	tags=16%, list=12%, signal=18%
ST_INTERLEUKIN_4_PATHWAY	26	0.363014	1.16037	0.269231	0.405105	1	1435	tags=15%, list=9%, signal=17%
BILANGES_SERUM_AND_RAPAMYCIN_SENSITIVE_GENES	56	0.321597	1.16024	0.218947	0.405014	1	4999	tags=59%, list=30%, signal=84%
ALCALA_APOPTOSIS	72	0.299886	1.15944	0.23029	0.406354	1	4685	tags=46%, list=29%, signal=64%
KIM_MYC_AMPLIFICATION_TARGETS_UP	152	0.264219	1.15925	0.163399	0.406366	1	3207	tags=30%, list=20%, signal=37%
NAKAMURA_ADIPOGENESIS_LATE_UP	87	0.28782	1.15908	0.201207	0.406331	1	1648	tags=18%, list=10%, signal=20%
ZHAN_MULTIPLE_MYELOMA_SUBGROUPS	28	0.362252	1.15866	0.262397	0.406834	1	5052	tags=43%, list=31%, signal=62%
REACTOME_TRANSCRIPTIONAL_REGULATION_OF_WHITE_ADIPOCYTE_DIFFERENTIATION	50	0.318059	1.15836	0.251037	0.407068	1	2438	tags=24%, list=15%, signal=28%
KEGG_NEUROTROPHIN_SIGNALING_PATHWAY	116	0.273727	1.15771	0.178138	0.407998	1	2921	tags=24%, list=18%, signal=29%
MARTENS_BOUND_BY_PML_RARA_FUSION	337	0.239712	1.15753	0.120968	0.40798	1	2577	tags=20%, list=16%, signal=23%
WOO_LIVER_CANCER_RECURRENCE_DN	74	0.29942	1.15587	0.221277	0.410876	1	1433	tags=15%, list=9%, signal=16%
LABBE_WNT3A_TARGETS_DN	86	0.288461	1.15573	0.208247	0.41079	1	1617	tags=19%, list=10%, signal=21%
KEGG_HEMATOPOIETIC_CELL_LINEAGE	78	0.297258	1.15499	0.222004	0.411841	1	503	tags=12%, list=3%, signal=12%
MAINA_VHL_TARGETS_DN	16	0.412222	1.15476	0.290323	0.411937	1	870	tags=25%, list=5%, signal=26%
REACTOME_INTERFERON_ALPHA_BETA_SIGNALING	56	0.31389	1.15454	0.231915	0.412037	1	2454	tags=20%, list=15%, signal=23%
HOSHIDA_LIVER_CANCER_LATE_RECURRENCE_DN	64	0.303248	1.15421	0.209302	0.412299	1	2443	tags=23%, list=15%, signal=27%
KEGG_ERBB_SIGNALING_PATHWAY	82	0.295591	1.1536	0.220859	0.413048	1	2905	tags=28%, list=18%, signal=34%
BENPORATH_CYCLING_GENES	480	0.232096	1.15357	0.127049	0.41275	1	3424	tags=24%, list=21%, signal=30%
RORIE_TARGETS_OF_EWSR1_FLI1_FUSION_UP	25	0.37044	1.15153	0.264392	0.416432	1	1326	tags=28%, list=8%, signal=30%
LEE_LIVER_CANCER_MYC_E2F1_DN	61	0.306319	1.15145	0.217565	0.416222	1	1850	tags=21%, list=11%, signal=24%
HELLER_HDAC_TARGETS_DN	227	0.248479	1.15031	0.170254	0.418061	1	2605	tags=20%, list=16%, signal=24%
REACTOME_PHOSPHOLIPID_METABOLISM	139	0.268003	1.15016	0.186139	0.417978	1	3506	tags=32%, list=21%, signal=41%
PID_PDGFRBPATHWAY	120	0.270945	1.14986	0.20396	0.418176	1	3015	tags=28%, list=18%, signal=34%
AMIT_EGF_RESPONSE_40_MCF10A	18	0.413414	1.14902	0.283843	0.419416	1	3141	tags=39%, list=19%, signal=48%
CHANG_CORE_SERUM_RESPONSE_DN	150	0.260791	1.14862	0.179134	0.419839	1	3503	tags=36%, list=21%, signal=45%
PID_MYC_PATHWAY	23	0.38467	1.1485	0.285714	0.419707	1	4783	tags=48%, list=29%, signal=67%
BIOCARTA_TID_PATHWAY	19	0.399977	1.14832	0.293362	0.419699	1	2044	tags=26%, list=12%, signal=30%
NOJIMA_SFRP2_TARGETS_DN	23	0.380426	1.14801	0.26556	0.419911	1	3096	tags=30%, list=19%, signal=37%
MULLIGHAN_MLL_SIGNATURE_2_DN	232	0.249115	1.14698	0.135189	0.421671	1	2867	tags=27%, list=17%, signal=32%
KEGG_LEISHMANIA_INFECTION	59	0.304551	1.14665	0.248473	0.421951	1	2524	tags=27%, list=15%, signal=32%
VANASSE_BCL2_TARGETS_UP	33	0.343545	1.14619	0.277056	0.422507	1	779	tags=12%, list=5%, signal=13%
WEST_ADRENOCORTICAL_TUMOR_MARKERS_DN	20	0.395763	1.14618	0.262821	0.422147	1	807	tags=20%, list=5%, signal=21%
KYNG_NORMAL_AGING_DN	20	0.397285	1.14589	0.285714	0.422358	1	3290	tags=40%, list=20%, signal=50%
KRIGE_AMINO_ACID_DEPRIVATION	25	0.370598	1.14565	0.274841	0.42249	1	3906	tags=40%, list=24%, signal=52%
KEGG_PATHWAYS_IN_CANCER	311	0.240073	1.14541	0.147117	0.422611	1	2781	tags=23%, list=17%, signal=27%
PID_FASPATHWAY	36	0.342333	1.14351	0.261062	0.426051	1	3043	tags=31%, list=19%, signal=37%
FLECHNER_PBL_KIDNEY_TRANSPLANT_OK_VS_DONOR_UP	134	0.267512	1.14253	0.194154	0.427731	1	4676	tags=44%, list=28%, signal=61%
MOOTHA_MITOCHONDRIA	394	0.233983	1.14195	0.137931	0.428569	1	4202	tags=32%, list=26%, signal=42%
REACTOME_MAP_KINASE_ACTIVATION_IN_TLR_CASCADE	44	0.325275	1.1411	0.256785	0.42991	1	3442	tags=34%, list=21%, signal=43%
BURTON_ADIPOGENESIS_5	100	0.279582	1.14095	0.208171	0.429835	1	4919	tags=40%, list=30%, signal=57%
GUILLAUMOND_KLF10_TARGETS_DN	25	0.369272	1.14051	0.269068	0.430364	1	3481	tags=44%, list=21%, signal=56%
WORSCHECH_TUMOR_REJECTION_UP	50	0.316838	1.13925	0.245614	0.432582	1	519	tags=10%, list=3%, signal=10%
KLEIN_PRIMARY_EFFUSION_LYMPHOMA_UP	46	0.320852	1.13922	0.268132	0.432289	1	3648	tags=37%, list=22%, signal=47%
AGUIRRE_PANCREATIC_CANCER_COPY_NUMBER_UP	232	0.248506	1.13907	0.184891	0.432219	1	2597	tags=19%, list=16%, signal=22%
PATTERSON_DOCETAXEL_RESISTANCE	28	0.354344	1.13902	0.268293	0.43195	1	714	tags=14%, list=4%, signal=15%
BREDEMEYER_RAG_SIGNALING_VIA_ATM_NOT_VIA_NFKB_UP	29	0.353415	1.13825	0.269912	0.433169	1	2488	tags=34%, list=15%, signal=41%
REACTOME_DESTABILIZATION_OF_MRNA_BY_TRISTETRAPROLIN_TTP	16	0.410954	1.13812	0.297357	0.433029	1	3212	tags=38%, list=20%, signal=47%
GALLUZZI_PREVENT_MITOCHONDIAL_PERMEABILIZATION	20	0.38344	1.13713	0.296943	0.434694	1	2780	tags=30%, list=17%, signal=36%
KOYAMA_SEMA3B_TARGETS_DN	276	0.238661	1.13701	0.161736	0.434555	1	3667	tags=32%, list=22%, signal=40%
PID_CDC42_PATHWAY	67	0.302715	1.13686	0.228395	0.434482	1	2905	tags=24%, list=18%, signal=29%
WILLERT_WNT_SIGNALING	18	0.403696	1.13569	0.292632	0.436563	1	472	tags=17%, list=3%, signal=17%
GOBERT_CORE_OLIGODENDROCYTE_DIFFERENTIATION	38	0.335264	1.13551	0.275574	0.43659	1	1086	tags=16%, list=7%, signal=17%
PETROVA_ENDOTHELIUM_LYMPHATIC_VS_BLOOD_UP	112	0.272315	1.13524	0.211207	0.43679	1	1469	tags=14%, list=9%, signal=16%
DUTERTRE_ESTRADIOL_RESPONSE_24HR_UP	248	0.2452	1.1352	0.168142	0.436501	1	4007	tags=28%, list=24%, signal=36%
YANG_BREAST_CANCER_ESR1_BULK_DN	17	0.405541	1.13495	0.300866	0.436681	1	2603	tags=24%, list=16%, signal=28%
GROSS_HIF1A_TARGETS_DN	20	0.39247	1.13455	0.275934	0.437087	1	1392	tags=25%, list=8%, signal=27%
MODY_HIPPOCAMPUS_PRENATAL	37	0.330652	1.13426	0.279835	0.437347	1	4999	tags=46%, list=30%, signal=66%
RATTENBACHER_BOUND_BY_CELF1	283	0.240355	1.13424	0.169591	0.437017	1	3004	tags=27%, list=18%, signal=32%
PID_NFAT_3PATHWAY	49	0.31615	1.13315	0.249471	0.438926	1	4014	tags=37%, list=24%, signal=48%
GARGALOVIC_RESPONSE_TO_OXIDIZED_PHOSPHOLIPIDS_TURQUOISE_UP	57	0.305502	1.1329	0.274949	0.439057	1	3141	tags=40%, list=19%, signal=50%
YAO_TEMPORAL_RESPONSE_TO_PROGESTERONE_CLUSTER_0	61	0.294914	1.13275	0.255765	0.439018	1	1481	tags=18%, list=9%, signal=20%
AMUNDSON_RESPONSE_TO_ARSENITE	185	0.250583	1.1323	0.207661	0.439591	1	3566	tags=32%, list=22%, signal=40%
KUNINGER_IGF1_VS_PDGFB_TARGETS_DN	36	0.333609	1.13184	0.273942	0.440162	1	1569	tags=19%, list=10%, signal=21%
BONOME_OVARIAN_CANCER_SURVIVAL_SUBOPTIMAL_DEBULKING	410	0.229368	1.13153	0.126953	0.440424	1	2832	tags=25%, list=17%, signal=30%
BIOCARTA_NGF_PATHWAY	17	0.403203	1.13035	0.310573	0.442538	1	2836	tags=35%, list=17%, signal=43%
REACTOME_METABOLISM_OF_VITAMINS_AND_COFACTORS	45	0.324112	1.13012	0.286869	0.44264	1	2786	tags=33%, list=17%, signal=40%
VALK_AML_CLUSTER_4	21	0.387267	1.12917	0.284254	0.444252	1	2221	tags=29%, list=14%, signal=33%
CROONQUIST_NRAS_VS_STROMAL_STIMULATION_UP	34	0.338861	1.12913	0.301518	0.443977	1	1301	tags=18%, list=8%, signal=19%
REACTOME_TRNA_AMINOACYLATION	27	0.361752	1.1286	0.298507	0.444681	1	5469	tags=59%, list=33%, signal=89%
CHUANG_OXIDATIVE_STRESS_RESPONSE_UP	26	0.359268	1.12802	0.271762	0.445562	1	2611	tags=31%, list=16%, signal=37%
ELVIDGE_HIF1A_AND_HIF2A_TARGETS_UP	29	0.353725	1.12788	0.275789	0.445501	1	3566	tags=41%, list=22%, signal=53%
REACTOME_INSULIN_RECEPTOR_SIGNALLING_CASCADE	75	0.287186	1.12762	0.255144	0.445636	1	2877	tags=28%, list=18%, signal=34%
PID_ATM_PATHWAY	29	0.362903	1.12734	0.283019	0.445822	1	4149	tags=45%, list=25%, signal=60%
GRAESSMANN_APOPTOSIS_BY_SERUM_DEPRIVATION_DN	186	0.250632	1.12724	0.186992	0.445682	1	1660	tags=15%, list=10%, signal=16%
MORI_LARGE_PRE_BII_LYMPHOCYTE_DN	48	0.309213	1.12646	0.245322	0.446906	1	2093	tags=23%, list=13%, signal=26%
NEMETH_INFLAMMATORY_RESPONSE_LPS_DN	28	0.356954	1.12617	0.289362	0.447137	1	3933	tags=43%, list=24%, signal=56%
MCCLUNG_COCAIN_REWARD_4WK	67	0.297851	1.12609	0.26898	0.446935	1	3138	tags=25%, list=19%, signal=31%
FOURNIER_ACINAR_DEVELOPMENT_EARLY_UP	17	0.395287	1.12608	0.32766	0.446569	1	3370	tags=53%, list=21%, signal=67%
SCHAEFFER_PROSTATE_DEVELOPMENT_6HR_DN	391	0.230936	1.12605	0.143141	0.446274	1	1966	tags=16%, list=12%, signal=17%
LASTOWSKA_COAMPLIFIED_WITH_MYCN	28	0.353436	1.12595	0.297352	0.446116	1	2558	tags=29%, list=16%, signal=34%
REACTOME_INTERFERON_SIGNALING	137	0.259924	1.12594	0.213115	0.445757	1	3058	tags=26%, list=19%, signal=31%
ACEVEDO_NORMAL_TISSUE_ADJACENT_TO_LIVER_TUMOR_DN	273	0.239009	1.12491	0.172414	0.447524	1	3737	tags=27%, list=23%, signal=35%
PID_INTEGRIN_CS_PATHWAY	25	0.362635	1.12479	0.290749	0.447405	1	503	tags=16%, list=3%, signal=16%
BIOCARTA_ETS_PATHWAY	18	0.396997	1.1247	0.298925	0.447195	1	2488	tags=28%, list=15%, signal=33%
BILD_SRC_ONCOGENIC_SIGNATURE	50	0.311965	1.12382	0.269397	0.448694	1	4133	tags=48%, list=25%, signal=64%
REACTOME_DARPP_32_EVENTS	24	0.359742	1.12337	0.322785	0.449216	1	2071	tags=29%, list=13%, signal=33%
HUANG_GATA2_TARGETS_DN	57	0.304808	1.12252	0.277551	0.450599	1	2070	tags=23%, list=13%, signal=26%
YIH_RESPONSE_TO_ARSENITE_C1	24	0.37751	1.12205	0.292576	0.451233	1	2155	tags=29%, list=13%, signal=34%
SENESE_HDAC2_TARGETS_UP	89	0.27682	1.12173	0.248352	0.451488	1	1674	tags=18%, list=10%, signal=20%
BIOCARTA_TALL1_PATHWAY	15	0.421569	1.12157	0.34413	0.451445	1	3043	tags=33%, list=19%, signal=41%
WANG_CLIM2_TARGETS_UP	175	0.252551	1.12152	0.21165	0.451155	1	2933	tags=24%, list=18%, signal=29%
CHEN_ETV5_TARGETS_TESTIS	19	0.389714	1.12073	0.314583	0.452426	1	2768	tags=21%, list=17%, signal=25%
PID_P38_MKK3_6PATHWAY	23	0.368922	1.1201	0.290323	0.45339	1	4379	tags=43%, list=27%, signal=59%
ASTIER_INTEGRIN_SIGNALING	44	0.324696	1.11897	0.285714	0.45531	1	3564	tags=36%, list=22%, signal=46%
MORI_PLASMA_CELL_DN	27	0.355831	1.11732	0.295154	0.458448	1	328	tags=11%, list=2%, signal=11%
KEGG_FC_EPSILON_RI_SIGNALING_PATHWAY	75	0.280927	1.11721	0.236515	0.458288	1	2040	tags=20%, list=12%, signal=23%
SHIPP_DLBCL_VS_FOLLICULAR_LYMPHOMA_DN	40	0.327651	1.11676	0.30426	0.458862	1	437	tags=10%, list=3%, signal=10%
SHEDDEN_LUNG_CANCER_POOR_SURVIVAL_A6	347	0.231683	1.1164	0.188	0.459225	1	3377	tags=24%, list=21%, signal=29%
RIZ_ERYTHROID_DIFFERENTIATION_6HR	33	0.337048	1.11628	0.307692	0.459138	1	1794	tags=24%, list=11%, signal=27%
YAO_TEMPORAL_RESPONSE_TO_PROGESTERONE_CLUSTER_7	58	0.301267	1.11622	0.261506	0.4589	1	2787	tags=21%, list=17%, signal=25%
REACTOME_NA_CL_DEPENDENT_NEUROTRANSMITTER_TRANSPORTERS	17	0.390597	1.11546	0.308924	0.460029	1	1751	tags=24%, list=11%, signal=26%
STARK_PREFRONTAL_CORTEX_22Q11_DELETION_UP	143	0.255935	1.11483	0.232794	0.461015	1	2040	tags=19%, list=12%, signal=21%
GHANDHI_DIRECT_IRRADIATION_DN	22	0.378381	1.11477	0.316667	0.460788	1	762	tags=18%, list=5%, signal=19%
KUROZUMI_RESPONSE_TO_ONCOCYTIC_VIRUS	40	0.326397	1.11437	0.297917	0.461224	1	1053	tags=15%, list=6%, signal=16%
PID_VEGFR1_2_PATHWAY	64	0.292775	1.11435	0.278146	0.460877	1	3823	tags=39%, list=23%, signal=51%
REACTOME_RNA_POL_II_TRANSCRIPTION	88	0.28059	1.11391	0.252016	0.461467	1	4666	tags=40%, list=28%, signal=55%
BERTUCCI_MEDULLARY_VS_DUCTAL_BREAST_CANCER_UP	147	0.251611	1.11203	0.242545	0.465029	1	3663	tags=29%, list=22%, signal=36%
KEGG_SPHINGOLIPID_METABOLISM	32	0.332619	1.1111	0.29087	0.46667	1	1972	tags=22%, list=12%, signal=25%
RUTELLA_RESPONSE_TO_CSF2RB_AND_IL4_DN	249	0.237511	1.11077	0.213992	0.467014	1	3125	tags=28%, list=19%, signal=34%
CHIARETTI_ACUTE_LYMPHOBLASTIC_LEUKEMIA_ZAP70	58	0.300268	1.11076	0.290389	0.466663	1	2489	tags=29%, list=15%, signal=34%
BROWNE_HCMV_INFECTION_20HR_UP	194	0.246518	1.10979	0.23327	0.468278	1	2897	tags=23%, list=18%, signal=27%
REACTOME_PROLONGED_ERK_ACTIVATION_EVENTS	17	0.395099	1.10937	0.319149	0.468781	1	4651	tags=41%, list=28%, signal=57%
MORI_EMU_MYC_LYMPHOMA_BY_ONSET_TIME_UP	71	0.288245	1.1093	0.270661	0.468549	1	2700	tags=20%, list=16%, signal=23%
STANELLE_E2F1_TARGETS	24	0.369884	1.10928	0.315335	0.468212	1	513	tags=13%, list=3%, signal=13%
BENPORATH_MYC_TARGETS_WITH_EBOX	208	0.244361	1.10897	0.220884	0.468459	1	2592	tags=18%, list=16%, signal=21%
BIOCARTA_RAS_PATHWAY	22	0.371516	1.10873	0.308824	0.468566	1	3043	tags=32%, list=19%, signal=39%
FINETTI_BREAST_CANCERS_KINOME_BLUE	18	0.384874	1.10862	0.330645	0.468426	1	1677	tags=28%, list=10%, signal=31%
DIRMEIER_LMP1_RESPONSE_LATE_UP	46	0.319595	1.10857	0.302658	0.468162	1	4221	tags=41%, list=26%, signal=55%
BIOCARTA_CK1_PATHWAY	17	0.398688	1.10853	0.31441	0.467848	1	2071	tags=29%, list=13%, signal=34%
VALK_AML_CLUSTER_8	20	0.387328	1.10777	0.327623	0.469102	1	2167	tags=30%, list=13%, signal=35%
ZHAN_EARLY_DIFFERENTIATION_GENES_DN	40	0.321911	1.10776	0.277551	0.468749	1	1311	tags=15%, list=8%, signal=16%
BROWNE_HCMV_INFECTION_30MIN_DN	119	0.265048	1.10735	0.267368	0.469281	1	2319	tags=21%, list=14%, signal=24%
KEGG_FC_GAMMA_R_MEDIATED_PHAGOCYTOSIS	85	0.278063	1.10725	0.273305	0.469105	1	1318	tags=15%, list=8%, signal=17%
RUTELLA_RESPONSE_TO_CSF2RB_AND_IL4_UP	283	0.232706	1.10719	0.190291	0.468845	1	2486	tags=20%, list=15%, signal=24%
DEBOSSCHER_NFKB_TARGETS_REPRESSED_BY_GLUCOCORTICOIDS	22	0.370403	1.10618	0.344037	0.470615	1	1252	tags=23%, list=8%, signal=25%
LI_INDUCED_T_TO_NATURAL_KILLER_UP	225	0.23787	1.106	0.207392	0.470633	1	2150	tags=19%, list=13%, signal=22%
ZWANG_EGF_PERSISTENTLY_UP	18	0.389022	1.10547	0.349036	0.471434	1	3049	tags=50%, list=19%, signal=61%
YAGI_AML_WITH_11Q23_REARRANGED	292	0.232272	1.10496	0.212766	0.472155	1	1757	tags=15%, list=11%, signal=17%
PID_SHP2_PATHWAY	53	0.30196	1.10446	0.288136	0.472866	1	2040	tags=23%, list=12%, signal=26%
LINDSTEDT_DENDRITIC_CELL_MATURATION_D	62	0.291408	1.1037	0.298969	0.474053	1	1464	tags=16%, list=9%, signal=18%
GAZDA_DIAMOND_BLACKFAN_ANEMIA_MYELOID_UP	20	0.38298	1.1034	0.34873	0.474297	1	2813	tags=45%, list=17%, signal=54%
KRASNOSELSKAYA_ILF3_TARGETS_UP	34	0.337094	1.10275	0.338395	0.475316	1	1406	tags=15%, list=9%, signal=16%
CHIARADONNA_NEOPLASTIC_TRANSFORMATION_KRAS_UP	108	0.265018	1.10216	0.253247	0.476237	1	2155	tags=22%, list=13%, signal=25%
LIAN_NEUTROPHIL_GRANULE_CONSTITUENTS	20	0.380015	1.10213	0.325726	0.475932	1	1234	tags=20%, list=8%, signal=22%
BIOCARTA_RHO_PATHWAY	32	0.329375	1.10171	0.303097	0.476457	1	1033	tags=13%, list=6%, signal=13%
ZHANG_TLX_TARGETS_60HR_DN	199	0.240154	1.10143	0.218437	0.476658	1	4195	tags=34%, list=26%, signal=45%
KEGG_UBIQUITIN_MEDIATED_PROTEOLYSIS	115	0.26249	1.1013	0.264766	0.476571	1	3736	tags=30%, list=23%, signal=38%
GARGALOVIC_RESPONSE_TO_OXIDIZED_PHOSPHOLIPIDS_GREY_DN	43	0.313395	1.1	0.317797	0.479104	1	764	tags=12%, list=5%, signal=12%
ALCALAY_AML_BY_NPM1_LOCALIZATION_UP	123	0.255884	1.09807	0.256673	0.482909	1	2245	tags=21%, list=14%, signal=24%
REACTOME_TCA_CYCLE_AND_RESPIRATORY_ELECTRON_TRANSPORT	109	0.264672	1.09775	0.256303	0.483185	1	3956	tags=33%, list=24%, signal=43%
CAIRO_PML_TARGETS_BOUND_BY_MYC_UP	20	0.374027	1.0968	0.328629	0.484889	1	1326	tags=15%, list=8%, signal=16%
AMIT_EGF_RESPONSE_480_HELA	135	0.257607	1.09672	0.243129	0.484688	1	2032	tags=19%, list=12%, signal=22%
MANALO_HYPOXIA_DN	210	0.239493	1.09611	0.232365	0.48578	1	4724	tags=36%, list=29%, signal=50%
GUTIERREZ_CHRONIC_LYMPHOCYTIC_LEUKEMIA_DN	44	0.313459	1.09593	0.308351	0.485795	1	2173	tags=23%, list=13%, signal=26%
CUI_GLUCOSE_DEPRIVATION	53	0.298982	1.09565	0.294737	0.486023	1	2984	tags=30%, list=18%, signal=37%
GAVIN_FOXP3_TARGETS_CLUSTER_P6	69	0.282583	1.09421	0.293651	0.488833	1	3284	tags=28%, list=20%, signal=34%
BIOCARTA_RELA_PATHWAY	16	0.395867	1.09406	0.347648	0.48877	1	4698	tags=50%, list=29%, signal=70%
CAFFAREL_RESPONSE_TO_THC_24HR_5_UP	25	0.352084	1.09369	0.335417	0.489218	1	1332	tags=20%, list=8%, signal=22%
LI_CYTIDINE_ANALOG_PATHWAY	16	0.396832	1.09351	0.350679	0.489214	1	3503	tags=44%, list=21%, signal=56%
GAVIN_FOXP3_TARGETS_CLUSTER_P7	66	0.287598	1.09318	0.322245	0.489572	1	1803	tags=20%, list=11%, signal=22%
PID_PI3KCIAKTPATHWAY	27	0.344589	1.09294	0.331878	0.489745	1	3043	tags=26%, list=19%, signal=32%
SHAFFER_IRF4_TARGETS_IN_ACTIVATED_DENDRITIC_CELL	52	0.301505	1.09228	0.303901	0.490739	1	2381	tags=23%, list=14%, signal=27%
BIOCARTA_NTHI_PATHWAY	24	0.359195	1.09213	0.312354	0.490701	1	3791	tags=38%, list=23%, signal=49%
REACTOME_SIGNALLING_TO_ERKS	33	0.329641	1.0921	0.335329	0.490369	1	3575	tags=36%, list=22%, signal=46%
TENEDINI_MEGAKARYOCYTE_MARKERS	62	0.287434	1.09192	0.294118	0.490378	1	784	tags=11%, list=5%, signal=12%
BIOCARTA_PYK2_PATHWAY	26	0.35303	1.08986	0.324752	0.494527	1	2836	tags=31%, list=17%, signal=37%
OHM_METHYLATED_IN_ADULT_CANCERS	27	0.349277	1.08877	0.318083	0.496571	1	2436	tags=26%, list=15%, signal=30%
YANAGIHARA_ESX1_TARGETS	26	0.348976	1.08877	0.35123	0.496186	1	1509	tags=27%, list=9%, signal=30%
YORDY_RECIPROCAL_REGULATION_BY_ETS1_AND_SP100_DN	62	0.287719	1.0887	0.326039	0.495959	1	1550	tags=18%, list=9%, signal=20%
PID_ARF6_PATHWAY	28	0.336607	1.08749	0.339207	0.49816	1	2110	tags=29%, list=13%, signal=33%
ROME_INSULIN_TARGETS_IN_MUSCLE_DN	120	0.257826	1.08693	0.281184	0.499007	1	2527	tags=19%, list=15%, signal=22%
SCHLINGEMANN_SKIN_CARCINOGENESIS_TPA_UP	35	0.323736	1.08673	0.317623	0.499061	1	2911	tags=31%, list=18%, signal=38%
CAFFAREL_RESPONSE_TO_THC_24HR_5_DN	44	0.312418	1.08671	0.285156	0.498722	1	3753	tags=32%, list=23%, signal=41%
BIOCARTA_IGF1MTOR_PATHWAY	19	0.378232	1.08658	0.339019	0.498604	1	4527	tags=47%, list=28%, signal=65%
AMUNDSON_GAMMA_RADIATION_RESISTANCE	18	0.39648	1.08647	0.36076	0.498457	1	1106	tags=17%, list=7%, signal=18%
INGRAM_SHH_TARGETS_UP	103	0.265442	1.08633	0.286267	0.498381	1	1866	tags=21%, list=11%, signal=24%
SCIBETTA_KDM5B_TARGETS_DN	61	0.288561	1.08628	0.32684	0.498113	1	2436	tags=21%, list=15%, signal=25%
UROSEVIC_RESPONSE_TO_IMIQUIMOD	20	0.371322	1.08624	0.353982	0.497805	1	2436	tags=30%, list=15%, signal=35%
WU_HBX_TARGETS_3_UP	17	0.379359	1.08613	0.343545	0.497658	1	700	tags=12%, list=4%, signal=12%
REACTOME_PI3K_CASCADE	61	0.289027	1.08587	0.308333	0.497854	1	2877	tags=28%, list=18%, signal=34%
RAMALHO_STEMNESS_UP	158	0.247739	1.08569	0.295181	0.497861	1	4039	tags=37%, list=25%, signal=48%
GENTILE_RESPONSE_CLUSTER_D3	51	0.300979	1.08545	0.294979	0.49801	1	4125	tags=41%, list=25%, signal=55%
HUTTMANN_B_CLL_POOR_SURVIVAL_UP	224	0.237179	1.08261	0.274633	0.503902	1	1349	tags=14%, list=8%, signal=15%
YOKOE_CANCER_TESTIS_ANTIGENS	31	0.329268	1.08256	0.328685	0.503628	1	3303	tags=39%, list=20%, signal=48%
PID_ARF6_TRAFFICKINGPATHWAY	39	0.321701	1.0824	0.352577	0.503599	1	727	tags=13%, list=4%, signal=13%
LEE_EARLY_T_LYMPHOCYTE_UP	81	0.2747	1.08206	0.298755	0.504006	1	2546	tags=15%, list=15%, signal=17%
HANN_RESISTANCE_TO_BCL2_INHIBITOR_DN	41	0.311864	1.08186	0.328685	0.50404	1	873	tags=10%, list=5%, signal=10%
DOANE_BREAST_CANCER_CLASSES_DN	31	0.325113	1.08123	0.32874	0.505028	1	302	tags=10%, list=2%, signal=10%
PURBEY_TARGETS_OF_CTBP1_NOT_SATB1_UP	257	0.229106	1.08069	0.266932	0.505841	1	2850	tags=19%, list=17%, signal=23%
PID_IL6_7PATHWAY	45	0.306931	1.08057	0.347826	0.505735	1	3062	tags=36%, list=19%, signal=44%
MORI_PLASMA_CELL_UP	33	0.330233	1.08037	0.363044	0.505776	1	3045	tags=27%, list=19%, signal=33%
ROESSLER_LIVER_CANCER_METASTASIS_UP	95	0.26732	1.07989	0.308642	0.506458	1	2460	tags=21%, list=15%, signal=25%
FOURNIER_ACINAR_DEVELOPMENT_LATE_DN	17	0.380063	1.07935	0.365751	0.507313	1	2110	tags=24%, list=13%, signal=27%
CHEN_PDGF_TARGETS	15	0.399754	1.07895	0.344444	0.507813	1	2143	tags=33%, list=13%, signal=38%
RAY_TUMORIGENESIS_BY_ERBB2_CDC25A_UP	85	0.270365	1.0787	0.3125	0.508031	1	1393	tags=15%, list=8%, signal=17%
CERIBELLI_PROMOTERS_INACTIVE_AND_BOUND_BY_NFY	28	0.335758	1.07853	0.332632	0.507994	1	982	tags=18%, list=6%, signal=19%
GAL_LEUKEMIC_STEM_CELL_DN	199	0.239117	1.07834	0.269076	0.508065	1	1800	tags=13%, list=11%, signal=14%
SIG_PIP3_SIGNALING_IN_B_LYMPHOCYTES	33	0.331807	1.07817	0.349594	0.508053	1	1609	tags=24%, list=10%, signal=27%
MARTINEZ_RB1_AND_TP53_TARGETS_UP	487	0.214605	1.0774	0.2282	0.509411	1	2204	tags=18%, list=13%, signal=20%
DUNNE_TARGETS_OF_AML1_MTG8_FUSION_UP	44	0.301386	1.07653	0.370763	0.510966	1	878	tags=11%, list=5%, signal=12%
YAO_TEMPORAL_RESPONSE_TO_PROGESTERONE_CLUSTER_10	50	0.303531	1.07638	0.358717	0.510888	1	4416	tags=42%, list=27%, signal=57%
KYNG_ENVIRONMENTAL_STRESS_RESPONSE_NOT_BY_4NQO_IN_WS	36	0.320484	1.07636	0.341004	0.510552	1	2569	tags=28%, list=16%, signal=33%
VARELA_ZMPSTE24_TARGETS_UP	33	0.326283	1.0761	0.332	0.51074	1	3101	tags=30%, list=19%, signal=37%
REACTOME_DOWNREGULATION_OF_SMAD2_3_SMAD4_TRANSCRIPTIONAL_ACTIVITY	16	0.390886	1.0758	0.35865	0.511061	1	4745	tags=63%, list=29%, signal=88%
TAKEDA_TARGETS_OF_NUP98_HOXA9_FUSION_3D_DN	29	0.333997	1.07552	0.344468	0.511288	1	1501	tags=24%, list=9%, signal=27%
KAUFFMANN_MELANOMA_RELAPSE_UP	53	0.294597	1.07531	0.319475	0.511377	1	4386	tags=40%, list=27%, signal=54%
OZEN_MIR125B1_TARGETS	20	0.367072	1.07467	0.36714	0.512423	1	4699	tags=45%, list=29%, signal=63%
REACTOME_ASSOCIATION_OF_TRIC_CCT_WITH_TARGET_PROTEINS_DURING_BIOSYNTHESIS	23	0.349747	1.07452	0.35084	0.512348	1	3676	tags=39%, list=22%, signal=50%
PLASARI_TGFB1_SIGNALING_VIA_NFIC_10HR_DN	24	0.345011	1.07357	0.360731	0.514131	1	1262	tags=25%, list=8%, signal=27%
BIOCARTA_FMLP_PATHWAY	34	0.320152	1.07349	0.366228	0.513931	1	2524	tags=21%, list=15%, signal=24%
LEE_AGING_NEOCORTEX_UP	78	0.268807	1.07293	0.303213	0.51478	1	3650	tags=33%, list=22%, signal=43%
REACTOME_LYSOSOME_VESICLE_BIOGENESIS	22	0.350418	1.07279	0.353945	0.514715	1	714	tags=14%, list=4%, signal=14%
KYNG_WERNER_SYNDROM_AND_NORMAL_AGING_DN	175	0.242957	1.0724	0.295181	0.515208	1	3140	tags=24%, list=19%, signal=29%
PID_ERBB4_PATHWAY	37	0.317639	1.07238	0.35654	0.514892	1	2875	tags=35%, list=17%, signal=42%
NAKAMURA_METASTASIS_MODEL_DN	33	0.327954	1.07208	0.352174	0.515199	1	1146	tags=21%, list=7%, signal=23%
FLECHNER_BIOPSY_KIDNEY_TRANSPLANT_REJECTED_VS_OK_UP	76	0.271756	1.07089	0.315789	0.517525	1	2093	tags=21%, list=13%, signal=24%
DAZARD_UV_RESPONSE_CLUSTER_G28	19	0.363692	1.07069	0.389006	0.517578	1	2746	tags=32%, list=17%, signal=38%
FAELT_B_CLL_WITH_VH3_21_DN	42	0.313372	1.07054	0.366594	0.517535	1	4201	tags=38%, list=26%, signal=51%
SHEPARD_BMYB_MORPHOLINO_UP	156	0.239955	1.07053	0.325	0.517168	1	3158	tags=25%, list=19%, signal=31%
WAKABAYASHI_ADIPOGENESIS_PPARG_RXRA_BOUND_WITH_H4K20ME1_MARK	103	0.261995	1.07028	0.320487	0.517335	1	3436	tags=30%, list=21%, signal=38%
BIOCARTA_P53HYPOXIA_PATHWAY	21	0.361389	1.07005	0.344398	0.517449	1	2409	tags=33%, list=15%, signal=39%
BIOCARTA_FAS_PATHWAY	29	0.332806	1.06931	0.383117	0.518684	1	2580	tags=31%, list=16%, signal=37%
PEART_HDAC_PROLIFERATION_CLUSTER_DN	72	0.275923	1.06916	0.338521	0.518617	1	3429	tags=32%, list=21%, signal=40%
JIANG_TIP30_TARGETS_DN	18	0.366809	1.06908	0.370526	0.518418	1	522	tags=11%, list=3%, signal=11%
AMIT_EGF_RESPONSE_40_HELA	38	0.313856	1.06874	0.350101	0.518832	1	3458	tags=37%, list=21%, signal=47%
RICKMAN_TUMOR_DIFFERENTIATED_WELL_VS_POORLY_UP	161	0.24359	1.06834	0.315464	0.51928	1	3481	tags=31%, list=21%, signal=39%
REACTOME_SPHINGOLIPID_DE_NOVO_BIOSYNTHESIS	19	0.370402	1.06826	0.354037	0.519045	1	2439	tags=37%, list=15%, signal=43%
KEGG_DORSO_VENTRAL_AXIS_FORMATION	24	0.349608	1.06821	0.370062	0.518769	1	2981	tags=25%, list=18%, signal=30%
DER_IFN_ALPHA_RESPONSE_UP	68	0.284708	1.06816	0.340909	0.518511	1	2732	tags=29%, list=17%, signal=35%
NELSON_RESPONSE_TO_ANDROGEN_DN	17	0.384783	1.0676	0.384783	0.519386	1	849	tags=24%, list=5%, signal=25%
RIZ_ERYTHROID_DIFFERENTIATION_HEMGN	30	0.330922	1.0671	0.352083	0.520066	1	2502	tags=27%, list=15%, signal=31%
REACTOME_PHASE_II_CONJUGATION	53	0.292703	1.06674	0.347458	0.520516	1	1866	tags=21%, list=11%, signal=23%
RAHMAN_TP53_TARGETS_PHOSPHORYLATED	17	0.381771	1.06644	0.372506	0.520825	1	1409	tags=18%, list=9%, signal=19%
PID_TELOMERASEPATHWAY	60	0.287785	1.06641	0.322581	0.520504	1	3028	tags=27%, list=18%, signal=33%
AMIT_SERUM_RESPONSE_60_MCF10A	50	0.298505	1.06573	0.334719	0.521553	1	3254	tags=42%, list=20%, signal=52%
HAHTOLA_SEZARY_SYNDROM_UP	81	0.263889	1.06514	0.333333	0.522499	1	3313	tags=27%, list=20%, signal=34%
BIOCARTA_CHREBP2_PATHWAY	39	0.312237	1.06467	0.374179	0.523166	1	2329	tags=28%, list=14%, signal=33%
WHITFIELD_CELL_CYCLE_G2	118	0.255696	1.06439	0.336134	0.523429	1	3593	tags=26%, list=22%, signal=33%
REACTOME_CYTOSOLIC_TRNA_AMINOACYLATION	19	0.365497	1.06394	0.361656	0.524022	1	5469	tags=63%, list=33%, signal=95%
KEGG_PROGESTERONE_MEDIATED_OOCYTE_MATURATION	79	0.2706	1.06386	0.326613	0.523834	1	4111	tags=35%, list=25%, signal=47%
KEGG_HOMOLOGOUS_RECOMBINATION	26	0.340335	1.06321	0.337634	0.524875	1	3908	tags=35%, list=24%, signal=45%
REACTOME_PEROXISOMAL_LIPID_METABOLISM	16	0.385728	1.06307	0.368071	0.524796	1	1343	tags=13%, list=8%, signal=14%
ROSS_LEUKEMIA_WITH_MLL_FUSIONS	66	0.27802	1.06259	0.35041	0.525503	1	1326	tags=14%, list=8%, signal=15%
VALK_AML_CLUSTER_16	21	0.357913	1.06226	0.379455	0.525863	1	3657	tags=38%, list=22%, signal=49%
MARTORIATI_MDM4_TARGETS_NEUROEPITHELIUM_UP	125	0.250419	1.06216	0.322645	0.525691	1	1388	tags=16%, list=8%, signal=17%
BIOCARTA_MTOR_PATHWAY	21	0.358561	1.06178	0.369099	0.52615	1	4527	tags=43%, list=28%, signal=59%
KEGG_SNARE_INTERACTIONS_IN_VESICULAR_TRANSPORT	27	0.33537	1.06106	0.368201	0.527459	1	2833	tags=26%, list=17%, signal=31%
AMBROSINI_FLAVOPIRIDOL_TREATMENT_TP53	91	0.260885	1.06075	0.331942	0.52776	1	2273	tags=23%, list=14%, signal=27%
MAHAJAN_RESPONSE_TO_IL1A_UP	76	0.27035	1.06075	0.359596	0.527372	1	2394	tags=22%, list=15%, signal=26%
REACTOME_KERATAN_SULFATE_KERATIN_METABOLISM	25	0.339906	1.06069	0.371849	0.52713	1	2173	tags=28%, list=13%, signal=32%
REACTOME_PROCESSING_OF_CAPPED_INTRONLESS_PRE_MRNA	21	0.361673	1.05869	0.383948	0.531375	1	4980	tags=52%, list=30%, signal=75%
WENG_POR_TARGETS_GLOBAL_UP	17	0.386758	1.05867	0.363636	0.531032	1	3168	tags=47%, list=19%, signal=58%
CHANDRAN_METASTASIS_UP	136	0.246016	1.05864	0.340081	0.530722	1	3841	tags=33%, list=23%, signal=43%
PID_ENDOTHELINPATHWAY	62	0.28514	1.05779	0.367886	0.532272	1	1923	tags=23%, list=12%, signal=25%
WHITEHURST_PACLITAXEL_SENSITIVITY	31	0.33063	1.05766	0.355748	0.532174	1	420	tags=10%, list=3%, signal=10%
CHAUHAN_RESPONSE_TO_METHOXYESTRADIOL_DN	83	0.269153	1.0567	0.350913	0.534005	1	2509	tags=23%, list=15%, signal=27%
BIOCARTA_ARF_PATHWAY	17	0.377315	1.05603	0.365044	0.5351	1	2044	tags=35%, list=12%, signal=40%
MAGRANGEAS_MULTIPLE_MYELOMA_IGLL_VS_IGLK_UP	35	0.312282	1.0552	0.367347	0.536608	1	565	tags=11%, list=3%, signal=12%
REACTOME_POST_NMDA_RECEPTOR_ACTIVATION_EVENTS	33	0.31715	1.055	0.368321	0.536656	1	1609	tags=18%, list=10%, signal=20%
RUAN_RESPONSE_TO_TNF_TROGLITAZONE_UP	17	0.374228	1.05458	0.380478	0.537211	1	179	tags=12%, list=1%, signal=12%
PID_AR_PATHWAY	48	0.290647	1.05439	0.356846	0.537225	1	2489	tags=25%, list=15%, signal=29%
KONG_E2F3_TARGETS	69	0.273445	1.05394	0.346614	0.537829	1	2480	tags=19%, list=15%, signal=22%
IIZUKA_LIVER_CANCER_PROGRESSION_G2_G3_UP	21	0.35521	1.05365	0.375536	0.538099	1	2532	tags=29%, list=15%, signal=34%
ZHAN_MULTIPLE_MYELOMA_CD2_DN	35	0.315061	1.05318	0.395652	0.538774	1	4344	tags=51%, list=26%, signal=70%
REACTOME_GLYCEROPHOSPHOLIPID_BIOSYNTHESIS	55	0.282872	1.05291	0.38125	0.538977	1	3436	tags=33%, list=21%, signal=41%
REACTOME_CTNNB1_PHOSPHORYLATION_CASCADE	15	0.390339	1.05178	0.401747	0.541238	1	4447	tags=53%, list=27%, signal=73%
BIOCARTA_41BB_PATHWAY	16	0.385864	1.05166	0.376033	0.541095	1	3043	tags=38%, list=19%, signal=46%
WEIGEL_OXIDATIVE_STRESS_RESPONSE	32	0.316841	1.05152	0.389864	0.54102	1	868	tags=16%, list=5%, signal=16%
REACTOME_SMAD2_SMAD3_SMAD4_HETEROTRIMER_REGULATES_TRANSCRIPTION	23	0.345479	1.0515	0.374477	0.540684	1	3353	tags=48%, list=20%, signal=60%
ACEVEDO_LIVER_CANCER_WITH_H3K9ME3_DN	76	0.265704	1.05094	0.36646	0.541594	1	2041	tags=16%, list=12%, signal=18%
BIOCARTA_TOLL_PATHWAY	33	0.32604	1.04947	0.383966	0.544613	1	2524	tags=30%, list=15%, signal=36%
VANTVEER_BREAST_CANCER_METASTASIS_UP	40	0.303036	1.04872	0.372816	0.545977	1	1786	tags=20%, list=11%, signal=22%
WELCH_GATA1_TARGETS	21	0.35771	1.04836	0.375566	0.546402	1	895	tags=14%, list=5%, signal=15%
PID_ER_NONGENOMIC_PATHWAY	41	0.301235	1.04814	0.366109	0.546522	1	2043	tags=24%, list=12%, signal=28%
KUMAR_PATHOGEN_LOAD_BY_MACROPHAGES	183	0.232342	1.04777	0.344262	0.547005	1	1788	tags=14%, list=11%, signal=16%
FARMER_BREAST_CANCER_CLUSTER_1	35	0.313593	1.04708	0.389796	0.548165	1	1370	tags=14%, list=8%, signal=16%
REACTOME_ION_CHANNEL_TRANSPORT	52	0.287458	1.04706	0.374233	0.547805	1	1781	tags=17%, list=11%, signal=19%
REACTOME_SULFUR_AMINO_ACID_METABOLISM	20	0.358183	1.04696	0.41886	0.547664	1	2576	tags=30%, list=16%, signal=36%
REACTOME_NUCLEAR_EVENTS_KINASE_AND_TRANSCRIPTION_FACTOR_ACTIVATION	24	0.338855	1.04612	0.394558	0.549209	1	1609	tags=21%, list=10%, signal=23%
REACTOME_INNATE_IMMUNE_SYSTEM	201	0.231609	1.04524	0.346154	0.550888	1	3075	tags=25%, list=19%, signal=30%
BIOCARTA_MAPK_PATHWAY	84	0.264367	1.04467	0.36383	0.551828	1	1869	tags=19%, list=11%, signal=21%
RAO_BOUND_BY_SALL4	162	0.240656	1.0444	0.343558	0.552117	1	3101	tags=30%, list=19%, signal=36%
REACTOME_DOWNSTREAM_TCR_SIGNALING	28	0.326308	1.04428	0.385281	0.55199	1	3043	tags=36%, list=19%, signal=44%
REACTOME_CELL_CYCLE_MITOTIC	237	0.225807	1.04397	0.349794	0.552339	1	4485	tags=33%, list=27%, signal=45%
KEGG_NOD_LIKE_RECEPTOR_SIGNALING_PATHWAY	48	0.289398	1.04383	0.393162	0.552264	1	3043	tags=25%, list=19%, signal=31%
KEGG_MAPK_SIGNALING_PATHWAY	252	0.222842	1.04312	0.341004	0.553463	1	1869	tags=16%, list=11%, signal=18%
WEI_MIR34A_TARGETS	107	0.251203	1.0421	0.373967	0.555472	1	3300	tags=32%, list=20%, signal=40%
OXFORD_RALA_OR_RALB_TARGETS_DN	21	0.355573	1.04207	0.423313	0.555149	1	1169	tags=24%, list=7%, signal=26%
PID_P73PATHWAY	68	0.270121	1.04159	0.353057	0.555882	1	4371	tags=40%, list=27%, signal=54%
ODONNELL_TFRC_TARGETS_DN	89	0.257734	1.04142	0.379167	0.555905	1	2303	tags=13%, list=14%, signal=16%
KEGG_COLORECTAL_CANCER	61	0.277469	1.04129	0.383158	0.555831	1	2618	tags=30%, list=16%, signal=35%
BRACHAT_RESPONSE_TO_CAMPTOTHECIN_UP	22	0.347709	1.04085	0.418891	0.556481	1	2720	tags=32%, list=17%, signal=38%
BILBAN_B_CLL_LPL_UP	49	0.299252	1.04084	0.396266	0.556092	1	2320	tags=22%, list=14%, signal=26%
ACEVEDO_LIVER_TUMOR_VS_NORMAL_ADJACENT_TISSUE_DN	205	0.22715	1.04052	0.356137	0.556488	1	2110	tags=16%, list=13%, signal=18%
PHONG_TNF_RESPONSE_VIA_P38_PARTIAL	141	0.239445	1.04012	0.382178	0.556959	1	2573	tags=26%, list=16%, signal=30%
GROSS_HYPOXIA_VIA_HIF1A_DN	86	0.258072	1.04012	0.378378	0.556569	1	2091	tags=20%, list=13%, signal=23%
SANSOM_APC_TARGETS_DN	324	0.215757	1.03985	0.324219	0.556795	1	2140	tags=17%, list=13%, signal=19%
UZONYI_RESPONSE_TO_LEUKOTRIENE_AND_THROMBIN	32	0.321825	1.03929	0.385463	0.557698	1	2165	tags=28%, list=13%, signal=32%
MEISSNER_NPC_HCP_WITH_H3K4ME3_AND_H3K27ME3	107	0.250855	1.0392	0.369048	0.557511	1	2728	tags=23%, list=17%, signal=28%
RIZKI_TUMOR_INVASIVENESS_3D_DN	230	0.224316	1.03867	0.364583	0.558378	1	991	tags=9%, list=6%, signal=10%
LIN_MELANOMA_COPY_NUMBER_DN	35	0.307933	1.03773	0.387841	0.560175	1	2718	tags=34%, list=17%, signal=41%
BOYLAN_MULTIPLE_MYELOMA_D_CLUSTER_DN	33	0.312233	1.03747	0.405229	0.560431	1	2780	tags=33%, list=17%, signal=40%
BRUINS_UVC_RESPONSE_VIA_TP53_GROUP_C	66	0.274243	1.03742	0.387097	0.560135	1	2602	tags=21%, list=16%, signal=25%
REACTOME_BASE_EXCISION_REPAIR	18	0.35415	1.03731	0.407982	0.560011	1	2127	tags=22%, list=13%, signal=25%
PENG_LEUCINE_DEPRIVATION_DN	149	0.236693	1.03706	0.364407	0.560204	1	4667	tags=42%, list=28%, signal=58%
DUNNE_TARGETS_OF_AML1_MTG8_FUSION_DN	18	0.366806	1.03676	0.382479	0.560501	1	1902	tags=33%, list=12%, signal=38%
KIM_ALL_DISORDERS_CALB1_CORR_DN	33	0.310466	1.0364	0.399563	0.56091	1	1656	tags=18%, list=10%, signal=20%
WAKASUGI_HAVE_ZNF143_BINDING_SITES	56	0.280274	1.03606	0.359375	0.56131	1	3908	tags=36%, list=24%, signal=47%
GRAESSMANN_RESPONSE_TO_MC_AND_SERUM_DEPRIVATION_DN	67	0.269831	1.03558	0.378	0.562082	1	1600	tags=15%, list=10%, signal=16%
JIANG_HYPOXIA_VIA_VHL	27	0.332065	1.03537	0.410822	0.562156	1	4153	tags=41%, list=25%, signal=54%
GRESHOCK_CANCER_COPY_NUMBER_UP	294	0.218052	1.03524	0.353556	0.562074	1	2960	tags=20%, list=18%, signal=24%
JI_RESPONSE_TO_FSH_DN	50	0.288866	1.03483	0.373695	0.562617	1	4547	tags=56%, list=28%, signal=77%
PID_HNF3BPATHWAY	37	0.306221	1.03471	0.404082	0.562517	1	1105	tags=16%, list=7%, signal=17%
REACTOME_KERATAN_SULFATE_BIOSYNTHESIS	21	0.354016	1.03464	0.396266	0.562307	1	2173	tags=29%, list=13%, signal=33%
PID_E2F_PATHWAY	63	0.269606	1.03425	0.39749	0.562847	1	4624	tags=46%, list=28%, signal=64%
REACTOME_DOWNREGULATION_OF_TGF_BETA_RECEPTOR_SIGNALING	19	0.35186	1.03386	0.418142	0.563357	1	3911	tags=53%, list=24%, signal=69%
MOOTHA_PGC	359	0.212391	1.03318	0.359667	0.564556	1	2438	tags=17%, list=15%, signal=20%
IWANAGA_CARCINOGENESIS_BY_KRAS_DN	85	0.255946	1.03299	0.383673	0.564643	1	2370	tags=20%, list=14%, signal=23%
KRIEG_HYPOXIA_VIA_KDM3A	44	0.285696	1.03235	0.4	0.565746	1	2801	tags=27%, list=17%, signal=33%
REACTOME_G2_M_CHECKPOINTS	31	0.316292	1.03202	0.419231	0.566124	1	5229	tags=52%, list=32%, signal=76%
COATES_MACROPHAGE_M1_VS_M2_DN	50	0.287025	1.03184	0.383772	0.566153	1	1410	tags=16%, list=9%, signal=17%
STEIN_ESRRA_TARGETS_DN	85	0.257993	1.03129	0.385593	0.567031	1	3320	tags=29%, list=20%, signal=37%
KEGG_GLIOMA	61	0.271551	1.03091	0.385892	0.567515	1	2044	tags=21%, list=12%, signal=24%
DARWICHE_SQUAMOUS_CELL_CARCINOMA_UP	107	0.250335	1.03079	0.390658	0.567407	1	3760	tags=32%, list=23%, signal=41%
GOLUB_ALL_VS_AML_DN	21	0.349848	1.03036	0.422037	0.56802	1	1857	tags=19%, list=11%, signal=21%
REACTOME_NUCLEOTIDE_BINDING_DOMAIN_LEUCINE_RICH_REPEAT_CONTAINING_RECEPTOR_NLR_SIGNALING_PATHWAYS	36	0.310242	1.03015	0.394958	0.56816	1	3043	tags=31%, list=19%, signal=37%
REACTOME_RNA_POL_I_TRANSCRIPTION_TERMINATION	19	0.355585	1.02986	0.40404	0.56842	1	2558	tags=37%, list=16%, signal=44%
LIU_NASOPHARYNGEAL_CARCINOMA	57	0.281975	1.02911	0.396825	0.569774	1	2538	tags=21%, list=15%, signal=25%
CHESLER_BRAIN_QTL_CIS	55	0.272887	1.02881	0.383158	0.570011	1	3238	tags=29%, list=20%, signal=36%
HEDENFALK_BREAST_CANCER_BRACX_DN	15	0.377503	1.02872	0.411135	0.569848	1	2882	tags=33%, list=18%, signal=40%
ZWANG_EGF_INTERVAL_UP	54	0.277153	1.02827	0.40564	0.570491	1	3423	tags=28%, list=21%, signal=35%
REACTOME_SIGNALING_BY_NOTCH	82	0.257677	1.02748	0.383534	0.571919	1	4435	tags=46%, list=27%, signal=63%
LENAOUR_DENDRITIC_CELL_MATURATION_UP	100	0.249333	1.02723	0.38477	0.572103	1	1882	tags=17%, list=11%, signal=19%
IVANOVA_HEMATOPOIESIS_INTERMEDIATE_PROGENITOR	93	0.252936	1.02655	0.409586	0.573275	1	4230	tags=33%, list=26%, signal=45%
BERNARD_PPAPDC1B_TARGETS_UP	27	0.323557	1.02642	0.435897	0.573178	1	2172	tags=33%, list=13%, signal=38%
REACTOME_AMINE_COMPOUND_SLC_TRANSPORTERS	22	0.339055	1.02622	0.412527	0.573225	1	768	tags=14%, list=5%, signal=14%
PANGAS_TUMOR_SUPPRESSION_BY_SMAD1_AND_SMAD5_DN	111	0.247885	1.0262	0.404082	0.572869	1	1946	tags=18%, list=12%, signal=20%
LOCKWOOD_AMPLIFIED_IN_LUNG_CANCER	169	0.233447	1.0256	0.386076	0.573889	1	3676	tags=24%, list=22%, signal=31%
EHLERS_ANEUPLOIDY_UP	32	0.312888	1.02512	0.396996	0.574645	1	2791	tags=34%, list=17%, signal=41%
WAKABAYASHI_ADIPOGENESIS_PPARG_BOUND_36HR	22	0.348091	1.02505	0.401606	0.574443	1	3710	tags=45%, list=23%, signal=59%
BIOCARTA_IL10_PATHWAY	17	0.356532	1.02453	0.409804	0.575258	1	3036	tags=41%, list=18%, signal=50%
KYNG_DNA_DAMAGE_BY_GAMMA_RADIATION	70	0.259254	1.02443	0.4125	0.575092	1	3025	tags=29%, list=18%, signal=35%
REACTOME_SIGNALLING_BY_NGF	198	0.224936	1.02404	0.396552	0.575575	1	4111	tags=36%, list=25%, signal=47%
IWANAGA_E2F1_TARGETS_INDUCED_BY_SERUM	20	0.345788	1.024	0.418838	0.575304	1	2768	tags=30%, list=17%, signal=36%
UEDA_CENTRAL_CLOCK	77	0.263591	1.0228	0.40249	0.577725	1	3843	tags=27%, list=23%, signal=35%
REACTOME_SHC1_EVENTS_IN_ERBB4_SIGNALING	19	0.351745	1.02257	0.422319	0.577892	1	2032	tags=26%, list=12%, signal=30%
BIOCARTA_CDC42RAC_PATHWAY	16	0.372494	1.02254	0.42236	0.577567	1	4718	tags=69%, list=29%, signal=96%
NING_CHRONIC_OBSTRUCTIVE_PULMONARY_DISEASE_UP	128	0.237763	1.02252	0.429436	0.577225	1	2972	tags=22%, list=18%, signal=26%
PID_IL12_2PATHWAY	56	0.276326	1.02222	0.426724	0.577499	1	1505	tags=14%, list=9%, signal=16%
FOURNIER_ACINAR_DEVELOPMENT_LATE_2	218	0.221816	1.02119	0.400402	0.57953	1	5001	tags=40%, list=30%, signal=57%
CLIMENT_BREAST_CANCER_COPY_NUMBER_UP	23	0.336631	1.0205	0.444444	0.580781	1	2875	tags=30%, list=17%, signal=37%
REACTOME_SIGNALING_BY_INSULIN_RECEPTOR	95	0.253819	1.02021	0.404082	0.581092	1	3667	tags=32%, list=22%, signal=40%
HONRADO_BREAST_CANCER_BRCA1_VS_BRCA2	18	0.361569	1.01977	0.431624	0.581703	1	1256	tags=22%, list=8%, signal=24%
GARCIA_TARGETS_OF_FLI1_AND_DAX1_DN	123	0.24309	1.0196	0.406439	0.581696	1	3641	tags=28%, list=22%, signal=35%
REACTOME_DNA_REPAIR	91	0.252305	1.01932	0.413442	0.581967	1	2436	tags=19%, list=15%, signal=22%
NAGASHIMA_NRG1_SIGNALING_DN	40	0.298404	1.01896	0.413793	0.582361	1	1283	tags=18%, list=8%, signal=19%
PARK_HSC_MARKERS	35	0.301757	1.01873	0.408247	0.582545	1	3731	tags=40%, list=23%, signal=52%
MCCLUNG_CREB1_TARGETS_DN	45	0.2898	1.01856	0.411642	0.582511	1	2867	tags=27%, list=17%, signal=32%
TONKS_TARGETS_OF_RUNX1_RUNX1T1_FUSION_SUSTAINED_IN_MONOCYTE_UP	20	0.347249	1.01822	0.443975	0.582952	1	2070	tags=35%, list=13%, signal=40%
REACTOME_PRE_NOTCH_TRANSCRIPTION_AND_TRANSLATION	22	0.339284	1.01815	0.416857	0.582709	1	4435	tags=45%, list=27%, signal=62%
KEGG_LYSINE_DEGRADATION	38	0.297585	1.01737	0.417339	0.584147	1	4282	tags=42%, list=26%, signal=57%
HOWLIN_PUBERTAL_MAMMARY_GLAND	61	0.271978	1.0173	0.435644	0.583927	1	1751	tags=21%, list=11%, signal=24%
IIZUKA_LIVER_CANCER_PROGRESSION_L1_G1_UP	22	0.334128	1.01722	0.428571	0.583723	1	1847	tags=23%, list=11%, signal=26%
KEGG_PENTOSE_AND_GLUCURONATE_INTERCONVERSIONS	19	0.346213	1.01653	0.413361	0.58485	1	1806	tags=21%, list=11%, signal=24%
NEMETH_INFLAMMATORY_RESPONSE_LPS_UP	77	0.260205	1.01649	0.442797	0.584572	1	2780	tags=31%, list=17%, signal=37%
ACEVEDO_LIVER_CANCER_DN	404	0.207195	1.01638	0.406375	0.584437	1	2546	tags=18%, list=15%, signal=20%
STARK_HYPPOCAMPUS_22Q11_DELETION_UP	39	0.290525	1.01573	0.438972	0.585545	1	1310	tags=21%, list=8%, signal=22%
GINESTIER_BREAST_CANCER_20Q13_AMPLIFICATION_UP	81	0.259153	1.0157	0.410367	0.585205	1	3943	tags=37%, list=24%, signal=48%
HERNANDEZ_ABERRANT_MITOSIS_BY_DOCETACEL_2NM_DN	24	0.340862	1.01535	0.436441	0.585719	1	485	tags=13%, list=3%, signal=13%
ZHAN_V1_LATE_DIFFERENTIATION_GENES_UP	31	0.310292	1.0148	0.433134	0.586645	1	2044	tags=23%, list=12%, signal=26%
REACTOME_NOD1_2_SIGNALING_PATHWAY	25	0.322879	1.01451	0.431866	0.586896	1	3043	tags=32%, list=19%, signal=39%
BIOCARTA_TCR_PATHWAY	41	0.295116	1.01375	0.434238	0.588329	1	3062	tags=27%, list=19%, signal=33%
RIZ_ERYTHROID_DIFFERENTIATION	71	0.26163	1.01339	0.407186	0.588795	1	4779	tags=42%, list=29%, signal=59%
OUILLETTE_CLL_13Q14_DELETION_UP	47	0.287314	1.0132	0.428287	0.588866	1	3387	tags=36%, list=21%, signal=45%
KAYO_CALORIE_RESTRICTION_MUSCLE_DN	71	0.26465	1.01316	0.434944	0.588554	1	2612	tags=21%, list=16%, signal=25%
PID_ATF2_PATHWAY	56	0.274673	1.01315	0.413943	0.588172	1	3063	tags=29%, list=19%, signal=35%
PHONG_TNF_TARGETS_UP	60	0.273894	1.01294	0.417495	0.588275	1	2767	tags=27%, list=17%, signal=32%
DE_YY1_TARGETS_UP	17	0.363278	1.01271	0.456476	0.588437	1	1494	tags=18%, list=9%, signal=19%
DORN_ADENOVIRUS_INFECTION_24HR_DN	35	0.304616	1.01257	0.43038	0.588374	1	3469	tags=43%, list=21%, signal=54%
JI_RESPONSE_TO_FSH_UP	64	0.269404	1.01244	0.420935	0.588298	1	3217	tags=36%, list=20%, signal=45%
DEURIG_T_CELL_PROLYMPHOCYTIC_LEUKEMIA_UP	295	0.210247	1.01181	0.428	0.589361	1	2450	tags=18%, list=15%, signal=21%
KEGG_TRYPTOPHAN_METABOLISM	35	0.3088	1.01177	0.439232	0.589059	1	1223	tags=17%, list=7%, signal=18%
EBAUER_TARGETS_OF_PAX3_FOXO1_FUSION_DN	37	0.306678	1.01169	0.427313	0.588844	1	2244	tags=24%, list=14%, signal=28%
KAAB_FAILED_HEART_ATRIUM_DN	122	0.240876	1.01161	0.424951	0.588637	1	3086	tags=26%, list=19%, signal=32%
BIOCARTA_MYOSIN_PATHWAY	30	0.31794	1.01096	0.466258	0.589804	1	1784	tags=23%, list=11%, signal=26%
KRASNOSELSKAYA_ILF3_TARGETS_DN	43	0.28982	1.01091	0.421589	0.58954	1	431	tags=12%, list=3%, signal=12%
BOYLAN_MULTIPLE_MYELOMA_C_CLUSTER_DN	28	0.322034	1.01074	0.446939	0.589564	1	216	tags=11%, list=1%, signal=11%
VIETOR_IFRD1_TARGETS	19	0.351139	1.01005	0.443992	0.590743	1	3284	tags=37%, list=20%, signal=46%
SMIRNOV_RESPONSE_TO_IR_6HR_UP	129	0.236931	1.00924	0.430255	0.592285	1	2932	tags=28%, list=18%, signal=34%
STEARMAN_TUMOR_FIELD_EFFECT_UP	30	0.309983	1.00867	0.438384	0.59317	1	1234	tags=13%, list=8%, signal=14%
PASINI_SUZ12_TARGETS_UP	88	0.249727	1.00852	0.422449	0.593122	1	2226	tags=20%, list=14%, signal=24%
REACTOME_ACTIVATION_OF_ATR_IN_RESPONSE_TO_REPLICATION_STRESS	26	0.312488	1.00834	0.457265	0.593158	1	4059	tags=35%, list=25%, signal=46%
PID_RHOA_PATHWAY	43	0.290371	1.00833	0.445361	0.592785	1	2488	tags=28%, list=15%, signal=33%
MCCLUNG_COCAINE_REWARD_5D	71	0.263021	1.00764	0.438272	0.593988	1	2419	tags=21%, list=15%, signal=25%
SMITH_LIVER_CANCER	36	0.296018	1.00748	0.44375	0.593984	1	3042	tags=33%, list=19%, signal=41%
RASHI_RESPONSE_TO_IONIZING_RADIATION_6	66	0.260417	1.00721	0.426195	0.594244	1	2756	tags=24%, list=17%, signal=29%
SEIDEN_MET_SIGNALING	16	0.371874	1.0068	0.435556	0.594818	1	4795	tags=63%, list=29%, signal=88%
KUMAR_TARGETS_OF_MLL_AF9_FUSION	316	0.209565	1.00641	0.432653	0.595375	1	2044	tags=14%, list=12%, signal=16%
ZHONG_SECRETOME_OF_LUNG_CANCER_AND_FIBROBLAST	119	0.237382	1.00605	0.433333	0.59582	1	1159	tags=10%, list=7%, signal=11%
REACTOME_ANTIGEN_ACTIVATES_B_CELL_RECEPTOR_LEADING_TO_GENERATION_OF_SECOND_MESSENGERS	28	0.318441	1.00587	0.427966	0.595845	1	3062	tags=29%, list=19%, signal=35%
DARWICHE_PAPILLOMA_RISK_HIGH_UP	107	0.242143	1.00524	0.438272	0.596902	1	3750	tags=29%, list=23%, signal=37%
SASAKI_ADULT_T_CELL_LEUKEMIA	155	0.230249	1.00501	0.449597	0.597089	1	2825	tags=20%, list=17%, signal=24%
PID_AR_NONGENOMIC_PATHWAY	31	0.310512	1.00484	0.451064	0.597082	1	2394	tags=19%, list=15%, signal=23%
LANDIS_ERBB2_BREAST_PRENEOPLASTIC_DN	46	0.284199	1.00468	0.436709	0.59707	1	2329	tags=20%, list=14%, signal=23%
HSIAO_HOUSEKEEPING_GENES	335	0.209711	1.00403	0.450902	0.598215	1	4889	tags=41%, list=30%, signal=58%
BRIDEAU_IMPRINTED_GENES	53	0.273843	1.00264	0.446809	0.601158	1	2044	tags=23%, list=12%, signal=26%
KAAB_FAILED_HEART_VENTRICLE_DN	34	0.296801	1.00109	0.455914	0.604369	1	3412	tags=29%, list=21%, signal=37%
PID_SMAD2_3PATHWAY	16	0.371749	1.00101	0.467091	0.604145	1	5001	tags=50%, list=30%, signal=72%
TAKAO_RESPONSE_TO_UVB_RADIATION_UP	69	0.263121	0.999085	0.46371	0.608259	1	3727	tags=28%, list=23%, signal=35%
SAKAI_TUMOR_INFILTRATING_MONOCYTES_UP	24	0.321487	0.998463	0.454167	0.609347	1	2121	tags=29%, list=13%, signal=33%
MULLIGHAN_NPM1_MUTATED_SIGNATURE_2_UP	100	0.242481	0.998369	0.461847	0.609167	1	3615	tags=34%, list=22%, signal=43%
LA_MEN1_TARGETS	21	0.33856	0.998319	0.469474	0.608878	1	57	tags=10%, list=0%, signal=10%
HOLLMANN_APOPTOSIS_VIA_CD40_UP	157	0.225666	0.998269	0.479839	0.608595	1	2537	tags=21%, list=15%, signal=25%
HEIDENBLAD_AMPLICON_8Q24_UP	27	0.316147	0.997471	0.465116	0.610088	1	3455	tags=26%, list=21%, signal=33%
ZHOU_INFLAMMATORY_RESPONSE_LIVE_DN	241	0.215365	0.995961	0.460744	0.613232	1	2751	tags=21%, list=17%, signal=25%
WANG_NEOPLASTIC_TRANSFORMATION_BY_CCND1_MYC	17	0.356615	0.995658	0.468271	0.613538	1	1847	tags=29%, list=11%, signal=33%
REACTOME_CREB_PHOSPHORYLATION_THROUGH_THE_ACTIVATION_OF_CAMKII	15	0.36666	0.995636	0.455115	0.6132	1	659	tags=20%, list=4%, signal=21%
PASQUALUCCI_LYMPHOMA_BY_GC_STAGE_DN	126	0.233777	0.995344	0.465483	0.613549	1	3085	tags=25%, list=19%, signal=30%
REACTOME_DOWNSTREAM_SIGNAL_TRANSDUCTION	82	0.252922	0.995176	0.466387	0.61356	1	3043	tags=28%, list=19%, signal=34%
TRACEY_RESISTANCE_TO_IFNA2_DN	26	0.324184	0.994704	0.447581	0.614269	1	3227	tags=35%, list=20%, signal=43%
PID_REG_GR_PATHWAY	80	0.247519	0.993856	0.470703	0.615926	1	2597	tags=23%, list=16%, signal=27%
KEGG_FRUCTOSE_AND_MANNOSE_METABOLISM	33	0.301005	0.993591	0.458244	0.616173	1	3871	tags=30%, list=24%, signal=40%
NIKOLSKY_BREAST_CANCER_5P15_AMPLICON	17	0.353483	0.993524	0.474359	0.615936	1	3617	tags=41%, list=22%, signal=53%
BRUNO_HEMATOPOIESIS	54	0.269432	0.992957	0.445629	0.616895	1	2165	tags=26%, list=13%, signal=30%
YAN_ESCAPE_FROM_ANOIKIS	21	0.340686	0.99275	0.468271	0.617008	1	1823	tags=29%, list=11%, signal=32%
MISSIAGLIA_REGULATED_BY_METHYLATION_DN	97	0.24455	0.992027	0.464646	0.618295	1	3207	tags=22%, list=20%, signal=27%
REACTOME_PERK_REGULATED_GENE_EXPRESSION	26	0.321771	0.991175	0.474645	0.619925	1	4127	tags=38%, list=25%, signal=51%
REACTOME_PLATELET_SENSITIZATION_BY_LDL	16	0.36012	0.99078	0.469214	0.620475	1	3412	tags=44%, list=21%, signal=55%
WILLIAMS_ESR1_TARGETS_UP	23	0.333245	0.990521	0.459016	0.620681	1	2182	tags=22%, list=13%, signal=25%
REACTOME_NEPHRIN_INTERACTIONS	19	0.348523	0.988563	0.457516	0.624878	1	3823	tags=42%, list=23%, signal=55%
REACTOME_RAS_ACTIVATION_UOPN_CA2_INFUX_THROUGH_NMDA_RECEPTOR	17	0.349812	0.98847	0.508511	0.624667	1	659	tags=18%, list=4%, signal=18%
GROSS_HYPOXIA_VIA_HIF1A_UP	61	0.260952	0.988306	0.463415	0.624654	1	1855	tags=13%, list=11%, signal=15%
KEEN_RESPONSE_TO_ROSIGLITAZONE_UP	30	0.308027	0.988259	0.45082	0.624358	1	1433	tags=13%, list=9%, signal=15%
BIOCARTA_NOS1_PATHWAY	20	0.34092	0.986821	0.478541	0.627347	1	2355	tags=30%, list=14%, signal=35%
FIGUEROA_AML_METHYLATION_CLUSTER_1_UP	76	0.2557	0.985558	0.510374	0.629938	1	1317	tags=13%, list=8%, signal=14%
BIOCARTA_STRESS_PATHWAY	24	0.31847	0.984131	0.457589	0.632994	1	3738	tags=42%, list=23%, signal=54%
PENG_RAPAMYCIN_RESPONSE_UP	163	0.223746	0.983931	0.476768	0.633063	1	2329	tags=18%, list=14%, signal=21%
ST_B_CELL_ANTIGEN_RECEPTOR	39	0.284879	0.983073	0.459016	0.634723	1	3062	tags=23%, list=19%, signal=28%
KIM_HYPOXIA	22	0.330049	0.982407	0.491701	0.635938	1	2609	tags=36%, list=16%, signal=43%
RASHI_RESPONSE_TO_IONIZING_RADIATION_4	47	0.278474	0.982332	0.495816	0.635694	1	2902	tags=26%, list=18%, signal=31%
BYSTRYKH_HEMATOPOIESIS_STEM_CELL_QTL_CIS	98	0.238563	0.981967	0.484076	0.636169	1	3325	tags=26%, list=20%, signal=32%
PID_LKB1_PATHWAY	33	0.294246	0.981186	0.497959	0.637644	1	2057	tags=18%, list=13%, signal=21%
CHIANG_LIVER_CANCER_SUBCLASS_INTERFERON_DN	36	0.289503	0.980378	0.492872	0.639213	1	2936	tags=33%, list=18%, signal=40%
PID_TNFPATHWAY	43	0.276056	0.979627	0.476695	0.640619	1	3442	tags=28%, list=21%, signal=35%
BIOCARTA_RAC1_PATHWAY	22	0.324294	0.979137	0.502193	0.641418	1	1169	tags=18%, list=7%, signal=20%
HASLINGER_B_CLL_WITH_13Q14_DELETION	15	0.363743	0.978845	0.487705	0.64168	1	2044	tags=27%, list=12%, signal=30%
KESHELAVA_MULTIPLE_DRUG_RESISTANCE	59	0.26039	0.978791	0.505241	0.641395	1	1674	tags=12%, list=10%, signal=13%
GAUSSMANN_MLL_AF4_FUSION_TARGETS_F_DN	28	0.311874	0.978394	0.491304	0.641914	1	1909	tags=29%, list=12%, signal=32%
KIM_BIPOLAR_DISORDER_OLIGODENDROCYTE_DENSITY_CORR_DN	81	0.248392	0.978109	0.485294	0.642192	1	2358	tags=20%, list=14%, signal=23%
KEGG_T_CELL_RECEPTOR_SIGNALING_PATHWAY	105	0.238521	0.977215	0.498911	0.643891	1	3062	tags=27%, list=19%, signal=33%
BURTON_ADIPOGENESIS_PEAK_AT_24HR	34	0.294686	0.976653	0.4875	0.644845	1	523	tags=9%, list=3%, signal=9%
LIN_APC_TARGETS	61	0.259993	0.976631	0.505952	0.64449	1	2513	tags=25%, list=15%, signal=29%
CUI_TCF21_TARGETS_DN	26	0.309478	0.975851	0.476395	0.645946	1	499	tags=12%, list=3%, signal=12%
AIYAR_COBRA1_TARGETS_UP	33	0.30494	0.975256	0.473684	0.64696	1	3287	tags=39%, list=20%, signal=49%
KYNG_DNA_DAMAGE_BY_4NQO	31	0.304517	0.97498	0.516432	0.647204	1	860	tags=16%, list=5%, signal=17%
LIN_NPAS4_TARGETS_UP	106	0.233002	0.974925	0.503119	0.646927	1	3245	tags=29%, list=20%, signal=36%
ZAMORA_NOS2_TARGETS_DN	86	0.239769	0.974541	0.481405	0.647445	1	788	tags=9%, list=5%, signal=10%
APPEL_IMATINIB_RESPONSE	29	0.310187	0.974174	0.489842	0.6479	1	1809	tags=24%, list=11%, signal=27%
PURBEY_TARGETS_OF_CTBP1_AND_SATB1_DN	144	0.227965	0.97392	0.521739	0.648082	1	2274	tags=16%, list=14%, signal=18%
LEE_LIVER_CANCER_ACOX1_DN	64	0.256822	0.972886	0.509165	0.650122	1	2344	tags=20%, list=14%, signal=24%
REACTOME_ACTIVATION_OF_GENES_BY_ATF4	23	0.319394	0.971242	0.495727	0.653678	1	3212	tags=30%, list=20%, signal=38%
HOWLIN_CITED1_TARGETS_2_DN	15	0.354605	0.971019	0.478355	0.653804	1	209	tags=13%, list=1%, signal=13%
BIOCARTA_HER2_PATHWAY	21	0.324976	0.970636	0.516699	0.654364	1	2836	tags=24%, list=17%, signal=29%
KEGG_RIG_I_LIKE_RECEPTOR_SIGNALING_PATHWAY	56	0.263339	0.970426	0.519451	0.654466	1	3074	tags=30%, list=19%, signal=37%
BIOCARTA_NFKB_PATHWAY	21	0.323628	0.969792	0.47817	0.655607	1	3043	tags=29%, list=19%, signal=35%
REACTOME_ABC_FAMILY_PROTEINS_MEDIATED_TRANSPORT	32	0.294622	0.969541	0.501031	0.655786	1	2119	tags=22%, list=13%, signal=25%
MULLIGHAN_NPM1_SIGNATURE_3_DN	137	0.226658	0.969463	0.524096	0.65556	1	1360	tags=12%, list=8%, signal=13%
KEGG_ABC_TRANSPORTERS	44	0.272834	0.969341	0.507527	0.655436	1	1697	tags=18%, list=10%, signal=20%
KEGG_TYPE_I_DIABETES_MELLITUS	38	0.282835	0.969234	0.496881	0.655271	1	1341	tags=13%, list=8%, signal=14%
KARLSSON_TGFB1_TARGETS_UP	93	0.241678	0.968929	0.498978	0.655573	1	3819	tags=34%, list=23%, signal=45%
PURBEY_TARGETS_OF_CTBP1_NOT_SATB1_DN	343	0.200432	0.968901	0.532787	0.65524	1	2460	tags=17%, list=15%, signal=20%
ZHONG_SECRETOME_OF_LUNG_CANCER_AND_MACROPHAGE	69	0.252958	0.968848	0.491903	0.654945	1	649	tags=6%, list=4%, signal=6%
KERLEY_RESPONSE_TO_CISPLATIN_UP	38	0.288813	0.968792	0.510081	0.654654	1	2440	tags=29%, list=15%, signal=34%
MIDORIKAWA_AMPLIFIED_IN_LIVER_CANCER	36	0.285869	0.968535	0.469136	0.654876	1	2944	tags=33%, list=18%, signal=41%
KYNG_ENVIRONMENTAL_STRESS_RESPONSE_NOT_BY_GAMMA_IN_OLD	29	0.296084	0.967644	0.492723	0.656657	1	2569	tags=34%, list=16%, signal=41%
BIOCARTA_BIOPEPTIDES_PATHWAY	41	0.283242	0.967466	0.502947	0.656677	1	2836	tags=24%, list=17%, signal=29%
REACTOME_LOSS_OF_NLP_FROM_MITOTIC_CENTROSOMES	37	0.281845	0.967231	0.506744	0.656809	1	2635	tags=24%, list=16%, signal=29%
KEGG_TYROSINE_METABOLISM	37	0.28603	0.966892	0.524691	0.657179	1	1573	tags=19%, list=10%, signal=21%
SCHAEFFER_SOX9_TARGETS_IN_PROSTATE_DEVELOPMENT_UP	21	0.327958	0.966699	0.492813	0.657234	1	1725	tags=29%, list=10%, signal=32%
BIOCARTA_SPRY_PATHWAY	18	0.333001	0.966188	0.503226	0.658065	1	2836	tags=28%, list=17%, signal=34%
BROWNE_HCMV_INFECTION_30MIN_UP	46	0.2738	0.966075	0.524211	0.657923	1	868	tags=15%, list=5%, signal=16%
FERRANDO_T_ALL_WITH_MLL_ENL_FUSION_DN	77	0.247446	0.965626	0.499037	0.65856	1	1669	tags=13%, list=10%, signal=14%
FIGUEROA_AML_METHYLATION_CLUSTER_7_UP	79	0.244482	0.965221	0.535787	0.659145	1	2586	tags=18%, list=16%, signal=21%
REACTOME_NGF_SIGNALLING_VIA_TRKA_FROM_THE_PLASMA_MEMBRANE	123	0.230441	0.964783	0.522682	0.659773	1	4465	tags=40%, list=27%, signal=54%
PID_ATR_PATHWAY	36	0.291298	0.964143	0.490066	0.660856	1	5624	tags=61%, list=34%, signal=93%
KIM_GERMINAL_CENTER_T_HELPER_UP	50	0.268669	0.963847	0.487912	0.661177	1	2867	tags=32%, list=17%, signal=39%
FERRANDO_LYL1_NEIGHBORS	15	0.356023	0.963648	0.494669	0.661218	1	2087	tags=27%, list=13%, signal=31%
LIANG_HEMATOPOIESIS_STEM_CELL_NUMBER_LARGE_VS_TINY_DN	34	0.28271	0.963504	0.508197	0.661142	1	1849	tags=18%, list=11%, signal=20%
NIKOLSKY_BREAST_CANCER_17Q11_Q21_AMPLICON	82	0.244394	0.962843	0.534749	0.662355	1	1327	tags=9%, list=8%, signal=9%
KEGG_PYRUVATE_METABOLISM	37	0.283511	0.961211	0.527383	0.665856	1	2778	tags=24%, list=17%, signal=29%
WANG_CLASSIC_ADIPOGENIC_TARGETS_OF_PPARG	23	0.317793	0.961158	0.516878	0.665566	1	3398	tags=35%, list=21%, signal=44%
GARGALOVIC_RESPONSE_TO_OXIDIZED_PHOSPHOLIPIDS_GREEN_DN	18	0.337508	0.961026	0.477024	0.665453	1	2521	tags=33%, list=15%, signal=39%
BIOCARTA_HDAC_PATHWAY	28	0.30647	0.960941	0.504464	0.665238	1	2524	tags=21%, list=15%, signal=25%
HUANG_GATA2_TARGETS_UP	113	0.229268	0.960103	0.544148	0.666863	1	2775	tags=24%, list=17%, signal=29%
NAKAMURA_CANCER_MICROENVIRONMENT_DN	37	0.285849	0.959552	0.505353	0.667812	1	4195	tags=43%, list=26%, signal=58%
DARWICHE_SKIN_TUMOR_PROMOTER_DN	114	0.232177	0.959478	0.550898	0.667574	1	3439	tags=26%, list=21%, signal=33%
MARSON_FOXP3_CORE_DIRECT_TARGETS	16	0.34678	0.958813	0.491189	0.668764	1	819	tags=19%, list=5%, signal=20%
GARGALOVIC_RESPONSE_TO_OXIDIZED_PHOSPHOLIPIDS_BLUE_DN	43	0.268009	0.958603	0.502119	0.668859	1	2521	tags=30%, list=15%, signal=36%
GALINDO_IMMUNE_RESPONSE_TO_ENTEROTOXIN	73	0.247922	0.957793	0.522	0.670362	1	2070	tags=16%, list=13%, signal=19%
LUI_THYROID_CANCER_CLUSTER_2	33	0.296752	0.957726	0.491416	0.670105	1	860	tags=15%, list=5%, signal=16%
BIOCARTA_MEF2D_PATHWAY	17	0.333186	0.955077	0.518908	0.676057	1	5145	tags=35%, list=31%, signal=51%
REACTOME_NFKB_AND_MAP_KINASES_ACTIVATION_MEDIATED_BY_TLR4_SIGNALING_REPERTOIRE	63	0.253473	0.954577	0.533784	0.676765	1	3442	tags=29%, list=21%, signal=36%
REACTOME_TGF_BETA_RECEPTOR_SIGNALING_ACTIVATES_SMADS	22	0.319833	0.953988	0.530693	0.677755	1	3911	tags=50%, list=24%, signal=66%
WENG_POR_TARGETS_LIVER_UP	34	0.286987	0.952368	0.52686	0.681404	1	3168	tags=35%, list=19%, signal=44%
LIU_BREAST_CANCER	18	0.329456	0.951591	0.538631	0.682815	1	724	tags=11%, list=4%, signal=12%
KEGG_OOCYTE_MEIOSIS	99	0.23033	0.951237	0.535354	0.6832	1	4761	tags=37%, list=29%, signal=52%
KEGG_GLYCOLYSIS_GLUCONEOGENESIS	57	0.25784	0.950808	0.542299	0.683796	1	2778	tags=21%, list=17%, signal=25%
ELVIDGE_HYPOXIA_DN	112	0.226577	0.950167	0.555781	0.684943	1	3566	tags=29%, list=22%, signal=37%
BIOCARTA_TNFR1_PATHWAY	28	0.298968	0.949952	0.508265	0.685036	1	2495	tags=25%, list=15%, signal=29%
REACTOME_ERK_MAPK_TARGETS	21	0.317819	0.949833	0.516736	0.684901	1	1609	tags=19%, list=10%, signal=21%
SNIJDERS_AMPLIFIED_IN_HEAD_AND_NECK_TUMORS	34	0.283016	0.948818	0.517671	0.687003	1	1256	tags=15%, list=8%, signal=16%
CHO_NR4A1_TARGETS	30	0.294166	0.948175	0.552339	0.688151	1	2451	tags=20%, list=15%, signal=23%
KEGG_INSULIN_SIGNALING_PATHWAY	128	0.22335	0.947921	0.576842	0.688321	1	2938	tags=21%, list=18%, signal=25%
PID_IL4_2PATHWAY	59	0.2545	0.947533	0.538144	0.688813	1	140	tags=7%, list=1%, signal=7%
XU_RESPONSE_TO_TRETINOIN_AND_NSC682994_UP	17	0.335832	0.947376	0.537037	0.68876	1	3880	tags=35%, list=24%, signal=46%
BIOCARTA_HCMV_PATHWAY	16	0.352367	0.94732	0.527778	0.68846	1	2524	tags=31%, list=15%, signal=37%
SILIGAN_BOUND_BY_EWS_FLT1_FUSION	38	0.28024	0.94564	0.518764	0.692115	1	1562	tags=16%, list=10%, signal=17%
GARGALOVIC_RESPONSE_TO_OXIDIZED_PHOSPHOLIPIDS_BLACK_UP	26	0.306084	0.945633	0.53144	0.691707	1	2409	tags=27%, list=15%, signal=31%
KEGG_NATURAL_KILLER_CELL_MEDIATED_CYTOTOXICITY	125	0.220323	0.944887	0.577603	0.693077	1	2040	tags=16%, list=12%, signal=18%
MANN_RESPONSE_TO_AMIFOSTINE_UP	19	0.329087	0.943756	0.523707	0.695291	1	2457	tags=32%, list=15%, signal=37%
JAZAG_TGFB1_SIGNALING_VIA_SMAD4_DN	58	0.249657	0.943319	0.573499	0.695944	1	515	tags=9%, list=3%, signal=9%
PID_HES_HEYPATHWAY	45	0.267903	0.940432	0.54088	0.702345	1	2691	tags=22%, list=16%, signal=27%
ST_GA13_PATHWAY	34	0.283946	0.93922	0.543478	0.704819	1	727	tags=12%, list=4%, signal=12%
TARTE_PLASMA_CELL_VS_B_LYMPHOCYTE_UP	69	0.242147	0.939089	0.57971	0.70469	1	3612	tags=28%, list=22%, signal=35%
FLECHNER_BIOPSY_KIDNEY_TRANSPLANT_OK_VS_DONOR_DN	18	0.33036	0.938486	0.532609	0.705684	1	4134	tags=44%, list=25%, signal=59%
LINDGREN_BLADDER_CANCER_CLUSTER_3_UP	250	0.200271	0.93819	0.62249	0.705974	1	4235	tags=30%, list=26%, signal=39%
TONKS_TARGETS_OF_RUNX1_RUNX1T1_FUSION_MONOCYTE_DN	47	0.263268	0.938049	0.572289	0.705892	1	2489	tags=30%, list=15%, signal=35%
KEGG_NON_SMALL_CELL_LUNG_CANCER	52	0.253519	0.938009	0.567073	0.705562	1	3628	tags=31%, list=22%, signal=39%
LEE_CALORIE_RESTRICTION_NEOCORTEX_DN	79	0.2396	0.937859	0.583333	0.705473	1	1252	tags=13%, list=8%, signal=14%
FIGUEROA_AML_METHYLATION_CLUSTER_6_UP	96	0.227997	0.937141	0.589494	0.706757	1	2809	tags=20%, list=17%, signal=24%
XU_HGF_TARGETS_INDUCED_BY_AKT1_48HR_DN	17	0.332806	0.936506	0.562105	0.707905	1	3200	tags=35%, list=19%, signal=44%
BACOLOD_RESISTANCE_TO_ALKYLATING_AGENTS_DN	49	0.255111	0.936462	0.533058	0.707567	1	3617	tags=33%, list=22%, signal=42%
GARGALOVIC_RESPONSE_TO_OXIDIZED_PHOSPHOLIPIDS_RED_DN	17	0.331461	0.936345	0.550336	0.707416	1	2432	tags=24%, list=15%, signal=28%
PID_EPHBFWDPATHWAY	40	0.27275	0.93519	0.533613	0.709665	1	2603	tags=20%, list=16%, signal=24%
KANG_CISPLATIN_RESISTANCE_UP	16	0.33793	0.935158	0.545455	0.709301	1	3768	tags=44%, list=23%, signal=57%
KASLER_HDAC7_TARGETS_1_DN	16	0.343089	0.934462	0.534483	0.710542	1	1407	tags=25%, list=9%, signal=27%
AMIT_EGF_RESPONSE_60_HELA	35	0.27786	0.934105	0.553498	0.710985	1	2610	tags=31%, list=16%, signal=37%
KEGG_INOSITOL_PHOSPHATE_METABOLISM	44	0.263548	0.933829	0.58159	0.71118	1	2931	tags=27%, list=18%, signal=33%
PID_TCR_PATHWAY	62	0.248263	0.933489	0.571429	0.711543	1	3062	tags=27%, list=19%, signal=34%
LAMB_CCND1_TARGETS	18	0.335442	0.932851	0.540948	0.712613	1	4729	tags=56%, list=29%, signal=78%
BREDEMEYER_RAG_SIGNALING_NOT_VIA_ATM_DN	43	0.267956	0.932566	0.595041	0.712812	1	2133	tags=23%, list=13%, signal=27%
VALK_AML_CLUSTER_2	23	0.309367	0.93239	0.532609	0.712778	1	2182	tags=26%, list=13%, signal=30%
YANG_MUC2_TARGETS_DUODENUM_3MO_DN	22	0.311671	0.931911	0.543967	0.713413	1	4035	tags=50%, list=25%, signal=66%
ST_ERK1_ERK2_MAPK_PATHWAY	31	0.283727	0.931271	0.586956	0.714547	1	4387	tags=45%, list=27%, signal=61%
BAKKER_FOXO3_TARGETS_DN	124	0.216863	0.93038	0.604938	0.716194	1	1462	tags=11%, list=9%, signal=12%
KEGG_AMINO_SUGAR_AND_NUCLEOTIDE_SUGAR_METABOLISM	42	0.267959	0.929874	0.55625	0.716961	1	4226	tags=43%, list=26%, signal=58%
KIM_GASTRIC_CANCER_CHEMOSENSITIVITY	72	0.23828	0.929576	0.601266	0.717236	1	2542	tags=18%, list=15%, signal=21%
RAO_BOUND_BY_SALL4_ISOFORM_A	139	0.216649	0.927661	0.620968	0.721329	1	3097	tags=25%, list=19%, signal=31%
NICK_RESPONSE_TO_PROC_TREATMENT_DN	20	0.32308	0.926563	0.506667	0.723587	1	3487	tags=40%, list=21%, signal=51%
BUCKANOVICH_T_LYMPHOCYTE_HOMING_ON_TUMOR_DN	18	0.325707	0.923915	0.568966	0.72932	1	1594	tags=28%, list=10%, signal=31%
ZHAN_MULTIPLE_MYELOMA_LB_DN	29	0.285647	0.923158	0.597458	0.730676	1	819	tags=10%, list=5%, signal=11%
BOYAULT_LIVER_CANCER_SUBCLASS_G12_UP	31	0.283161	0.921581	0.571735	0.734046	1	4414	tags=42%, list=27%, signal=57%
CREIGHTON_AKT1_SIGNALING_VIA_MTOR_DN	21	0.316002	0.921503	0.558282	0.733791	1	2624	tags=24%, list=16%, signal=28%
TERAMOTO_OPN_TARGETS_CLUSTER_7	17	0.332465	0.920524	0.551282	0.735624	1	3492	tags=41%, list=21%, signal=52%
MACLACHLAN_BRCA1_TARGETS_DN	15	0.341079	0.920495	0.522026	0.735247	1	1414	tags=20%, list=9%, signal=22%
PID_HDAC_CLASSI_PATHWAY	59	0.245454	0.920217	0.602083	0.735465	1	4745	tags=37%, list=29%, signal=52%
BLALOCK_ALZHEIMERS_DISEASE_INCIPIENT_DN	141	0.212989	0.91933	0.627767	0.737114	1	3596	tags=29%, list=22%, signal=37%
KEGG_LONG_TERM_POTENTIATION	68	0.238282	0.918583	0.615711	0.738456	1	2355	tags=19%, list=14%, signal=22%
RUAN_RESPONSE_TO_TNF_DN	77	0.236339	0.91829	0.61945	0.738704	1	2646	tags=22%, list=16%, signal=26%
SCHLOSSER_SERUM_RESPONSE_AUGMENTED_BY_MYC	89	0.22627	0.917966	0.591182	0.739013	1	2641	tags=16%, list=16%, signal=19%
LIU_COMMON_CANCER_GENES	49	0.254958	0.917897	0.582609	0.738734	1	2017	tags=16%, list=12%, signal=19%
STEGER_ADIPOGENESIS_UP	19	0.318965	0.917523	0.555556	0.73919	1	1771	tags=16%, list=11%, signal=18%
HAHTOLA_CTCL_CUTANEOUS	24	0.294124	0.917328	0.569231	0.739247	1	2576	tags=25%, list=16%, signal=30%
SASSON_RESPONSE_TO_FORSKOLIN_UP	79	0.234949	0.916617	0.619802	0.740467	1	3052	tags=29%, list=19%, signal=36%
JIANG_AGING_HYPOTHALAMUS_DN	40	0.276144	0.916433	0.572354	0.740435	1	970	tags=13%, list=6%, signal=13%
GUO_HEX_TARGETS_UP	64	0.244782	0.915929	0.589474	0.741198	1	3063	tags=28%, list=19%, signal=34%
MARIADASON_REGULATED_BY_HISTONE_ACETYLATION_UP	61	0.24182	0.915894	0.603175	0.740839	1	2877	tags=26%, list=18%, signal=32%
ZHU_CMV_24_HR_UP	74	0.231029	0.914226	0.627329	0.744358	1	4830	tags=51%, list=29%, signal=72%
PID_RXR_VDR_PATHWAY	24	0.294057	0.913589	0.572383	0.745399	1	2023	tags=25%, list=12%, signal=28%
MULLIGHAN_MLL_SIGNATURE_1_UP	307	0.190793	0.913392	0.722689	0.745402	1	3804	tags=26%, list=23%, signal=34%
SHIPP_DLBCL_CURED_VS_FATAL_DN	39	0.267897	0.913031	0.592132	0.745817	1	3440	tags=31%, list=21%, signal=39%
FIGUEROA_AML_METHYLATION_CLUSTER_3_UP	116	0.217098	0.912724	0.66242	0.746095	1	2586	tags=21%, list=16%, signal=24%
KEGG_RNA_POLYMERASE	26	0.293064	0.91242	0.580777	0.746352	1	4421	tags=38%, list=27%, signal=53%
REACTOME_PI3K_AKT_ACTIVATION	27	0.286725	0.912032	0.581933	0.746805	1	4387	tags=48%, list=27%, signal=66%
HOFMANN_CELL_LYMPHOMA_DN	39	0.261703	0.910935	0.586558	0.748831	1	1135	tags=10%, list=7%, signal=11%
REACTOME_SIGNALLING_TO_RAS	24	0.301107	0.910817	0.576375	0.748672	1	2836	tags=29%, list=17%, signal=35%
WANG_ESOPHAGUS_CANCER_VS_NORMAL_DN	82	0.231433	0.91052	0.623679	0.748894	1	4556	tags=44%, list=28%, signal=60%
BIOCARTA_PGC1A_PATHWAY	22	0.312623	0.910503	0.579646	0.748493	1	1433	tags=18%, list=9%, signal=20%
RHEIN_ALL_GLUCOCORTICOID_THERAPY_DN	303	0.19078	0.909808	0.752735	0.749672	1	4464	tags=33%, list=27%, signal=45%
ST_GRANULE_CELL_SURVIVAL_PATHWAY	26	0.289875	0.909067	0.593291	0.750933	1	1805	tags=23%, list=11%, signal=26%
NIKOLSKY_OVERCONNECTED_IN_BREAST_CANCER	19	0.312612	0.908734	0.550936	0.751274	1	241	tags=11%, list=1%, signal=11%
SEMENZA_HIF1_TARGETS	33	0.271185	0.907552	0.609442	0.753579	1	4006	tags=39%, list=24%, signal=52%
REACTOME_LAGGING_STRAND_SYNTHESIS	16	0.323489	0.906908	0.588486	0.754582	1	1592	tags=13%, list=10%, signal=14%
REACTOME_PI3K_EVENTS_IN_ERBB4_SIGNALING	28	0.282043	0.906155	0.548583	0.755878	1	3425	tags=36%, list=21%, signal=45%
LEIN_PONS_MARKERS	70	0.232529	0.905981	0.625263	0.755821	1	365	tags=6%, list=2%, signal=6%
REACTOME_GLOBAL_GENOMIC_NER_GG_NER	30	0.2772	0.905583	0.591102	0.756256	1	2351	tags=17%, list=14%, signal=19%
BROWNE_INTERFERON_RESPONSIVE_GENES	59	0.244108	0.905073	0.635974	0.756972	1	2454	tags=24%, list=15%, signal=28%
KAMMINGA_EZH2_TARGETS	36	0.265306	0.904154	0.609756	0.758641	1	4591	tags=42%, list=28%, signal=58%
REACTOME_OXYGEN_DEPENDENT_PROLINE_HYDROXYLATION_OF_HYPOXIA_INDUCIBLE_FACTOR_ALPHA	15	0.331666	0.902972	0.581741	0.760886	1	970	tags=13%, list=6%, signal=14%
DELPUECH_FOXO3_TARGETS_DN	33	0.27763	0.901797	0.593878	0.7631	1	3831	tags=30%, list=23%, signal=39%
HU_ANGIOGENESIS_DN	32	0.27212	0.901426	0.607143	0.763504	1	4431	tags=34%, list=27%, signal=47%
PID_IGF1_PATHWAY	30	0.281905	0.900759	0.62039	0.764546	1	2877	tags=23%, list=18%, signal=28%
MYLLYKANGAS_AMPLIFICATION_HOT_SPOT_23	18	0.312987	0.900623	0.566	0.764385	1	4710	tags=44%, list=29%, signal=62%
REACTOME_G1_PHASE	33	0.268821	0.900509	0.614719	0.764202	1	3419	tags=33%, list=21%, signal=42%
RAMASWAMY_METASTASIS_UP	46	0.254496	0.900508	0.62851	0.763754	1	2893	tags=26%, list=18%, signal=32%
SHETH_LIVER_CANCER_VS_TXNIP_LOSS_PAM6	36	0.266107	0.900052	0.595745	0.764307	1	992	tags=8%, list=6%, signal=9%
REACTOME_SIGNALING_BY_FGFR1_MUTANTS	26	0.289754	0.899184	0.642105	0.765832	1	2709	tags=38%, list=16%, signal=46%
KYNG_WERNER_SYNDROM_DN	18	0.312948	0.899151	0.590909	0.765451	1	3290	tags=39%, list=20%, signal=49%
YAO_HOXA10_TARGETS_VIA_PROGESTERONE_DN	17	0.32038	0.898768	0.617711	0.765891	1	1049	tags=18%, list=6%, signal=19%
REACTOME_RECRUITMENT_OF_MITOTIC_CENTROSOME_PROTEINS_AND_COMPLEXES	44	0.254008	0.898699	0.619522	0.765577	1	2761	tags=23%, list=17%, signal=27%
REACTOME_SIGNALING_BY_ERBB4	73	0.232245	0.898694	0.640257	0.765137	1	3043	tags=23%, list=19%, signal=28%
MILI_PSEUDOPODIA	26	0.288746	0.898078	0.616228	0.76607	1	3215	tags=31%, list=20%, signal=38%
GOBERT_OLIGODENDROCYTE_DIFFERENTIATION_UP	387	0.183144	0.897526	0.823529	0.766853	1	3230	tags=20%, list=20%, signal=25%
MEINHOLD_OVARIAN_CANCER_LOW_GRADE_DN	19	0.308334	0.896761	0.597917	0.768168	1	5427	tags=58%, list=33%, signal=86%
JAERVINEN_AMPLIFIED_IN_LARYNGEAL_CANCER	28	0.284047	0.896504	0.632794	0.76826	1	5759	tags=57%, list=35%, signal=88%
VANHARANTA_UTERINE_FIBROID_WITH_7Q_DELETION_UP	49	0.248684	0.894392	0.635611	0.77256	1	4108	tags=43%, list=25%, signal=57%
REACTOME_SEMA4D_IN_SEMAPHORIN_SIGNALING	27	0.280475	0.892466	0.633745	0.77642	1	3960	tags=41%, list=24%, signal=54%
REACTOME_LATENT_INFECTION_OF_HOMO_SAPIENS_WITH_MYCOBACTERIUM_TUBERCULOSIS	29	0.278965	0.891815	0.607843	0.777409	1	808	tags=10%, list=5%, signal=11%
REACTOME_DNA_REPLICATION	141	0.203357	0.89136	0.715768	0.777999	1	4485	tags=30%, list=27%, signal=42%
ZAMORA_NOS2_TARGETS_UP	61	0.236401	0.890356	0.68	0.779817	1	4667	tags=34%, list=28%, signal=48%
VALK_AML_WITH_EVI1	19	0.31129	0.889617	0.600849	0.781044	1	784	tags=16%, list=5%, signal=17%
ST_P38_MAPK_PATHWAY	35	0.260512	0.888362	0.626953	0.783371	1	1225	tags=14%, list=7%, signal=15%
BROWNE_HCMV_INFECTION_10HR_UP	89	0.221831	0.887961	0.695652	0.783832	1	3618	tags=34%, list=22%, signal=43%
KEGG_GNRH_SIGNALING_PATHWAY	96	0.214812	0.887852	0.673597	0.783614	1	2032	tags=17%, list=12%, signal=19%
REACTOME_RESOLUTION_OF_AP_SITES_VIA_THE_MULTIPLE_NUCLEOTIDE_PATCH_REPLACEMENT_PATHWAY	16	0.323987	0.886238	0.601266	0.786732	1	3320	tags=25%, list=20%, signal=31%
REACTOME_SEMA4D_INDUCED_CELL_MIGRATION_AND_GROWTH_CONE_COLLAPSE	23	0.289088	0.886021	0.628151	0.786758	1	3960	tags=43%, list=24%, signal=57%
BIOCARTA_CARDIACEGF_PATHWAY	17	0.313204	0.883752	0.596708	0.791249	1	2488	tags=29%, list=15%, signal=35%
FONTAINE_FOLLICULAR_THYROID_ADENOMA_UP	52	0.242983	0.883745	0.635815	0.790806	1	1932	tags=15%, list=12%, signal=17%
MACLACHLAN_BRCA1_TARGETS_UP	17	0.31529	0.883229	0.608989	0.791456	1	4766	tags=53%, list=29%, signal=74%
YAO_TEMPORAL_RESPONSE_TO_PROGESTERONE_CLUSTER_12	67	0.23184	0.883085	0.651992	0.791307	1	3336	tags=25%, list=20%, signal=32%
BIOCARTA_TNFR2_PATHWAY	17	0.313949	0.882483	0.605544	0.792221	1	3043	tags=24%, list=19%, signal=29%
GAZDA_DIAMOND_BLACKFAN_ANEMIA_MYELOID_DN	36	0.260756	0.881711	0.616	0.793457	1	2231	tags=22%, list=14%, signal=26%
DARWICHE_PAPILLOMA_RISK_LOW_UP	113	0.215388	0.881469	0.740741	0.793513	1	3423	tags=24%, list=21%, signal=30%
JUBAN_TARGETS_OF_SPI1_AND_FLI1_UP	82	0.221381	0.881041	0.67161	0.793951	1	2674	tags=20%, list=16%, signal=23%
MAGRANGEAS_MULTIPLE_MYELOMA_IGG_VS_IGA_UP	19	0.311688	0.880788	0.585774	0.794028	1	53	tags=5%, list=0%, signal=5%
KEGG_GLYCEROLIPID_METABOLISM	39	0.255398	0.880559	0.650206	0.794081	1	1203	tags=13%, list=7%, signal=14%
JIANG_VHL_TARGETS	100	0.2157	0.879921	0.686117	0.794997	1	4395	tags=37%, list=27%, signal=50%
AMIT_EGF_RESPONSE_240_MCF10A	17	0.307575	0.87964	0.625793	0.795173	1	3117	tags=35%, list=19%, signal=44%
BURTON_ADIPOGENESIS_6	159	0.196713	0.879041	0.771203	0.795981	1	3398	tags=23%, list=21%, signal=29%
NIKOLSKY_BREAST_CANCER_8P12_P11_AMPLICON	39	0.255983	0.878982	0.676707	0.795646	1	2332	tags=26%, list=14%, signal=30%
YOSHIOKA_LIVER_CANCER_EARLY_RECURRENCE_UP	26	0.278352	0.878154	0.620042	0.796944	1	709	tags=12%, list=4%, signal=12%
REACTOME_PHOSPHORYLATION_OF_THE_APC_C	15	0.326456	0.877973	0.622517	0.796871	1	4643	tags=53%, list=28%, signal=74%
CHENG_IMPRINTED_BY_ESTRADIOL	81	0.224708	0.876655	0.71308	0.799244	1	3302	tags=23%, list=20%, signal=29%
REACTOME_SIGNALING_BY_NODAL	16	0.316787	0.876394	0.628866	0.799375	1	3444	tags=44%, list=21%, signal=55%
KYNG_DNA_DAMAGE_BY_4NQO_OR_UV	57	0.235451	0.874904	0.700624	0.802047	1	1441	tags=12%, list=9%, signal=13%
TSENG_ADIPOGENIC_POTENTIAL_UP	29	0.272034	0.874593	0.637712	0.802256	1	1933	tags=21%, list=12%, signal=23%
PID_P75NTRPATHWAY	64	0.232805	0.872806	0.686567	0.805661	1	3227	tags=30%, list=20%, signal=37%
LUI_THYROID_CANCER_CLUSTER_1	39	0.254316	0.872723	0.64503	0.805384	1	4042	tags=46%, list=25%, signal=61%
LIANG_HEMATOPOIESIS_STEM_CELL_NUMBER_SMALL_VS_HUGE_DN	26	0.280607	0.871733	0.647679	0.807134	1	2727	tags=31%, list=17%, signal=37%
PID_THROMBIN_PAR1_PATHWAY	42	0.246699	0.870747	0.681913	0.808759	1	2043	tags=21%, list=12%, signal=24%
REACTOME_SIGNALING_BY_HIPPO	17	0.307453	0.870737	0.666667	0.808314	1	2463	tags=35%, list=15%, signal=41%
KEGG_ETHER_LIPID_METABOLISM	27	0.281778	0.870167	0.644491	0.809061	1	741	tags=15%, list=5%, signal=15%
STEINER_ERYTHROCYTE_MEMBRANE_GENES	15	0.317769	0.869249	0.633027	0.81055	1	188	tags=7%, list=1%, signal=7%
YAO_TEMPORAL_RESPONSE_TO_PROGESTERONE_CLUSTER_11	80	0.218227	0.869242	0.727984	0.810101	1	3371	tags=28%, list=21%, signal=34%
REACTOME_SPHINGOLIPID_METABOLISM	50	0.240543	0.868795	0.698574	0.810647	1	2439	tags=24%, list=15%, signal=28%
FINAK_BREAST_CANCER_SDPP_SIGNATURE	22	0.290844	0.868537	0.63871	0.810717	1	25	tags=5%, list=0%, signal=5%
VISALA_AGING_LYMPHOCYTE_DN	15	0.325248	0.866775	0.627155	0.813892	1	3995	tags=40%, list=24%, signal=53%
TIAN_TNF_SIGNALING_NOT_VIA_NFKB	21	0.294422	0.866428	0.654348	0.814167	1	3458	tags=33%, list=21%, signal=42%
STARK_PREFRONTAL_CORTEX_22Q11_DELETION_DN	356	0.178589	0.866194	0.862136	0.814187	1	3558	tags=23%, list=22%, signal=29%
WANG_RESPONSE_TO_BEXAROTENE_DN	27	0.270485	0.865348	0.636166	0.815515	1	2524	tags=26%, list=15%, signal=31%
SHIPP_DLBCL_VS_FOLLICULAR_LYMPHOMA_UP	39	0.252532	0.864696	0.645833	0.816433	1	5042	tags=46%, list=31%, signal=66%
GOLDRATH_ANTIGEN_RESPONSE	289	0.182312	0.863697	0.847251	0.818023	1	1656	tags=11%, list=10%, signal=12%
MOOTHA_GLYCOLYSIS	21	0.295978	0.862141	0.679405	0.820814	1	3973	tags=33%, list=24%, signal=44%
REACTOME_GAB1_SIGNALOSOME	27	0.275674	0.861109	0.683544	0.822469	1	4387	tags=41%, list=27%, signal=55%
BIOCARTA_IL6_PATHWAY	22	0.284916	0.860975	0.660131	0.822284	1	2836	tags=32%, list=17%, signal=38%
REACTOME_HIV_INFECTION	180	0.191474	0.859996	0.802708	0.823875	1	4685	tags=35%, list=29%, signal=48%
MORI_PRE_BI_LYMPHOCYTE_UP	67	0.221671	0.859915	0.736514	0.823577	1	4042	tags=31%, list=25%, signal=41%
KEGG_AMYOTROPHIC_LATERAL_SCLEROSIS_ALS	49	0.243971	0.8598	0.686747	0.823347	1	2780	tags=22%, list=17%, signal=27%
REACTOME_PURINE_METABOLISM	31	0.263587	0.857958	0.666667	0.826712	1	4322	tags=39%, list=26%, signal=52%
REACTOME_EFFECTS_OF_PIP2_HYDROLYSIS	20	0.292269	0.85772	0.640167	0.826719	1	2800	tags=35%, list=17%, signal=42%
RASHI_RESPONSE_TO_IONIZING_RADIATION_5	116	0.20388	0.856976	0.785276	0.827774	1	2564	tags=18%, list=16%, signal=21%
REACTOME_SHC_RELATED_EVENTS	15	0.317632	0.856004	0.631692	0.829226	1	2836	tags=27%, list=17%, signal=32%
BOYAULT_LIVER_CANCER_SUBCLASS_G123_UP	37	0.260006	0.855922	0.691057	0.828908	1	3201	tags=24%, list=19%, signal=30%
MORI_SMALL_PRE_BII_LYMPHOCYTE_UP	69	0.22295	0.855198	0.75	0.829885	1	3525	tags=28%, list=21%, signal=35%
MALONEY_RESPONSE_TO_17AAG_DN	64	0.226013	0.854787	0.711618	0.83025	1	5037	tags=45%, list=31%, signal=65%
GENTILE_UV_HIGH_DOSE_UP	19	0.297586	0.854264	0.686992	0.830863	1	2460	tags=26%, list=15%, signal=31%
SUZUKI_RESPONSE_TO_TSA_AND_DECITABINE_1B	17	0.309386	0.853985	0.656184	0.830957	1	1672	tags=18%, list=10%, signal=20%
KYNG_DNA_DAMAGE_BY_4NQO_OR_GAMMA_RADIATION	15	0.314251	0.853462	0.65272	0.831533	1	3027	tags=40%, list=18%, signal=49%
REACTOME_ACTIVATION_OF_NMDA_RECEPTOR_UPON_GLUTAMATE_BINDING_AND_POSTSYNAPTIC_EVENTS	37	0.24977	0.852442	0.701646	0.833108	1	1609	tags=16%, list=10%, signal=18%
DUTTA_APOPTOSIS_VIA_NFKB	30	0.259158	0.851974	0.676659	0.83358	1	4213	tags=37%, list=26%, signal=49%
REACTOME_TIE2_SIGNALING	17	0.300441	0.85157	0.643585	0.833938	1	2836	tags=29%, list=17%, signal=36%
MUELLER_COMMON_TARGETS_OF_AML_FUSIONS_DN	26	0.27482	0.851565	0.679834	0.833482	1	2938	tags=27%, list=18%, signal=33%
REACTOME_FORMATION_OF_INCISION_COMPLEX_IN_GG_NER	18	0.297428	0.851061	0.678497	0.834009	1	2351	tags=22%, list=14%, signal=26%
MULLIGHAN_MLL_SIGNATURE_2_UP	330	0.177204	0.850735	0.881092	0.834185	1	3368	tags=22%, list=21%, signal=27%
LU_EZH2_TARGETS_UP	177	0.190035	0.850475	0.844075	0.834225	1	2854	tags=19%, list=17%, signal=22%
DACOSTA_UV_RESPONSE_VIA_ERCC3_XPCS_UP	21	0.287741	0.85013	0.686	0.834458	1	1622	tags=14%, list=10%, signal=16%
SIG_CD40PATHWAYMAP	33	0.261744	0.849932	0.683628	0.834346	1	2905	tags=24%, list=18%, signal=29%
FARMER_BREAST_CANCER_CLUSTER_2	27	0.26894	0.849052	0.695745	0.83565	1	8220	tags=89%, list=50%, signal=178%
REN_ALVEOLAR_RHABDOMYOSARCOMA_UP	88	0.209921	0.848875	0.764331	0.835521	1	593	tags=7%, list=4%, signal=7%
BIOCARTA_AGR_PATHWAY	35	0.257392	0.84886	0.70614	0.835084	1	1805	tags=14%, list=11%, signal=16%
HOSHIDA_LIVER_CANCER_SURVIVAL_DN	97	0.205578	0.848649	0.777096	0.835048	1	2885	tags=20%, list=18%, signal=24%
PARK_TRETINOIN_RESPONSE_AND_RARA_PLZF_FUSION	21	0.282959	0.848346	0.67437	0.835178	1	2751	tags=29%, list=17%, signal=34%
REACTOME_MITOCHONDRIAL_PROTEIN_IMPORT	40	0.246282	0.848259	0.688559	0.834871	1	4785	tags=38%, list=29%, signal=53%
ZUCCHI_METASTASIS_UP	35	0.253552	0.848196	0.708911	0.834529	1	3117	tags=23%, list=19%, signal=28%
REACTOME_PLC_BETA_MEDIATED_EVENTS	42	0.245859	0.847731	0.701681	0.834942	1	1544	tags=17%, list=9%, signal=18%
SIG_PIP3_SIGNALING_IN_CARDIAC_MYOCTES	63	0.222805	0.846404	0.738947	0.837089	1	2836	tags=22%, list=17%, signal=27%
JUBAN_TARGETS_OF_SPI1_AND_FLI1_DN	61	0.226594	0.845981	0.725367	0.837451	1	4667	tags=43%, list=28%, signal=59%
REACTOME_NEGATIVE_REGULATORS_OF_RIG_I_MDA5_SIGNALING	20	0.286853	0.845649	0.668041	0.837646	1	3075	tags=35%, list=19%, signal=43%
BILANGES_RAPAMYCIN_SENSITIVE_VIA_TSC1_AND_TSC2	59	0.226554	0.845238	0.732653	0.837975	1	5526	tags=61%, list=34%, signal=92%
BERENJENO_ROCK_SIGNALING_NOT_VIA_RHOA_UP	23	0.278257	0.841648	0.693111	0.844502	1	2165	tags=22%, list=13%, signal=25%
BROWNE_HCMV_INFECTION_14HR_UP	126	0.197186	0.841598	0.832	0.844131	1	4102	tags=33%, list=25%, signal=44%
REACTOME_TRAF6_MEDIATED_NFKB_ACTIVATION	19	0.290415	0.841427	0.678937	0.843968	1	3058	tags=32%, list=19%, signal=39%
KEGG_BASE_EXCISION_REPAIR	33	0.250186	0.841392	0.696907	0.843569	1	4335	tags=30%, list=26%, signal=41%
KEGG_NUCLEOTIDE_EXCISION_REPAIR	42	0.241156	0.841367	0.736383	0.843142	1	2351	tags=17%, list=14%, signal=19%
KEGG_ACUTE_MYELOID_LEUKEMIA	56	0.229912	0.840671	0.767967	0.844008	1	3043	tags=23%, list=19%, signal=28%
KIM_GERMINAL_CENTER_T_HELPER_DN	15	0.305756	0.840377	0.690722	0.844093	1	668	tags=13%, list=4%, signal=14%
PID_CD8TCRPATHWAY	48	0.234435	0.840154	0.726437	0.844038	1	3062	tags=29%, list=19%, signal=36%
REACTOME_CLASS_I_MHC_MEDIATED_ANTIGEN_PROCESSING_PRESENTATION	199	0.185315	0.839832	0.872984	0.844193	1	3467	tags=25%, list=21%, signal=31%
ZHU_CMV_8_HR_UP	40	0.245312	0.839806	0.707819	0.843765	1	4130	tags=38%, list=25%, signal=50%
REACTOME_RNA_POL_II_PRE_TRANSCRIPTION_EVENTS	56	0.225352	0.839089	0.760085	0.844667	1	4102	tags=32%, list=25%, signal=43%
BILANGES_SERUM_RESPONSE_TRANSLATION	27	0.264188	0.838502	0.685185	0.845399	1	5725	tags=59%, list=35%, signal=91%
HOLLEMAN_VINCRISTINE_RESISTANCE_B_ALL_UP	30	0.258912	0.83609	0.688196	0.849422	1	2103	tags=17%, list=13%, signal=19%
REACTOME_IL_RECEPTOR_SHC_SIGNALING	26	0.263907	0.836036	0.697813	0.849069	1	2040	tags=19%, list=12%, signal=22%
REACTOME_MITOTIC_M_M_G1_PHASES	125	0.19502	0.834892	0.831601	0.850778	1	4485	tags=30%, list=27%, signal=41%
YAGI_AML_SURVIVAL	100	0.203406	0.834527	0.813278	0.850988	1	4133	tags=34%, list=25%, signal=45%
GALLUZZI_PERMEABILIZE_MITOCHONDRIA	40	0.247369	0.833929	0.74498	0.851662	1	2010	tags=13%, list=12%, signal=14%
MATZUK_SPERMATOCYTE	62	0.220954	0.833425	0.759259	0.85211	1	2221	tags=16%, list=14%, signal=19%
BIOCARTA_HSP27_PATHWAY	15	0.30255	0.831329	0.658228	0.855486	1	2042	tags=20%, list=12%, signal=23%
DARWICHE_PAPILLOMA_RISK_HIGH_VS_LOW_DN	21	0.284147	0.831163	0.697872	0.855324	1	774	tags=10%, list=5%, signal=10%
ST_FAS_SIGNALING_PATHWAY	58	0.222866	0.830781	0.769072	0.855555	1	1135	tags=7%, list=7%, signal=7%
MIKKELSEN_ES_LCP_WITH_H3K4ME3	89	0.205078	0.830458	0.815385	0.855683	1	2047	tags=13%, list=12%, signal=15%
MOOTHA_GLUCONEOGENESIS	31	0.256387	0.830241	0.69379	0.855604	1	2740	tags=23%, list=17%, signal=27%
PID_PLK1_PATHWAY	36	0.244283	0.828978	0.731855	0.85746	1	4750	tags=42%, list=29%, signal=58%
GOLUB_ALL_VS_AML_UP	21	0.278097	0.82871	0.693416	0.857474	1	24	tags=5%, list=0%, signal=5%
BYSTROEM_CORRELATED_WITH_IL5_UP	47	0.233733	0.828683	0.751064	0.857053	1	2602	tags=19%, list=16%, signal=23%
MATZUK_MEIOTIC_AND_DNA_REPAIR	36	0.246337	0.827103	0.735113	0.859352	1	1505	tags=17%, list=9%, signal=18%
YOSHIOKA_LIVER_CANCER_EARLY_RECURRENCE_DN	46	0.234798	0.826218	0.749487	0.860445	1	2539	tags=24%, list=15%, signal=28%
WHITFIELD_CELL_CYCLE_G1_S	94	0.204931	0.82606	0.814499	0.860255	1	2824	tags=18%, list=17%, signal=22%
MIKKELSEN_IPS_LCP_WITH_H3K4ME3	113	0.19843	0.825878	0.818947	0.860101	1	2057	tags=14%, list=13%, signal=16%
REACTOME_INHIBITION_OF_THE_PROTEOLYTIC_ACTIVITY_OF_APC_C_REQUIRED_FOR_THE_ONSET_OF_ANAPHASE_BY_MITOTIC_SPINDLE_CHECKPOINT_COMPONENTS	17	0.292953	0.825605	0.700624	0.860126	1	3905	tags=35%, list=24%, signal=46%
REACTOME_APC_C_CDC20_MEDIATED_DEGRADATION_OF_CYCLIN_B	16	0.306374	0.825328	0.683983	0.860141	1	4643	tags=50%, list=28%, signal=70%
REACTOME_SIGNALING_BY_FGFR_MUTANTS	40	0.24068	0.825191	0.764587	0.859916	1	2836	tags=33%, list=17%, signal=39%
BIOCARTA_MCALPAIN_PATHWAY	23	0.271725	0.825035	0.71822	0.859717	1	2071	tags=17%, list=13%, signal=20%
THILLAINADESAN_ZNF217_TARGETS_UP	33	0.248213	0.824477	0.7125	0.860232	1	3946	tags=30%, list=24%, signal=40%
REACTOME_SIGNALING_BY_FGFR_IN_DISEASE	108	0.19422	0.823467	0.827731	0.861527	1	3425	tags=30%, list=21%, signal=37%
MATTIOLI_MGUS_VS_PCL	85	0.205727	0.822515	0.795876	0.862738	1	970	tags=7%, list=6%, signal=7%
BIOCARTA_GSK3_PATHWAY	27	0.262569	0.822073	0.724947	0.863063	1	2877	tags=26%, list=18%, signal=31%
REACTOME_ANTIGEN_PROCESSING_UBIQUITINATION_PROTEASOME_DEGRADATION	170	0.18523	0.821342	0.880478	0.863857	1	3467	tags=25%, list=21%, signal=32%
REACTOME_CREB_PHOSPHORYLATION_THROUGH_THE_ACTIVATION_OF_RAS	27	0.257236	0.819932	0.762313	0.865819	1	659	tags=11%, list=4%, signal=12%
REACTOME_SIGNALING_BY_THE_B_CELL_RECEPTOR_BCR	108	0.196408	0.819812	0.847107	0.865572	1	3425	tags=20%, list=21%, signal=26%
YAO_HOXA10_TARGETS_VIA_PROGESTERONE_UP	68	0.213843	0.819589	0.798687	0.865488	1	2408	tags=19%, list=15%, signal=22%
VILIMAS_NOTCH1_TARGETS_DN	19	0.284559	0.819254	0.693966	0.865572	1	205	tags=5%, list=1%, signal=5%
SIG_INSULIN_RECEPTOR_PATHWAY_IN_CARDIAC_MYOCYTES	48	0.228445	0.817936	0.762004	0.867304	1	2040	tags=15%, list=12%, signal=17%
MULLIGHAN_NPM1_MUTATED_SIGNATURE_1_DN	104	0.199298	0.817369	0.83691	0.867834	1	1108	tags=11%, list=7%, signal=11%
REACTOME_RIP_MEDIATED_NFKB_ACTIVATION_VIA_DAI	17	0.294393	0.817184	0.684989	0.86768	1	3043	tags=24%, list=19%, signal=29%
REACTOME_MITOTIC_G2_G2_M_PHASES	59	0.221921	0.817098	0.78389	0.867359	1	3937	tags=29%, list=24%, signal=38%
REACTOME_CA_DEPENDENT_EVENTS	29	0.259733	0.816921	0.726872	0.867161	1	2071	tags=21%, list=13%, signal=24%
BRUINS_UVC_RESPONSE_MIDDLE	59	0.219693	0.815875	0.778468	0.868476	1	1349	tags=12%, list=8%, signal=13%
REACTOME_REGULATION_OF_HYPOXIA_INDUCIBLE_FACTOR_HIF_BY_OXYGEN	21	0.272996	0.814449	0.721973	0.870489	1	970	tags=10%, list=6%, signal=10%
KEGG_PORPHYRIN_AND_CHLOROPHYLL_METABOLISM	32	0.252193	0.814404	0.758621	0.870101	1	4036	tags=41%, list=25%, signal=54%
REACTOME_MRNA_CAPPING	27	0.260944	0.81364	0.735113	0.870951	1	3623	tags=33%, list=22%, signal=43%
BIOCARTA_CHEMICAL_PATHWAY	21	0.273404	0.813255	0.712788	0.871123	1	2780	tags=24%, list=17%, signal=29%
ABRAMSON_INTERACT_WITH_AIRE	38	0.2377	0.808957	0.769231	0.877751	1	5301	tags=55%, list=32%, signal=81%
KEGG_PRIMARY_BILE_ACID_BIOSYNTHESIS	16	0.287513	0.807829	0.726496	0.879231	1	1021	tags=13%, list=6%, signal=13%
KEGG_N_GLYCAN_BIOSYNTHESIS	38	0.234128	0.807506	0.775304	0.879292	1	1676	tags=13%, list=10%, signal=15%
REACTOME_SIGNALING_BY_CONSTITUTIVELY_ACTIVE_EGFR	15	0.29671	0.806531	0.729306	0.880429	1	2836	tags=27%, list=17%, signal=32%
HOLLEMAN_ASPARAGINASE_RESISTANCE_B_ALL_UP	21	0.275722	0.805265	0.762994	0.881986	1	4871	tags=67%, list=30%, signal=95%
GROSS_HYPOXIA_VIA_ELK3_AND_HIF1A_DN	81	0.201955	0.80469	0.82716	0.882454	1	1591	tags=10%, list=10%, signal=11%
KAMMINGA_SENESCENCE	31	0.246152	0.803524	0.749495	0.883831	1	1223	tags=13%, list=7%, signal=14%
BROWNE_HCMV_INFECTION_4HR_DN	210	0.177016	0.80348	0.914807	0.883419	1	2846	tags=21%, list=17%, signal=26%
BIOCARTA_CELLCYCLE_PATHWAY	22	0.264848	0.802675	0.737288	0.884205	1	3400	tags=36%, list=21%, signal=46%
BOYLAN_MULTIPLE_MYELOMA_C_CLUSTER_UP	29	0.247208	0.802413	0.752735	0.884176	1	1447	tags=14%, list=9%, signal=15%
STEIN_ESTROGEN_RESPONSE_NOT_VIA_ESRRA	16	0.300174	0.801769	0.71822	0.884696	1	2472	tags=31%, list=15%, signal=37%
SANSOM_APC_MYC_TARGETS	158	0.180915	0.801733	0.924152	0.884286	1	3453	tags=25%, list=21%, signal=32%
ZIRN_TRETINOIN_RESPONSE_UP	16	0.29382	0.800723	0.731343	0.88539	1	2135	tags=31%, list=13%, signal=36%
PID_NFKAPPABCANONICALPATHWAY	20	0.26946	0.79971	0.767296	0.886501	1	5036	tags=50%, list=31%, signal=72%
REACTOME_TRANSCRIPTION	175	0.180887	0.799498	0.915811	0.886364	1	4102	tags=31%, list=25%, signal=41%
PID_NFAT_TFPATHWAY	45	0.226688	0.798101	0.801269	0.888033	1	2573	tags=24%, list=16%, signal=29%
REACTOME_CELL_CYCLE	310	0.167305	0.796581	0.969819	0.889856	1	4485	tags=31%, list=27%, signal=42%
REACTOME_CELL_CYCLE_CHECKPOINTS	98	0.192899	0.796462	0.845041	0.88957	1	4643	tags=32%, list=28%, signal=44%
LIM_MAMMARY_LUMINAL_PROGENITOR_UP	48	0.224794	0.796445	0.806452	0.889116	1	2638	tags=23%, list=16%, signal=27%
BIOCARTA_BARRESTIN_SRC_PATHWAY	15	0.30272	0.796251	0.731405	0.888921	1	1869	tags=13%, list=11%, signal=15%
REACTOME_TCR_SIGNALING	44	0.221345	0.796072	0.821739	0.888705	1	3043	tags=27%, list=19%, signal=33%
HU_GENOTOXIC_DAMAGE_24HR	26	0.255284	0.793451	0.787419	0.892167	1	1958	tags=23%, list=12%, signal=26%
REACTOME_MRNA_SPLICING	73	0.20919	0.793262	0.82636	0.891991	1	5027	tags=37%, list=31%, signal=53%
COLLIS_PRKDC_REGULATORS	15	0.297135	0.791381	0.754757	0.894341	1	4936	tags=53%, list=30%, signal=76%
DELLA_RESPONSE_TO_TSA_AND_BUTYRATE	21	0.262502	0.787761	0.746237	0.899272	1	4364	tags=48%, list=27%, signal=65%
BIOCARTA_IL22BP_PATHWAY	16	0.284609	0.785001	0.746331	0.902749	1	2691	tags=31%, list=16%, signal=37%
BOHN_PRIMARY_IMMUNODEFICIENCY_SYNDROM_UP	36	0.238029	0.784879	0.764211	0.902472	1	4386	tags=47%, list=27%, signal=64%
REN_BOUND_BY_E2F	51	0.211136	0.783724	0.840164	0.903664	1	4398	tags=29%, list=27%, signal=40%
WHITFIELD_CELL_CYCLE_G2_M	165	0.177503	0.782223	0.943689	0.905324	1	4019	tags=28%, list=24%, signal=37%
IKEDA_MIR30_TARGETS_DN	25	0.254192	0.781754	0.783505	0.905513	1	1900	tags=20%, list=12%, signal=23%
BIOCARTA_NO1_PATHWAY	28	0.243288	0.780353	0.794816	0.906996	1	2071	tags=21%, list=13%, signal=24%
REACTOME_ZINC_TRANSPORTERS	15	0.294851	0.780349	0.745342	0.906522	1	3530	tags=33%, list=21%, signal=42%
PID_CD8TCRDOWNSTREAMPATHWAY	61	0.205707	0.779546	0.853612	0.90717	1	1923	tags=15%, list=12%, signal=17%
ABE_VEGFA_TARGETS_2HR	31	0.237689	0.777193	0.786749	0.909948	1	3524	tags=32%, list=21%, signal=41%
PID_FAK_PATHWAY	56	0.213842	0.777166	0.836693	0.909497	1	2905	tags=23%, list=18%, signal=28%
REACTOME_TRANSPORT_TO_THE_GOLGI_AND_SUBSEQUENT_MODIFICATION	27	0.253782	0.77576	0.792325	0.91103	1	3145	tags=30%, list=19%, signal=37%
BIOCARTA_NFAT_PATHWAY	53	0.208093	0.774452	0.837662	0.912379	1	2524	tags=23%, list=15%, signal=27%
LIN_MELANOMA_COPY_NUMBER_UP	54	0.213836	0.773561	0.855649	0.91312	1	4051	tags=31%, list=25%, signal=42%
KOHOUTEK_CCNT2_TARGETS	34	0.233876	0.772609	0.831435	0.913928	1	511	tags=9%, list=3%, signal=9%
WEST_ADRENOCORTICAL_CARCINOMA_VS_ADENOMA_DN	23	0.260241	0.772002	0.786026	0.914285	1	782	tags=13%, list=5%, signal=14%
DAIRKEE_CANCER_PRONE_RESPONSE_BPA_E2	106	0.183172	0.771272	0.928251	0.914757	1	3487	tags=25%, list=21%, signal=31%
POMEROY_MEDULLOBLASTOMA_PROGNOSIS_DN	40	0.226457	0.771227	0.847134	0.914331	1	5456	tags=50%, list=33%, signal=75%
PID_IL12_STAT4PATHWAY	32	0.233346	0.770494	0.817787	0.914798	1	2905	tags=28%, list=18%, signal=34%
BIOCARTA_AT1R_PATHWAY	30	0.239041	0.769903	0.790497	0.915119	1	2836	tags=23%, list=17%, signal=28%
ELVIDGE_HYPOXIA_BY_DMOG_DN	46	0.21479	0.768508	0.833656	0.91645	1	2205	tags=20%, list=13%, signal=23%
SLEBOS_HEAD_AND_NECK_CANCER_WITH_HPV_UP	53	0.207674	0.767882	0.852525	0.916754	1	4661	tags=43%, list=28%, signal=60%
YANG_MUC2_TARGETS_DUODENUM_6MO_DN	20	0.265568	0.767627	0.797959	0.916605	1	3749	tags=45%, list=23%, signal=58%
PID_RAS_PATHWAY	28	0.241733	0.767342	0.791075	0.916472	1	3245	tags=32%, list=20%, signal=40%
JAZAG_TGFB1_SIGNALING_UP	93	0.190627	0.7671	0.892057	0.91631	1	4199	tags=33%, list=26%, signal=45%
REACTOME_APC_CDC20_MEDIATED_DEGRADATION_OF_NEK2A	19	0.268844	0.766081	0.772632	0.917129	1	3905	tags=32%, list=24%, signal=41%
REACTOME_TAK1_ACTIVATES_NFKB_BY_PHOSPHORYLATION_AND_ACTIVATION_OF_IKKS_COMPLEX	19	0.267332	0.76259	0.761603	0.921168	1	3043	tags=26%, list=19%, signal=32%
YAO_TEMPORAL_RESPONSE_TO_PROGESTERONE_CLUSTER_13	130	0.178713	0.761295	0.939052	0.922325	1	3984	tags=25%, list=24%, signal=32%
REACTOME_REGULATORY_RNA_PATHWAYS	24	0.243479	0.760912	0.803922	0.922336	1	5301	tags=50%, list=32%, signal=74%
REACTOME_HOST_INTERACTIONS_OF_HIV_FACTORS	113	0.179552	0.759925	0.924406	0.923076	1	4509	tags=33%, list=27%, signal=45%
REACTOME_EXTENSION_OF_TELOMERES	22	0.250362	0.758717	0.813163	0.924133	1	9604	tags=91%, list=58%, signal=219%
YAO_TEMPORAL_RESPONSE_TO_PROGESTERONE_CLUSTER_17	143	0.1744	0.757231	0.961924	0.925504	1	3943	tags=24%, list=24%, signal=31%
ABRAHAM_ALPC_VS_MULTIPLE_MYELOMA_DN	19	0.256911	0.757167	0.8	0.925109	1	2419	tags=26%, list=15%, signal=31%
VANTVEER_BREAST_CANCER_BRCA1_UP	24	0.24891	0.754643	0.812766	0.92773	1	3895	tags=33%, list=24%, signal=44%
REACTOME_FORMATION_OF_RNA_POL_II_ELONGATION_COMPLEX_	41	0.214656	0.754208	0.862423	0.927757	1	4102	tags=32%, list=25%, signal=42%
KYNG_WERNER_SYNDROM_AND_NORMAL_AGING_UP	75	0.19441	0.75264	0.89693	0.929156	1	3634	tags=33%, list=22%, signal=43%
HANSON_HRAS_SIGNALING_VIA_NFKB	18	0.269848	0.751532	0.79579	0.929998	1	2000	tags=22%, list=12%, signal=25%
PARK_HSC_VS_MULTIPOTENT_PROGENITORS_UP	15	0.275967	0.751326	0.785276	0.929736	1	3472	tags=40%, list=21%, signal=51%
MORI_MATURE_B_LYMPHOCYTE_DN	67	0.195481	0.750053	0.894942	0.930748	1	2436	tags=15%, list=15%, signal=17%
KEGG_MATURITY_ONSET_DIABETES_OF_THE_YOUNG	19	0.258203	0.749639	0.825397	0.930759	1	802	tags=11%, list=5%, signal=11%
PID_PS1PATHWAY	41	0.216358	0.748061	0.845652	0.932075	1	4014	tags=37%, list=24%, signal=48%
REACTOME_INSULIN_RECEPTOR_RECYCLING	22	0.245572	0.742096	0.822355	0.938357	1	3449	tags=27%, list=21%, signal=34%
PID_ERBB1_INTERNALIZATION_PATHWAY	40	0.211989	0.741071	0.872917	0.939029	1	3075	tags=23%, list=19%, signal=28%
REACTOME_G0_AND_EARLY_G1	19	0.251106	0.738738	0.818182	0.941118	1	4624	tags=53%, list=28%, signal=73%
KEGG_CELL_CYCLE	108	0.177001	0.737224	0.933198	0.942274	1	4654	tags=40%, list=28%, signal=55%
PID_SMAD2_3NUCLEARPATHWAY	73	0.184524	0.736862	0.916488	0.942188	1	2512	tags=18%, list=15%, signal=21%
KEGG_VASOPRESSIN_REGULATED_WATER_REABSORPTION	33	0.222383	0.736543	0.842718	0.94205	1	4068	tags=39%, list=25%, signal=52%
BIOCARTA_GATA3_PATHWAY	16	0.265135	0.73611	0.804878	0.942044	1	2573	tags=31%, list=16%, signal=37%
PID_NOTCH_PATHWAY	53	0.200994	0.735644	0.893878	0.942061	1	2445	tags=23%, list=15%, signal=27%
GAZDA_DIAMOND_BLACKFAN_ANEMIA_ERYTHROID_UP	15	0.272038	0.734361	0.825532	0.942932	1	4898	tags=53%, list=30%, signal=76%
BIOCARTA_P53_PATHWAY	16	0.269841	0.734097	0.792961	0.942703	1	4335	tags=44%, list=26%, signal=59%
CAFFAREL_RESPONSE_TO_THC_DN	23	0.244835	0.733674	0.817797	0.942675	1	2563	tags=22%, list=16%, signal=26%
MOOTHA_FFA_OXYDATION	17	0.260677	0.732603	0.821277	0.943339	1	2411	tags=18%, list=15%, signal=21%
REACTOME_RNA_POL_II_TRANSCRIPTION_PRE_INITIATION_AND_PROMOTER_OPENING	37	0.220511	0.732379	0.894068	0.943082	1	4102	tags=32%, list=25%, signal=43%
REACTOME_RIG_I_MDA5_MEDIATED_INDUCTION_OF_IFN_ALPHA_BETA_PATHWAYS	57	0.199418	0.731379	0.91886	0.943616	1	3075	tags=26%, list=19%, signal=32%
PUJANA_BREAST_CANCER_WITH_BRCA1_MUTATED_UP	46	0.206545	0.731195	0.886076	0.943325	1	3976	tags=30%, list=24%, signal=40%
KYNG_ENVIRONMENTAL_STRESS_RESPONSE_NOT_BY_UV_IN_OLD	23	0.242927	0.731107	0.861284	0.942936	1	2462	tags=26%, list=15%, signal=31%
NIKOLSKY_BREAST_CANCER_11Q12_Q14_AMPLICON	107	0.172972	0.730212	0.952772	0.94338	1	2786	tags=17%, list=17%, signal=20%
GAJATE_RESPONSE_TO_TRABECTEDIN_DN	15	0.269841	0.729468	0.809628	0.943631	1	3578	tags=33%, list=22%, signal=43%
STEIN_ESRRA_TARGETS_RESPONSIVE_TO_ESTROGEN_DN	35	0.220057	0.729015	0.877847	0.943603	1	980	tags=6%, list=6%, signal=6%
REACTOME_PIP3_ACTIVATES_AKT_SIGNALING	19	0.257481	0.728831	0.819707	0.943318	1	4387	tags=47%, list=27%, signal=65%
JAIN_NFKB_SIGNALING	65	0.19497	0.727445	0.896842	0.94424	1	2463	tags=20%, list=15%, signal=23%
REACTOME_CD28_CO_STIMULATION	27	0.234035	0.7265	0.837363	0.944618	1	3960	tags=37%, list=24%, signal=49%
KEGG_CYTOSOLIC_DNA_SENSING_PATHWAY	48	0.203134	0.724555	0.887234	0.946039	1	2138	tags=15%, list=13%, signal=17%
REACTOME_GLUCONEOGENESIS	29	0.220325	0.723331	0.87234	0.946734	1	2740	tags=21%, list=17%, signal=25%
SETLUR_PROSTATE_CANCER_TMPRSS2_ERG_FUSION_DN	17	0.254761	0.719242	0.844444	0.950183	1	807	tags=12%, list=5%, signal=12%
KEGG_MTOR_SIGNALING_PATHWAY	44	0.204164	0.717707	0.893069	0.951093	1	2353	tags=18%, list=14%, signal=21%
BOUDOUKHA_BOUND_BY_IGF2BP2	83	0.181352	0.717651	0.9375	0.950655	1	2960	tags=18%, list=18%, signal=22%
REACTOME_TRANSCRIPTION_COUPLED_NER_TC_NER	42	0.202293	0.717462	0.903292	0.950329	1	2351	tags=14%, list=14%, signal=17%
MARTIN_INTERACT_WITH_HDAC	41	0.208722	0.715749	0.905782	0.95146	1	2499	tags=17%, list=15%, signal=20%
WELCSH_BRCA1_TARGETS_DN	112	0.17279	0.715084	0.950855	0.951592	1	4592	tags=33%, list=28%, signal=46%
KEGG_MELANOGENESIS	100	0.175169	0.713608	0.957143	0.952451	1	1949	tags=12%, list=12%, signal=14%
KEGG_BETA_ALANINE_METABOLISM	22	0.23754	0.71125	0.835556	0.954069	1	122	tags=5%, list=1%, signal=5%
ZHOU_CELL_CYCLE_GENES_IN_IR_RESPONSE_24HR	94	0.174388	0.709789	0.959184	0.954905	1	4750	tags=38%, list=29%, signal=54%
KYNG_RESPONSE_TO_H2O2_VIA_ERCC6_UP	33	0.215222	0.708942	0.880392	0.955137	1	3836	tags=30%, list=23%, signal=39%
POTTI_PACLITAXEL_SENSITIVITY	35	0.209321	0.707938	0.901961	0.955535	1	196	tags=6%, list=1%, signal=6%
KEGG_PENTOSE_PHOSPHATE_PATHWAY	25	0.225699	0.706302	0.872068	0.956518	1	3863	tags=36%, list=24%, signal=47%
ZHOU_CELL_CYCLE_GENES_IN_IR_RESPONSE_6HR	60	0.188961	0.705636	0.923077	0.956607	1	4010	tags=25%, list=24%, signal=33%
MCGOWAN_RSP6_TARGETS_UP	15	0.256389	0.70502	0.842	0.956632	1	1256	tags=13%, list=8%, signal=14%
LASTOWSKA_NEUROBLASTOMA_COPY_NUMBER_UP	121	0.165844	0.703734	0.975309	0.957263	1	4059	tags=24%, list=25%, signal=32%
BIOCARTA_GH_PATHWAY	26	0.228283	0.702819	0.881007	0.957542	1	2836	tags=27%, list=17%, signal=32%
MARSON_BOUND_BY_E2F4_UNSTIMULATED	467	0.140249	0.701993	1	0.957736	1	3946	tags=24%, list=24%, signal=30%
PELLICCIOTTA_HDAC_IN_ANTIGEN_PRESENTATION_UP	46	0.19586	0.701356	0.92	0.957749	1	4485	tags=35%, list=27%, signal=48%
REACTOME_FORMATION_OF_TRANSCRIPTION_COUPLED_NER_TC_NER_REPAIR_COMPLEX	27	0.224242	0.697596	0.888656	0.960299	1	2351	tags=19%, list=14%, signal=22%
CHUNG_BLISTER_CYTOTOXICITY_UP	100	0.167936	0.694441	0.953033	0.96231	1	2445	tags=18%, list=15%, signal=21%
REACTOME_CONVERSION_FROM_APC_C_CDC20_TO_APC_C_CDH1_IN_LATE_ANAPHASE	15	0.255106	0.694095	0.84127	0.962083	1	3905	tags=40%, list=24%, signal=52%
REACTOME_NUCLEOTIDE_EXCISION_REPAIR	46	0.192988	0.692485	0.928571	0.962877	1	2351	tags=13%, list=14%, signal=15%
SHIN_B_CELL_LYMPHOMA_CLUSTER_3	25	0.222643	0.68661	0.886918	0.966825	1	1370	tags=12%, list=8%, signal=13%
KEGG_PYRIMIDINE_METABOLISM	86	0.169082	0.684702	0.972516	0.967705	1	4171	tags=29%, list=25%, signal=39%
REACTOME_MICRORNA_MIRNA_BIOGENESIS	21	0.232286	0.682014	0.879237	0.96915	1	4934	tags=43%, list=30%, signal=61%
RIZ_ERYTHROID_DIFFERENTIATION_HBZ	38	0.201854	0.679642	0.910284	0.970365	1	2903	tags=24%, list=18%, signal=29%
WANG_THOC1_TARGETS_DN	19	0.23649	0.678242	0.878205	0.970885	1	191	tags=5%, list=1%, signal=5%
REACTOME_METABOLISM_OF_NUCLEOTIDES	67	0.178155	0.673882	0.962745	0.973371	1	4010	tags=33%, list=24%, signal=43%
BONOME_OVARIAN_CANCER_POOR_SURVIVAL_DN	17	0.24076	0.67344	0.886792	0.973163	1	2200	tags=24%, list=13%, signal=27%
KEGG_SELENOAMINO_ACID_METABOLISM	19	0.234446	0.673262	0.860814	0.972796	1	1683	tags=16%, list=10%, signal=18%
REACTOME_HOMOLOGOUS_RECOMBINATION_REPAIR_OF_REPLICATION_INDEPENDENT_DOUBLE_STRAND_BREAKS	16	0.247779	0.66927	0.884861	0.974883	1	4132	tags=38%, list=25%, signal=50%
ODONNELL_TARGETS_OF_MYC_AND_TFRC_DN	29	0.206186	0.667558	0.916327	0.975478	1	4643	tags=31%, list=28%, signal=43%
REACTOME_DEFENSINS	19	0.221008	0.663464	0.89154	0.977576	1	2698	tags=16%, list=16%, signal=19%
PID_S1P_META_PATHWAY	16	0.239805	0.662358	0.89916	0.977708	1	3096	tags=31%, list=19%, signal=38%
REACTOME_DOUBLE_STRAND_BREAK_REPAIR	22	0.216123	0.662135	0.923077	0.977365	1	4132	tags=36%, list=25%, signal=49%
REACTOME_DNA_STRAND_ELONGATION	23	0.220102	0.660527	0.911579	0.97783	1	12817	tags=100%, list=78%, signal=454%
CHOW_RASSF1_TARGETS_DN	24	0.216777	0.65524	0.920668	0.980367	1	3423	tags=25%, list=21%, signal=32%
BIOCARTA_EIF4_PATHWAY	22	0.215426	0.651532	0.894273	0.981874	1	3538	tags=32%, list=22%, signal=40%
BIOCARTA_MAL_PATHWAY	17	0.230619	0.649104	0.89755	0.982679	1	1869	tags=18%, list=11%, signal=20%
KEGG_NOTCH_SIGNALING_PATHWAY	36	0.190552	0.645543	0.94375	0.984056	1	4389	tags=39%, list=27%, signal=53%
SU_PLACENTA	25	0.209049	0.644125	0.893843	0.984292	1	1552	tags=12%, list=9%, signal=13%
REACTOME_TRANSFERRIN_ENDOCYTOSIS_AND_RECYCLING	24	0.212162	0.641656	0.898268	0.98502	1	614	tags=8%, list=4%, signal=9%
YAGI_AML_RELAPSE_PROGNOSIS	29	0.203165	0.638765	0.940206	0.985921	1	4102	tags=41%, list=25%, signal=55%
TAYLOR_METHYLATED_IN_ACUTE_LYMPHOBLASTIC_LEUKEMIA	55	0.177155	0.636978	0.966216	0.986242	1	3936	tags=27%, list=24%, signal=36%
NIKOLSKY_BREAST_CANCER_8Q23_Q24_AMPLICON	108	0.152197	0.636038	0.990119	0.986183	1	700	tags=6%, list=4%, signal=6%
KEGG_DNA_REPLICATION	31	0.199725	0.630453	0.942797	0.988297	1	5229	tags=42%, list=32%, signal=61%
RIZ_ERYTHROID_DIFFERENTIATION_CCNE1	34	0.186401	0.630152	0.955102	0.987923	1	1126	tags=9%, list=7%, signal=9%
REACTOME_RESPIRATORY_ELECTRON_TRANSPORT	59	0.167447	0.628161	0.976987	0.988314	1	3956	tags=31%, list=24%, signal=40%
REACTOME_FORMATION_OF_THE_HIV1_EARLY_ELONGATION_COMPLEX	31	0.189964	0.625824	0.949187	0.988832	1	4102	tags=32%, list=25%, signal=43%
REACTOME_PKA_MEDIATED_PHOSPHORYLATION_OF_CREB	17	0.221296	0.620166	0.904459	0.990644	1	4387	tags=41%, list=27%, signal=56%
REACTOME_MITOTIC_G1_G1_S_PHASES	113	0.148013	0.610791	0.997992	0.993735	1	4643	tags=32%, list=28%, signal=44%
REACTOME_DOWNSTREAM_SIGNALING_EVENTS_OF_B_CELL_RECEPTOR_BCR	80	0.155036	0.607209	0.991786	0.994527	1	4485	tags=28%, list=27%, signal=38%
BIOCARTA_PTDINS_PATHWAY	23	0.203027	0.606003	0.933981	0.994464	1	3972	tags=35%, list=24%, signal=46%
REACTOME_PROTEIN_FOLDING	36	0.18094	0.604862	0.975052	0.994395	1	4742	tags=39%, list=29%, signal=55%
ISHIDA_E2F_TARGETS	44	0.169917	0.596556	0.987315	0.996678	1	4750	tags=34%, list=29%, signal=48%
PID_RB_1PATHWAY	65	0.156848	0.593519	0.995614	0.997165	1	2524	tags=17%, list=15%, signal=20%
FIGUEROA_AML_METHYLATION_CLUSTER_1_DN	30	0.185603	0.592222	0.951883	0.997067	1	2554	tags=20%, list=16%, signal=24%
REACTOME_GLYCOLYSIS	25	0.190248	0.590942	0.96109	0.996957	1	5401	tags=56%, list=33%, signal=83%
[truncated: 39 more rows]
