# Supplementary material for: Efficacy of the highly selective focal adhesion kinase inhibitor BI 853520 in adenocarcinoma xenograft models is linked to a mesenchymal tumor phenotype
Source: Oncogenesis. 2018 Feb 23;7(2):21. doi: 10.1038/s41389-018-0032-z (PMC5833389; doi:10.1038/s41389-018-0032-z)
Supplement: Supplementary file 10 — Supplement Table 5 [file 41389_2018_32_MOESM10_ESM.xlsx]

## Sheet: Sheet1
Probe Set ID	Accession	Transcript ID(Array Design)	Sequence Type	logFC	AveExpr	t	P.Value	adj.P.Val	B
hsa-miR-200c_st	MIMAT0000617	hsa-miR-200c	miRNA	-6.09602	9.95656	-18.623	1.82538e-16	1.03736e-12	24.0108
hp_hsa-mir-200c_st	MI0000650	hsa-mir-200c	stem-loop	-1.50743	3.36428	-9.29952	1.02549e-09	2.91392e-06	11.8624
hsa-miR-130a_st	MIMAT0000425	hsa-miR-130a	miRNA	3.49723	8.29391	8.43064	7.02082e-09	1.32998e-05	10.1581
hp_hsa-mir-4798_st	MI0017445	hsa-mir-4798	stem-loop	-0.462648	1.8908	-8.02274	1.79299e-08	2.54739e-05	9.31689
hsa-miR-141_st	MIMAT0000432	hsa-miR-141	miRNA	-4.15199	3.82622	-7.22274	1.20136e-07	0.000136546	7.59187
hsa-miR-200a-star_st	MIMAT0001620	hsa-miR-200a-star	miRNA	-3.95562	5.61967	-6.55058	6.3181e-07	0.000598429	6.06952
hsa-miR-200b-star_st	MIMAT0004571	hsa-miR-200b-star	miRNA	-4.73001	7.0032	-6.27089	1.27981e-06	0.000987661	5.41826
hp_hsa-mir-99b_st	MI0000746	hsa-mir-99b	stem-loop	0.913724	3.12434	6.23828	1.39034e-06	0.000987661	5.3417
hp_hsa-mir-200b_st	MI0000342	hsa-mir-200b	stem-loop	-0.876512	5.81278	-6.17735	1.62353e-06	0.00102517	5.19833
hsa-miR-200c-star_st	MIMAT0004657	hsa-miR-200c-star	miRNA	-1.40319	3.27193	-6.0327	2.34938e-06	0.00133515	4.85628
hsa-miR-487b_st	MIMAT0003180	hsa-miR-487b	miRNA	2.03422	4.38676	5.89894	3.31211e-06	0.00171116	4.53799
hsa-miR-125a-3p_st	MIMAT0004602	hsa-miR-125a-3p	miRNA	1.63385	6.03605	5.81204	4.14352e-06	0.0019623	4.33023
hsa-let-7e_st	MIMAT0000066	hsa-let-7e	miRNA	1.10639	11.9088	5.7171	5.29581e-06	0.00231509	4.10245
hp_hsa-mir-548ae-1_x_st	MI0016779	hsa-mir-548ae-1	stem-loop	-0.256808	1.88248	-5.63983	6.46974e-06	0.00262625	3.91646
hsa-miR-99b-star_st	MIMAT0004678	hsa-miR-99b-star	miRNA	1.72346	6.84198	5.44479	1.07442e-05	0.00406991	3.44489
hsa-miR-542-5p_st	MIMAT0003340	hsa-miR-542-5p	miRNA	1.78102	5.01224	5.42011	1.14585e-05	0.00406991	3.38502
hsa-miR-503_st	MIMAT0002874	hsa-miR-503	miRNA	3.05603	6.95899	5.31483	1.50843e-05	0.0049111	3.12919
hsa-miR-140-5p_st	MIMAT0000431	hsa-miR-140-5p	miRNA	2.81427	4.65659	5.30307	1.55551e-05	0.0049111	3.10058
hsa-miR-454_st	MIMAT0003885	hsa-miR-454	miRNA	1.5594	3.22949	5.28161	1.64531e-05	0.00492121	3.04833
hsa-miR-128_st	MIMAT0000424	hsa-miR-128	miRNA	1.66102	6.07095	5.21756	1.9456e-05	0.00552843	2.89225
hsa-miR-451_st	MIMAT0001631	hsa-miR-451	miRNA	3.38268	5.03092	5.15862	2.27047e-05	0.00614433	2.74846
ENSG00000238481_x_st	ENSG00000238481	ENSG00000238481	snoRNA	-0.487446	2.10563	-5.10767	2.59495e-05	0.00670322	2.62405
hsa-miR-29c_st	MIMAT0000681	hsa-miR-29c	miRNA	1.78445	3.88962	5.03303	3.15645e-05	0.00779916	2.44159
hsa-miR-4439_st	MIMAT0018957	hsa-miR-4439	miRNA	-0.612276	2.22946	-4.97047	3.72011e-05	0.00867856	2.28852
hsa-miR-4324_st	MIMAT0016876	hsa-miR-4324	miRNA	1.43143	2.98389	4.9606	3.81777e-05	0.00867856	2.26438
ENSG00000200620_x_st	ENSG00000200620	ENSG00000200620	snoRNA	-0.345468	2.3276	-4.92842	4.15469e-05	0.0090812	2.18559
AFFX-r2-Ec-c2-bioB-5_at	AFFX-r2-Ec-c2-bioB-5	AFFX-r2-Ec-c2-bioB-5	Affymetrix Control Sequence	-1.51945	9.26957	-4.90309	4.44059e-05	0.00934662	2.12359
hsa-miR-378_st	MIMAT0000732	hsa-miR-378	miRNA	-0.780648	10.642	-4.87564	4.77294e-05	0.00968736	2.05634
ENSG00000238313_x_st	ENSG00000238313	ENSG00000238313	snoRNA	-0.404025	2.27351	-4.8204	5.51899e-05	0.0105105	1.92103
AFFX-r2-Ec-c2-bioB-M_at	AFFX-r2-Ec-c2-bioB-M	AFFX-r2-Ec-c2-bioB-M	Affymetrix Control Sequence	-1.41847	10.02	-4.81837	5.54842e-05	0.0105105	1.91608
AFFX-r2-Ec-c3-bioB-M_at	AFFX-r2-Ec-c3-bioB-M	AFFX-r2-Ec-c3-bioB-M	Affymetrix Control Sequence	-1.42077	10.0995	-4.79231	5.94199e-05	0.010893	1.85223
hp_hsa-mir-520f_st	MI0003146	hsa-mir-520f	stem-loop	-0.242407	2.00827	-4.69198	7.73608e-05	0.0136037	1.60642
HBII-85-23_x_st	HBII-85-23	HBII-85-23	CDBox	1.41627	3.32828	4.6798	7.98793e-05	0.0136037	1.57658
AFFX-r2-Ec-c1-bioB-M_at	AFFX-r2-Ec-c1-bioB-M	AFFX-r2-Ec-c1-bioB-M	Affymetrix Control Sequence	-1.33006	9.95303	-4.66509	8.30285e-05	0.0136037	1.54056
AFFX-r2-Ec-c1-bioB-5_at	AFFX-r2-Ec-c1-bioB-5	AFFX-r2-Ec-c1-bioB-5	Affymetrix Control Sequence	-1.39438	9.13911	-4.66043	8.40529e-05	0.0136037	1.52913
AFFX-r2-Ec-c3-bioB-5_at	AFFX-r2-Ec-c3-bioB-5	AFFX-r2-Ec-c3-bioB-5	Affymetrix Control Sequence	-1.47611	9.31452	-4.64859	8.67108e-05	0.0136037	1.50014
HBII-289_st	HBII-289	HBII-289	CDBox	-1.23409	6.2626	-4.64053	8.85688e-05	0.0136037	1.48039
ENSG00000199727_st	ENSG00000199727	ENSG00000199727	snoRNA	-0.469629	3.54828	-4.62958	9.11566e-05	0.0136327	1.45356
hp_hsa-mir-3121_st	MI0014137	hsa-mir-3121	stem-loop	-0.350468	2.93341	-4.61389	9.49957e-05	0.0138426	1.41514
hsa-miR-19a_st	MIMAT0000073	hsa-miR-19a	miRNA	2.10765	5.47573	4.58731	0.000101869	0.014473	1.35008
HBII-85-11_x_st	HBII-85-11	HBII-85-11	CDBox	1.39957	2.76083	4.57529	0.000105139	0.0145733	1.32065
hp_hsa-mir-505_x_st	MI0003190	hsa-mir-505	stem-loop	0.372868	2.40319	4.54408	0.000114129	0.0153558	1.24425
hp_hsa-mir-634_st	MI0003649	hsa-mir-634	stem-loop	-0.478193	2.44834	-4.53673	0.000116353	0.0153558	1.22629
hp_hsa-mir-4493_st	MI0016855	hsa-mir-4493	stem-loop	-0.3329	2.96759	-4.52852	0.000118891	0.0153558	1.20619
U55_st	U55	U55	CDBox	-1.16806	10.4175	-4.46929	0.000138905	0.0175422	1.06134
ENSG00000207119_st	ENSG00000207119	ENSG00000207119	snoRNA	-0.24585	1.91493	-4.45499	0.000144223	0.0178179	1.02637
hsa-miR-125b_st	MIMAT0000423	hsa-miR-125b	miRNA	1.03781	11.9531	4.41989	0.000158144	0.0186402	0.940606
AFFX-r2-Ec-c2-bioB-3_at	AFFX-r2-Ec-c2-bioB-3	AFFX-r2-Ec-c2-bioB-3	Affymetrix Control Sequence	-1.48235	8.86111	-4.41895	0.000158532	0.0186402	0.938324
AFFX-r2-Ec-c2-bioC-5_at	AFFX-r2-Ec-c2-bioC-5	AFFX-r2-Ec-c2-bioC-5	Affymetrix Control Sequence	-1.41605	11.2265	-4.41326	0.000160917	0.0186402	0.924431
hsa-miR-15a_st	MIMAT0000068	hsa-miR-15a	miRNA	2.59856	7.65814	4.40488	0.000164496	0.0186402	0.90396
hp_hsa-mir-4794_st	MI0017441	hsa-mir-4794	stem-loop	-0.20089	1.80115	-4.39848	0.00016728	0.0186402	0.888342
hsa-miR-301a_st	MIMAT0000688	hsa-miR-301a	miRNA	2.06596	4.03498	4.38514	0.000173241	0.0189332	0.855762
hp_hsa-mir-23b_st	MI0000439	hsa-mir-23b	stem-loop	-0.356596	3.04119	-4.3698	0.000180354	0.0193387	0.818321
hsa-miR-3135_st	MIMAT0015001	hsa-miR-3135	miRNA	-0.321838	1.94207	-4.33475	0.000197713	0.0204152	0.732832
U32B_x_st	U32B	U32B	CDBox	-0.238289	2.00967	-4.3242	0.000203254	0.0204152	0.707121
hp_hsa-mir-4679-1_s_st	MI0017310	hsa-mir-4679-1	stem-loop	-0.256216	1.8633	-4.32143	0.000204739	0.0204152	0.700349
hp_hsa-mir-185_st	MI0000482	hsa-mir-185	stem-loop	0.546985	2.77382	4.30219	0.000215324	0.0204152	0.65347
ENSG00000212224_st	ENSG00000212224	ENSG00000212224	snoRNA	-0.502508	2.42741	-4.29703	0.000218253	0.0204152	0.640903
U35A_st	U35A	U35A	CDBox	-1.13748	7.56548	-4.29536	0.00021921	0.0204152	0.636833
AFFX-r2-Ec-c3-bioC-5_at	AFFX-r2-Ec-c3-bioC-5	AFFX-r2-Ec-c3-bioC-5	Affymetrix Control Sequence	-1.33008	11.2467	-4.29054	0.000221994	0.0204152	0.625097
U57_st	U57	U57	CDBox	-1.43922	6.80444	-4.28968	0.000222493	0.0204152	0.623008
hsa-miR-665_st	MIMAT0004952	hsa-miR-665	miRNA	1.07795	5.01879	4.28929	0.000222725	0.0204152	0.622041
AFFX-r2-Ec-c3-bioC-3_at	AFFX-r2-Ec-c3-bioC-3	AFFX-r2-Ec-c3-bioC-3	Affymetrix Control Sequence	-1.32202	11.0985	-4.27353	0.000232108	0.0207896	0.583671
hp_hsa-mir-200b_x_st	MI0000342	hsa-mir-200b	stem-loop	-0.69122	2.80678	-4.26823	0.000235348	0.0207896	0.57078
hp_hsa-mir-376b_x_st	MI0002466	hsa-mir-376b	stem-loop	-0.300679	1.88089	-4.25304	0.000244892	0.0207896	0.533822
ENSG00000212440_s_st	ENSG00000212440	ENSG00000212440	snoRNA	-0.409753	2.40581	-4.25285	0.000245019	0.0207896	0.533341
AFFX-r2-Ec-c1-bioC-3_at	AFFX-r2-Ec-c1-bioC-3	AFFX-r2-Ec-c1-bioC-3	Affymetrix Control Sequence	-1.30362	11.165	-4.24966	0.00024707	0.0207896	0.525592
AFFX-r2-Ec-c2-bioC-3_at	AFFX-r2-Ec-c2-bioC-3	AFFX-r2-Ec-c2-bioC-3	Affymetrix Control Sequence	-1.38739	10.9546	-4.24444	0.000250466	0.0207896	0.512901
AFFX-r2-Ec-c1-bioC-5_at	AFFX-r2-Ec-c1-bioC-5	AFFX-r2-Ec-c1-bioC-5	Affymetrix Control Sequence	-1.32229	11.2118	-4.23812	0.000254646	0.0207896	0.497515
hsa-miR-200b_st	MIMAT0000318	hsa-miR-200b	miRNA	-3.4869	7.50874	-4.23466	0.00025696	0.0207896	0.489107
hsa-miR-15a-star_st	MIMAT0004488	hsa-miR-15a-star	miRNA	0.631608	2.17143	4.23056	0.000259732	0.0207896	0.479131
hp_hsa-mir-3545_st	MI0017343	hsa-mir-3545	stem-loop	-0.198406	1.90129	-4.21471	0.000270725	0.0213685	0.440603
hp_hsa-mir-3910-1_s_st	MI0016414	hsa-mir-3910-1	stem-loop	-0.444217	1.98905	-4.1863	0.000291591	0.0227001	0.371609
ENSG00000238798_st	ENSG00000238798	ENSG00000238798	snoRNA	-0.470705	2.47206	-4.1648	0.000308435	0.023687	0.31943
hsa-miR-30a-star_st	MIMAT0000088	hsa-miR-30a-star	miRNA	2.90868	5.32975	4.14819	0.000322105	0.024407	0.279146
AFFX-r2-Ec-c3-bioB-3_at	AFFX-r2-Ec-c3-bioB-3	AFFX-r2-Ec-c3-bioB-3	Affymetrix Control Sequence	-1.42616	9.29441	-4.10773	0.000357966	0.0267159	0.181117
hsa-miR-411_st	MIMAT0003329	hsa-miR-411	miRNA	2.54702	5.02744	4.10346	0.000361979	0.0267159	0.170767
hsa-miR-154_st	MIMAT0000452	hsa-miR-154	miRNA	2.18461	4.14101	4.08755	0.0003773	0.0274897	0.132281
ENSG00000239121_x_st	ENSG00000239121	ENSG00000239121	snoRNA	-0.50308	2.48662	-4.07746	0.000387358	0.0278653	0.107861
hsa-miR-105-star_st	MIMAT0004516	hsa-miR-105-star	miRNA	-0.488186	2.24037	-4.07002	0.000394932	0.028055	0.089888
ENSG00000252140_st	ENSG00000252140	ENSG00000252140	snoRNA	-0.257206	1.98411	-4.06403	0.000401141	0.0281442	0.0754105
U59A_x_st	U59A	U59A	CDBox	-0.465705	2.06721	-4.05849	0.000406969	0.0281954	0.0620231
hsa-miR-152_st	MIMAT0000438	hsa-miR-152	miRNA	1.63524	9.50588	4.05397	0.000411793	0.0281954	0.05109
hsa-miR-4298_st	MIMAT0016852	hsa-miR-4298	miRNA	-0.910733	9.82346	-4.04413	0.000422474	0.0285824	0.0273271
hsa-miR-4329_st	MIMAT0016923	hsa-miR-4329	miRNA	1.2028	4.48348	4.03955	0.000427534	0.0285844	0.0162816
HBII-13_st	HBII-13	HBII-13	CDBox	0.580305	2.2276	4.02723	0.000441458	0.0291722	-0.0134529
hp_hsa-mir-4484_st	MI0016845	hsa-mir-4484	stem-loop	-0.489902	2.14213	-4.01617	0.00045434	0.0293843	-0.040135
hp_hsa-mir-4456_st	MI0016802	hsa-mir-4456	stem-loop	-0.218717	1.92601	-4.01536	0.000455305	0.0293843	-0.0421019
hp_hsa-mir-606_x_st	MI0003619	hsa-mir-606	stem-loop	-0.309246	1.92656	-4.01126	0.00046018	0.0293843	-0.0519796
hsa-miR-424_st	MIMAT0001341	hsa-miR-424	miRNA	1.43459	2.84962	4.00523	0.000467445	0.0295166	-0.0665086
hsa-miR-195_st	MIMAT0000461	hsa-miR-195	miRNA	1.71485	9.85294	3.98947	0.000486982	0.0295791	-0.104481
hp_hsa-mir-934_st	MI0005756	hsa-mir-934	stem-loop	-0.29513	1.99475	-3.98933	0.000487169	0.0295791	-0.104837
hsa-miR-935_st	MIMAT0004978	hsa-miR-935	miRNA	1.94949	3.66247	3.98459	0.000493203	0.0295791	-0.116251
hsa-miR-323b-5p_st	MIMAT0001630	hsa-miR-323b-5p	miRNA	0.196619	1.98962	3.98251	0.00049587	0.0295791	-0.121251
hsa-miR-10b_st	MIMAT0000254	hsa-miR-10b	miRNA	1.98894	6.68414	3.97631	0.000503923	0.0295791	-0.136188
HBII-85-15_x_st	HBII-85-15	HBII-85-15	CDBox	0.531873	1.9847	3.97519	0.000505381	0.0295791	-0.138866
hp_hsa-mir-4742_st	MI0017380	hsa-mir-4742	stem-loop	-0.226268	1.86786	-3.96794	0.000514987	0.0295791	-0.156323
ENSG00000252669_st	ENSG00000252669	ENSG00000252669	snoRNA	-0.906134	4.03519	-3.96661	0.00051677	0.0295791	-0.159525
ENSG00000238859_st	ENSG00000238859	ENSG00000238859	snoRNA	-0.337013	2.76021	-3.96374	0.000520627	0.0295791	-0.166419
ENSG00000238491_x_st	ENSG00000238491	ENSG00000238491	snoRNA	-0.415864	1.97604	-3.96372	0.000520658	0.0295791	-0.166474
hsa-miR-20a-star_st	MIMAT0004493	hsa-miR-20a-star	miRNA	-1.63953	4.00445	-3.96002	0.000525689	0.0295791	-0.175388
HBII-85-11_st	HBII-85-11	HBII-85-11	CDBox	1.71834	3.23888	3.94508	0.000546454	0.030446	-0.211295
hsa-miR-148b_st	MIMAT0000759	hsa-miR-148b	miRNA	1.63775	4.65361	3.92707	0.000572571	0.0313015	-0.254557
ENSG00000252531_st	ENSG00000252531	ENSG00000252531	snoRNA	-0.353158	2.57064	-3.9269	0.000572823	0.0313015	-0.254966
hsa-miR-127-5p_st	MIMAT0004604	hsa-miR-127-5p	miRNA	1.72176	3.82727	3.92243	0.000579493	0.0313644	-0.265692
hsa-miR-181a-star_st	MIMAT0000270	hsa-miR-181a-star	miRNA	1.36511	4.15939	3.91332	0.000593329	0.0318103	-0.287552
ENSG00000212273_x_st	ENSG00000212273	ENSG00000212273	snoRNA	-0.401539	2.01931	-3.90475	0.000606649	0.0319323	-0.308117
ENSG00000252502_st	ENSG00000252502	ENSG00000252502	snoRNA	-0.272975	1.89503	-3.90463	0.000606842	0.0319323	-0.308413
hsa-miR-22-star_st	MIMAT0004495	hsa-miR-22-star	miRNA	1.62872	3.97617	3.90051	0.000613347	0.0319785	-0.318289
hsa-miR-23a-star_st	MIMAT0004496	hsa-miR-23a-star	miRNA	-1.80445	6.4776	-3.87644	0.000652765	0.0337242	-0.37597
ENSG00000202498_st	ENSG00000202498	ENSG00000202498	snoRNA	-2.08752	4.84993	-3.87208	0.000660166	0.0337993	-0.386409
ENSG00000238295_x_st	ENSG00000238295	ENSG00000238295	snoRNA	-0.219158	1.86714	-3.86837	0.000666523	0.0338201	-0.395281
U38A_st	U38A	U38A	CDBox	-1.19985	7.04486	-3.8621	0.000677415	0.0340686	-0.410288
ENSG00000207410_x_st	ENSG00000207410	ENSG00000207410	snoRNA	-0.224184	2.19482	-3.85273	0.00069402	0.0345651	-0.432703
hsa-miR-30e-star_st	MIMAT0000693	hsa-miR-30e-star	miRNA	1.39481	3.12482	3.84499	0.000708021	0.0345651	-0.45119
ENSG00000207249_st	ENSG00000207249	ENSG00000207249	snoRNA	-0.311401	2.24631	-3.84368	0.00071042	0.0345651	-0.45432
hsa-miR-378c_st	MIMAT0016847	hsa-miR-378c	miRNA	-0.718291	9.42037	-3.84303	0.000711616	0.0345651	-0.455876
hp_hsa-mir-1247_st	MI0006382	hsa-mir-1247	stem-loop	-0.371267	2.99229	-3.83424	0.00072795	0.0350588	-0.476878
AFFX-r2-Ec-c1-bioB-3_at	AFFX-r2-Ec-c1-bioB-3	AFFX-r2-Ec-c1-bioB-3	Affymetrix Control Sequence	-1.2362	9.12413	-3.82697	0.000741734	0.0354225	-0.494235
14qII-15_x_st	14qII-15	14qII-15	CDBox	-0.167593	1.80932	-3.816	0.00076303	0.0359451	-0.520423
hsa-miR-34c-5p_st	MIMAT0000686	hsa-miR-34c-5p	miRNA	2.1	4.52049	3.81484	0.000765327	0.0359451	-0.523204
hsa-miR-4680-3p_st	MIMAT0019765	hsa-miR-4680-3p	miRNA	0.245167	2.08588	3.80548	0.000784018	0.0362135	-0.545524
hsa-let-7e-star_st	MIMAT0004485	hsa-let-7e-star	miRNA	0.737048	2.64164	3.80476	0.00078548	0.0362135	-0.547246
ENSG00000252349_x_st	ENSG00000252349	ENSG00000252349	snoRNA	-0.360301	2.21248	-3.80147	0.000792156	0.0362135	-0.555075
hp_hsa-mir-4459_st	MI0016805	hsa-mir-4459	stem-loop	-0.250615	2.35647	-3.79907	0.000797083	0.0362135	-0.560809
hsa-miR-3136-3p_st	MIMAT0019203	hsa-miR-3136-3p	miRNA	-0.219793	2.01017	-3.79624	0.000802904	0.0362135	-0.567538
hsa-miR-501-5p_st	MIMAT0002872	hsa-miR-501-5p	miRNA	-1.29251	4.11007	-3.78022	0.000836741	0.037252	-0.605709
HBII-85-29_x_st	HBII-85-29	HBII-85-29	CDBox	0.778646	2.68085	3.77915	0.000839039	0.037252	-0.608245
hsa-miR-326_st	MIMAT0000756	hsa-miR-326	miRNA	0.764271	2.69982	3.76632	0.000867204	0.038204	-0.638768
hsa-miR-3684_st	MIMAT0018112	hsa-miR-3684	miRNA	-0.273988	1.91498	-3.75997	0.000881497	0.038535	-0.653877
hsa-miR-143-star_st	MIMAT0004599	hsa-miR-143-star	miRNA	1.23197	3.09924	3.75062	0.000902945	0.0391361	-0.676095
ENSG00000238940_x_st	ENSG00000238940	ENSG00000238940	snoRNA	-0.342373	2.0524	-3.74562	0.000914632	0.0391361	-0.687979
ENSG00000223182_s_st	ENSG00000223182	ENSG00000223182	snoRNA	-0.209671	1.94439	-3.74411	0.000918185	0.0391361	-0.691561
ENSG00000238409_st	ENSG00000238409	ENSG00000238409	snoRNA	-0.263931	2.23783	-3.74216	0.000922793	0.0391361	-0.696188
hp_hsa-mir-3189_st	MI0014233	hsa-mir-3189	stem-loop	-0.284041	2.21915	-3.73391	0.00094255	0.0392525	-0.715759
hp_hsa-mir-3130-1_s_st	MI0014147	hsa-mir-3130-1	stem-loop	-0.237945	1.83775	-3.72649	0.000960691	0.0392525	-0.733371
hp_hsa-mir-4506_st	MI0016869	hsa-mir-4506	stem-loop	-0.273335	1.89853	-3.72463	0.000965291	0.0392525	-0.737783
hp_hsa-mir-3620_x_st	MI0016011	hsa-mir-3620	stem-loop	-0.541521	3.37818	-3.72259	0.000970372	0.0392525	-0.742632
hp_hsa-mir-4301_st	MI0015828	hsa-mir-4301	stem-loop	-0.260369	2.23738	-3.72122	0.000973772	0.0392525	-0.745863
hsa-miR-4710_st	MIMAT0019815	hsa-miR-4710	miRNA	-0.835411	5.7571	-3.72034	0.000975994	0.0392525	-0.747968
ENSG00000212604_st	ENSG00000212604	ENSG00000212604	snoRNA	-0.254277	2.2434	-3.71954	0.000978	0.0392525	-0.749865
hp_hsa-mir-574_st	MI0003581	hsa-mir-574	stem-loop	-0.549217	3.32488	-3.71842	0.000980793	0.0392525	-0.752499
hsa-miR-18b_st	MIMAT0001412	hsa-miR-18b	miRNA	2.06187	6.55171	3.70917	0.00100436	0.039786	-0.774426
hsa-miR-148a_st	MIMAT0000243	hsa-miR-148a	miRNA	1.59921	4.74228	3.70664	0.0010109	0.039786	-0.780418
hsa-miR-30a_st	MIMAT0000087	hsa-miR-30a	miRNA	3.2593	7.87461	3.70449	0.00101648	0.039786	-0.785504
hsa-miR-3145-5p_st	MIMAT0019205	hsa-miR-3145-5p	miRNA	0.707799	4.11142	3.69837	0.00103258	0.039786	-0.800012
ENSG00000238428_st	ENSG00000238428	ENSG00000238428	snoRNA	-0.155574	1.84186	-3.69736	0.00103524	0.039786	-0.802394
hp_hsa-mir-412_st	MI0002464	hsa-mir-412	stem-loop	-0.247974	1.96	-3.69703	0.00103613	0.039786	-0.803183
hp_hsa-mir-4703_st	MI0017336	hsa-mir-4703	stem-loop	-0.213171	1.9983	-3.68526	0.00106785	0.040627	-0.831024
hp_hsa-mir-4779_st	MI0017423	hsa-mir-4779	stem-loop	-0.29966	2.14233	-3.68295	0.0010742	0.040627	-0.836497
hp_hsa-mir-3138_st	MI0014161	hsa-mir-3138	stem-loop	-0.276118	2.26872	-3.68103	0.00107948	0.040627	-0.841019
hp_hsa-mir-4791_st	MI0017438	hsa-mir-4791	stem-loop	-0.221844	1.925	-3.67687	0.00109105	0.0407925	-0.850863
ENSG00000238871_x_st	ENSG00000238871	ENSG00000238871	snoRNA	-0.263091	1.89342	-3.67421	0.00109851	0.0408028	-0.857147
hsa-miR-381_st	MIMAT0000736	hsa-miR-381	miRNA	1.51971	3.12261	3.66289	0.0011308	0.0414697	-0.883884
hsa-miR-193a-3p_st	MIMAT0000459	hsa-miR-193a-3p	miRNA	2.35963	4.26804	3.65923	0.00114145	0.0414697	-0.892532
ENSG00000238502_x_st	ENSG00000238502	ENSG00000238502	snoRNA	-0.334413	2.0091	-3.65807	0.00114484	0.0414697	-0.89527
ENSG00000238679_x_st	ENSG00000238679	ENSG00000238679	snoRNA	-0.39914	1.94822	-3.65404	0.00115669	0.0414697	-0.904765
hp_hsa-mir-1298_st	MI0003938	hsa-mir-1298	stem-loop	-0.240523	1.8945	-3.64852	0.00117312	0.0414697	-0.91778
hp_hsa-mir-4684_st	MI0017316	hsa-mir-4684	stem-loop	0.251192	2.35919	3.64806	0.00117452	0.0414697	-0.918876
ENSG00000239041_x_st	ENSG00000239041	ENSG00000239041	snoRNA	-0.205884	1.85682	-3.64736	0.00117663	0.0414697	-0.920534
14qII-14_x_st	14qII-14	14qII-14	CDBox	-0.215786	2.04164	-3.64716	0.00117722	0.0414697	-0.920995
SNORA11D_s_st	SNORA11D	SNORA11D	HAcaBox	0.658297	2.56889	3.64218	0.0011923	0.0414697	-0.932736
hsa-miR-505_st	MIMAT0002876	hsa-miR-505	miRNA	1.1936	3.15038	3.64069	0.00119684	0.0414697	-0.936242
hp_hsa-mir-3662_st	MI0016063	hsa-mir-3662	stem-loop	-0.258356	1.90857	-3.64018	0.00119842	0.0414697	-0.937459
ENSG00000207109_st	ENSG00000207109	ENSG00000207109	snoRNA	-0.122671	1.80612	-3.63679	0.00120885	0.0414697	-0.945449
ENSG00000253014_x_st	ENSG00000253014	ENSG00000253014	snoRNA	-0.634573	2.69262	-3.63599	0.00121133	0.0414697	-0.947337
hsa-miR-25-star_st	MIMAT0004498	hsa-miR-25-star	miRNA	-1.66386	7.26684	-3.62928	0.00123226	0.041833	-0.963139
ENSG00000238939_st	ENSG00000238939	ENSG00000238939	snoRNA	-0.298188	2.09025	-3.62628	0.00124173	0.041833	-0.970197
ENSG00000238948_st	ENSG00000238948	ENSG00000238948	snoRNA	-0.172027	1.85147	-3.62556	0.00124402	0.041833	-0.971897
hp_hsa-mir-4433_st	MI0016773	hsa-mir-4433	stem-loop	-0.300601	2.33229	-3.62325	0.00125138	0.041833	-0.977336
hp_hsa-mir-3925_st	MI0016433	hsa-mir-3925	stem-loop	0.369847	2.36591	3.61695	0.00127167	0.0422624	-0.992159
hsa-miR-320d_st	MIMAT0006764	hsa-miR-320d	miRNA	-0.925157	10.2553	-3.61272	0.00128547	0.0422771	-1.00211
hsa-miR-151b_st	MIMAT0010214	hsa-miR-151b	miRNA	1.10082	7.7643	3.61097	0.0012912	0.0422771	-1.00621
hsa-miR-4661-5p_st	MIMAT0019729	hsa-miR-4661-5p	miRNA	-0.279833	2.01982	-3.61	0.00129442	0.0422771	-1.00851
hp_hsa-mir-3613_st	MI0016003	hsa-mir-3613	stem-loop	-0.222992	2.22251	-3.60593	0.00130791	0.0424399	-1.01807
ENSG00000252384_st	ENSG00000252384	ENSG00000252384	snoRNA	-0.181648	1.8488	-3.60401	0.00131435	0.0424399	-1.02259
hp_hsa-mir-1255a_st	MI0006389	hsa-mir-1255a	stem-loop	-0.157786	1.81857	-3.59699	0.00133805	0.0429613	-1.03906
hsa-miR-16_st	MIMAT0000069	hsa-miR-16	miRNA	0.593029	12.2454	3.59399	0.00134834	0.0430232	-1.04612
hsa-miR-29a_st	MIMAT0000086	hsa-miR-29a	miRNA	1.28758	10.4295	3.59202	0.00135512	0.0430232	-1.05074
ENSG00000202498_x_st	ENSG00000202498	ENSG00000202498	snoRNA	-1.63255	3.93678	-3.58946	0.00136399	0.0430642	-1.05675
HBII-276_st	HBII-276	HBII-276	CDBox	-0.573161	5.44827	-3.5838	0.00138381	0.0434484	-1.07004
ENSG00000238806_x_st	ENSG00000238806	ENSG00000238806	snoRNA	-0.219767	1.83574	-3.57248	0.00142426	0.0444728	-1.09658
hp_hsa-mir-627_x_st	MI0003641	hsa-mir-627	stem-loop	-0.286409	2.01469	-3.56875	0.00143784	0.0445451	-1.10532
hsa-miR-30e_st	MIMAT0000692	hsa-miR-30e	miRNA	1.98692	5.36636	3.56755	0.00144225	0.0445451	-1.10814
hsa-miR-328_st	MIMAT0000752	hsa-miR-328	miRNA	1.45714	4.34593	3.56499	0.00145168	0.0445941	-1.11415
ACA57_st	ACA57	ACA57	scaRna	-1.16983	6.48713	-3.56285	0.00145959	0.044596	-1.11915
U68_s_st	U68	U68	HAcaBox	-0.341282	2.56996	-3.55956	0.00147186	0.0447305	-1.12686
ENSG00000238565_st	ENSG00000238565	ENSG00000238565	snoRNA	-0.207148	1.81266	-3.55231	0.00149923	0.0453199	-1.14382
HBII-55_st	HBII-55	HBII-55	CDBox	-1.05078	8.59134	-3.53762	0.00155625	0.0462771	-1.17818
hsa-miR-4663_st	MIMAT0019735	hsa-miR-4663	miRNA	0.203149	1.97145	3.53749	0.00155674	0.0462771	-1.17847
U20_st	U20	U20	CDBox	-0.237703	1.98487	-3.53654	0.0015605	0.0462771	-1.18069
spike_in-control-30_st	spike_in-control-30	spike_in-control-30	Spike-in controls	-0.241657	1.89653	-3.53579	0.00156347	0.0462771	-1.18244
hsa-miR-1299_st	MIMAT0005887	hsa-miR-1299	miRNA	1.13654	2.61992	3.52811	0.00159425	0.0467606	-1.20038
hsa-miR-1207-3p_st	MIMAT0005872	hsa-miR-1207-3p	miRNA	0.167298	1.83006	3.52762	0.00159626	0.0467606	-1.20154
ENSG00000238465_st	ENSG00000238465	ENSG00000238465	snoRNA	-0.214911	1.92364	-3.52359	0.00161264	0.0469981	-1.21093
hsa-miR-320c_st	MIMAT0005793	hsa-miR-320c	miRNA	-0.902499	11.7882	-3.51743	0.00163804	0.0474949	-1.22531
hsa-miR-21_st	MIMAT0000076	hsa-miR-21	miRNA	2.58459	8.87662	3.51319	0.00165575	0.047577	-1.2352
ENSG00000252679_x_st	ENSG00000252679	ENSG00000252679	snoRNA	-0.163744	1.95433	-3.51198	0.00166085	0.047577	-1.23803
ENSG00000200294_st	ENSG00000200294	ENSG00000200294	snoRNA	-0.223828	1.88913	-3.51076	0.00166599	0.047577	-1.24088
U95_st	U95	U95	CDBox	-1.07415	10.7333	-3.5045	0.00169263	0.0480961	-1.25547
hsa-miR-4284_st	MIMAT0016915	hsa-miR-4284	miRNA	1.23749	6.8674	3.50252	0.00170115	0.0480978	-1.26009
hsa-miR-4653-3p_st	MIMAT0019719	hsa-miR-4653-3p	miRNA	-0.458832	2.64296	-3.49813	0.00172018	0.0483554	-1.27031
HBII-142_x_st	HBII-142	HBII-142	CDBox	-0.656243	8.84943	-3.4965	0.00172728	0.0483554	-1.2741
hp_hsa-mir-4477a_st	MI0016829	hsa-mir-4477a	stem-loop	-0.205151	1.83097	-3.4935	0.00174046	0.0484665	-1.28109
hsa-miR-519c-3p_st	MIMAT0002832	hsa-miR-519c-3p	miRNA	-0.144406	1.69569	-3.49172	0.00174831	0.0484665	-1.28523
ENSG00000223294_st	ENSG00000223294	ENSG00000223294	snoRNA	-0.215287	1.80841	-3.48495	0.00177852	0.0490646	-1.30098
HBI-100_st	HBI-100	HBI-100	HAcaBox	-0.408668	2.23725	-3.48183	0.00179263	0.0492149	-1.30824
hp_hsa-mir-549_x_st	MI0003679	hsa-mir-549	stem-loop	-0.247856	2.08341	-3.46987	0.00184762	0.050481	-1.33601
hp_hsa-mir-3201_st	MI0014250	hsa-mir-3201	stem-loop	-0.238771	1.92897	-3.46687	0.00186171	0.0504819	-1.34299
ENSG00000201827_st	ENSG00000201827	ENSG00000201827	snoRNA	-0.350903	2.19576	-3.46608	0.00186542	0.0504819	-1.34482
hp_hsa-mir-548f-1_x_st	MI0006374	hsa-mir-548f-1	stem-loop	-0.258274	2.16412	-3.4638	0.0018762	0.050485	-1.35012
hp_hsa-mir-644_st	MI0003659	hsa-mir-644	stem-loop	-0.129228	1.74573	-3.46231	0.0018833	0.050485	-1.35359
hsa-miR-2964a-3p_st	MIMAT0019748	hsa-miR-2964a-3p	miRNA	-0.300392	1.99278	-3.45898	0.00189921	0.0506723	-1.36131
ENSG00000238691_st	ENSG00000238691	ENSG00000238691	snoRNA	-0.527064	2.27793	-3.4513	0.00193639	0.0513179	-1.37913
ENSG00000238639_x_st	ENSG00000238639	ENSG00000238639	snoRNA	-0.394459	2.17254	-3.44857	0.00194977	0.0513179	-1.38545
hp_hsa-mir-320c-2_x_st	MI0008191	hsa-mir-320c-2	stem-loop	-0.316789	2.17669	-3.44705	0.00195725	0.0513179	-1.38897
hp_hsa-mir-548a-3_x_st	MI0003612	hsa-mir-548a-3	stem-loop	-0.373833	2.20873	-3.44659	0.00195953	0.0513179	-1.39003
hp_hsa-mir-4427_st	MI0016766	hsa-mir-4427	stem-loop	-0.210175	1.95345	-3.44112	0.00198674	0.051792	-1.4027
hp_hsa-mir-4773-2_st	MI0017416	hsa-mir-4773-2	stem-loop	-0.175148	1.85683	-3.43228	0.00203154	0.0527179	-1.42317
ACA14b_x_st	ACA14b	ACA14b	HAcaBox	-0.19104	1.83575	-3.43022	0.00204209	0.0527509	-1.42793
hsa-miR-497_st	MIMAT0002820	hsa-miR-497	miRNA	1.7306	7.06359	3.42522	0.00206799	0.053062	-1.4395
hsa-miR-495_st	MIMAT0002817	hsa-miR-495	miRNA	1.01845	2.80757	3.42368	0.00207604	0.053062	-1.44307
ENSG00000238657_st	ENSG00000238657	ENSG00000238657	snoRNA	-0.38621	2.25497	-3.42252	0.00208214	0.053062	-1.44576
hp_hsa-mir-30c-2_x_st	MI0000254	hsa-mir-30c-2	stem-loop	0.629492	2.67661	3.41792	0.00210638	0.0532093	-1.45638
ENSG00000253065_st	ENSG00000253065	ENSG00000253065	snoRNA	-0.320688	2.76082	-3.41787	0.00210665	0.0532093	-1.4565
hsa-miR-320a_st	MIMAT0000510	hsa-miR-320a	miRNA	-0.96252	12.053	-3.41225	0.00213665	0.0534188	-1.46948
hp_hsa-mir-199b_st	MI0000282	hsa-mir-199b	stem-loop	-0.219932	2.09433	-3.4114	0.00214122	0.0534188	-1.47144
ENSG00000200422_x_st	ENSG00000200422	ENSG00000200422	snoRNA	-0.236147	1.98976	-3.41105	0.00214314	0.0534188	-1.47226
hsa-miR-30b_st	MIMAT0000420	hsa-miR-30b	miRNA	1.69357	8.25613	3.40567	0.00217235	0.0539102	-1.48468
ENSG00000202252_st	ENSG00000202252	ENSG00000202252	snoRNA	-0.758809	5.66731	-3.39817	0.00221368	0.0546973	-1.50197
hsa-miR-4670-5p_st	MIMAT0019750	hsa-miR-4670-5p	miRNA	-0.600546	2.72108	-3.39412	0.00223633	0.0550177	-1.51131
hsa-miR-423-5p_st	MIMAT0004748	hsa-miR-423-5p	miRNA	-1.13371	8.56926	-3.38816	0.00227008	0.0554909	-1.52505
U95_x_st	U95	U95	CDBox	-1.00297	10.1896	-3.38728	0.0022751	0.0554909	-1.52707
ENSG00000252443_st	ENSG00000252443	ENSG00000252443	snoRNA	-0.174888	1.87297	-3.38522	0.0022869	0.0555404	-1.53182
hsa-miR-99b_st	MIMAT0000689	hsa-miR-99b	miRNA	1.11408	11.2226	3.38201	0.00230543	0.055742	-1.53922
ENSG00000202449_st	ENSG00000202449	ENSG00000202449	snoRNA	-0.201533	1.83656	-3.38039	0.00231482	0.055742	-1.54294
ENSG00000238940_st	ENSG00000238940	ENSG00000238940	snoRNA	-0.264929	2.02074	-3.37161	0.00236642	0.0567441	-1.56315
hp_hsa-mir-4775_st	MI0017418	hsa-mir-4775	stem-loop	-0.207623	1.82125	-3.36805	0.00238764	0.0570123	-1.57134
hsa-miR-4664-3p_st	MIMAT0019738	hsa-miR-4664-3p	miRNA	-0.40093	2.25698	-3.36585	0.00240081	0.0570719	-1.57638
ENSG00000239079_x_st	ENSG00000239079	ENSG00000239079	snoRNA	-0.189328	1.92953	-3.36416	0.00241105	0.0570719	-1.58028
hsa-miR-155-star_st	MIMAT0004658	hsa-miR-155-star	miRNA	-0.16681	1.87537	-3.36264	0.00242026	0.0570719	-1.58378
hp_hsa-mir-890_st	MI0005533	hsa-mir-890	stem-loop	-0.227188	1.8944	-3.35733	0.00245268	0.0575975	-1.59597
ENSG00000251999_s_st	ENSG00000251999	ENSG00000251999	snoRNA	-0.174292	1.78966	-3.35244	0.00248292	0.0580675	-1.6072
ENSG00000238807_x_st	ENSG00000238807	ENSG00000238807	snoRNA	-0.584331	2.68853	-3.35073	0.00249354	0.058077	-1.61111
ENSG00000252728_x_st	ENSG00000252728	ENSG00000252728	snoRNA	-0.191797	1.9867	-3.33951	0.00256459	0.0588796	-1.63684
hp_hsa-mir-3926-1_x_st	MI0016434	hsa-mir-3926-1	stem-loop	0.199816	1.96861	3.33938	0.00256545	0.0588796	-1.63715
hsa-miR-143_st	MIMAT0000435	hsa-miR-143	miRNA	1.10375	10.3608	3.33863	0.00257024	0.0588796	-1.63886
hp_hsa-mir-2052_st	MI0010486	hsa-mir-2052	stem-loop	-0.200953	1.86839	-3.33726	0.00257909	0.0588796	-1.64201
ENSG00000251881_x_st	ENSG00000251881	ENSG00000251881	snoRNA	-0.171331	1.88622	-3.33715	0.0025798	0.0588796	-1.64226
hp_hsa-mir-520h_s_st	MI0003175	hsa-mir-520h	stem-loop	-0.372136	2.14103	-3.33517	0.00259264	0.0589358	-1.64681
ENSG00000251735_x_st	ENSG00000251735	ENSG00000251735	snoRNA	-0.348944	2.38161	-3.32676	0.0026477	0.0599478	-1.66605
hsa-miR-320b_st	MIMAT0005792	hsa-miR-320b	miRNA	-0.947681	12.0467	-3.32369	0.00266809	0.0601697	-1.67307
ENSG00000238703_x_st	ENSG00000238703	ENSG00000238703	snoRNA	-0.177573	2.00044	-3.31897	0.00269979	0.060644	-1.68389
hp_hsa-mir-186_st	MI0000483	hsa-mir-186	stem-loop	-0.15312	1.90134	-3.30943	0.00276486	0.0618611	-1.70568
hsa-miR-4269_st	MIMAT0016897	hsa-miR-4269	miRNA	0.955949	3.37434	3.30544	0.0027925	0.0620804	-1.71479
hp_hsa-mir-619_st	MI0003633	hsa-mir-619	stem-loop	-0.493439	2.53372	-3.30476	0.00279728	0.0620804	-1.71635
hsa-miR-29b_st	MIMAT0000100	hsa-miR-29b	miRNA	2.06994	4.02036	3.30331	0.00280743	0.0620804	-1.71966
hp_hsa-mir-595_st	MI0003607	hsa-mir-595	stem-loop	-0.20768	2.03291	-3.29999	0.00283073	0.0621859	-1.72723
hp_hsa-mir-1275_st	MI0006415	hsa-mir-1275	stem-loop	-0.560858	2.66778	-3.29952	0.00283409	0.0621859	-1.72831
ENSG00000238327_st	ENSG00000238327	ENSG00000238327	snoRNA	-0.206556	1.93634	-3.29448	0.00286993	0.0624323	-1.73981
ENSG00000252291_st	ENSG00000252291	ENSG00000252291	snoRNA	-0.151549	1.84796	-3.29419	0.00287197	0.0624323	-1.74046
hsa-miR-299-5p_st	MIMAT0002890	hsa-miR-299-5p	miRNA	1.85237	4.37186	3.29331	0.00287828	0.0624323	-1.74246
spike_in-control-17_st	spike_in-control-17	spike_in-control-17	Spike-in controls	-0.196229	2.0264	-3.28874	0.00291126	0.062658	-1.75288
hsa-miR-4452_st	MIMAT0018974	hsa-miR-4452	miRNA	-0.190641	1.73307	-3.28775	0.0029185	0.062658	-1.75516
ENSG00000238526_st	ENSG00000238526	ENSG00000238526	snoRNA	-0.229579	1.92266	-3.28633	0.00292881	0.062658	-1.75838
hsa-miR-2110_st	MIMAT0010133	hsa-miR-2110	miRNA	-0.919073	5.41177	-3.28579	0.00293279	0.062658	-1.75962
ENSG00000238486_x_st	ENSG00000238486	ENSG00000238486	snoRNA	-0.419382	1.98447	-3.28393	0.0029464	0.0627131	-1.76386
ENSG00000239148_s_st	ENSG00000239148	ENSG00000239148	snoRNA	-0.211012	2.26258	-3.27679	0.00299922	0.0635991	-1.7801
hsa-miR-424-star_st	MIMAT0004749	hsa-miR-424-star	miRNA	1.96512	6.17137	3.26793	0.00306608	0.0647649	-1.80026
hsa-miR-181a-2-star_st	MIMAT0004558	hsa-miR-181a-2-star	miRNA	1.43664	6.54917	3.2665	0.00307699	0.0647649	-1.8035
hsa-miR-146b-5p_st	MIMAT0002809	hsa-miR-146b-5p	miRNA	2.46248	6.42979	3.26445	0.00309272	0.0648558	-1.80816
hp_hsa-mir-3167_st	MI0014198	hsa-mir-3167	stem-loop	-0.226211	2.01167	-3.25979	0.00312879	0.0650837	-1.81876
hp_hsa-mir-765_st	MI0005116	hsa-mir-765	stem-loop	-0.221316	2.04685	-3.25913	0.00313391	0.0650837	-1.82025
hsa-miR-200a_st	MIMAT0000682	hsa-miR-200a	miRNA	-2.99958	6.31975	-3.25774	0.00314478	0.0650837	-1.82342
hp_hsa-mir-3663_st	MI0016064	hsa-mir-3663	stem-loop	-0.475526	2.9347	-3.25715	0.0031494	0.0650837	-1.82476
hp_hsa-mir-1183_st	MI0006276	hsa-mir-1183	stem-loop	-0.301709	2.63125	-3.2492	0.0032122	0.0660242	-1.8428
ENSG00000202283_st	ENSG00000202283	ENSG00000202283	snoRNA	-0.299044	1.88033	-3.24846	0.00321814	0.0660242	-1.84449
HBII-85-1_x_st	HBII-85-1	HBII-85-1	CDBox	0.267096	2.09308	3.24553	0.00324161	0.0662664	-1.85112
HBII-52-7_x_st	HBII-52-7	HBII-52-7	CDBox	0.174591	2.02909	3.24194	0.00327063	0.0665256	-1.85926
ENSG00000239066_x_st	ENSG00000239066	ENSG00000239066	snoRNA	-0.141488	1.78492	-3.23924	0.00329264	0.0665256	-1.86539
U77_x_st	U77	U77	CDBox	0.618992	2.18024	3.23881	0.00329615	0.0665256	-1.86636
ENSG00000201448_st	ENSG00000201448	ENSG00000201448	snoRNA	-0.181537	1.89303	-3.23774	0.00330489	0.0665256	-1.86878
hp_hsa-mir-548g_st	MI0006395	hsa-mir-548g	stem-loop	-0.159149	1.87342	-3.23677	0.00331282	0.0665256	-1.87097
ENSG00000251940_s_st	ENSG00000251940	ENSG00000251940	snoRNA	-0.171712	1.9095	-3.23368	0.00333831	0.0666446	-1.87797
hsa-miR-1307_st	MIMAT0005951	hsa-miR-1307	miRNA	-1.3971	7.75282	-3.23321	0.0033422	0.0666446	-1.87903
hp_hsa-mir-3690_st	MI0016091	hsa-mir-3690	stem-loop	0.160679	1.88505	3.23055	0.00336434	0.0667613	-1.88506
hp_hsa-mir-501_st	MI0003185	hsa-mir-501	stem-loop	-0.348576	2.29559	-3.22746	0.00339017	0.0667613	-1.89204
ENSG00000238865_st	ENSG00000238865	ENSG00000238865	snoRNA	-0.15756	2.0005	-3.22706	0.00339355	0.0667613	-1.89295
ENSG00000238388_x_st	ENSG00000238388	ENSG00000238388	snoRNA	-0.650586	3.04716	-3.22689	0.00339504	0.0667613	-1.89335
hsa-miR-125b-1-star_st	MIMAT0004592	hsa-miR-125b-1-star	miRNA	2.14787	4.71786	3.22546	0.00340707	0.0667668	-1.89658
hp_hsa-mir-320b-2_st	MI0003839	hsa-mir-320b-2	stem-loop	-0.257677	2.01677	-3.22172	0.00343875	0.0671561	-1.90503
hsa-miR-1245_st	MIMAT0005897	hsa-miR-1245	miRNA	0.199824	1.98835	3.21128	0.00352883	0.0683384	-1.92863
hp_hsa-mir-651_st	MI0003666	hsa-mir-651	stem-loop	-0.164397	1.85061	-3.21032	0.00353725	0.0683384	-1.9308
ENSG00000252844_st	ENSG00000252844	ENSG00000252844	snoRNA	-0.182823	2.21512	-3.20716	0.003565	0.0683384	-1.93793
hp_hsa-mir-1261_st	MI0006396	hsa-mir-1261	stem-loop	-0.202836	1.88766	-3.20686	0.00356762	0.0683384	-1.9386
hsa-miR-199b-3p_st	MIMAT0004563	hsa-miR-199b-3p	miRNA	1.58817	10.4109	3.20531	0.00358135	0.0683384	-1.94211
ENSG00000212587_st	ENSG00000212587	ENSG00000212587	snoRNA	-0.636625	3.36103	-3.20505	0.00358364	0.0683384	-1.94269
hsa-miR-181d_st	MIMAT0002821	hsa-miR-181d	miRNA	0.869002	6.93505	3.20143	0.00361584	0.0683384	-1.95085
HBII-85-19_x_st	HBII-85-19	HBII-85-19	CDBox	0.468766	2.76272	3.20105	0.00361923	0.0683384	-1.95171
hp_hsa-mir-147b_st	MI0005544	hsa-mir-147b	stem-loop	-0.184336	1.83545	-3.20085	0.00362108	0.0683384	-1.95217
hsa-miR-4296_st	MIMAT0016845	hsa-miR-4296	miRNA	-0.534429	2.50197	-3.19941	0.003634	0.0683384	-1.95542
ENSG00000253013_st	ENSG00000253013	ENSG00000253013	snoRNA	-0.236463	1.97569	-3.19737	0.00365236	0.0683384	-1.96002
hp_hsa-mir-4694_st	MI0017327	hsa-mir-4694	stem-loop	-0.231933	2.12066	-3.19573	0.00366718	0.0683384	-1.96371
hp_hsa-mir-4460_st	MI0016806	hsa-mir-4460	stem-loop	-0.229504	1.81459	-3.19537	0.00367039	0.0683384	-1.96451
hp_hsa-mir-3908_st	MI0016412	hsa-mir-3908	stem-loop	-0.237112	1.96288	-3.19178	0.00370309	0.0683384	-1.97259
ENSG00000252144_st	ENSG00000252144	ENSG00000252144	snoRNA	-0.161526	1.80537	-3.19123	0.00370812	0.0683384	-1.97383
hsa-miR-4687-3p_st	MIMAT0019775	hsa-miR-4687-3p	miRNA	-1.40776	10.5069	-3.19015	0.00371804	0.0683384	-1.97627
hp_hsa-mir-586_x_st	MI0003594	hsa-mir-586	stem-loop	-0.189365	1.99886	-3.18983	0.00372102	0.0683384	-1.977
ENSG00000238598_x_st	ENSG00000238598	ENSG00000238598	snoRNA	-0.146656	1.82624	-3.18959	0.00372321	0.0683384	-1.97753
hsa-miR-647_st	MIMAT0003317	hsa-miR-647	miRNA	0.287657	2.02991	3.18734	0.00374394	0.0683384	-1.9826
HBII-85-3_x_st	HBII-85-3	HBII-85-3	CDBox	0.551584	2.80871	3.18493	0.00376632	0.0683384	-1.98803
ENSG00000238519_s_st	ENSG00000238519	ENSG00000238519	snoRNA	-0.296654	2.38361	-3.18333	0.00378125	0.0683384	-1.99164
hsa-miR-199a-3p_st	MIMAT0000232	hsa-miR-199a-3p	miRNA	1.44889	10.5182	3.18301	0.00378419	0.0683384	-1.99235
hp_hsa-mir-520g_s_st	MI0003166	hsa-mir-520g	stem-loop	-0.434181	2.27494	-3.1814	0.00379927	0.0683384	-1.99597
hsa-miR-187_st	MIMAT0000262	hsa-miR-187	miRNA	2.37007	3.70902	3.18138	0.00379944	0.0683384	-1.99601
hp_hsa-mir-4330_st	MI0015902	hsa-mir-4330	stem-loop	-0.213009	1.92911	-3.18107	0.00380231	0.0683384	-1.9967
hsa-miR-3617_st	MIMAT0017997	hsa-miR-3617	miRNA	1.23347	3.71252	3.17961	0.00381604	0.0683384	-1.99999
hp_hsa-mir-3945_st	MI0016602	hsa-mir-3945	stem-loop	-0.304055	1.95285	-3.17877	0.00382397	0.0683384	-2.00188
hsa-miR-154-star_st	MIMAT0000453	hsa-miR-154-star	miRNA	0.553568	2.16203	3.17516	0.00385823	0.0685173	-2.01001
ENSG00000212411_x_st	ENSG00000212411	ENSG00000212411	snoRNA	-0.145955	1.85136	-3.17426	0.00386681	0.0685173	-2.01203
ENSG00000238514_st	ENSG00000238514	ENSG00000238514	snoRNA	-1.46153	2.96332	-3.17334	0.00387554	0.0685173	-2.01409
ENSG00000239176_st	ENSG00000239176	ENSG00000239176	snoRNA	-0.273939	2.45797	-3.17265	0.0038822	0.0685173	-2.01565
ENSG00000252372_x_st	ENSG00000252372	ENSG00000252372	snoRNA	-0.157366	1.80353	-3.16644	0.00394201	0.0693574	-2.02958
hsa-miR-125a-5p_st	MIMAT0000443	hsa-miR-125a-5p	miRNA	1.44336	11.1563	3.16133	0.00399198	0.0698063	-2.04106
ENSG00000206592_st	ENSG00000206592	ENSG00000206592	snoRNA	-0.226611	1.94341	-3.15997	0.00400539	0.0698063	-2.04412
HBII-85-20_x_st	HBII-85-20	HBII-85-20	CDBox	0.23788	1.95046	3.15941	0.00401094	0.0698063	-2.04538
ENSG00000202434_st	ENSG00000202434	ENSG00000202434	snoRNA	-0.320539	2.38935	-3.15883	0.00401666	0.0698063	-2.04667
hsa-miR-23c_st	MIMAT0018000	hsa-miR-23c	miRNA	-0.5797	6.0879	-3.15237	0.00408103	0.0707088	-2.06115
hsa-miR-4799-3p_st	MIMAT0019977	hsa-miR-4799-3p	miRNA	-0.836524	2.64092	-3.15071	0.00409776	0.0707829	-2.06488
hsa-miR-455-5p_st	MIMAT0003150	hsa-miR-455-5p	miRNA	1.65342	3.86273	3.14819	0.00412319	0.0710064	-2.07051
hsa-miR-27a_st	MIMAT0000084	hsa-miR-27a	miRNA	0.836536	11.2108	3.14455	0.00416027	0.0714285	-2.07867
hsa-miR-548y_st	MIMAT0018354	hsa-miR-548y	miRNA	-0.164029	1.83475	-3.13939	0.00421344	0.0721234	-2.09022
hsa-miR-652_st	MIMAT0003322	hsa-miR-652	miRNA	-0.754592	9.64645	-3.13731	0.00423504	0.0721507	-2.09488
HBII-52-8_x_st	HBII-52-8	HBII-52-8	CDBox	-0.16314	1.80579	-3.13679	0.00424042	0.0721507	-2.09604
hsa-miR-3714_st	MIMAT0018165	hsa-miR-3714	miRNA	0.927532	2.70045	3.13552	0.00425365	0.0721597	-2.09887
ENSG00000238615_st	ENSG00000238615	ENSG00000238615	snoRNA	-0.223673	2.47794	-3.1321	0.00428959	0.0724102	-2.10653
ENSG00000239144_x_st	ENSG00000239144	ENSG00000239144	snoRNA	-0.113953	1.7819	-3.13169	0.0042939	0.0724102	-2.10744
hsa-miR-1323_st	MIMAT0005795	hsa-miR-1323	miRNA	-0.555065	2.22786	-3.12824	0.00433039	0.0728095	-2.11514
ENSG00000251848_x_st	ENSG00000251848	ENSG00000251848	snoRNA	-0.241219	2.0432	-3.12605	0.00435374	0.0729862	-2.12004
hsa-miR-4270_st	MIMAT0016900	hsa-miR-4270	miRNA	-1.05613	9.26547	-3.1163	0.0044592	0.0745342	-2.14181
ENSG00000238753_x_st	ENSG00000238753	ENSG00000238753	snoRNA	-0.154557	1.8691	-3.11377	0.00448694	0.0746465	-2.14745
ENSG00000239130_st	ENSG00000239130	ENSG00000239130	snoRNA	-0.182082	1.85425	-3.11329	0.00449219	0.0746465	-2.14851
HBII-85-26_x_st	HBII-85-26	HBII-85-26	CDBox	-0.450104	3.09587	-3.11184	0.00450823	0.0746613	-2.15175
ENSG00000238739_st	ENSG00000238739	ENSG00000238739	snoRNA	-0.209438	1.84428	-3.10973	0.00453159	0.0746613	-2.15645
ENSG00000252049_st	ENSG00000252049	ENSG00000252049	snoRNA	-0.310716	2.10843	-3.1085	0.00454524	0.0746613	-2.15919
hsa-miR-126_st	MIMAT0000445	hsa-miR-126	miRNA	1.43169	10.5454	3.10846	0.00454563	0.0746613	-2.15927
hp_hsa-mir-4529_st	MI0016896	hsa-mir-4529	stem-loop	0.290417	2.91431	3.10674	0.00456485	0.0746777	-2.1631
hp_hsa-mir-4468_st	MI0016819	hsa-mir-4468	stem-loop	-0.24193	2.56389	-3.10602	0.00457291	0.0746777	-2.16471
hp_hsa-mir-1267_st	MI0006404	hsa-mir-1267	stem-loop	-0.303878	2.10959	-3.10444	0.00459063	0.0747523	-2.16822
hp_hsa-mir-525_x_st	MI0003152	hsa-mir-525	stem-loop	-0.448127	3.38334	-3.0941	0.00470835	0.0764501	-2.19124
ENSG00000239126_x_st	ENSG00000239126	ENSG00000239126	snoRNA	-0.29225	1.94546	-3.08282	0.00484006	0.0783648	-2.21631
hsa-miR-4429_st	MIMAT0018944	hsa-miR-4429	miRNA	-0.577656	8.32096	-3.0808	0.00486393	0.0785275	-2.22078
ENSG00000238306_x_st	ENSG00000238306	ENSG00000238306	snoRNA	-0.167069	1.75149	-3.07768	0.00490112	0.0786804	-2.2277
hp_hsa-mir-4432_st	MI0016772	hsa-mir-4432	stem-loop	-0.185254	1.87453	-3.07726	0.00490615	0.0786804	-2.22863
U61_st	U61	U61	CDBox	0.359423	3.44004	3.07653	0.00491493	0.0786804	-2.23025
hp_hsa-mir-320b-1_x_st	MI0003776	hsa-mir-320b-1	stem-loop	-0.197202	1.93589	-3.06985	0.0049958	0.0797503	-2.24507
hsa-miR-604_st	MIMAT0003272	hsa-miR-604	miRNA	0.299725	2.17593	3.06155	0.00509797	0.0811535	-2.26346
ENSG00000212511_st	ENSG00000212511	ENSG00000212511	snoRNA	-0.169079	1.95342	-3.05683	0.00515689	0.081862	-2.27388
ENSG00000238458_st	ENSG00000238458	ENSG00000238458	snoRNA	-0.187972	1.95013	-3.05351	0.00519878	0.0820168	-2.28123
hp_hsa-mir-196a-1_x_st	MI0000238	hsa-mir-196a-1	stem-loop	-0.196585	1.87104	-3.05273	0.00520872	0.0820168	-2.28296
hsa-miR-4762-5p_st	MIMAT0019910	hsa-miR-4762-5p	miRNA	-0.179642	1.75742	-3.05263	0.00520994	0.0820168	-2.28317
hsa-miR-516a-5p_st	MIMAT0004770	hsa-miR-516a-5p	miRNA	-0.275309	1.93979	-3.04807	0.00526812	0.0827036	-2.29325
hp_hsa-mir-3920_st	MI0016427	hsa-mir-3920	stem-loop	-0.175811	1.81413	-3.04568	0.00529894	0.0829584	-2.29854
snR38C_st	snR38C	snR38C	CDBox	-0.828349	7.45013	-3.04223	0.00534357	0.0829974	-2.30615
ENSG00000252921_st	ENSG00000252921	ENSG00000252921	snoRNA	-0.518592	2.22671	-3.04218	0.0053443	0.0829974	-2.30627
hsa-miR-4306_st	MIMAT0016858	hsa-miR-4306	miRNA	0.90399	3.59776	3.04113	0.00535787	0.0829974	-2.30857
ENSG00000239186_x_st	ENSG00000239186	ENSG00000239186	snoRNA	-0.130074	1.82642	-3.03994	0.00537349	0.0829974	-2.31121
AFFX-HUMRGE/M10098_3_st	AFFX-HUMRGE/M10098_3	AFFX-HUMRGE/M10098_3	Affymetrix Control Sequence	-0.487965	12.1162	-3.03883	0.00538794	0.0829974	-2.31365
hsa-miR-4679_st	MIMAT0019763	hsa-miR-4679	miRNA	-0.153784	1.77387	-3.03875	0.00538906	0.0829974	-2.31384
ENSG00000238575_st	ENSG00000238575	ENSG00000238575	snoRNA	-0.158897	1.8011	-3.03436	0.0054469	0.0835813	-2.32352
hsa-let-7i-star_st	MIMAT0004585	hsa-let-7i-star	miRNA	0.926081	3.63012	3.03364	0.00545639	0.0835813	-2.3251
ENSG00000206776_st	ENSG00000206776	ENSG00000206776	snoRNA	-0.298739	2.12637	-3.02976	0.00550813	0.084147	-2.33366
ENSG00000252543_x_st	ENSG00000252543	ENSG00000252543	snoRNA	-0.262681	2.36621	-3.02662	0.00555026	0.0844638	-2.34056
ENSG00000238931_x_st	ENSG00000238931	ENSG00000238931	snoRNA	-0.317068	2.02316	-3.026	0.00555859	0.0844638	-2.34192
hp_hsa-mir-514b_st	MI0014251	hsa-mir-514b	stem-loop	-0.229872	2.09774	-3.02415	0.00558367	0.0844687	-2.34601
ENSG00000238475_x_st	ENSG00000238475	ENSG00000238475	snoRNA	-0.151439	1.77591	-3.02378	0.00558864	0.0844687	-2.34681
E3_x_st	E3	E3	HAcaBox	-0.526663	5.92864	-3.02132	0.00562212	0.0844985	-2.35223
hsa-miR-4504_st	MIMAT0019040	hsa-miR-4504	miRNA	-0.185049	1.94375	-3.02064	0.00563143	0.0844985	-2.35373
hp_hsa-mir-548h-2_x_st	MI0006412	hsa-mir-548h-2	stem-loop	-0.273768	2.42301	-3.02037	0.00563521	0.0844985	-2.35433
hp_hsa-mir-509-3_s_st	MI0005717	hsa-mir-509-3	stem-loop	-0.169096	1.88674	-3.01128	0.00576088	0.0861555	-2.37432
hp_hsa-mir-570_st	MI0003577	hsa-mir-570	stem-loop	-0.192708	1.98742	-3.008	0.00580675	0.0866135	-2.3815
ENSG00000238314_x_st	ENSG00000238314	ENSG00000238314	snoRNA	-0.248238	1.99489	-3.00666	0.00582574	0.0866694	-2.38446
ENSG00000252543_st	ENSG00000252543	ENSG00000252543	snoRNA	-0.612808	2.16348	-3.00537	0.00584399	0.0866769	-2.3873
hsa-miR-519e_st	MIMAT0002829	hsa-miR-519e	miRNA	-0.195449	1.78681	-3.00447	0.00585676	0.0866769	-2.38927
HBII-13_x_st	HBII-13	HBII-13	CDBox	0.409164	2.14278	3.0007	0.00591037	0.0872433	-2.39753
ENSG00000252300_st	ENSG00000252300	ENSG00000252300	snoRNA	-0.214875	1.84449	-2.99599	0.00597825	0.0878573	-2.40787
hsa-miR-4293_st	MIMAT0016848	hsa-miR-4293	miRNA	0.168697	1.84005	2.99387	0.00600903	0.0878573	-2.41252
ENSG00000238383_st	ENSG00000238383	ENSG00000238383	snoRNA	-0.165755	1.80052	-2.99159	0.00604221	0.0878573	-2.4175
ENSG00000239077_x_st	ENSG00000239077	ENSG00000239077	snoRNA	-0.144571	1.84011	-2.99118	0.00604825	0.0878573	-2.41841
hsa-miR-4711-5p_st	MIMAT0019816	hsa-miR-4711-5p	miRNA	-0.263259	2.07983	-2.9908	0.00605376	0.0878573	-2.41923
hp_hsa-mir-378_x_st	MI0000786	hsa-mir-378	stem-loop	-0.377047	2.61231	-2.99014	0.00606345	0.0878573	-2.42068
ENSG00000238361_x_st	ENSG00000238361	ENSG00000238361	snoRNA	-0.195864	1.82699	-2.98939	0.00607453	0.0878573	-2.42233
hsa-miR-7-1-star_st	MIMAT0004553	hsa-miR-7-1-star	miRNA	0.781704	3.05727	2.98855	0.00608682	0.0878573	-2.42416
hsa-miR-224-star_st	MIMAT0009198	hsa-miR-224-star	miRNA	-2.36052	4.5363	-2.98826	0.00609111	0.0878573	-2.4248
HBII-85-21_x_st	HBII-85-21	HBII-85-21	CDBox	0.386661	2.68329	2.98698	0.00611006	0.0879075	-2.42761
ENSG00000238345_st	ENSG00000238345	ENSG00000238345	snoRNA	-0.199182	2.28414	-2.98257	0.00617555	0.0884037	-2.43726
HBII-142_st	HBII-142	HBII-142	CDBox	-0.961059	9.03509	-2.98224	0.00618046	0.0884037	-2.43798
hp_hsa-mir-320c-1_x_st	MI0003778	hsa-mir-320c-1	stem-loop	-0.337517	2.91819	-2.98029	0.00620966	0.0884037	-2.44224
ENSG00000239116_st	ENSG00000239116	ENSG00000239116	snoRNA	-0.202353	2.00806	-2.9794	0.00622295	0.0884037	-2.44418
ENSG00000252981_x_st	ENSG00000252981	ENSG00000252981	snoRNA	-0.132241	1.786	-2.97936	0.00622355	0.0884037	-2.44426
AFFX-r2-Ec-c1-bioD-3_at	AFFX-r2-Ec-c1-bioD-3	AFFX-r2-Ec-c1-bioD-3	Affymetrix Control Sequence	-0.704114	12.4927	-2.97755	0.00625088	0.0884037	-2.44823
ENSG00000238887_x_st	ENSG00000238887	ENSG00000238887	snoRNA	-0.197371	1.90997	-2.97738	0.00625344	0.0884037	-2.4486
hp_hsa-mir-4654_st	MI0017282	hsa-mir-4654	stem-loop	-0.538414	3.62293	-2.97031	0.00636109	0.0895929	-2.46404
AFFX-HUMISGF3A/M97935_MB_st	AFFX-HUMISGF3A/M97935_MB	AFFX-HUMISGF3A/M97935_MB	Affymetrix Control Sequence	-0.12236	1.98283	-2.96979	0.00636909	0.0895929	-2.46518
ENSG00000206958_st	ENSG00000206958	ENSG00000206958	snoRNA	-0.243997	1.95609	-2.96769	0.00640145	0.0897516	-2.46976
U38A_x_st	U38A	U38A	CDBox	-0.83006	6.39014	-2.96701	0.00641196	0.0897516	-2.47125
hsa-miR-34a-star_st	MIMAT0004557	hsa-miR-34a-star	miRNA	1.00681	2.84275	2.9644	0.00645243	0.0900962	-2.47694
hp_hsa-mir-3914-2_st	MI0016421	hsa-mir-3914-2	stem-loop	-0.156377	1.82022	-2.95673	0.00657291	0.0915535	-2.49366
hsa-miR-323-3p_st	MIMAT0000755	hsa-miR-323-3p	miRNA	0.205298	1.94356	2.95524	0.00659657	0.0916585	-2.49691
hp_hsa-mir-4268_st	MI0015874	hsa-mir-4268	stem-loop	-0.260995	2.44031	-2.94953	0.00668792	0.0921907	-2.50934
hsa-miR-29b-1-star_st	MIMAT0004514	hsa-miR-29b-1-star	miRNA	1.30152	6.54789	2.94868	0.00670164	0.0921907	-2.51119
hsa-miR-302b_st	MIMAT0000715	hsa-miR-302b	miRNA	-0.150808	1.81734	-2.94783	0.00671524	0.0921907	-2.51303
hsa-miR-4770_st	MIMAT0019924	hsa-miR-4770	miRNA	-0.413947	2.16379	-2.9478	0.00671581	0.0921907	-2.5131
U56_st	U56	U56	CDBox	-1.08569	8.99292	-2.94779	0.00671599	0.0921907	-2.51313
ENSG00000252722_st	ENSG00000252722	ENSG00000252722	snoRNA	-0.357563	2.52345	-2.94378	0.00678109	0.0928601	-2.52184
hp_hsa-mir-9-3_st	MI0000468	hsa-mir-9-3	stem-loop	-0.232236	1.87631	-2.93899	0.00685976	0.0937116	-2.53226
ENSG00000238752_st	ENSG00000238752	ENSG00000238752	snoRNA	-0.460028	2.19627	-2.93244	0.00696858	0.0949699	-2.54648
ENSG00000238914_st	ENSG00000238914	ENSG00000238914	snoRNA	-0.183334	1.7812	-2.93004	0.00700894	0.0951931	-2.5517
hp_hsa-mir-222_st	MI0000299	hsa-mir-222	stem-loop	0.34317	4.08683	2.92947	0.00701846	0.0951931	-2.55292
hp_hsa-mir-4307_st	MI0015838	hsa-mir-4307	stem-loop	-0.195262	1.90377	-2.92717	0.00705726	0.0953812	-2.5579
ENSG00000238840_s_st	ENSG00000238840	ENSG00000238840	snoRNA	-0.171543	1.93423	-2.92667	0.0070659	0.0953812	-2.559
ENSG00000238901_x_st	ENSG00000238901	ENSG00000238901	snoRNA	-0.144117	1.90034	-2.92069	0.00716793	0.0956855	-2.57195
ENSG00000252921_x_st	ENSG00000252921	ENSG00000252921	snoRNA	-0.614219	3.83027	-2.92004	0.00717917	0.0956855	-2.57336
ENSG00000206977_st	ENSG00000206977	ENSG00000206977	snoRNA	-0.206708	2.49325	-2.92	0.00717993	0.0956855	-2.57345
hp_hsa-mir-1302-10_s_st	MI0015979	hsa-mir-1302-10	stem-loop	-0.158776	1.86667	-2.9199	0.00718164	0.0956855	-2.57367
ENSG00000212502_st	ENSG00000212502	ENSG00000212502	snoRNA	-0.182313	1.90989	-2.91949	0.00718867	0.0956855	-2.57455
ENSG00000252392_st	ENSG00000252392	ENSG00000252392	snoRNA	-0.223021	1.90294	-2.9191	0.0071954	0.0956855	-2.5754
ENSG00000238552_st	ENSG00000238552	ENSG00000238552	snoRNA	-0.365869	2.21307	-2.91847	0.0072063	0.0956855	-2.57676
ENSG00000252840_x_st	ENSG00000252840	ENSG00000252840	snoRNA	-0.130854	1.99121	-2.91659	0.00723891	0.0958944	-2.58084
hsa-miR-1207-5p_st	MIMAT0005871	hsa-miR-1207-5p	miRNA	-0.966996	8.42978	-2.91068	0.00734207	0.0967283	-2.59361
hsa-miR-1275_st	MIMAT0005929	hsa-miR-1275	miRNA	-1.21507	7.83432	-2.91066	0.00734247	0.0967283	-2.59366
HBII-85-26_st	HBII-85-26	HBII-85-26	CDBox	-1.70883	5.53992	-2.91007	0.00735292	0.0967283	-2.59494
hp_hsa-mir-4658_st	MI0017286	hsa-mir-4658	stem-loop	-0.226024	2.03	-2.90575	0.00742948	0.097031	-2.60428
ENSG00000200891_st	ENSG00000200891	ENSG00000200891	snoRNA	-0.166361	1.98823	-2.90559	0.00743233	0.097031	-2.60463
hsa-miR-335_st	MIMAT0000765	hsa-miR-335	miRNA	1.70222	3.95114	2.90546	0.00743452	0.097031	-2.6049
hp_hsa-mir-4662b_x_st	MI0017293	hsa-mir-4662b	stem-loop	-0.152281	1.80552	-2.90484	0.00744569	0.097031	-2.60625
hp_hsa-mir-590_st	MI0003602	hsa-mir-590	stem-loop	-0.164627	1.81874	-2.90396	0.0074613	0.097031	-2.60814
hsa-miR-30c_st	MIMAT0000244	hsa-miR-30c	miRNA	0.833525	9.53836	2.90064	0.00752087	0.0971538	-2.61531
hp_hsa-mir-548z_st	MI0016688	hsa-mir-548z	stem-loop	-0.143349	1.80014	-2.90026	0.00752777	0.0971538	-2.61614
AFFX-r2-Ec-c2-bioD-3_at	AFFX-r2-Ec-c2-bioD-3	AFFX-r2-Ec-c2-bioD-3	Affymetrix Control Sequence	-0.783891	12.3566	-2.89877	0.00755454	0.0971538	-2.61934
ACA51_x_st	ACA51	ACA51	HAcaBox	-0.669567	3.84094	-2.89876	0.00755475	0.0971538	-2.61937
ENSG00000207199_x_st	ENSG00000207199	ENSG00000207199	snoRNA	-0.134	1.77522	-2.89798	0.00756881	0.0971538	-2.62104
ENSG00000238807_st	ENSG00000238807	ENSG00000238807	snoRNA	-0.463753	3.37333	-2.8977	0.00757399	0.0971538	-2.62166
ENSG00000212148_st	ENSG00000212148	ENSG00000212148	snoRNA	-0.212162	1.78998	-2.89612	0.00760265	0.0971538	-2.62506
hp_hsa-let-7e_st	MI0000066	hsa-let-7e	stem-loop	0.22946	2.47228	2.89585	0.0076075	0.0971538	-2.62564
ENSG00000252193_st	ENSG00000252193	ENSG00000252193	snoRNA	-0.176405	1.79236	-2.89335	0.00765321	0.097449	-2.63104
hp_hsa-mir-145_st	MI0000461	hsa-mir-145	stem-loop	0.232222	2.19753	2.89248	0.00766922	0.097449	-2.63292
ENSG00000238563_x_st	ENSG00000238563	ENSG00000238563	snoRNA	-0.249579	3.16355	-2.89154	0.00768636	0.097449	-2.63494
AFFX-HSAC07/X00351_5_st	AFFX-HSAC07/X00351_5	AFFX-HSAC07/X00351_5	Affymetrix Control Sequence	0.739076	2.96756	2.8885	0.00774239	0.097449	-2.64148
hsa-miR-186_st	MIMAT0000456	hsa-miR-186	miRNA	0.191398	1.92937	2.88842	0.00774389	0.097449	-2.64166
SNORD121A_st	SNORD121A	SNORD121A	CDBox	0.265312	2.49781	2.88803	0.00775121	0.097449	-2.64251
ENSG00000200492_st	ENSG00000200492	ENSG00000200492	snoRNA	-0.181465	2.0846	-2.88751	0.00776085	0.097449	-2.64363
hp_hsa-mir-548ai_st	MI0016813	hsa-mir-548ai	stem-loop	-1.48587	7.07072	-2.88692	0.00777181	0.097449	-2.6449
hp_hsa-mir-548j_st	MI0006345	hsa-mir-548j	stem-loop	-0.240766	2.03288	-2.8855	0.00779813	0.097449	-2.64795
hp_hsa-mir-144_st	MI0000460	hsa-mir-144	stem-loop	-0.156426	1.92049	-2.88529	0.0078021	0.097449	-2.64841
ENSG00000252122_st	ENSG00000252122	ENSG00000252122	snoRNA	-0.33841	2.73007	-2.88361	0.00783343	0.0976259	-2.65202
ENSG00000201209_st	ENSG00000201209	ENSG00000201209	snoRNA	-0.199811	2.04142	-2.88103	0.00788186	0.0979178	-2.65757
hsa-miR-548n_st	MIMAT0005916	hsa-miR-548n	miRNA	-0.159085	1.83006	-2.88053	0.00789132	0.0979178	-2.65865
ENSG00000252329_x_st	ENSG00000252329	ENSG00000252329	snoRNA	-0.353947	2.58483	-2.87849	0.0079298	0.0980966	-2.66304
hp_hsa-mir-1263_st	MI0006398	hsa-mir-1263	stem-loop	-0.319258	2.08371	-2.87794	0.00794025	0.0980966	-2.66422
ENSG00000199392_st	ENSG00000199392	ENSG00000199392	snoRNA	-0.322982	2.74218	-2.86886	0.00811416	0.100028	-2.68374
AFFX-r2-Ec-c3-bioD-3_at	AFFX-r2-Ec-c3-bioD-3	AFFX-r2-Ec-c3-bioD-3	Affymetrix Control Sequence	-0.693919	12.6294	-2.86563	0.00817679	0.100582	-2.69066
ENSG00000238761_x_st	ENSG00000238761	ENSG00000238761	snoRNA	-0.144401	1.77641	-2.86291	0.00823003	0.100818	-2.69651
U56_x_st	U56	U56	CDBox	-0.915531	7.42763	-2.86284	0.00823147	0.100818	-2.69666
ENSG00000238899_x_st	ENSG00000238899	ENSG00000238899	snoRNA	-0.146152	1.90081	-2.86184	0.00825113	0.100841	-2.69881
hp_hsa-mir-3924_st	MI0016432	hsa-mir-3924	stem-loop	-0.145522	1.81424	-2.86014	0.0082846	0.10095	-2.70246
hsa-miR-1469_st	MIMAT0007347	hsa-miR-1469	miRNA	-1.15581	10.8755	-2.85958	0.00829555	0.10095	-2.70365
hp_hsa-mir-627_st	MI0003641	hsa-mir-627	stem-loop	-0.170488	1.99004	-2.85511	0.00838429	0.101545	-2.71322
hp_hsa-mir-4329_st	MI0015901	hsa-mir-4329	stem-loop	-0.191767	2.0545	-2.85485	0.00838959	0.101545	-2.71379
ENSG00000238530_x_st	ENSG00000238530	ENSG00000238530	snoRNA	-0.234644	2.41996	-2.85435	0.00839961	0.101545	-2.71487
hp_hsa-mir-4463_st	MI0016811	hsa-mir-4463	stem-loop	-0.279789	2.04507	-2.85147	0.00845723	0.101545	-2.72102
hsa-miR-4651_st	MIMAT0019715	hsa-miR-4651	miRNA	-1.64248	8.7573	-2.85086	0.00846962	0.101545	-2.72234
hsa-miR-519a-star_st	MIMAT0005452	hsa-miR-519a-star	miRNA	0.185268	2.15867	2.85026	0.00848176	0.101545	-2.72362
hsa-miR-1269b_st	MIMAT0019059	hsa-miR-1269b	miRNA	2.00978	3.70714	2.84987	0.00848948	0.101545	-2.72444
hsa-miR-744-star_st	MIMAT0004946	hsa-miR-744-star	miRNA	0.589656	2.3594	2.84848	0.00851761	0.101545	-2.72742
hsa-miR-4763-3p_st	MIMAT0019913	hsa-miR-4763-3p	miRNA	-1.73711	9.54586	-2.84845	0.00851835	0.101545	-2.7275
hp_hsa-mir-320c-1_st	MI0003778	hsa-mir-320c-1	stem-loop	-0.433364	3.48785	-2.84821	0.00852317	0.101545	-2.72801
ENSG00000238984_st	ENSG00000238984	ENSG00000238984	snoRNA	-0.134618	1.82668	-2.84497	0.00858909	0.102117	-2.73494
ENSG00000238620_x_st	ENSG00000238620	ENSG00000238620	snoRNA	-0.149076	1.91471	-2.84368	0.00861531	0.102139	-2.73768
ENSG00000252724_x_st	ENSG00000252724	ENSG00000252724	snoRNA	-0.26535	2.9783	-2.84311	0.00862714	0.102139	-2.73891
ENSG00000252689_st	ENSG00000252689	ENSG00000252689	snoRNA	-0.173825	1.97921	-2.84224	0.00864485	0.102139	-2.74076
hsa-miR-30c-1-star_st	MIMAT0004674	hsa-miR-30c-1-star	miRNA	0.641686	3.52357	2.84127	0.00866483	0.102162	-2.74283
hsa-miR-616_st	MIMAT0004805	hsa-miR-616	miRNA	-0.433685	2.62817	-2.83913	0.00870897	0.102275	-2.7474
ENSG00000238498_x_st	ENSG00000238498	ENSG00000238498	snoRNA	-0.238164	1.97778	-2.83842	0.0087237	0.102275	-2.74892
hsa-miR-875-3p_st	MIMAT0004923	hsa-miR-875-3p	miRNA	0.581604	3.84758	2.8382	0.00872842	0.102275	-2.74941
hp_hsa-mir-205_st	MI0000285	hsa-mir-205	stem-loop	-0.581933	2.51378	-2.83462	0.00880286	0.102854	-2.75705
HBII-438B_s_st	HBII-438B	HBII-438B	CDBox	0.878471	3.01582	2.83409	0.008814	0.102854	-2.75818
hp_hsa-mir-4483_st	MI0016844	hsa-mir-4483	stem-loop	-0.371313	2.13909	-2.83308	0.0088351	0.102889	-2.76033
ENSG00000238695_x_st	ENSG00000238695	ENSG00000238695	snoRNA	-0.173387	1.98497	-2.82984	0.00890329	0.103471	-2.76725
hp_hsa-mir-130b_st	MI0000748	hsa-mir-130b	stem-loop	0.286418	2.46604	2.82629	0.00897845	0.103731	-2.7748
hsa-miR-4459_st	MIMAT0018981	hsa-miR-4459	miRNA	-0.86773	8.67894	-2.82594	0.00898599	0.103731	-2.77556
hsa-miR-4689_st	MIMAT0019778	hsa-miR-4689	miRNA	-1.12948	7.61277	-2.82535	0.00899851	0.103731	-2.77681
ENSG00000199566_st	ENSG00000199566	ENSG00000199566	snoRNA	-0.182138	2.01109	-2.82454	0.00901579	0.103731	-2.77853
hp_hsa-mir-369_st	MI0000777	hsa-mir-369	stem-loop	-0.192944	1.94427	-2.82449	0.00901692	0.103731	-2.77864
hsa-miR-190_st	MIMAT0000458	hsa-miR-190	miRNA	-0.171222	1.78596	-2.82317	0.00904516	0.103846	-2.78145
hp_hsa-mir-548p_x_st	MI0006420	hsa-mir-548p	stem-loop	-0.158263	1.81485	-2.82229	0.00906405	0.103853	-2.78333
hp_hsa-mir-4711_st	MI0017345	hsa-mir-4711	stem-loop	-0.175452	2.01031	-2.82087	0.0090947	0.103994	-2.78636
ENSG00000252284_x_st	ENSG00000252284	ENSG00000252284	snoRNA	-0.219188	2.0974	-2.81756	0.00916633	0.104603	-2.79341
hsa-miR-3914_st	MIMAT0018188	hsa-miR-3914	miRNA	-0.148558	1.85108	-2.81585	0.00920347	0.10473	-2.79704
hp_hsa-mir-1260b_st	MI0014197	hsa-mir-1260b	stem-loop	-0.276969	3.63304	-2.81375	0.00924933	0.10473	-2.80151
hp_hsa-mir-708_st	MI0005543	hsa-mir-708	stem-loop	-0.276806	2.32438	-2.81359	0.00925292	0.10473	-2.80186
U26_st	U26	U26	CDBox	-0.407946	4.74189	-2.81339	0.00925733	0.10473	-2.80229
ACA53_st	ACA53	ACA53	HAcaBox	-0.231676	2.12055	-2.81237	0.00927959	0.10473	-2.80444
hsa-miR-543_st	MIMAT0004954	hsa-miR-543	miRNA	0.628061	3.21433	2.81199	0.00928804	0.10473	-2.80526
HBII-85-18_x_st	HBII-85-18	HBII-85-18	CDBox	0.198943	1.86504	2.80725	0.00939266	0.1057	-2.81532
ENSG00000201502_st	ENSG00000201502	ENSG00000201502	snoRNA	-0.126505	1.87566	-2.80574	0.00942626	0.105868	-2.81853
ENSG00000212593_st	ENSG00000212593	ENSG00000212593	snoRNA	-0.193999	2.15745	-2.80035	0.00954728	0.106903	-2.82998
hp_hsa-mir-3193_st	MI0014238	hsa-mir-3193	stem-loop	-0.268061	2.08163	-2.79996	0.00955601	0.106903	-2.8308
hp_hsa-mir-454_st	MI0003820	hsa-mir-454	stem-loop	0.148639	1.98023	2.79872	0.00958402	0.107006	-2.83343
hp_hsa-mir-1302-2_s_st	MI0006363	hsa-mir-1302-2	stem-loop	-0.130081	1.832	-2.79479	0.00967344	0.107763	-2.84176
hp_hsa-mir-4434_st	MI0016774	hsa-mir-4434	stem-loop	-0.195451	1.91234	-2.79408	0.00968979	0.107763	-2.84328
hp_hsa-mir-16-2_x_st	MI0000115	hsa-mir-16-2	stem-loop	0.297722	2.42518	2.79234	0.00972968	0.107805	-2.84696
ENSG00000238819_st	ENSG00000238819	ENSG00000238819	snoRNA	-0.128239	1.78569	-2.79216	0.00973376	0.107805	-2.84734
hsa-miR-5096_st	MIMAT0020603	hsa-miR-5096	miRNA	0.794178	2.5428	2.79121	0.00975557	0.107805	-2.84935
hsa-miR-411-star_st	MIMAT0004813	hsa-miR-411-star	miRNA	1.25434	3.15881	2.79036	0.00977526	0.107805	-2.85116
hp_hsa-mir-506_st	MI0003193	hsa-mir-506	stem-loop	-0.218426	2.19355	-2.78979	0.00978839	0.107805	-2.85236
hp_hsa-mir-1256_st	MI0006390	hsa-mir-1256	stem-loop	-0.156554	1.94487	-2.78879	0.00981156	0.107851	-2.85448
HBII-180A_x_st	HBII-180A	HBII-180A	CDBox	-1.20148	7.26873	-2.78738	0.00984417	0.108001	-2.85746
hsa-miR-504_st	MIMAT0002875	hsa-miR-504	miRNA	0.493164	2.34226	2.78634	0.00986836	0.108058	-2.85966
hp_hsa-mir-4275_st	MI0015883	hsa-mir-4275	stem-loop	-0.262144	2.05327	-2.78452	0.00991079	0.108314	-2.86351
hp_hsa-mir-4755_st	MI0017395	hsa-mir-4755	stem-loop	-0.211711	1.96195	-2.7823	0.0099628	0.108673	-2.8682
ENSG00000238992_st	ENSG00000238992	ENSG00000238992	snoRNA	-0.217304	1.89115	-2.7766	0.0100975	0.109832	-2.88024
ENSG00000202183_st	ENSG00000202183	ENSG00000202183	snoRNA	-0.181405	1.79131	-2.77588	0.0101146	0.109832	-2.88177
ENSG00000221148_st	ENSG00000221148	ENSG00000221148	snoRNA	-0.141136	1.94415	-2.77536	0.0101271	0.109832	-2.88287
hp_hsa-mir-4310_st	MI0015840	hsa-mir-4310	stem-loop	-0.206089	2.14017	-2.77226	0.0102013	0.110427	-2.88942
ENSG00000238464_st	ENSG00000238464	ENSG00000238464	snoRNA	-0.325605	2.31132	-2.77058	0.0102416	0.110652	-2.89295
hp_hsa-mir-30e_x_st	MI0000749	hsa-mir-30e	stem-loop	-0.243989	2.01061	-2.76665	0.0103369	0.11147	-2.90125
hp_hsa-mir-3151_st	MI0014178	hsa-mir-3151	stem-loop	-0.290116	2.16777	-2.76506	0.0103755	0.11159	-2.90459
hsa-miR-374b_st	MIMAT0004955	hsa-miR-374b	miRNA	1.18329	3.15455	2.76458	0.0103873	0.11159	-2.9056
ENSG00000238804_x_st	ENSG00000238804	ENSG00000238804	snoRNA	-0.173866	2.07714	-2.76275	0.0104322	0.111861	-2.90947
hp_hsa-mir-3134_st	MI0014155	hsa-mir-3134	stem-loop	-0.235843	1.96527	-2.76108	0.0104732	0.112089	-2.91298
ENSG00000238769_x_st	ENSG00000238769	ENSG00000238769	snoRNA	-0.15531	1.81253	-2.75949	0.0105124	0.112278	-2.91633
HBII-52-16_x_st	HBII-52-16	HBII-52-16	CDBox	-0.163828	1.91769	-2.75834	0.0105409	0.112278	-2.91876
hsa-miR-4471_st	MIMAT0018998	hsa-miR-4471	miRNA	-0.183592	1.90854	-2.75796	0.0105502	0.112278	-2.91955
hp_hsa-mir-3921_st	MI0016428	hsa-mir-3921	stem-loop	-0.317328	2.51786	-2.75323	0.0106681	0.113321	-2.9295
ENSG00000201199_s_st	ENSG00000201199	ENSG00000201199	snoRNA	0.418152	2.51695	2.75	0.0107492	0.11397	-2.93628
ENSG00000238461_x_st	ENSG00000238461	ENSG00000238461	snoRNA	-0.153508	1.76538	-2.7473	0.0108176	0.114372	-2.94196
hsa-miR-484_st	MIMAT0002174	hsa-miR-484	miRNA	1.52863	5.16957	2.74692	0.0108274	0.114372	-2.94277
hsa-miR-103a-2-star_st	MIMAT0009196	hsa-miR-103a-2-star	miRNA	0.698811	2.40703	2.74511	0.0108733	0.114644	-2.94656
hsa-miR-4463_st	MIMAT0018987	hsa-miR-4463	miRNA	-1.25786	9.07191	-2.74372	0.0109089	0.114751	-2.94949
hsa-miR-4779_st	MIMAT0019938	hsa-miR-4779	miRNA	-0.387394	2.01018	-2.74313	0.0109239	0.114751	-2.95071
ENSG00000202479_x_st	ENSG00000202479	ENSG00000202479	snoRNA	-0.208114	1.87866	-2.73905	0.011029	0.115642	-2.95929
hsa-let-7g-star_st	MIMAT0004584	hsa-let-7g-star	miRNA	0.474928	2.25164	2.73771	0.0110636	0.115721	-2.96208
AFFX-r2-Ec-c2-bioD-5_at	AFFX-r2-Ec-c2-bioD-5	AFFX-r2-Ec-c2-bioD-5	Affymetrix Control Sequence	-0.831216	12.2014	-2.73718	0.0110773	0.115721	-2.9632
hsa-miR-4458_st	MIMAT0018980	hsa-miR-4458	miRNA	0.391258	5.09268	2.73605	0.0111069	0.115817	-2.96558
ENSG00000202440_x_st	ENSG00000202440	ENSG00000202440	snoRNA	-0.276337	2.80876	-2.73394	0.0111617	0.116176	-2.96999
ENSG00000206761_st	ENSG00000206761	ENSG00000206761	snoRNA	-0.142567	1.83631	-2.73251	0.0111992	0.116353	-2.97299
hp_hsa-mir-423_s_st	MI0001445	hsa-mir-423	stem-loop	-0.814054	8.06269	-2.7315	0.0112257	0.116416	-2.9751
ENSG00000212377_st	ENSG00000212377	ENSG00000212377	snoRNA	-0.219256	1.79588	-2.72823	0.0113121	0.117098	-2.98196
HBII-166_st	HBII-166	HBII-166	CDBox	-0.615481	5.86922	-2.72081	0.0115099	0.118514	-2.99746
hsa-miR-100_st	MIMAT0000098	hsa-miR-100	miRNA	2.17077	10.2101	2.72069	0.0115133	0.118514	-2.99772
hsa-miR-30c-2-star_st	MIMAT0004550	hsa-miR-30c-2-star	miRNA	1.82477	3.95917	2.72021	0.0115263	0.118514	-2.99873
ENSG00000252904_st	ENSG00000252904	ENSG00000252904	snoRNA	-0.291013	2.20488	-2.71998	0.0115323	0.118514	-2.99919
hp_hsa-mir-3685_st	MI0016086	hsa-mir-3685	stem-loop	-0.308672	3.23881	-2.71848	0.011573	0.118633	-3.00235
hp_hsa-mir-891b_x_st	MI0005534	hsa-mir-891b	stem-loop	-0.269692	2.00117	-2.71762	0.0115963	0.118633	-3.00414
hp_hsa-mir-203_st	MI0000283	hsa-mir-203	stem-loop	-0.188727	2.02572	-2.71724	0.0116065	0.118633	-3.00493
hsa-miR-3123_st	MIMAT0014985	hsa-miR-3123	miRNA	-0.199846	2.03331	-2.7153	0.0116592	0.118957	-3.00897
hsa-miR-222-star_st	MIMAT0004569	hsa-miR-222-star	miRNA	1.08573	2.88587	2.71333	0.0117129	0.119291	-3.01309
hsa-miR-431_st	MIMAT0001625	hsa-miR-431	miRNA	1.2909	4.98537	2.71112	0.0117736	0.119695	-3.0177
ENSG00000239073_st	ENSG00000239073	ENSG00000239073	snoRNA	-0.12456	1.87224	-2.70845	0.0118471	0.119974	-3.02326
hsa-miR-4790-3p_st	MIMAT0019962	hsa-miR-4790-3p	miRNA	0.146757	1.81048	2.70844	0.0118473	0.119974	-3.02328
hsa-miR-409-5p_st	MIMAT0001638	hsa-miR-409-5p	miRNA	1.28715	4.27415	2.70783	0.0118644	0.119974	-3.02457
hp_hsa-mir-3064_st	MI0017375	hsa-mir-3064	stem-loop	0.220308	2.21619	2.7062	0.0119094	0.12001	-3.02795
hsa-miR-374c_st	MIMAT0018443	hsa-miR-374c	miRNA	0.498676	2.46903	2.70617	0.0119102	0.12001	-3.02801
ENSG00000212533_s_st	ENSG00000212533	ENSG00000212533	snoRNA	0.125955	1.98761	2.70435	0.0119611	0.120113	-3.03182
hp_hsa-mir-137_st	MI0000454	hsa-mir-137	stem-loop	-0.248431	1.94693	-2.70322	0.0119924	0.120113	-3.03415
hp_hsa-mir-4759_st	MI0017400	hsa-mir-4759	stem-loop	-0.169102	1.92864	-2.70313	0.011995	0.120113	-3.03435
hp_hsa-mir-323_st	MI0000807	hsa-mir-323	stem-loop	-0.225281	2.07654	-2.70278	0.0120049	0.120113	-3.03508
hsa-miR-2052_st	MIMAT0009977	hsa-miR-2052	miRNA	-0.117545	1.77755	-2.70194	0.0120284	0.120136	-3.03683
hp_hsa-mir-1178_st	MI0006271	hsa-mir-1178	stem-loop	-0.222841	1.97528	-2.69436	0.0122428	0.122063	-3.05261
hp_hsa-mir-4273_st	MI0015881	hsa-mir-4273	stem-loop	-0.129807	1.81842	-2.69079	0.0123449	0.122866	-3.06002
ENSG00000200075_st	ENSG00000200075	ENSG00000200075	snoRNA	-0.215652	1.8442	-2.68916	0.012392	0.123055	-3.06341
ACA13_st	ACA13	ACA13	HAcaBox	-0.48433	3.25401	-2.68815	0.0124211	0.123055	-3.06551
ENSG00000251762_x_st	ENSG00000251762	ENSG00000251762	snoRNA	-0.147195	1.85898	-2.68788	0.0124289	0.123055	-3.06607
hp_hsa-mir-337_x_st	MI0000806	hsa-mir-337	stem-loop	0.124905	1.81338	2.68659	0.0124661	0.123161	-3.06874
hsa-miR-3117-3p_st	MIMAT0014979	hsa-miR-3117-3p	miRNA	0.249206	1.85362	2.68601	0.012483	0.123161	-3.06995
ENSG00000238688_x_st	ENSG00000238688	ENSG00000238688	snoRNA	-0.17364	1.98638	-2.68289	0.0125738	0.123617	-3.07641
ENSG00000238856_x_st	ENSG00000238856	ENSG00000238856	snoRNA	-0.164135	2.16421	-2.68203	0.0125991	0.123617	-3.07821
hp_hsa-mir-4679-2_s_st	MI0017311	hsa-mir-4679-2	stem-loop	-0.264602	2.00732	-2.68163	0.0126107	0.123617	-3.07903
hp_hsa-mir-3202-1_s_st	MI0014252	hsa-mir-3202-1	stem-loop	-0.133255	1.76471	-2.68145	0.0126162	0.123617	-3.07941
U59B_st	U59B	U59B	CDBox	-0.586019	6.53254	-2.68016	0.0126538	0.123772	-3.08207
hsa-miR-194-star_st	MIMAT0004671	hsa-miR-194-star	miRNA	-1.60896	3.37307	-2.67667	0.0127569	0.124566	-3.08931
U103B_s_st	U103B	U103B	CDBox	-0.280527	2.33664	-2.67429	0.0128278	0.125043	-3.09425
ENSG00000206901_x_st	ENSG00000206901	ENSG00000206901	snoRNA	-0.172126	1.94182	-2.67283	0.0128711	0.125076	-3.09726
hp_hsa-mir-875_st	MI0005541	hsa-mir-875	stem-loop	-0.180814	1.98537	-2.67218	0.0128906	0.125076	-3.09861
ENSG00000200237_st	ENSG00000200237	ENSG00000200237	snoRNA	-0.184582	1.97305	-2.67196	0.0128972	0.125076	-3.09906
hp_hsa-mir-548f-1_st	MI0006374	hsa-mir-548f-1	stem-loop	-0.17332	1.85418	-2.67085	0.0129306	0.125091	-3.10136
ENSG00000238779_st	ENSG00000238779	ENSG00000238779	snoRNA	-0.221455	2.44269	-2.66988	0.0129596	0.125091	-3.10336
hp_hsa-mir-3116-2_s_st	MI0014129	hsa-mir-3116-2	stem-loop	-0.239565	2.03516	-2.66939	0.0129743	0.125091	-3.10437
U33_st	U33	U33	CDBox	-0.973788	9.18327	-2.66898	0.0129867	0.125091	-3.10523
hsa-let-7a_st	MIMAT0000062	hsa-let-7a	miRNA	0.4907	12.7185	2.66818	0.0130109	0.125111	-3.10688
hp_hsa-mir-323b_x_st	MI0014206	hsa-mir-323b	stem-loop	-0.22075	1.92832	-2.66681	0.0130522	0.125297	-3.10971
ENSG00000252873_x_st	ENSG00000252873	ENSG00000252873	snoRNA	-0.128326	1.78525	-2.6659	0.0130799	0.125351	-3.1116
ENSG00000212594_st	ENSG00000212594	ENSG00000212594	snoRNA	-0.150058	1.81132	-2.66474	0.0131152	0.125477	-3.114
ENSG00000239186_st	ENSG00000239186	ENSG00000239186	snoRNA	-0.176053	1.92834	-2.66174	0.0132065	0.126124	-3.12018
hp_hsa-mir-30b_st	MI0000441	hsa-mir-30b	stem-loop	-0.210014	1.96372	-2.66107	0.0132271	0.126124	-3.12157
hsa-miR-4782-5p_st	MIMAT0019944	hsa-miR-4782-5p	miRNA	-0.174706	1.73912	-2.65941	0.013278	0.126397	-3.125
hsa-miR-3654_st	MIMAT0018074	hsa-miR-3654	miRNA	0.242106	2.1306	2.65853	0.0133053	0.126445	-3.12682
hp_hsa-mir-20a_st	MI0000076	hsa-mir-20a	stem-loop	-0.364507	2.48115	-2.65725	0.0133448	0.126608	-3.12947
ENSG00000252459_st	ENSG00000252459	ENSG00000252459	snoRNA	-0.165507	1.97116	-2.65629	0.0133745	0.12661	-3.13144
hp_hsa-mir-4251_st	MI0015861	hsa-mir-4251	stem-loop	-0.131214	1.92283	-2.6558	0.0133896	0.12661	-3.13245
hsa-miR-3681_st	MIMAT0018108	hsa-miR-3681	miRNA	-0.117195	1.73899	-2.65146	0.0135248	0.127676	-3.1414
ENSG00000238858_x_st	ENSG00000238858	ENSG00000238858	snoRNA	-0.164609	1.83021	-2.64885	0.0136066	0.128236	-3.14677
ENSG00000251861_x_st	ENSG00000251861	ENSG00000251861	snoRNA	-0.214997	2.10073	-2.64697	0.0136659	0.128576	-3.15064
hp_hsa-mir-1224_st	MI0003764	hsa-mir-1224	stem-loop	-0.758825	6.51235	-2.64524	0.0137208	0.128576	-3.15421
ENSG00000200897_x_st	ENSG00000200897	ENSG00000200897	snoRNA	0.162396	1.9435	2.64519	0.0137225	0.128576	-3.15432
ENSG00000252265_s_st	ENSG00000252265	ENSG00000252265	snoRNA	-0.174857	2.03428	-2.64426	0.013752	0.128576	-3.15623
hsa-miR-4699-3p_st	MIMAT0019795	hsa-miR-4699-3p	miRNA	-0.118641	1.82019	-2.64414	0.0137558	0.128576	-3.15648
spike_in-control-28_st	spike_in-control-28	spike_in-control-28	Spike-in controls	-0.162449	1.92037	-2.64189	0.0138273	0.129032	-3.1611
hsa-miR-4794_st	MIMAT0019967	hsa-miR-4794	miRNA	0.145909	1.90769	2.63891	0.0139231	0.129713	-3.16724
hsa-miR-372_st	MIMAT0000724	hsa-miR-372	miRNA	-0.328974	1.92809	-2.63798	0.0139528	0.129777	-3.16914
ENSG00000252380_x_st	ENSG00000252380	ENSG00000252380	snoRNA	-0.140002	1.9626	-2.6362	0.0140102	0.130098	-3.17279
hsa-miR-135a_st	MIMAT0000428	hsa-miR-135a	miRNA	-0.104022	1.77284	-2.63539	0.0140365	0.130129	-3.17446
hp_hsa-let-7g_x_st	MI0000433	hsa-let-7g	stem-loop	0.191452	2.03523	2.6331	0.0141109	0.130606	-3.17916
hp_hsa-mir-610_x_st	MI0003623	hsa-mir-610	stem-loop	-0.174165	2.13104	-2.63147	0.0141642	0.130886	-3.18251
ENSG00000238336_st	ENSG00000238336	ENSG00000238336	snoRNA	-0.124393	1.90854	-2.62705	0.0143091	0.132011	-3.19157
hsa-miR-1268_st	MIMAT0005922	hsa-miR-1268	miRNA	-1.27885	7.9127	-2.62536	0.0143653	0.132314	-3.19505
ENSG00000239059_st	ENSG00000239059	ENSG00000239059	snoRNA	-0.216106	2.36431	-2.62386	0.014415	0.13239	-3.19812
hsa-miR-4446-5p_st	MIMAT0019233	hsa-miR-4446-5p	miRNA	-0.218837	1.93163	-2.62357	0.0144245	0.13239	-3.19871
ENSG00000239140_x_st	ENSG00000239140	ENSG00000239140	snoRNA	-0.111431	1.82657	-2.623	0.0144434	0.13239	-3.19987
ENSG00000199713_x_st	ENSG00000199713	ENSG00000199713	snoRNA	-0.174397	2.05497	-2.62052	0.0145262	0.132931	-3.20495
ENSG00000252852_st	ENSG00000252852	ENSG00000252852	snoRNA	-0.164075	1.91262	-2.61937	0.0145648	0.132931	-3.20732
hsa-miR-3652_st	MIMAT0018072	hsa-miR-3652	miRNA	-0.908039	4.48982	-2.61914	0.0145726	0.132931	-3.20779
hsa-miR-221-star_st	MIMAT0004568	hsa-miR-221-star	miRNA	1.08328	3.0662	2.61824	0.0146025	0.132991	-3.20961
hsa-miR-4310_st	MIMAT0016862	hsa-miR-4310	miRNA	-0.42803	2.7609	-2.61751	0.0146271	0.133001	-3.21111
ENSG00000251715_x_st	ENSG00000251715	ENSG00000251715	snoRNA	-0.163577	1.86409	-2.61624	0.0146701	0.133109	-3.21372
ENSG00000238775_x_st	ENSG00000238775	ENSG00000238775	snoRNA	-0.23407	2.55332	-2.61577	0.0146858	0.133109	-3.21467
ENSG00000252433_st	ENSG00000252433	ENSG00000252433	snoRNA	-0.466848	2.22547	-2.61416	0.0147404	0.133205	-3.21796
hsa-miR-1268b_st	MIMAT0018925	hsa-miR-1268b	miRNA	-1.16585	7.63393	-2.61408	0.0147433	0.133205	-3.21814
ACA14b_st	ACA14b	ACA14b	HAcaBox	-0.123947	1.8713	-2.61093	0.0148503	0.133959	-3.22456
ENSG00000239033_st	ENSG00000239033	ENSG00000239033	snoRNA	-0.196269	1.82901	-2.60972	0.0148916	0.134119	-3.22703
hp_hsa-mir-1270-1_s_st	MI0006407	hsa-mir-1270-1	stem-loop	-0.188031	1.88454	-2.60679	0.0149924	0.134813	-3.23302
hp_hsa-mir-658_st	MI0003682	hsa-mir-658	stem-loop	-0.585248	3.5796	-2.60482	0.0150605	0.1351	-3.23705
hsa-miR-1281_st	MIMAT0005939	hsa-miR-1281	miRNA	-1.12372	6.31341	-2.60388	0.0150931	0.1351	-3.23897
ENSG00000252138_st	ENSG00000252138	ENSG00000252138	snoRNA	-0.141343	1.88706	-2.60381	0.0150956	0.1351	-3.23912
hp_hsa-mir-4482_st	MI0016843	hsa-mir-4482	stem-loop	-0.151445	1.97156	-2.60114	0.0151885	0.135717	-3.24456
hsa-miR-4786-3p_st	MIMAT0019955	hsa-miR-4786-3p	miRNA	0.676095	2.64977	2.60023	0.01522	0.135786	-3.24641
ENSG00000239086_x_st	ENSG00000239086	ENSG00000239086	snoRNA	-0.148125	1.78587	-2.59926	0.015254	0.135875	-3.24839
ENSG00000251775_st	ENSG00000251775	ENSG00000251775	snoRNA	-0.230685	2.05856	-2.59606	0.0153665	0.136489	-3.25491
hsa-miR-3133_st	MIMAT0014998	hsa-miR-3133	miRNA	-0.143089	1.83923	-2.59564	0.0153813	0.136489	-3.25576
hp_hsa-mir-4662b_st	MI0017293	hsa-mir-4662b	stem-loop	-0.178542	1.89824	-2.59483	0.0154097	0.136489	-3.2574
ENSG00000238657_x_st	ENSG00000238657	ENSG00000238657	snoRNA	-0.167216	1.91307	-2.59457	0.0154189	0.136489	-3.25793
ENSG00000252295_x_st	ENSG00000252295	ENSG00000252295	snoRNA	-0.2153	1.92801	-2.59248	0.0154933	0.136736	-3.2622
hp_hsa-mir-548i-3_s_st	MI0006423	hsa-mir-548i-3	stem-loop	-0.15895	1.87953	-2.59243	0.015495	0.136736	-3.2623
ENSG00000239161_x_st	ENSG00000239161	ENSG00000239161	snoRNA	-0.178782	1.97754	-2.59004	0.0155801	0.137111	-3.26716
hsa-miR-1296_st	MIMAT0005794	hsa-miR-1296	miRNA	0.875525	3.51906	2.58988	0.0155857	0.137111	-3.26748
hp_hsa-mir-517a_x_st	MI0003161	hsa-mir-517a	stem-loop	-0.191697	1.9902	-2.58486	0.0157662	0.138484	-3.27769
hp_hsa-mir-204_st	MI0000284	hsa-mir-204	stem-loop	-0.146751	1.85063	-2.58113	0.0159012	0.139359	-3.28525
hp_hsa-mir-125b-1_x_st	MI0000446	hsa-mir-125b-1	stem-loop	0.223443	2.16259	2.58076	0.0159148	0.139359	-3.28601
hp_hsa-mir-3142_st	MI0014166	hsa-mir-3142	stem-loop	-0.26167	1.88124	-2.57896	0.0159804	0.139516	-3.28966
hsa-miR-96_st	MIMAT0000095	hsa-miR-96	miRNA	0.885898	2.696	2.57892	0.0159818	0.139516	-3.28974
ENSG00000238462_x_st	ENSG00000238462	ENSG00000238462	snoRNA	-0.194462	2.23992	-2.57789	0.0160196	0.139631	-3.29183
ENSG00000238690_st	ENSG00000238690	ENSG00000238690	snoRNA	-0.167846	1.79167	-2.57566	0.0161016	0.13984	-3.29636
ENSG00000251836_st	ENSG00000251836	ENSG00000251836	snoRNA	-0.248686	2.17193	-2.57501	0.0161256	0.13984	-3.29768
HBII-52-42_x_st	HBII-52-42	HBII-52-42	CDBox	-0.162187	1.8669	-2.57464	0.0161393	0.13984	-3.29843
HBII-234_st	HBII-234	HBII-234	CDBox	-0.138272	1.93753	-2.57456	0.0161421	0.13984	-3.29859
ENSG00000238983_st	ENSG00000238983	ENSG00000238983	snoRNA	-0.142642	1.88276	-2.5738	0.0161703	0.139872	-3.30013
ENSG00000238935_s_st	ENSG00000238935	ENSG00000238935	snoRNA	-0.212042	2.122	-2.57206	0.0162345	0.140214	-3.30365
hsa-miR-3940-5p_st	MIMAT0019229	hsa-miR-3940-5p	miRNA	-1.37642	10.3304	-2.56929	0.0163378	0.140563	-3.30927
hsa-miR-548e_st	MIMAT0005874	hsa-miR-548e	miRNA	-0.147203	1.81638	-2.56906	0.0163464	0.140563	-3.30973
hp_hsa-mir-194-1_st	MI0000488	hsa-mir-194-1	stem-loop	-0.124341	1.75837	-2.56899	0.0163491	0.140563	-3.30988
hp_hsa-mir-3910-1_x_st	MI0016414	hsa-mir-3910-1	stem-loop	-0.462168	2.9068	-2.56402	0.0165355	0.14195	-3.31992
hp_hsa-mir-383_st	MI0000791	hsa-mir-383	stem-loop	-0.194158	1.88121	-2.56329	0.0165632	0.141974	-3.32141
hp_hsa-mir-548a-1_x_st	MI0003593	hsa-mir-548a-1	stem-loop	-0.167227	1.96813	-2.5609	0.0166539	0.142482	-3.32624
AFFX-HSAC07/X00351_3_st	AFFX-HSAC07/X00351_3	AFFX-HSAC07/X00351_3	Affymetrix Control Sequence	0.640655	4.49972	2.5604	0.0166727	0.142482	-3.32724
hp_hsa-mir-3646_st	MI0016046	hsa-mir-3646	stem-loop	-0.191741	2.0658	-2.55789	0.0167687	0.142885	-3.33233
ENSG00000238416_x_st	ENSG00000238416	ENSG00000238416	snoRNA	-0.152753	2.06359	-2.55785	0.01677	0.142885	-3.3324
ENSG00000221496_st	ENSG00000221496	ENSG00000221496	snoRNA	-0.149282	1.9372	-2.55274	0.0169666	0.144129	-3.34272
ENSG00000238368_st	ENSG00000238368	ENSG00000238368	snoRNA	-0.308547	2.5162	-2.5518	0.0170027	0.144129	-3.3446
ACA46_st	ACA46	ACA46	HAcaBox	0.302677	2.51882	2.55156	0.0170121	0.144129	-3.34509
hsa-miR-19b-1-star_st	MIMAT0004491	hsa-miR-19b-1-star	miRNA	0.446324	2.17157	2.55142	0.0170175	0.144129	-3.34537
U70G_x_st	U70G	U70G	HAcaBox	-0.238221	2.0463	-2.54878	0.0171203	0.144656	-3.3507
ENSG00000239025_st	ENSG00000239025	ENSG00000239025	snoRNA	-0.199147	1.82939	-2.5481	0.0171467	0.144656	-3.35207
hp_hsa-mir-4451_st	MI0016797	hsa-mir-4451	stem-loop	-0.201627	2.02242	-2.54736	0.0171755	0.144656	-3.35355
hsa-miR-369-5p_st	MIMAT0001621	hsa-miR-369-5p	miRNA	0.52717	2.1767	2.5471	0.0171859	0.144656	-3.35408
HBII-85-17_x_st	HBII-85-17	HBII-85-17	CDBox	0.348389	2.2231	2.5455	0.0172484	0.144656	-3.3573
ENSG00000238342_x_st	ENSG00000238342	ENSG00000238342	snoRNA	0.124237	1.96967	2.54516	0.0172621	0.144656	-3.358
U83B_st	U83B	U83B	CDBox	-0.817399	8.63569	-2.54488	0.017273	0.144656	-3.35856
HBII-419_st	HBII-419	HBII-419	CDBox	0.619028	3.39677	2.54461	0.0172834	0.144656	-3.35909
hp_hsa-mir-4461_st	MI0016807	hsa-mir-4461	stem-loop	-0.18955	1.97504	-2.54304	0.0173455	0.144716	-3.36227
ENSG00000202335_st	ENSG00000202335	ENSG00000202335	snoRNA	-0.104474	1.77768	-2.54284	0.0173531	0.144716	-3.36265
ENSG00000239068_x_st	ENSG00000239068	ENSG00000239068	snoRNA	-0.159858	1.91876	-2.5425	0.0173669	0.144716	-3.36335
hsa-miR-4524_st	MIMAT0019062	hsa-miR-4524	miRNA	-0.413584	2.45069	-2.53767	0.0175585	0.14572	-3.37306
hp_hsa-mir-452_st	MI0001733	hsa-mir-452	stem-loop	-0.129072	1.9017	-2.53732	0.0175724	0.14572	-3.37376
hsa-miR-371-3p_st	MIMAT0000723	hsa-miR-371-3p	miRNA	-0.116906	1.78589	-2.53684	0.0175918	0.14572	-3.37473
hp_hsa-mir-526b_x_st	MI0003150	hsa-mir-526b	stem-loop	-0.121482	1.82603	-2.53614	0.0176196	0.14572	-3.37613
hsa-miR-485-3p_st	MIMAT0002176	hsa-miR-485-3p	miRNA	0.937518	3.33019	2.53611	0.0176208	0.14572	-3.37619
hsa-let-7f_st	MIMAT0000067	hsa-let-7f	miRNA	1.59232	9.17161	2.5356	0.0176413	0.14572	-3.37722
ENSG00000212608_st	ENSG00000212608	ENSG00000212608	snoRNA	-0.151159	1.80306	-2.53253	0.0177649	0.146216	-3.38339
U71d_st	U71d	U71d	HAcaBox	-0.616875	4.68767	-2.53219	0.0177784	0.146216	-3.38406
HBII-438A_s_st	HBII-438A	HBII-438A	CDBox	0.843034	3.2885	2.53219	0.0177786	0.146216	-3.38407
hp_hsa-mir-367_st	MI0000775	hsa-mir-367	stem-loop	-0.217503	1.89916	-2.5314	0.0178103	0.146266	-3.38565
hsa-miR-4281_st	MIMAT0016907	hsa-miR-4281	miRNA	-1.19494	9.13369	-2.52843	0.0179311	0.146851	-3.39162
hp_hsa-mir-3175_st	MI0014209	hsa-mir-3175	stem-loop	-0.20452	2.23158	-2.52828	0.0179369	0.146851	-3.39191
U17b_x_st	U17b	U17b	HAcaBox	-0.732752	9.32748	-2.52719	0.0179814	0.146851	-3.3941
hp_hsa-mir-431_st	MI0001721	hsa-mir-431	stem-loop	0.183646	2.10419	2.52685	0.0179955	0.146851	-3.39479
hsa-miR-3675-5p_st	MIMAT0018098	hsa-miR-3675-5p	miRNA	-0.165346	1.79172	-2.52647	0.0180107	0.146851	-3.39554
hsa-miR-1537_st	MIMAT0007399	hsa-miR-1537	miRNA	-0.166216	1.96118	-2.52397	0.0181134	0.147476	-3.40056
ENSG00000207084_st	ENSG00000207084	ENSG00000207084	snoRNA	-0.182344	1.94726	-2.52327	0.018142	0.147498	-3.40196
ENSG00000253009_st	ENSG00000253009	ENSG00000253009	snoRNA	-0.279082	2.1631	-2.52257	0.0181708	0.147521	-3.40336
U17b_st	U17b	U17b	HAcaBox	-0.716711	10.3066	-2.52169	0.0182073	0.147606	-3.40513
ENSG00000252992_x_st	ENSG00000252992	ENSG00000252992	snoRNA	-0.33048	2.65713	-2.52095	0.0182377	0.147642	-3.40661
hp_hsa-mir-1252_st	MI0006434	hsa-mir-1252	stem-loop	-0.235444	2.03303	-2.51798	0.018361	0.148429	-3.41256
hp_hsa-mir-21_st	MI0000077	hsa-mir-21	stem-loop	0.402048	2.32004	2.51619	0.0184356	0.14882	-3.41614
hp_hsa-mir-1285-2_st	MI0006347	hsa-mir-1285-2	stem-loop	-0.209166	2.14414	-2.51506	0.0184829	0.148885	-3.4184
ENSG00000238520_st	ENSG00000238520	ENSG00000238520	snoRNA	-0.137015	1.86217	-2.51448	0.0185071	0.148885	-3.41956
ENSG00000239095_st	ENSG00000239095	ENSG00000239095	snoRNA	-0.167246	1.95885	-2.51412	0.0185222	0.148885	-3.42028
AFFX-r2-Ec-c3-bioD-5_at	AFFX-r2-Ec-c3-bioD-5	AFFX-r2-Ec-c3-bioD-5	Affymetrix Control Sequence	-0.711896	12.2293	-2.51252	0.0185893	0.149142	-3.42347
hp_hsa-mir-129-2_st	MI0000473	hsa-mir-129-2	stem-loop	-0.179785	1.87191	-2.51175	0.0186217	0.149142	-3.42501
hsa-miR-1269_st	MIMAT0005923	hsa-miR-1269	miRNA	1.92017	3.98943	2.51149	0.0186329	0.149142	-3.42554
ENSG00000253094_st	ENSG00000253094	ENSG00000253094	snoRNA	-0.119691	1.76603	-2.50853	0.018758	0.149932	-3.43145
AFFX-r2-P1-c2-cre-3_at	AFFX-r2-P1-c2-cre-3	AFFX-r2-P1-c2-cre-3	Affymetrix Control Sequence	-0.409315	13.9581	-2.50617	0.0188583	0.150245	-3.43615
hsa-miR-762_st	MIMAT0010313	hsa-miR-762	miRNA	-1.10838	10.7147	-2.50609	0.0188618	0.150245	-3.43631
hp_hsa-mir-330_st	MI0000803	hsa-mir-330	stem-loop	0.130202	2.02868	2.50574	0.0188765	0.150245	-3.437
hsa-miR-3183_st	MIMAT0015063	hsa-miR-3183	miRNA	0.114424	1.84416	2.50407	0.018948	0.150603	-3.44034
hp_hsa-mir-451b_st	MI0017360	hsa-mir-451b	stem-loop	-0.182136	1.8697	-2.49561	0.0193136	0.15309	-3.4572
ENSG00000238438_x_st	ENSG00000238438	ENSG00000238438	snoRNA	-0.218143	2.03683	-2.49558	0.0193148	0.15309	-3.45725
hsa-miR-1911_st	MIMAT0007885	hsa-miR-1911	miRNA	-0.212203	1.85714	-2.49328	0.0194156	0.153383	-3.46184
HBII-52-22_x_st	HBII-52-22	HBII-52-22	CDBox	0.142816	1.88258	2.49307	0.0194247	0.153383	-3.46226
ENSG00000238389_st	ENSG00000238389	ENSG00000238389	snoRNA	-0.177761	1.94375	-2.49289	0.0194326	0.153383	-3.46261
hsa-miR-562_st	MIMAT0003226	hsa-miR-562	miRNA	-0.141759	1.80173	-2.49146	0.0194956	0.153666	-3.46547
hsa-miR-4768-5p_st	MIMAT0019920	hsa-miR-4768-5p	miRNA	-0.120821	1.76487	-2.4891	0.0195994	0.154271	-3.47015
hsa-miR-26b-star_st	MIMAT0004500	hsa-miR-26b-star	miRNA	0.329263	2.18884	2.48728	0.0196802	0.154415	-3.47377
hsa-miR-212_st	MIMAT0000269	hsa-miR-212	miRNA	0.969194	6.09951	2.48646	0.0197164	0.154415	-3.47539
hsa-miR-4769-3p_st	MIMAT0019923	hsa-miR-4769-3p	miRNA	-0.212889	2.21626	-2.48531	0.0197676	0.154415	-3.47768
ENSG00000201300_x_st	ENSG00000201300	ENSG00000201300	snoRNA	-0.206031	1.93176	-2.48504	0.0197797	0.154415	-3.47822
hsa-miR-548a-5p_st	MIMAT0004803	hsa-miR-548a-5p	miRNA	-0.128541	1.7904	-2.48492	0.0197847	0.154415	-3.47844
hp_hsa-mir-4773-1_st	MI0017415	hsa-mir-4773-1	stem-loop	-0.108799	1.7983	-2.48442	0.0198073	0.154415	-3.47945
ENSG00000238311_x_st	ENSG00000238311	ENSG00000238311	snoRNA	-0.163404	1.83939	-2.4844	0.019808	0.154415	-3.47948
ENSG00000238781_st	ENSG00000238781	ENSG00000238781	snoRNA	-0.163256	2.06608	-2.47871	0.0200637	0.155982	-3.49078
HBII-429_st	HBII-429	HBII-429	CDBox	-0.916035	9.13549	-2.47843	0.020076	0.155982	-3.49132
hp_hsa-mir-559_x_st	MI0003565	hsa-mir-559	stem-loop	-0.233806	1.94781	-2.47809	0.0200913	0.155982	-3.49199
hsa-miR-3189-3p_st	MIMAT0015071	hsa-miR-3189-3p	miRNA	-0.25814	2.05845	-2.4771	0.0201365	0.156119	-3.49397
14qII-30_st	14qII-30	14qII-30	CDBox	-0.206728	2.08995	-2.47573	0.0201983	0.156175	-3.49667
hsa-miR-196a_st	MIMAT0000226	hsa-miR-196a	miRNA	1.7615	6.49593	2.47542	0.0202127	0.156175	-3.4973
hsa-miR-4791_st	MIMAT0019963	hsa-miR-4791	miRNA	-0.181358	2.04562	-2.47512	0.020226	0.156175	-3.49788
ENSG00000238872_x_st	ENSG00000238872	ENSG00000238872	snoRNA	-0.14995	1.75812	-2.47119	0.0204057	0.157087	-3.50567
ENSG00000239170_x_st	ENSG00000239170	ENSG00000239170	snoRNA	-0.108494	1.86323	-2.4711	0.0204101	0.157087	-3.50586
hsa-let-7i_st	MIMAT0000415	hsa-let-7i	miRNA	0.732879	11.335	2.47057	0.0204343	0.157087	-3.5069
hsa-miR-4282_st	MIMAT0016912	hsa-miR-4282	miRNA	-0.121926	1.94136	-2.46966	0.0204761	0.157087	-3.5087
hsa-miR-4532_st	MIMAT0019071	hsa-miR-4532	miRNA	-1.02289	10.0578	-2.46952	0.0204824	0.157087	-3.50897
hp_hsa-mir-26a-2_st	MI0000750	hsa-mir-26a-2	stem-loop	-0.184912	1.8771	-2.46682	0.0206072	0.157831	-3.51432
hsa-miR-1228-star_st	MIMAT0005582	hsa-miR-1228-star	miRNA	-1.2945	9.4254	-2.46364	0.0207548	0.158694	-3.5206
hp_hsa-mir-337_st	MI0000806	hsa-mir-337	stem-loop	-0.136396	1.85913	-2.46263	0.0208019	0.158694	-3.52259
hp_hsa-mir-509-2_s_st	MI0005530	hsa-mir-509-2	stem-loop	-0.167933	1.96038	-2.46259	0.0208037	0.158694	-3.52267
HBII-52-29_x_st	HBII-52-29	HBII-52-29	CDBox	0.141817	1.89789	2.459	0.020972	0.159764	-3.52976
ENSG00000252727_x_st	ENSG00000252727	ENSG00000252727	snoRNA	-0.241563	2.36667	-2.45707	0.0210629	0.160185	-3.53356
ENSG00000238430_st	ENSG00000238430	ENSG00000238430	snoRNA	-0.237284	2.78312	-2.45641	0.0210941	0.160185	-3.53486
hsa-miR-373_st	MIMAT0000726	hsa-miR-373	miRNA	-0.284771	1.99666	-2.45604	0.0211118	0.160185	-3.5356
hp_hsa-mir-606_st	MI0003619	hsa-mir-606	stem-loop	-0.146694	1.94826	-2.45322	0.0212456	0.160985	-3.54116
hsa-miR-215_st	MIMAT0000272	hsa-miR-215	miRNA	-1.21599	2.77416	-2.45191	0.021308	0.161036	-3.54374
hsa-miR-631_st	MIMAT0003300	hsa-miR-631	miRNA	-0.232147	2.14211	-2.45189	0.0213091	0.161036	-3.54378
hsa-miR-2115_st	MIMAT0011158	hsa-miR-2115	miRNA	-0.509643	2.63796	-2.4501	0.0213944	0.161277	-3.54729
ENSG00000201542_x_st	ENSG00000201542	ENSG00000201542	snoRNA	-0.0987065	1.83462	-2.44969	0.0214141	0.161277	-3.5481
hp_hsa-mir-1307_st	MI0006444	hsa-mir-1307	stem-loop	-0.261279	2.20524	-2.44944	0.0214261	0.161277	-3.54859
ENSG00000202537_st	ENSG00000202537	ENSG00000202537	snoRNA	-0.209683	2.20977	-2.44788	0.0215013	0.161629	-3.55167
hp_hsa-mir-181b-1_x_st	MI0000270	hsa-mir-181b-1	stem-loop	0.201102	2.31529	2.44691	0.0215481	0.161767	-3.55359
ENSG00000238816_st	ENSG00000238816	ENSG00000238816	snoRNA	-0.149735	2.03641	-2.44438	0.0216703	0.16247	-3.55855
hp_hsa-mir-3674_st	MI0016075	hsa-mir-3674	stem-loop	-0.112808	1.7864	-2.44362	0.0217072	0.162532	-3.56005
ENSG00000238824_st	ENSG00000238824	ENSG00000238824	snoRNA	-0.146279	1.86183	-2.44167	0.0218019	0.163027	-3.56388
ENSG00000207027_x_st	ENSG00000207027	ENSG00000207027	snoRNA	0.197806	2.07969	2.43996	0.0218854	0.163399	-3.56723
hsa-miR-146a_st	MIMAT0000449	hsa-miR-146a	miRNA	2.28439	8.43331	2.4391	0.0219278	0.163399	-3.56893
ENSG00000238687_st	ENSG00000238687	ENSG00000238687	snoRNA	-0.137396	1.928	-2.43889	0.0219379	0.163399	-3.56934
hsa-miR-4777-3p_st	MIMAT0019935	hsa-miR-4777-3p	miRNA	0.138515	1.81768	2.43676	0.0220425	0.163963	-3.57352
hsa-miR-3678-3p_st	MIMAT0018103	hsa-miR-3678-3p	miRNA	0.0984456	1.90384	2.43554	0.0221027	0.164196	-3.57591
hp_hsa-mir-133a-1_x_st	MI0000450	hsa-mir-133a-1	stem-loop	-0.140614	1.82956	-2.43444	0.0221573	0.164386	-3.57808
ENSG00000239037_st	ENSG00000239037	ENSG00000239037	snoRNA	-0.147609	1.87629	-2.43242	0.0222573	0.164913	-3.58203
hsa-miR-4707-5p_st	MIMAT0019807	hsa-miR-4707-5p	miRNA	-1.5147	9.18568	-2.43125	0.0223157	0.164964	-3.58433
hp_hsa-mir-4491_st	MI0016853	hsa-mir-4491	stem-loop	-0.194496	2.02091	-2.43112	0.0223222	0.164964	-3.58459
ENSG00000251866_st	ENSG00000251866	ENSG00000251866	snoRNA	-0.293435	2.23348	-2.4285	0.0224531	0.165715	-3.58972
hp_hsa-mir-4679-1_x_st	MI0017310	hsa-mir-4679-1	stem-loop	-0.393944	2.27947	-2.42637	0.0225599	0.166179	-3.59389
hsa-miR-576-5p_st	MIMAT0003241	hsa-miR-576-5p	miRNA	-0.177461	1.99899	-2.42463	0.0226477	0.166179	-3.59729
ENSG00000200652_st	ENSG00000200652	ENSG00000200652	snoRNA	-0.206587	1.82675	-2.42427	0.022666	0.166179	-3.598
ENSG00000239171_st	ENSG00000239171	ENSG00000239171	snoRNA	-0.230973	2.28268	-2.42421	0.0226686	0.166179	-3.5981
hsa-miR-4787-5p_st	MIMAT0019956	hsa-miR-4787-5p	miRNA	-1.09821	12.0909	-2.42379	0.0226902	0.166179	-3.59894
hp_hsa-mir-629_st	MI0003643	hsa-mir-629	stem-loop	-0.449314	5.1632	-2.42283	0.0227384	0.166179	-3.6008
hsa-miR-92a-1-star_st	MIMAT0004507	hsa-miR-92a-1-star	miRNA	-1.47622	5.75065	-2.42275	0.0227425	0.166179	-3.60096
hsa-miR-4745-5p_st	MIMAT0019878	hsa-miR-4745-5p	miRNA	-1.25399	9.87549	-2.42212	0.0227747	0.166179	-3.6022
ENSG00000222345_st	ENSG00000222345	ENSG00000222345	snoRNA	0.29586	3.50553	2.42176	0.022793	0.166179	-3.60291
ENSG00000238832_st	ENSG00000238832	ENSG00000238832	snoRNA	-0.251948	2.05046	-2.42146	0.0228083	0.166179	-3.60349
hp_hsa-mir-503_st	MI0003188	hsa-mir-503	stem-loop	0.356861	2.58584	2.41967	0.0228991	0.1664	-3.60698
hp_hsa-mir-497_st	MI0003138	hsa-mir-497	stem-loop	0.248163	2.49644	2.41919	0.0229238	0.1664	-3.60793
ENSG00000238811_st	ENSG00000238811	ENSG00000238811	snoRNA	-0.191538	1.92563	-2.41914	0.0229265	0.1664	-3.60803
hp_hsa-mir-4768_st	MI0017409	hsa-mir-4768	stem-loop	-0.183638	1.89402	-2.41791	0.0229893	0.16654	-3.61043
hp_hsa-mir-1299_st	MI0006359	hsa-mir-1299	stem-loop	0.684297	3.16502	2.41761	0.0230044	0.16654	-3.61101
hsa-miR-579_st	MIMAT0003244	hsa-miR-579	miRNA	-0.147666	1.77107	-2.41609	0.0230826	0.166831	-3.61398
hsa-miR-876-5p_st	MIMAT0004924	hsa-miR-876-5p	miRNA	-0.136342	1.74896	-2.41565	0.0231053	0.166831	-3.61484
ENSG00000252435_x_st	ENSG00000252435	ENSG00000252435	snoRNA	-0.18305	2.08599	-2.41455	0.023162	0.166831	-3.61699
hsa-miR-2861_st	MIMAT0013802	hsa-miR-2861	miRNA	-1.44687	10.8061	-2.41441	0.0231689	0.166831	-3.61725
hsa-miR-3127-3p_st	MIMAT0019201	hsa-miR-3127-3p	miRNA	-0.24219	1.84156	-2.41398	0.0231913	0.166831	-3.6181
hsa-miR-663_st	MIMAT0003326	hsa-miR-663	miRNA	-1.15433	9.7145	-2.40984	0.0234059	0.168161	-3.62618
hsa-miR-3679-3p_st	MIMAT0018105	hsa-miR-3679-3p	miRNA	-0.366421	2.33059	-2.40883	0.0234581	0.168324	-3.62813
hp_hsa-mir-154_st	MI0000480	hsa-mir-154	stem-loop	0.220684	2.19548	2.40691	0.0235586	0.168832	-3.63187
hsa-miR-606_st	MIMAT0003274	hsa-miR-606	miRNA	-0.148	1.84387	-2.40568	0.0236234	0.169079	-3.63428
hsa-miR-877_st	MIMAT0004949	hsa-miR-877	miRNA	-0.726918	6.53242	-2.40512	0.0236526	0.169079	-3.63536
ACA3_st	ACA3	ACA3	HAcaBox	-0.906655	4.63398	-2.40295	0.0237666	0.169347	-3.63958
U71b_st	U71b	U71b	HAcaBox	-0.426693	2.60592	-2.40283	0.0237731	0.169347	-3.63982
ENSG00000253076_x_st	ENSG00000253076	ENSG00000253076	snoRNA	-0.176865	2.03236	-2.40204	0.0238148	0.169347	-3.64135
hp_hsa-mir-519a-2_x_st	MI0003182	hsa-mir-519a-2	stem-loop	-0.136916	1.84252	-2.40156	0.0238401	0.169347	-3.64228
hp_hsa-mir-4511_st	MI0016877	hsa-mir-4511	stem-loop	-0.150957	1.85895	-2.40156	0.0238406	0.169347	-3.6423
hsa-miR-4760-3p_st	MIMAT0019907	hsa-miR-4760-3p	miRNA	-0.165209	1.7895	-2.40095	0.0238727	0.169347	-3.64348
ENSG00000239068_st	ENSG00000239068	ENSG00000239068	snoRNA	-0.149826	1.92762	-2.40046	0.0238987	0.169347	-3.64443
ENSG00000238377_st	ENSG00000238377	ENSG00000238377	snoRNA	-0.103082	1.77231	-2.39973	0.0239375	0.169411	-3.64585
ENSG00000251893_x_st	ENSG00000251893	ENSG00000251893	snoRNA	-0.13851	1.91596	-2.39758	0.0240521	0.169675	-3.65004
hsa-miR-587_st	MIMAT0003253	hsa-miR-587	miRNA	-0.110869	1.76434	-2.39672	0.0240979	0.169675	-3.6517
ENSG00000238673_st	ENSG00000238673	ENSG00000238673	snoRNA	-0.167846	2.25836	-2.39518	0.0241802	0.169675	-3.65469
hp_hsa-mir-135a-1_st	MI0000452	hsa-mir-135a-1	stem-loop	-0.128519	1.87429	-2.39371	0.0242592	0.169675	-3.65754
hsa-miR-302c-star_st	MIMAT0000716	hsa-miR-302c-star	miRNA	-0.130532	1.87873	-2.39342	0.0242746	0.169675	-3.6581
ENSG00000238321_x_st	ENSG00000238321	ENSG00000238321	snoRNA	-0.978509	3.94046	-2.3932	0.0242865	0.169675	-3.65853
hsa-miR-4440_st	MIMAT0018958	hsa-miR-4440	miRNA	-1.16862	5.69513	-2.39284	0.0243061	0.169675	-3.65923
hp_hsa-mir-196a-2_st	MI0000279	hsa-mir-196a-2	stem-loop	-0.21305	1.87845	-2.39251	0.0243239	0.169675	-3.65987
hsa-miR-4727-3p_st	MIMAT0019848	hsa-miR-4727-3p	miRNA	-0.255081	2.3171	-2.39242	0.0243285	0.169675	-3.66004
AFFX-r2-P1-c1-cre-3_at	AFFX-r2-P1-c1-cre-3	AFFX-r2-P1-c1-cre-3	Affymetrix Control Sequence	-0.392305	13.9277	-2.39238	0.0243311	0.169675	-3.66013
ENSG00000238707_x_st	ENSG00000238707	ENSG00000238707	snoRNA	-0.107485	1.81824	-2.39195	0.0243539	0.169675	-3.66095
hp_hsa-mir-3976_st	MI0016994	hsa-mir-3976	stem-loop	-0.158339	1.9269	-2.39191	0.0243562	0.169675	-3.66104
U70G_st	U70G	U70G	HAcaBox	-0.160072	1.92008	-2.39178	0.024363	0.169675	-3.66128
hsa-miR-450b-5p_st	MIMAT0004909	hsa-miR-450b-5p	miRNA	-0.104053	1.7255	-2.39015	0.0244516	0.170083	-3.66446
SNORD127_st	SNORD127	SNORD127	CDBox	0.295488	3.06509	2.38786	0.0245756	0.170738	-3.66889
ENSG00000238929_st	ENSG00000238929	ENSG00000238929	snoRNA	0.131688	2.14017	2.38552	0.0247033	0.171178	-3.67342
U87_s_st	U87	U87	scaRna	-0.171294	2.36881	-2.38517	0.0247228	0.171178	-3.67411
hp_hsa-mir-3609_st	MI0015999	hsa-mir-3609	stem-loop	-0.406733	2.49456	-2.38504	0.0247294	0.171178	-3.67434
ENSG00000201036_st	ENSG00000201036	ENSG00000201036	snoRNA	-0.14872	2.06554	-2.38307	0.0248378	0.171719	-3.67817
hsa-miR-3609_st	MIMAT0017986	hsa-miR-3609	miRNA	-1.10059	6.15134	-2.38159	0.0249189	0.171988	-3.68102
hp_hsa-mir-1302-4_st	MI0006365	hsa-mir-1302-4	stem-loop	-0.122343	1.94195	-2.38053	0.0249778	0.171988	-3.68309
HBI-115_st	HBI-115	HBI-115	HAcaBox	-0.338115	2.28421	-2.38036	0.024987	0.171988	-3.68341
ENSG00000212590_st	ENSG00000212590	ENSG00000212590	snoRNA	-0.233493	1.95285	-2.37969	0.025024	0.171988	-3.6847
hsa-miR-199a-5p_st	MIMAT0000231	hsa-miR-199a-5p	miRNA	0.8835	9.75874	2.37962	0.0250279	0.171988	-3.68484
hp_hsa-mir-133a-2_x_st	MI0000451	hsa-mir-133a-2	stem-loop	-0.199234	2.19344	-2.37796	0.0251201	0.172306	-3.68805
hsa-miR-4734_st	MIMAT0019859	hsa-miR-4734	miRNA	-1.57115	9.44409	-2.37724	0.02516	0.172306	-3.68944
hp_hsa-mir-620_x_st	MI0003634	hsa-mir-620	stem-loop	-0.143441	1.89954	-2.37715	0.0251652	0.172306	-3.68962
hp_hsa-mir-4719_st	MI0017354	hsa-mir-4719	stem-loop	-0.124521	1.83235	-2.37568	0.0252469	0.172389	-3.69246
hsa-miR-3127-5p_st	MIMAT0014990	hsa-miR-3127-5p	miRNA	0.676083	3.45169	2.37568	0.0252471	0.172389	-3.69246
ENSG00000252985_x_st	ENSG00000252985	ENSG00000252985	snoRNA	-0.16782	1.90849	-2.3753	0.0252683	0.172389	-3.6932
ENSG00000238896_st	ENSG00000238896	ENSG00000238896	snoRNA	-0.122509	1.86509	-2.37363	0.0253615	0.172817	-3.69642
ENSG00000238582_x_st	ENSG00000238582	ENSG00000238582	snoRNA	-0.177015	1.90913	-2.36953	0.0255922	0.173984	-3.70433
ENSG00000199666_x_st	ENSG00000199666	ENSG00000199666	snoRNA	-0.161516	1.95546	-2.3695	0.025594	0.173984	-3.70439
hsa-miR-638_st	MIMAT0003308	hsa-miR-638	miRNA	-1.30802	11.0515	-2.36847	0.0256523	0.174172	-3.70638
hp_hsa-mir-150_st	MI0000479	hsa-mir-150	stem-loop	-0.170505	2.1531	-2.36366	0.0259255	0.175544	-3.71563
hsa-miR-1915_st	MIMAT0007892	hsa-miR-1915	miRNA	-1.25688	11.2741	-2.36332	0.0259452	0.175544	-3.7163
hp_hsa-mir-643_st	MI0003658	hsa-mir-643	stem-loop	-0.125115	1.87241	-2.36329	0.0259471	0.175544	-3.71636
ENSG00000252427_st	ENSG00000252427	ENSG00000252427	snoRNA	-0.163233	2.437	-2.3616	0.0260439	0.17599	-3.71961
hp_hsa-mir-1265_st	MI0006401	hsa-mir-1265	stem-loop	-0.206542	2.02094	-2.36077	0.0260916	0.176103	-3.72121
ENSG00000238514_x_st	ENSG00000238514	ENSG00000238514	snoRNA	-0.739166	2.57149	-2.35945	0.0261674	0.176235	-3.72374
ENSG00000252088_st	ENSG00000252088	ENSG00000252088	snoRNA	-0.120316	1.94607	-2.35935	0.0261732	0.176235	-3.72394
hp_hsa-mir-449c_st	MI0003823	hsa-mir-449c	stem-loop	-0.0924965	1.83974	-2.35857	0.026218	0.176328	-3.72543
hp_hsa-mir-1197_st	MI0006656	hsa-mir-1197	stem-loop	-0.126113	1.88443	-2.35782	0.0262614	0.176411	-3.72688
U50B_st	U50B	U50B	CDBox	-0.625228	4.15921	-2.35694	0.0263123	0.176544	-3.72857
hp_hsa-mir-1302-3_s_st	MI0006364	hsa-mir-1302-3	stem-loop	-0.131471	1.82359	-2.3555	0.0263961	0.176897	-3.73134
ENSG00000238341_st	ENSG00000238341	ENSG00000238341	snoRNA	-0.139006	1.93481	-2.35403	0.0264814	0.17718	-3.73416
HBII-180C_x_st	HBII-180C	HBII-180C	CDBox	-0.706363	6.46047	-2.3537	0.0265006	0.17718	-3.73479
hsa-miR-940_st	MIMAT0004983	hsa-miR-940	miRNA	-0.714614	4.18126	-2.35187	0.0266075	0.177685	-3.7383
hp_hsa-mir-3199-2_s_st	MI0014248	hsa-mir-3199-2	stem-loop	-0.183964	1.79301	-2.35057	0.0266841	0.177988	-3.74081
hp_hsa-mir-3935_st	MI0016591	hsa-mir-3935	stem-loop	-0.140077	1.84844	-2.34782	0.0268456	0.178855	-3.74608
hp_hsa-mir-1258_s_st	MI0006392	hsa-mir-1258	stem-loop	-0.229069	2.08745	-2.34624	0.0269392	0.179269	-3.74911
hsa-miR-376a_st	MIMAT0000729	hsa-miR-376a	miRNA	0.395259	2.90191	2.34476	0.0270268	0.179275	-3.75194
hsa-miR-4287_st	MIMAT0016917	hsa-miR-4287	miRNA	-0.278894	2.50449	-2.3447	0.0270302	0.179275	-3.75206
hp_hsa-mir-548l_x_st	MI0006361	hsa-mir-548l	stem-loop	-0.133309	1.95052	-2.34463	0.0270348	0.179275	-3.7522
hsa-miR-4741_st	MIMAT0019871	hsa-miR-4741	miRNA	-1.42796	8.08122	-2.34294	0.0271349	0.179704	-3.75543
hsa-miR-21-star_st	MIMAT0004494	hsa-miR-21-star	miRNA	1.27477	6.04818	2.34248	0.0271627	0.179704	-3.75632
hsa-let-7a-2-star_st	MIMAT0010195	hsa-let-7a-2-star	miRNA	0.925406	2.42817	2.34184	0.0272007	0.179725	-3.75754
hp_hsa-mir-767_st	MI0003763	hsa-mir-767	stem-loop	-0.128454	1.85979	-2.34137	0.0272291	0.179725	-3.75845
hsa-miR-5047_st	MIMAT0020541	hsa-miR-5047	miRNA	-0.161803	1.79834	-2.33818	0.0274201	0.180758	-3.76454
ENSG00000252054_st	ENSG00000252054	ENSG00000252054	snoRNA	0.136403	1.97855	2.33672	0.0275082	0.180758	-3.76734
hp_hsa-mir-96_st	MI0000098	hsa-mir-96	stem-loop	-0.163163	1.9717	-2.33581	0.0275633	0.180758	-3.76908
ENSG00000223027_st	ENSG00000223027	ENSG00000223027	snoRNA	-0.132427	2.11976	-2.33566	0.027572	0.180758	-3.76936
hp_hsa-mir-892b_st	MI0005538	hsa-mir-892b	stem-loop	-0.103442	1.89156	-2.3356	0.0275758	0.180758	-3.76948
ENSG00000199959_st	ENSG00000199959	ENSG00000199959	snoRNA	-0.128269	1.87417	-2.33559	0.0275765	0.180758	-3.7695
hp_hsa-mir-4287_st	MI0015895	hsa-mir-4287	stem-loop	-0.174601	1.89569	-2.33459	0.027637	0.180946	-3.77141
14qI-2_st	14qI-2	14qI-2	CDBox	-0.139166	1.82636	-2.33397	0.0276743	0.180981	-3.77258
hsa-miR-4695-5p_st	MIMAT0019788	hsa-miR-4695-5p	miRNA	-1.16574	7.47008	-2.33285	0.0277423	0.181049	-3.77472
hsa-miR-4670-3p_st	MIMAT0019751	hsa-miR-4670-3p	miRNA	-0.16637	1.81987	-2.3324	0.0277699	0.181049	-3.77559
hsa-miR-302a_st	MIMAT0000684	hsa-miR-302a	miRNA	-0.146576	1.80278	-2.33223	0.0277801	0.181049	-3.77591
AFFX-r2-Ec-c1-bioD-5_at	AFFX-r2-Ec-c1-bioD-5	AFFX-r2-Ec-c1-bioD-5	Affymetrix Control Sequence	-0.664574	12.1527	-2.33061	0.0278788	0.181484	-3.779
AFFX-r2-P1-c1-cre-5_at	AFFX-r2-P1-c1-cre-5	AFFX-r2-P1-c1-cre-5	Affymetrix Control Sequence	-0.349324	13.8158	-2.3298	0.0279288	0.181601	-3.78056
hsa-miR-455-3p_st	MIMAT0004784	hsa-miR-455-3p	miRNA	1.32571	9.36275	2.32799	0.0280395	0.182113	-3.78401
hp_hsa-mir-532_st	MI0003205	hsa-mir-532	stem-loop	-0.309639	2.53844	-2.32638	0.0281388	0.182549	-3.78708
ENSG00000212590_x_st	ENSG00000212590	ENSG00000212590	snoRNA	0.179818	2.17271	2.32509	0.0282182	0.182653	-3.78954
hsa-miR-523_st	MIMAT0002840	hsa-miR-523	miRNA	-0.209977	1.93274	-2.32507	0.0282191	0.182653	-3.78956
hp_hsa-mir-28_st	MI0000086	hsa-mir-28	stem-loop	-0.134768	1.9202	-2.32414	0.0282769	0.182819	-3.79135
hsa-miR-4420_st	MIMAT0018933	hsa-miR-4420	miRNA	0.139635	1.89093	2.32237	0.0283867	0.18332	-3.79472
hp_hsa-mir-1304_x_st	MI0006371	hsa-mir-1304	stem-loop	-0.147568	2.46787	-2.32042	0.0285078	0.183522	-3.79843
hp_hsa-mir-3529_st	MI0017351	hsa-mir-3529	stem-loop	-0.224463	2.11977	-2.32036	0.0285118	0.183522	-3.79855
ENSG00000238325_st	ENSG00000238325	ENSG00000238325	snoRNA	-0.126798	1.88314	-2.32031	0.0285149	0.183522	-3.79864
ENSG00000201348_st	ENSG00000201348	ENSG00000201348	snoRNA	-0.240232	3.18254	-2.31912	0.0285887	0.183629	-3.80089
hsa-miR-509-5p_st	MIMAT0004779	hsa-miR-509-5p	miRNA	-0.234913	2.10619	-2.31856	0.0286241	0.183629	-3.80197
hp_hsa-mir-378c_x_st	MI0015825	hsa-mir-378c	stem-loop	-0.193814	3.91653	-2.31849	0.0286284	0.183629	-3.8021
hp_hsa-mir-548b_st	MI0003596	hsa-mir-548b	stem-loop	-0.141014	1.84134	-2.31647	0.0287553	0.184054	-3.80595
U59B_x_st	U59B	U59B	CDBox	-0.516797	5.92321	-2.31632	0.0287645	0.184054	-3.80623
hp_hsa-mir-3198-1_s_st	MI0014246	hsa-mir-3198-1	stem-loop	-0.270712	2.76861	-2.31589	0.0287918	0.184054	-3.80705
ENSG00000238342_st	ENSG00000238342	ENSG00000238342	snoRNA	-0.136958	1.8472	-2.31476	0.0288629	0.184301	-3.8092
ENSG00000238371_st	ENSG00000238371	ENSG00000238371	snoRNA	-0.122551	1.85315	-2.31344	0.0289462	0.184625	-3.81171
hsa-miR-31-star_st	MIMAT0004504	hsa-miR-31-star	miRNA	1.67797	4.4829	2.31062	0.0291249	0.185557	-3.81706
hsa-miR-4274_st	MIMAT0016906	hsa-miR-4274	miRNA	-0.326296	2.57225	-2.30953	0.0291941	0.18579	-3.81912
hp_hsa-mir-1262_st	MI0006397	hsa-mir-1262	stem-loop	-0.190557	2.05204	-2.30894	0.0292315	0.185819	-3.82024
hp_hsa-mir-4509-2_s_st	MI0016874	hsa-mir-4509-2	stem-loop	-0.120427	1.73573	-2.30679	0.0293693	0.186353	-3.82433
hp_hsa-mir-196a-1_st	MI0000238	hsa-mir-196a-1	stem-loop	-0.216384	2.03847	-2.30661	0.029381	0.186353	-3.82467
ENSG00000222185_st	ENSG00000222185	ENSG00000222185	snoRNA	-0.100138	1.83743	-2.30584	0.0294298	0.186433	-3.82612
hp_hsa-mir-548q_st	MI0010637	hsa-mir-548q	stem-loop	-0.218574	1.96085	-2.30538	0.0294593	0.186433	-3.82699
hsa-miR-4767_st	MIMAT0019919	hsa-miR-4767	miRNA	-1.13292	3.82255	-2.30352	0.0295795	0.186986	-3.83052
hp_hsa-mir-4477b_x_st	MI0016830	hsa-mir-4477b	stem-loop	-0.130411	1.84734	-2.30294	0.0296165	0.187012	-3.83161
hsa-miR-4466_st	MIMAT0018993	hsa-miR-4466	miRNA	-1.0975	11.5523	-2.30165	0.0296999	0.187216	-3.83406
hsa-miR-20b_st	MIMAT0001413	hsa-miR-20b	miRNA	0.707735	9.27097	2.30142	0.0297147	0.187216	-3.83449
hsa-miR-520e_st	MIMAT0002825	hsa-miR-520e	miRNA	-0.154099	1.85557	-2.30071	0.0297608	0.187298	-3.83584
hp_hsa-mir-4309_st	MI0015837	hsa-mir-4309	stem-loop	-0.174949	2.04233	-2.29896	0.0298746	0.187806	-3.83915
U18B_x_st	U18B	U18B	CDBox	0.104941	1.85797	2.29763	0.0299616	0.188146	-3.84168
U102_x_st	U102	U102	CDBox	-0.278415	3.4937	-2.29599	0.0300685	0.188609	-3.84477
ENSG00000202479_st	ENSG00000202479	ENSG00000202479	snoRNA	-0.137039	1.86219	-2.29345	0.0302347	0.189257	-3.84956
ENSG00000238611_x_st	ENSG00000238611	ENSG00000238611	snoRNA	0.183959	2.09914	2.2934	0.0302385	0.189257	-3.84967
hsa-miR-3656_st	MIMAT0018076	hsa-miR-3656	miRNA	-1.11142	10.9948	-2.29232	0.0303093	0.189492	-3.8517
hsa-miR-4302_st	MIMAT0016855	hsa-miR-4302	miRNA	-0.398129	2.62486	-2.29142	0.0303687	0.189534	-3.8534
ENSG00000212589_x_st	ENSG00000212589	ENSG00000212589	snoRNA	-0.16412	1.91364	-2.29121	0.0303829	0.189534	-3.85381
hp_hsa-mir-520f_x_st	MI0003146	hsa-mir-520f	stem-loop	-0.191112	2.04828	-2.2901	0.0304564	0.189784	-3.8559
hp_hsa-mir-4417_st	MI0016753	hsa-mir-4417	stem-loop	-0.667875	4.73709	-2.28891	0.030535	0.190029	-3.85814
hsa-miR-466_st	MIMAT0015002	hsa-miR-466	miRNA	-0.239002	2.26531	-2.28779	0.0306096	0.190029	-3.86026
hsa-miR-203_st	MIMAT0000264	hsa-miR-203	miRNA	-2.76117	7.1912	-2.28757	0.0306241	0.190029	-3.86067
ENSG00000199934_x_st	ENSG00000199934	ENSG00000199934	snoRNA	-0.235033	1.95263	-2.28732	0.0306407	0.190029	-3.86114
ENSG00000238369_st	ENSG00000238369	ENSG00000238369	snoRNA	-0.118235	1.80932	-2.28618	0.0307166	0.190029	-3.86329
hsa-miR-506_st	MIMAT0002878	hsa-miR-506	miRNA	-0.160211	1.81831	-2.28608	0.0307236	0.190029	-3.86349
ENSG00000221633_st	ENSG00000221633	ENSG00000221633	snoRNA	-0.119774	1.97046	-2.28511	0.0307883	0.190029	-3.86531
hp_hsa-mir-548f-5_st	MI0006378	hsa-mir-548f-5	stem-loop	-0.140878	1.84767	-2.28506	0.0307917	0.190029	-3.86541
U48_st	U48	U48	CDBox	-1.23352	6.13662	-2.2846	0.0308224	0.190029	-3.86627
ENSG00000252143_s_st	ENSG00000252143	ENSG00000252143	snoRNA	-0.10842	1.94155	-2.28422	0.0308475	0.190029	-3.86698
ENSG00000201410_st	ENSG00000201410	ENSG00000201410	snoRNA	-0.109757	1.86042	-2.28399	0.0308634	0.190029	-3.86743
hsa-miR-3606_st	MIMAT0017983	hsa-miR-3606	miRNA	-0.202573	1.82399	-2.28345	0.0308995	0.190046	-3.86844
hp_hsa-mir-3922_st	MI0016429	hsa-mir-3922	stem-loop	-0.227786	2.23746	-2.28259	0.0309568	0.190192	-3.87005
hp_hsa-mir-548ak_x_st	MI0016840	hsa-mir-548ak	stem-loop	-0.154012	1.90577	-2.28119	0.0310514	0.190376	-3.8727
hsa-miR-1825_st	MIMAT0006765	hsa-miR-1825	miRNA	-0.665062	4.33653	-2.28115	0.0310537	0.190376	-3.87276
ENSG00000252192_st	ENSG00000252192	ENSG00000252192	snoRNA	-0.160837	2.08233	-2.27817	0.0312553	0.191405	-3.87837
hsa-miR-4786-5p_st	MIMAT0019954	hsa-miR-4786-5p	miRNA	0.378282	2.3043	2.27549	0.0314372	0.191917	-3.88341
ENSG00000252404_x_st	ENSG00000252404	ENSG00000252404	snoRNA	-0.188164	1.9616	-2.27444	0.0315093	0.191917	-3.88539
hsa-miR-192-star_st	MIMAT0004543	hsa-miR-192-star	miRNA	-1.89993	3.4359	-2.27365	0.0315634	0.191917	-3.88688
ENSG00000252441_x_st	ENSG00000252441	ENSG00000252441	snoRNA	-0.169578	1.97615	-2.27363	0.0315647	0.191917	-3.88691
hsa-miR-3977_st	MIMAT0019362	hsa-miR-3977	miRNA	-0.229446	1.9403	-2.27346	0.0315758	0.191917	-3.88722
hp_hsa-mir-652_st	MI0003667	hsa-mir-652	stem-loop	-0.165624	2.11128	-2.27303	0.0316053	0.191917	-3.88803
hsa-miR-766_st	MIMAT0003888	hsa-miR-766	miRNA	0.785218	3.59614	2.27288	0.0316159	0.191917	-3.88832
hsa-miR-1185_st	MIMAT0005798	hsa-miR-1185	miRNA	0.121856	1.98798	2.27277	0.0316231	0.191917	-3.88852
hp_hsa-mir-548ai_x_st	MI0016813	hsa-mir-548ai	stem-loop	-0.715576	5.84312	-2.27249	0.0316428	0.191917	-3.88906
hp_hsa-mir-584_st	MI0003591	hsa-mir-584	stem-loop	-0.194359	2.2603	-2.27077	0.0317605	0.192425	-3.89228
ENSG00000238568_st	ENSG00000238568	ENSG00000238568	snoRNA	-0.150909	1.96158	-2.26979	0.0318283	0.192631	-3.89412
hsa-miR-132-star_st	MIMAT0004594	hsa-miR-132-star	miRNA	0.287422	1.95461	2.26719	0.0320076	0.193461	-3.89899
hp_hsa-mir-4435-2_s_st	MI0016777	hsa-mir-4435-2	stem-loop	-0.229265	2.15994	-2.26682	0.0320335	0.193461	-3.89969
hsa-miR-4712-3p_st	MIMAT0019819	hsa-miR-4712-3p	miRNA	0.277649	1.89089	2.26542	0.0321308	0.193641	-3.90232
ENSG00000252109_st	ENSG00000252109	ENSG00000252109	snoRNA	-0.160488	1.94763	-2.26504	0.0321571	0.193641	-3.90303
snR38B_st	snR38B	snR38B	CDBox	0.32095	3.57131	2.26492	0.0321656	0.193641	-3.90326
hp_hsa-mir-4296_st	MI0015823	hsa-mir-4296	stem-loop	-0.224039	2.52287	-2.26279	0.0323138	0.194158	-3.90724
hp_hsa-let-7a-1_x_st	MI0000060	hsa-let-7a-1	stem-loop	-0.205704	2.16265	-2.26252	0.0323328	0.194158	-3.90775
ENSG00000238464_x_st	ENSG00000238464	ENSG00000238464	snoRNA	-0.14024	2.13701	-2.26167	0.0323924	0.194158	-3.90935
hsa-miR-4675_st	MIMAT0019757	hsa-miR-4675	miRNA	-0.128414	1.8432	-2.26142	0.0324098	0.194158	-3.90981
ENSG00000252119_st	ENSG00000252119	ENSG00000252119	snoRNA	-0.107267	1.95899	-2.26124	0.0324223	0.194158	-3.91015
hp_hsa-mir-548f-4_st	MI0006377	hsa-mir-548f-4	stem-loop	-0.125806	1.88032	-2.26057	0.0324691	0.194228	-3.91139
hsa-miR-224_st	MIMAT0000281	hsa-miR-224	miRNA	-1.74324	4.17554	-2.25997	0.032511	0.194228	-3.91251
HBII-52-10_x_st	HBII-52-10	HBII-52-10	CDBox	-0.12813	1.93899	-2.25961	0.0325367	0.194228	-3.91319
hp_hsa-mir-3192_st	MI0014237	hsa-mir-3192	stem-loop	-0.196909	1.91403	-2.25751	0.0326849	0.194228	-3.91713
hp_hsa-mir-548aa-1_x_st	MI0016689	hsa-mir-548aa-1	stem-loop	-0.134402	1.91106	-2.25746	0.0326883	0.194228	-3.91722
hsa-miR-1298_st	MIMAT0005800	hsa-miR-1298	miRNA	0.131818	1.88345	2.25709	0.0327142	0.194228	-3.91791
hsa-miR-452_st	MIMAT0001635	hsa-miR-452	miRNA	-1.35344	3.44102	-2.25699	0.0327214	0.194228	-3.9181
hsa-miR-19b_st	MIMAT0000074	hsa-miR-19b	miRNA	1.47901	10.2862	2.25654	0.0327531	0.194228	-3.91893
ENSG00000201847_st	ENSG00000201847	ENSG00000201847	snoRNA	-0.129303	1.76805	-2.25633	0.032768	0.194228	-3.91933
hp_hsa-mir-5095_st	MI0018001	hsa-mir-5095	stem-loop	-0.543106	5.37581	-2.25586	0.0328013	0.194228	-3.92021
hp_hsa-mir-514-1_s_st	MI0003198	hsa-mir-514-1	stem-loop	-0.0902068	1.91195	-2.25574	0.0328099	0.194228	-3.92043
hp_hsa-mir-4512_st	MI0016878	hsa-mir-4512	stem-loop	-0.125934	1.82675	-2.2495	0.0332548	0.196657	-3.93209
ENSG00000212626_x_st	ENSG00000212626	ENSG00000212626	snoRNA	-0.13296	2.12668	-2.24891	0.0332969	0.196701	-3.93318
hsa-miR-214-star_st	MIMAT0004564	hsa-miR-214-star	miRNA	1.19395	6.00485	2.24672	0.0334544	0.197171	-3.93727
hsa-miR-4690-5p_st	MIMAT0019779	hsa-miR-4690-5p	miRNA	-1.05622	6.56361	-2.24636	0.0334801	0.197171	-3.93793
ENSG00000252438_st	ENSG00000252438	ENSG00000252438	snoRNA	-0.251135	2.28558	-2.24636	0.0334805	0.197171	-3.93794
ENSG00000239103_st	ENSG00000239103	ENSG00000239103	snoRNA	-0.106913	1.86126	-2.24543	0.0335477	0.197239	-3.93967
hsa-miR-361-3p_st	MIMAT0004682	hsa-miR-361-3p	miRNA	0.613005	2.36465	2.24524	0.0335615	0.197239	-3.94003
hp_hsa-mir-605_st	MI0003618	hsa-mir-605	stem-loop	-0.119963	1.94004	-2.24424	0.0336338	0.197459	-3.94189
ENSG00000239187_st	ENSG00000239187	ENSG00000239187	snoRNA	-0.129505	1.86346	-2.24316	0.0337119	0.197714	-3.9439
ENSG00000238692_x_st	ENSG00000238692	ENSG00000238692	snoRNA	-0.194889	3.06072	-2.24089	0.0338771	0.19833	-3.94812
U86_st	U86	U86	CDBox	-0.210682	2.55159	-2.24076	0.0338868	0.19833	-3.94837
hsa-miR-378h_st	MIMAT0018984	hsa-miR-378h	miRNA	0.359533	2.63658	2.23819	0.0340746	0.199224	-3.95315
hp_hsa-mir-4729_st	MI0017366	hsa-mir-4729	stem-loop	-0.102915	1.85678	-2.23684	0.0341732	0.199409	-3.95565
hsa-miR-4488_st	MIMAT0019022	hsa-miR-4488	miRNA	-0.985767	11.8277	-2.23575	0.034254	0.199409	-3.95769
hsa-miR-190b_st	MIMAT0004929	hsa-miR-190b	miRNA	-0.191757	1.8789	-2.23574	0.0342544	0.199409	-3.9577
hp_hsa-mir-548t_st	MI0014164	hsa-mir-548t	stem-loop	-0.135185	1.82842	-2.23541	0.0342788	0.199409	-3.95831
hsa-miR-4286_st	MIMAT0016916	hsa-miR-4286	miRNA	1.1012	4.14906	2.23537	0.0342816	0.199409	-3.95838
HBII-180B_x_st	HBII-180B	HBII-180B	CDBox	-0.274474	2.17467	-2.23381	0.0343972	0.199441	-3.96129
hp_hsa-mir-3160-1_s_st	MI0014189	hsa-mir-3160-1	stem-loop	-0.274639	2.3816	-2.23266	0.0344817	0.199441	-3.96341
ENSG00000238969_x_st	ENSG00000238969	ENSG00000238969	snoRNA	-0.138946	1.81722	-2.23235	0.0345052	0.199441	-3.964
ENSG00000238691_x_st	ENSG00000238691	ENSG00000238691	snoRNA	-0.154555	2.0741	-2.23165	0.0345572	0.199441	-3.9653
hp_hsa-mir-4509-3_s_st	MI0016875	hsa-mir-4509-3	stem-loop	-0.123812	1.83351	-2.23133	0.0345809	0.199441	-3.96589
hsa-miR-4652-5p_st	MIMAT0019716	hsa-miR-4652-5p	miRNA	-0.154702	1.8822	-2.23107	0.0345999	0.199441	-3.96637
hsa-miR-149-star_st	MIMAT0004609	hsa-miR-149-star	miRNA	-1.20381	10.3558	-2.23087	0.0346148	0.199441	-3.96674
hp_hsa-mir-527_x_st	MI0003179	hsa-mir-527	stem-loop	-0.117355	1.92317	-2.23076	0.034623	0.199441	-3.96694
ENSG00000251974_st	ENSG00000251974	ENSG00000251974	snoRNA	-0.0989138	1.86103	-2.23015	0.0346685	0.199441	-3.96808
hp_hsa-mir-4636_st	MI0017263	hsa-mir-4636	stem-loop	-0.111691	1.94437	-2.22977	0.0346967	0.199441	-3.96878
U59A_st	U59A	U59A	CDBox	-0.439888	4.02743	-2.22973	0.0347	0.199441	-3.96886
HBII-85-6_x_st	HBII-85-6	HBII-85-6	CDBox	-1.21235	5.21821	-2.22893	0.0347597	0.199441	-3.97035
hp_hsa-mir-3683_st	MI0016084	hsa-mir-3683	stem-loop	-0.148416	1.90961	-2.22868	0.0347783	0.199441	-3.97081
HBII-85-13_st	HBII-85-13	HBII-85-13	CDBox	0.110338	2.04997	2.22867	0.0347785	0.199441	-3.97081
hsa-miR-3170_st	MIMAT0015045	hsa-miR-3170	miRNA	-0.189856	2.01132	-2.22761	0.0348581	0.199696	-3.97279
hsa-miR-517a_st	MIMAT0002852	hsa-miR-517a	miRNA	-0.157221	1.86144	-2.22632	0.0349549	0.200049	-3.97518
hp_hsa-mir-548am_x_st	MI0016904	hsa-mir-548am	stem-loop	-0.175224	1.85444	-2.22459	0.035085	0.200421	-3.97839
ENSG00000202268_x_st	ENSG00000202268	ENSG00000202268	snoRNA	-0.135029	1.89555	-2.22383	0.0351419	0.200421	-3.97979
ENSG00000251909_st	ENSG00000251909	ENSG00000251909	snoRNA	-0.214404	2.29904	-2.22352	0.0351651	0.200421	-3.98036
hp_hsa-mir-4446_st	MI0016789	hsa-mir-4446	stem-loop	-0.308663	2.50007	-2.22329	0.035183	0.200421	-3.9808
hp_hsa-mir-2115_st	MI0010634	hsa-mir-2115	stem-loop	-0.143652	1.91233	-2.22311	0.0351962	0.200421	-3.98112
ENSG00000238582_st	ENSG00000238582	ENSG00000238582	snoRNA	-0.0839933	1.90174	-2.22066	0.0353819	0.201233	-3.98566
hp_hsa-mir-4524_st	MI0016891	hsa-mir-4524	stem-loop	-0.186122	1.85024	-2.21986	0.0354423	0.201233	-3.98713
hsa-miR-4717-5p_st	MIMAT0019829	hsa-miR-4717-5p	miRNA	-0.195947	2.01939	-2.21982	0.0354451	0.201233	-3.9872
hsa-miR-4674_st	MIMAT0019756	hsa-miR-4674	miRNA	-1.4505	8.05011	-2.2148	0.0358288	0.203209	-3.99649
hsa-miR-649_st	MIMAT0003319	hsa-miR-649	miRNA	-0.119098	1.79433	-2.21431	0.0358659	0.203216	-3.99738
hsa-miR-4540_st	MIMAT0019083	hsa-miR-4540	miRNA	-0.156373	1.88048	-2.21288	0.0359764	0.203506	-4.00003
hp_hsa-mir-4467_st	MI0016818	hsa-mir-4467	stem-loop	-0.423662	3.05646	-2.21272	0.0359887	0.203506	-4.00033
hsa-miR-4758-5p_st	MIMAT0019903	hsa-miR-4758-5p	miRNA	-1.22384	7.3375	-2.21216	0.0360316	0.203546	-4.00136
hsa-miR-2117_st	MIMAT0011162	hsa-miR-2117	miRNA	-0.142979	1.80418	-2.21024	0.0361797	0.204089	-4.00489
hp_hsa-mir-216a_st	MI0000292	hsa-mir-216a	stem-loop	-0.171058	2.01486	-2.20999	0.0361994	0.204089	-4.00536
hsa-miR-4778-3p_st	MIMAT0019937	hsa-miR-4778-3p	miRNA	-0.170417	1.79263	-2.20884	0.0362882	0.204123	-4.00747
hsa-miR-1273g_st	MIMAT0020602	hsa-miR-1273g	miRNA	-0.316734	2.18673	-2.20871	0.0362988	0.204123	-4.00773
hp_hsa-mir-3942_st	MI0016599	hsa-mir-3942	stem-loop	-0.1858	1.81817	-2.20852	0.0363134	0.204123	-4.00807
hp_hsa-mir-23a_st	MI0000079	hsa-mir-23a	stem-loop	-0.197323	2.61052	-2.2071	0.0364236	0.204541	-4.01068
hp_hsa-mir-153-2_x_st	MI0000464	hsa-mir-153-2	stem-loop	-0.18773	1.92083	-2.20613	0.0364992	0.204763	-4.01247
ENSG00000200051_x_st	ENSG00000200051	ENSG00000200051	snoRNA	-0.15247	1.85498	-2.20464	0.0366155	0.205114	-4.01521
hsa-miR-376b_st	MIMAT0002172	hsa-miR-376b	miRNA	-0.108505	1.82849	-2.2044	0.036634	0.205114	-4.01565
U30_x_st	U30	U30	CDBox	-0.419281	9.28402	-2.20305	0.0367405	0.205508	-4.01815
hsa-miR-379_st	MIMAT0000733	hsa-miR-379	miRNA	1.02289	9.13569	2.20228	0.0368007	0.205573	-4.01956
ENSG00000238571_x_st	ENSG00000238571	ENSG00000238571	snoRNA	-0.149943	1.84013	-2.20198	0.0368245	0.205573	-4.02012
hp_hsa-mir-3974_st	MI0016992	hsa-mir-3974	stem-loop	-0.108986	1.89131	-2.19989	0.0369889	0.206289	-4.02395
hsa-miR-3064-3p_st	MIMAT0019865	hsa-miR-3064-3p	miRNA	0.292331	2.2964	2.19871	0.0370818	0.206604	-4.02611
hsa-let-7g_st	MIMAT0000414	hsa-let-7g	miRNA	0.983576	9.29401	2.19807	0.0371329	0.206686	-4.0273
ENSG00000252408_st	ENSG00000252408	ENSG00000252408	snoRNA	-0.171496	1.8223	-2.19666	0.0372451	0.207107	-4.0299
ACA27_x_st	ACA27	ACA27	HAcaBox	-0.330111	2.74658	-2.1944	0.0374248	0.207903	-4.03404
U42A_st	U42A	U42A	CDBox	-0.460217	6.6296	-2.19378	0.0374741	0.207913	-4.03517
ACA10_s_st	ACA10	ACA10	HAcaBox	-0.55482	5.1022	-2.19346	0.0374997	0.207913	-4.03576
hsa-miR-214_st	MIMAT0000271	hsa-miR-214	miRNA	-0.59053	11.0376	-2.19246	0.03758	0.208155	-4.0376
AFFX-r2-P1-c2-cre-5_at	AFFX-r2-P1-c2-cre-5	AFFX-r2-P1-c2-cre-5	Affymetrix Control Sequence	-0.325571	13.7826	-2.19113	0.037686	0.208539	-4.04003
ENSG00000238620_st	ENSG00000238620	ENSG00000238620	snoRNA	-0.182725	1.87702	-2.18879	0.0378746	0.20885	-4.04432
hsa-miR-4465_st	MIMAT0018992	hsa-miR-4465	miRNA	0.550485	4.31385	2.18876	0.0378769	0.20885	-4.04437
14qII-8_x_st	14qII-8	14qII-8	CDBox	-0.171133	2.07028	-2.18867	0.0378846	0.20885	-4.04455
hp_hsa-mir-2117_st	MI0010636	hsa-mir-2117	stem-loop	-0.205827	2.03111	-2.18854	0.0378951	0.20885	-4.04479
hsa-miR-493-star_st	MIMAT0002813	hsa-miR-493-star	miRNA	-0.25712	2.18499	-2.18815	0.037926	0.20885	-4.04549
hsa-miR-29b-2-star_st	MIMAT0004515	hsa-miR-29b-2-star	miRNA	0.788852	4.61102	2.18597	0.0381023	0.209428	-4.04948
ENSG00000252228_st	ENSG00000252228	ENSG00000252228	snoRNA	-0.161737	1.89207	-2.18595	0.0381046	0.209428	-4.04953
ENSG00000238296_st	ENSG00000238296	ENSG00000238296	snoRNA	-0.116141	1.84357	-2.18524	0.0381621	0.209541	-4.05083
ENSG00000239044_st	ENSG00000239044	ENSG00000239044	snoRNA	-0.23224	2.0975	-2.18335	0.0383153	0.21018	-4.05427
U62B_s_st	U62B	U62B	CDBox	-0.170585	2.04225	-2.18099	0.0385081	0.211033	-4.05859
ENSG00000252883_st	ENSG00000252883	ENSG00000252883	snoRNA	-0.163285	1.77563	-2.17999	0.0385902	0.21128	-4.06042
ENSG00000206903_st	ENSG00000206903	ENSG00000206903	snoRNA	-0.175232	1.94467	-2.17869	0.0386972	0.211661	-4.0628
hsa-miR-3162-5p_st	MIMAT0015036	hsa-miR-3162-5p	miRNA	-1.07508	6.12384	-2.17795	0.0387576	0.211788	-4.06414
ENSG00000238549_x_st	ENSG00000238549	ENSG00000238549	snoRNA	-0.347836	2.50341	-2.17684	0.0388493	0.212085	-4.06617
hp_hsa-mir-519d_st	MI0003162	hsa-mir-519d	stem-loop	-0.170345	1.93697	-2.17592	0.0389257	0.212298	-4.06786
hsa-miR-520b_st	MIMAT0002843	hsa-miR-520b	miRNA	-0.13967	1.78418	-2.17392	0.0390909	0.212461	-4.07149
hp_hsa-mir-3129_x_st	MI0014146	hsa-mir-3129	stem-loop	-0.176569	1.91664	-2.17351	0.0391254	0.212461	-4.07225
hsa-miR-3529_st	MIMAT0019828	hsa-miR-3529	miRNA	-0.197324	2.11231	-2.17337	0.0391362	0.212461	-4.07249
hsa-miR-4288_st	MIMAT0016918	hsa-miR-4288	miRNA	0.562459	4.5747	2.17332	0.039141	0.212461	-4.0726
ENSG00000252000_st	ENSG00000252000	ENSG00000252000	snoRNA	-0.22389	1.96427	-2.1733	0.0391424	0.212461	-4.07263
hp_hsa-mir-4745_st	MI0017384	hsa-mir-4745	stem-loop	-0.373485	3.71408	-2.17249	0.0392095	0.212574	-4.0741
ENSG00000252800_st	ENSG00000252800	ENSG00000252800	snoRNA	-0.226386	3.02424	-2.17215	0.0392382	0.212574	-4.07473
ENSG00000199474_x_st	ENSG00000199474	ENSG00000199474	snoRNA	-0.134043	1.92161	-2.1707	0.0393592	0.213027	-4.07737
ENSG00000238390_st	ENSG00000238390	ENSG00000238390	snoRNA	-0.199104	2.10349	-2.17025	0.0393967	0.213027	-4.07819
hsa-miR-548aj_st	MIMAT0018990	hsa-miR-548aj	miRNA	-0.113482	1.80903	-2.16942	0.0394657	0.213197	-4.07969
ENSG00000238502_st	ENSG00000238502	ENSG00000238502	snoRNA	-0.14144	2.03745	-2.16888	0.0395109	0.213239	-4.08067
ENSG00000252985_st	ENSG00000252985	ENSG00000252985	snoRNA	-0.17063	1.8776	-2.16806	0.0395798	0.213408	-4.08217
hp_hsa-mir-548ad_x_st	MI0016770	hsa-mir-548ad	stem-loop	-0.0998731	1.91511	-2.16755	0.0396225	0.213436	-4.0831
hp_hsa-mir-331_st	MI0000812	hsa-mir-331	stem-loop	-0.170975	2.33564	-2.16577	0.0397728	0.21355	-4.08635
ENSG00000252762_st	ENSG00000252762	ENSG00000252762	snoRNA	-0.234998	3.34899	-2.16568	0.03978	0.21355	-4.0865
hp_hsa-mir-3651_s_st	MI0016051	hsa-mir-3651	stem-loop	-0.280735	2.93282	-2.16552	0.0397933	0.21355	-4.08679
ENSG00000252657_st	ENSG00000252657	ENSG00000252657	snoRNA	-0.109899	1.8571	-2.16551	0.039794	0.21355	-4.0868
hsa-miR-1908_st	MIMAT0007881	hsa-miR-1908	miRNA	-1.17196	9.81162	-2.16461	0.03987	0.213756	-4.08844
14qII-6_x_st	14qII-6	14qII-6	CDBox	-0.15699	1.84463	-2.163	0.0400063	0.21414	-4.09137
hp_hsa-mir-30c-2_st	MI0000254	hsa-mir-30c-2	stem-loop	0.319908	2.24912	2.16288	0.040017	0.21414	-4.0916
ENSG00000238895_x_st	ENSG00000238895	ENSG00000238895	snoRNA	-0.177922	2.1328	-2.16034	0.0402323	0.215089	-4.0962
hsa-miR-3942-3p_st	MIMAT0019230	hsa-miR-3942-3p	miRNA	0.115143	1.76531	2.15927	0.0403239	0.215089	-4.09816
hp_hsa-mir-381_st	MI0000789	hsa-mir-381	stem-loop	0.117648	1.95306	2.15893	0.040353	0.215089	-4.09878
hsa-miR-3647-5p_st	MIMAT0018066	hsa-miR-3647-5p	miRNA	0.298858	1.88971	2.15762	0.0404646	0.215089	-4.10114
hp_hsa-mir-3916_st	MI0016422	hsa-mir-3916	stem-loop	-0.2123	2.07071	-2.15736	0.0404867	0.215089	-4.10161
hp_hsa-mir-758_x_st	MI0003757	hsa-mir-758	stem-loop	0.204358	2.13958	2.15681	0.0405341	0.215089	-4.10262
hp_hsa-mir-4761_st	MI0017402	hsa-mir-4761	stem-loop	-0.139555	2.02763	-2.15672	0.0405415	0.215089	-4.10277
hsa-miR-4516_st	MIMAT0019053	hsa-miR-4516	miRNA	-0.794909	11.5319	-2.15654	0.0405571	0.215089	-4.1031
hp_hsa-mir-20b_st	MI0001519	hsa-mir-20b	stem-loop	-0.198071	3.11561	-2.15631	0.0405771	0.215089	-4.10352
ENSG00000238408_st	ENSG00000238408	ENSG00000238408	snoRNA	-0.141179	1.81673	-2.15594	0.0406084	0.215089	-4.10419
hsa-miR-3651_st	MIMAT0018071	hsa-miR-3651	miRNA	-0.825304	7.48803	-2.15592	0.0406107	0.215089	-4.10423
hp_hsa-mir-141_st	MI0000457	hsa-mir-141	stem-loop	-0.153503	2.16079	-2.15487	0.0407009	0.215133	-4.10614
hp_hsa-mir-601_st	MI0003614	hsa-mir-601	stem-loop	-0.199539	2.01532	-2.15464	0.0407201	0.215133	-4.10654
hsa-miR-219-2-3p_st	MIMAT0004675	hsa-miR-219-2-3p	miRNA	-0.0990834	1.83548	-2.15426	0.0407532	0.215133	-4.10724
ENSG00000238768_x_st	ENSG00000238768	ENSG00000238768	snoRNA	-0.102514	1.78042	-2.15406	0.0407704	0.215133	-4.1076
ACA2b_s_st	ACA2b	ACA2b	HAcaBox	0.137262	1.8206	2.15109	0.0410266	0.216284	-4.11297
hp_hsa-mir-3973_st	MI0016991	hsa-mir-3973	stem-loop	-0.174804	1.99819	-2.14872	0.0412331	0.217171	-4.11727
ENSG00000251926_x_st	ENSG00000251926	ENSG00000251926	snoRNA	-0.109571	1.84355	-2.14767	0.0413245	0.217451	-4.11917
ENSG00000252693_st	ENSG00000252693	ENSG00000252693	snoRNA	-0.200352	2.13354	-2.14717	0.0413676	0.217477	-4.12007
ENSG00000201980_st	ENSG00000201980	ENSG00000201980	snoRNA	-0.117619	1.95844	-2.14531	0.0415308	0.21787	-4.12344
hsa-miR-3129-5p_st	MIMAT0014992	hsa-miR-3129-5p	miRNA	-0.23872	3.13292	-2.14504	0.0415538	0.21787	-4.12391
hp_hsa-mir-127_st	MI0000472	hsa-mir-127	stem-loop	0.182824	2.07744	2.14424	0.0416246	0.21787	-4.12537
ENSG00000238854_st	ENSG00000238854	ENSG00000238854	snoRNA	0.191604	2.45093	2.1438	0.0416633	0.21787	-4.12617
hp_hsa-mir-4714_st	MI0017348	hsa-mir-4714	stem-loop	0.114356	2.16394	2.14297	0.0417362	0.21787	-4.12766
ENSG00000212611_x_st	ENSG00000212611	ENSG00000212611	snoRNA	-0.112638	1.85886	-2.14252	0.0417755	0.21787	-4.12847
ENSG00000201541_x_st	ENSG00000201541	ENSG00000201541	snoRNA	-0.103591	1.85151	-2.14212	0.0418108	0.21787	-4.12919
U17a_x_st	U17a	U17a	HAcaBox	-0.553705	3.9261	-2.1421	0.0418123	0.21787	-4.12922
hp_hsa-mir-3115_st	MI0014127	hsa-mir-3115	stem-loop	-0.185484	2.04601	-2.14198	0.0418233	0.21787	-4.12945
hp_hsa-mir-4705_st	MI0017338	hsa-mir-4705	stem-loop	-0.162676	1.88945	-2.14153	0.0418628	0.21787	-4.13026
hsa-miR-33b-star_st	MIMAT0004811	hsa-miR-33b-star	miRNA	-0.730039	2.90779	-2.14116	0.041896	0.21787	-4.13094
ENSG00000221148_x_st	ENSG00000221148	ENSG00000221148	snoRNA	-0.178485	2.3856	-2.14108	0.0419025	0.21787	-4.13107
hp_hsa-mir-3605_st	MI0015995	hsa-mir-3605	stem-loop	-0.218211	2.27873	-2.14046	0.0419573	0.217956	-4.13219
hp_hsa-mir-580_st	MI0003587	hsa-mir-580	stem-loop	-0.11853	1.79162	-2.14001	0.0419971	0.217963	-4.133
U34_st	U34	U34	CDBox	-0.692334	8.02205	-2.13562	0.0423869	0.219785	-4.14091
hp_hsa-mir-3689d-2_s_st	MI0016835	hsa-mir-3689d-2	stem-loop	0.22265	2.67701	2.1348	0.0424601	0.219893	-4.14239
ENSG00000206947_st	ENSG00000206947	ENSG00000206947	snoRNA	-0.12718	1.84948	-2.13453	0.042485	0.219893	-4.14289
hp_hsa-mir-548aj-1_x_st	MI0016814	hsa-mir-548aj-1	stem-loop	-0.278866	2.55342	-2.13337	0.0425885	0.220228	-4.14497
ENSG00000221461_st	ENSG00000221461	ENSG00000221461	snoRNA	-0.111859	1.83263	-2.13094	0.0428067	0.221134	-4.14934
ENSG00000212579_x_st	ENSG00000212579	ENSG00000212579	snoRNA	-0.203953	2.24755	-2.13038	0.0428569	0.221134	-4.15035
ENSG00000238541_st	ENSG00000238541	ENSG00000238541	snoRNA	-0.205572	2.31276	-2.13009	0.0428836	0.221134	-4.15088
hp_hsa-mir-224_st	MI0000301	hsa-mir-224	stem-loop	-0.524235	2.33814	-2.12942	0.0429436	0.221134	-4.15207
ENSG00000253028_st	ENSG00000253028	ENSG00000253028	snoRNA	-0.155612	1.99296	-2.12926	0.0429584	0.221134	-4.15237
ENSG00000252175_st	ENSG00000252175	ENSG00000252175	snoRNA	-0.136598	1.85194	-2.12801	0.0430711	0.221514	-4.15461
hsa-miR-10a_st	MIMAT0000253	hsa-miR-10a	miRNA	1.5143	7.9609	2.12711	0.043153	0.221557	-4.15623
hsa-miR-3676_st	MIMAT0018100	hsa-miR-3676	miRNA	0.172245	1.8109	2.12706	0.0431575	0.221557	-4.15632
hp_hsa-mir-3144_st	MI0014169	hsa-mir-3144	stem-loop	-0.130624	1.8515	-2.12592	0.0432605	0.221886	-4.15836
ENSG00000238537_st	ENSG00000238537	ENSG00000238537	snoRNA	-0.107375	1.80464	-2.12507	0.0433381	0.222083	-4.15989
spike_in-control-37_st	spike_in-control-37	spike_in-control-37	Spike-in controls	0.192616	2.39792	2.12305	0.0435218	0.222606	-4.16351
hsa-miR-3938_st	MIMAT0018353	hsa-miR-3938	miRNA	-0.192801	2.01246	-2.12287	0.0435385	0.222606	-4.16384
ENSG00000238375_st	ENSG00000238375	ENSG00000238375	snoRNA	-0.18356	1.97335	-2.12266	0.0435577	0.222606	-4.16421
hsa-miR-623_st	MIMAT0003292	hsa-miR-623	miRNA	-0.381761	2.65805	-2.12178	0.0436383	0.222817	-4.16579
ENSG00000212458_st	ENSG00000212458	ENSG00000212458	snoRNA	-0.135232	1.90282	-2.12099	0.0437108	0.222817	-4.16721
hsa-miR-4698_st	MIMAT0019793	hsa-miR-4698	miRNA	0.820681	2.91839	2.12093	0.0437165	0.222817	-4.16732
AFFX-r2-P1-c3-cre-5_at	AFFX-r2-P1-c3-cre-5	AFFX-r2-P1-c3-cre-5	Affymetrix Control Sequence	-0.291848	13.8637	-2.12048	0.0437576	0.222826	-4.16813
hsa-miR-509-3-5p_st	MIMAT0004975	hsa-miR-509-3-5p	miRNA	-0.258137	2.19577	-2.11948	0.0438497	0.222973	-4.16992
ENSG00000212278_st	ENSG00000212278	ENSG00000212278	snoRNA	-0.0989847	1.82456	-2.11931	0.0438648	0.222973	-4.17022
ENSG00000252536_x_st	ENSG00000252536	ENSG00000252536	snoRNA	-0.185584	2.01052	-2.11876	0.0439156	0.223032	-4.17121
ENSG00000201229_st	ENSG00000201229	ENSG00000201229	snoRNA	-0.135332	1.87589	-2.11831	0.0439576	0.223045	-4.17202
hsa-miR-1293_st	MIMAT0005883	hsa-miR-1293	miRNA	-0.304887	2.74917	-2.11778	0.0440064	0.223094	-4.17297
hsa-miR-410_st	MIMAT0002171	hsa-miR-410	miRNA	0.503966	2.25021	2.11683	0.0440938	0.223338	-4.17467
hp_hsa-mir-320d-1_st	MI0008190	hsa-mir-320d-1	stem-loop	-0.12591	2.01483	-2.11623	0.0441492	0.223353	-4.17574
hp_hsa-mir-3941_st	MI0016598	hsa-mir-3941	stem-loop	0.209563	2.24564	2.11561	0.0442062	0.223353	-4.17684
hsa-miR-181c-star_st	MIMAT0004559	hsa-miR-181c-star	miRNA	0.780068	3.74157	2.11552	0.0442147	0.223353	-4.17701
ENSG00000238503_st	ENSG00000238503	ENSG00000238503	snoRNA	-0.0926296	1.77936	-2.11487	0.0442757	0.223462	-4.17818
hsa-miR-3139_st	MIMAT0015007	hsa-miR-3139	miRNA	-0.119823	1.89437	-2.11276	0.0444716	0.224252	-4.18195
ENSG00000212586_x_st	ENSG00000212586	ENSG00000212586	snoRNA	-0.171721	2.02589	-2.11049	0.0446833	0.224974	-4.18601
hsa-miR-532-5p_st	MIMAT0002888	hsa-miR-532-5p	miRNA	-0.504423	9.00314	-2.11038	0.044694	0.224974	-4.18621
hp_hsa-mir-3140_st	MI0014163	hsa-mir-3140	stem-loop	-0.135944	1.84765	-2.10907	0.0448158	0.225211	-4.18854
hsa-miR-4746-3p_st	MIMAT0019881	hsa-miR-4746-3p	miRNA	0.296728	3.28655	2.10903	0.0448203	0.225211	-4.18862
ENSG00000238740_x_st	ENSG00000238740	ENSG00000238740	snoRNA	-0.136465	2.09199	-2.10671	0.0450379	0.226031	-4.19275
hsa-let-7d-star_st	MIMAT0004484	hsa-let-7d-star	miRNA	0.42697	3.40576	2.10636	0.0450713	0.226031	-4.19339
HBII-234_x_st	HBII-234	HBII-234	CDBox	-0.10699	1.94046	-2.106	0.0451049	0.226031	-4.19402
HBII-108B_st	HBII-108B	HBII-108B	CDBox	0.164087	2.10588	2.10499	0.0452003	0.226031	-4.19583
ENSG00000206776_x_st	ENSG00000206776	ENSG00000206776	snoRNA	-0.115859	1.834	-2.10491	0.0452076	0.226031	-4.19596
mgh28S-2411_st	mgh28S-2411	mgh28S-2411	CDBox	-0.711914	9.1324	-2.10476	0.0452222	0.226031	-4.19624
hp_hsa-mir-4439_st	MI0016782	hsa-mir-4439	stem-loop	-0.181723	2.14222	-2.10406	0.0452885	0.226164	-4.19749
ENSG00000251805_x_st	ENSG00000251805	ENSG00000251805	snoRNA	-0.131953	1.85554	-2.1016	0.0455219	0.227072	-4.20187
hsa-miR-15b_st	MIMAT0000417	hsa-miR-15b	miRNA	0.486759	10.7925	2.1013	0.0455502	0.227072	-4.2024
14qI-9_x_st	14qI-9	14qI-9	CDBox	-0.188896	1.95785	-2.09696	0.0459652	0.228733	-4.21014
ENSG00000238507_x_st	ENSG00000238507	ENSG00000238507	snoRNA	-0.0892564	1.74842	-2.09669	0.0459909	0.228733	-4.21061
hp_hsa-mir-3675_st	MI0016076	hsa-mir-3675	stem-loop	-0.11157	1.84509	-2.09655	0.0460042	0.228733	-4.21086
hp_hsa-mir-3617_st	MI0016007	hsa-mir-3617	stem-loop	-0.196335	2.07109	-2.09451	0.0462005	0.229435	-4.21449
hp_hsa-mir-548e_st	MI0006344	hsa-mir-548e	stem-loop	-0.134289	1.92916	-2.09424	0.046226	0.229435	-4.21496
ENSG00000199783_st	ENSG00000199783	ENSG00000199783	snoRNA	-0.0954351	1.84349	-2.09201	0.0464418	0.230304	-4.21893
hsa-miR-518e_st	MIMAT0002861	hsa-miR-518e	miRNA	-0.0902226	1.71232	-2.09039	0.0465994	0.230884	-4.22181
gi555853_copy2_st	gi555853_copy2	gi:555853	5.8s rRNA	-0.440417	12.7502	-2.08813	0.0468193	0.231772	-4.22582
hsa-miR-675-star_st	MIMAT0006790	hsa-miR-675-star	miRNA	-0.758052	2.2211	-2.08741	0.0468895	0.231917	-4.2271
hsa-miR-3192_st	MIMAT0015076	hsa-miR-3192	miRNA	-0.507096	2.90804	-2.08529	0.0470968	0.23274	-4.23085
hsa-miR-3185_st	MIMAT0015065	hsa-miR-3185	miRNA	-1.48598	8.45941	-2.08428	0.0471957	0.233026	-4.23264
AFFX-r2-P1-c3-cre-3_at	AFFX-r2-P1-c3-cre-3	AFFX-r2-P1-c3-cre-3	Affymetrix Control Sequence	-0.339217	13.9438	-2.08275	0.0473464	0.233567	-4.23535
hp_hsa-mir-569_st	MI0003576	hsa-mir-569	stem-loop	-0.135936	1.85748	-2.08121	0.0474979	0.233818	-4.23807
ENSG00000252525_st	ENSG00000252525	ENSG00000252525	snoRNA	-0.163452	1.98111	-2.08061	0.047557	0.233818	-4.23913
ENSG00000252682_x_st	ENSG00000252682	ENSG00000252682	snoRNA	-0.102036	1.81962	-2.0804	0.047578	0.233818	-4.23951
hp_hsa-mir-1200_st	MI0006332	hsa-mir-1200	stem-loop	-0.15478	1.87212	-2.08037	0.0475808	0.233818	-4.23956
hp_hsa-mir-4738_st	MI0017376	hsa-mir-4738	stem-loop	0.152048	1.98932	2.08015	0.0476029	0.233818	-4.23995
hp_hsa-mir-548i-4_x_st	MI0006424	hsa-mir-548i-4	stem-loop	-0.129917	2.0231	-2.07933	0.0476835	0.234012	-4.24139
ENSG00000212558_st	ENSG00000212558	ENSG00000212558	snoRNA	0.129184	1.93871	2.07674	0.0479416	0.235075	-4.24598
hsa-miR-3147_st	MIMAT0015019	hsa-miR-3147	miRNA	-0.443685	4.54729	-2.07432	0.0481824	0.236052	-4.25024
ENSG00000239045_x_st	ENSG00000239045	ENSG00000239045	snoRNA	-0.201288	2.20684	-2.07315	0.0482997	0.236384	-4.25231
hp_hsa-mir-3656_st	MI0016056	hsa-mir-3656	stem-loop	-1.01922	6.37231	-2.07282	0.0483334	0.236384	-4.25291
spike_in-control-7_st	spike_in-control-7	spike_in-control-7	Spike-in controls	-0.320114	2.5321	-2.0716	0.0484551	0.236776	-4.25504
hsa-miR-4640-3p_st	MIMAT0019700	hsa-miR-4640-3p	miRNA	-0.203177	2.11213	-2.07116	0.0485	0.236792	-4.25583
hsa-miR-4742-5p_st	MIMAT0019872	hsa-miR-4742-5p	miRNA	-0.315939	2.81842	-2.07043	0.048573	0.236945	-4.25711
ENSG00000238661_st	ENSG00000238661	ENSG00000238661	snoRNA	-0.236705	2.18163	-2.06883	0.0487349	0.237101	-4.25994
gi555853_copy3_st	gi555853_copy3	gi:555853	5.8s rRNA	-0.429334	12.7807	-2.06847	0.0487714	0.237101	-4.26057
hp_hsa-mir-33a_st	MI0000091	hsa-mir-33a	stem-loop	-0.146483	2.27103	-2.06827	0.0487911	0.237101	-4.26092
hsa-miR-489_st	MIMAT0002805	hsa-miR-489	miRNA	1.30843	3.55798	2.06816	0.0488027	0.237101	-4.26112
hp_hsa-mir-649_st	MI0003664	hsa-mir-649	stem-loop	-0.115363	1.82204	-2.0676	0.0488589	0.237101	-4.2621
hsa-miR-4507_st	MIMAT0019044	hsa-miR-4507	miRNA	-1.50559	7.69141	-2.06738	0.0488819	0.237101	-4.2625
hp_hsa-mir-4447_st	MI0016790	hsa-mir-4447	stem-loop	0.120409	1.89015	2.06719	0.0489007	0.237101	-4.26282
hp_hsa-mir-4679-2_x_st	MI0017311	hsa-mir-4679-2	stem-loop	-0.16401	1.87951	-2.06656	0.0489643	0.237101	-4.26393
hsa-miR-1292_st	MIMAT0005943	hsa-miR-1292	miRNA	-0.732808	4.08515	-2.06583	0.0490391	0.237101	-4.26522
hsa-miR-3193_st	MIMAT0015077	hsa-miR-3193	miRNA	-0.65363	2.54646	-2.06519	0.0491041	0.237101	-4.26635
hp_hsa-mir-4773-2_x_st	MI0017416	hsa-mir-4773-2	stem-loop	-0.158604	2.00891	-2.06517	0.0491062	0.237101	-4.26639
ENSG00000238732_x_st	ENSG00000238732	ENSG00000238732	snoRNA	-0.135647	1.8372	-2.0642	0.0492042	0.237101	-4.26808
hsa-miR-30b-star_st	MIMAT0004589	hsa-miR-30b-star	miRNA	-0.754722	4.5562	-2.06368	0.0492581	0.237101	-4.26901
HBI-61_s_st	HBI-61	HBI-61	HAcaBox	0.152721	2.18322	2.06312	0.0493152	0.237101	-4.26999
hp_hsa-mir-3177_st	MI0014211	hsa-mir-3177	stem-loop	-0.154916	2.00048	-2.0631	0.0493173	0.237101	-4.27003
hsa-miR-4427_st	MIMAT0018942	hsa-miR-4427	miRNA	-0.119736	1.72959	-2.06308	0.0493186	0.237101	-4.27005
hp_hsa-mir-4449_st	MI0016792	hsa-mir-4449	stem-loop	-1.17592	7.29713	-2.06257	0.0493708	0.237101	-4.27095
ENSG00000238350_st	ENSG00000238350	ENSG00000238350	snoRNA	-0.111881	1.83003	-2.06251	0.0493772	0.237101	-4.27106
hp_hsa-mir-378d-1_st	MI0016749	hsa-mir-378d-1	stem-loop	-0.141052	1.84632	-2.06222	0.0494069	0.237101	-4.27157
hp_hsa-mir-4538_st	MI0016909	hsa-mir-4538	stem-loop	-0.332367	2.19905	-2.06107	0.0495248	0.237101	-4.2736
hsa-miR-3150b-5p_st	MIMAT0019226	hsa-miR-3150b-5p	miRNA	0.150366	1.85809	2.06095	0.0495365	0.237101	-4.2738
hsa-miR-106b-star_st	MIMAT0004672	hsa-miR-106b-star	miRNA	-0.888957	8.34019	-2.06039	0.0495943	0.237101	-4.27479
hp_hsa-mir-558_x_st	MI0003564	hsa-mir-558	stem-loop	-0.0979219	1.82256	-2.06031	0.0496028	0.237101	-4.27493
ENSG00000239111_st	ENSG00000239111	ENSG00000239111	snoRNA	-0.152512	1.96387	-2.06027	0.0496064	0.237101	-4.275
hsa-miR-10b-star_st	MIMAT0004556	hsa-miR-10b-star	miRNA	0.708481	3.42175	2.05822	0.049818	0.237912	-4.27861
ENSG00000201882_st	ENSG00000201882	ENSG00000201882	snoRNA	-0.158086	1.89815	-2.05641	0.0500041	0.238446	-4.28177
hp_hsa-mir-4718_st	MI0017353	hsa-mir-4718	stem-loop	-0.09442	1.83605	-2.05632	0.0500136	0.238446	-4.28193
hsa-miR-3665_st	MIMAT0018087	hsa-miR-3665	miRNA	-0.823322	12.6344	-2.05513	0.0501372	0.238835	-4.28403
hsa-miR-432_st	MIMAT0002814	hsa-miR-432	miRNA	-0.203829	2.07937	-2.05466	0.0501851	0.238863	-4.28484
hp_hsa-mir-4263_st	MI0015876	hsa-mir-4263	stem-loop	-0.159175	2.23618	-2.05425	0.050228	0.238867	-4.28556
hp_hsa-mir-2861_st	MI0013006	hsa-mir-2861	stem-loop	-0.305494	2.72726	-2.05332	0.0503247	0.239127	-4.2872
hp_hsa-mir-147_x_st	MI0000262	hsa-mir-147	stem-loop	-0.260207	2.26299	-2.05149	0.0505157	0.239748	-4.29041
ENSG00000252646_st	ENSG00000252646	ENSG00000252646	snoRNA	-0.0905462	1.75982	-2.05125	0.0505399	0.239748	-4.29082
ENSG00000252204_st	ENSG00000252204	ENSG00000252204	snoRNA	-0.103147	1.81358	-2.05042	0.050627	0.239961	-4.29228
gi555853_copy7_st	gi555853_copy7	gi:555853	5.8s rRNA	-0.412301	12.7152	-2.04875	0.0508016	0.240395	-4.2952
ENSG00000238995_st	ENSG00000238995	ENSG00000238995	snoRNA	-0.0967765	1.98202	-2.04848	0.05083	0.240395	-4.29567
ENSG00000251911_st	ENSG00000251911	ENSG00000251911	snoRNA	-0.142292	2.04738	-2.04833	0.0508455	0.240395	-4.29593
hp_hsa-mir-542_st	MI0003686	hsa-mir-542	stem-loop	0.211615	2.55582	2.04733	0.0509511	0.240599	-4.29769
hsa-miR-574-3p_st	MIMAT0003239	hsa-miR-574-3p	miRNA	-0.70769	9.47459	-2.04712	0.0509734	0.240599	-4.29806
hp_hsa-mir-4293_st	MI0015826	hsa-mir-4293	stem-loop	-0.159198	1.92887	-2.04611	0.0510791	0.240873	-4.29982
hsa-miR-4485_st	MIMAT0019019	hsa-miR-4485	miRNA	-0.87582	8.74213	-2.04576	0.051116	0.240873	-4.30043
ENSG00000212411_st	ENSG00000212411	ENSG00000212411	snoRNA	-0.136156	2.23982	-2.04348	0.0513574	0.241615	-4.30442
hsa-miR-3184_st	MIMAT0015064	hsa-miR-3184	miRNA	0.29033	2.45702	2.04347	0.0513585	0.241615	-4.30444
hsa-miR-3660_st	MIMAT0018081	hsa-miR-3660	miRNA	0.125271	1.76523	2.04244	0.0514673	0.241926	-4.30623
hsa-miR-4505_st	MIMAT0019041	hsa-miR-4505	miRNA	-1.2883	8.43751	-2.04102	0.0516178	0.242384	-4.30871
ACA19_st	ACA19	ACA19	HAcaBox	-0.177341	1.91663	-2.04033	0.0516913	0.242384	-4.30991
hp_hsa-mir-4776-2_x_st	MI0017420	hsa-mir-4776-2	stem-loop	-0.102042	1.84227	-2.04032	0.0516927	0.242384	-4.30993
hp_hsa-mir-1587_st	MI0016905	hsa-mir-1587	stem-loop	-0.15774	1.97793	-2.03931	0.0518004	0.242432	-4.3117
hsa-miR-23a_st	MIMAT0000078	hsa-miR-23a	miRNA	0.261839	12.8997	2.03916	0.051816	0.242432	-4.31195
hp_hsa-mir-29b-2_x_st	MI0000107	hsa-mir-29b-2	stem-loop	0.141457	1.925	2.03902	0.0518309	0.242432	-4.3122
hp_hsa-mir-4498_st	MI0016860	hsa-mir-4498	stem-loop	-0.178462	1.98481	-2.03847	0.0518903	0.242476	-4.31317
gi555853_copy1_st	gi555853_copy1	gi:555853	5.8s rRNA	-0.417445	12.7493	-2.03814	0.0519255	0.242476	-4.31374
hp_hsa-mir-4421_st	MI0016758	hsa-mir-4421	stem-loop	0.159452	2.00923	2.03748	0.051996	0.242605	-4.31489
hsa-miR-382_st	MIMAT0000737	hsa-miR-382	miRNA	1.09849	7.28612	2.03677	0.0520722	0.242762	-4.31613
hp_hsa-mir-449b_st	MI0003673	hsa-mir-449b	stem-loop	-0.354546	2.34982	-2.03557	0.0522006	0.243161	-4.31822
ENSG00000238646_x_st	ENSG00000238646	ENSG00000238646	snoRNA	-0.080224	1.83022	-2.03421	0.0523472	0.243644	-4.32059
ENSG00000238715_st	ENSG00000238715	ENSG00000238715	snoRNA	0.162395	2.02062	2.03374	0.0523975	0.243678	-4.3214
ENSG00000252434_x_st	ENSG00000252434	ENSG00000252434	snoRNA	-0.116982	1.86086	-2.03281	0.052498	0.243734	-4.32303
hsa-miR-541-star_st	MIMAT0004919	hsa-miR-541-star	miRNA	-0.212949	2.01112	-2.03263	0.0525167	0.243734	-4.32333
ACA24_x_st	ACA24	ACA24	HAcaBox	-0.575296	6.26258	-2.03244	0.0525381	0.243734	-4.32367
hsa-miR-3145-3p_st	MIMAT0015016	hsa-miR-3145-3p	miRNA	-0.0805136	1.79516	-2.03058	0.0527387	0.244343	-4.3269
hp_hsa-mir-3611_st	MI0016001	hsa-mir-3611	stem-loop	-0.154166	1.94226	-2.03043	0.0527553	0.244343	-4.32716
ENSG00000238642_x_st	ENSG00000238642	ENSG00000238642	snoRNA	-0.0950979	1.78265	-2.0289	0.0529209	0.24491	-4.32982
ENSG00000238594_x_st	ENSG00000238594	ENSG00000238594	snoRNA	-0.082495	1.94148	-2.02746	0.0530777	0.245321	-4.33232
hsa-miR-518f_st	MIMAT0002842	hsa-miR-518f	miRNA	-0.0860987	1.74695	-2.02727	0.0530983	0.245321	-4.33265
hp_hsa-mir-4662a_st	MI0017290	hsa-mir-4662a	stem-loop	-0.095321	1.81561	-2.02675	0.0531557	0.245321	-4.33356
hsa-miR-26b_st	MIMAT0000083	hsa-miR-26b	miRNA	0.828707	5.30962	2.02628	0.0532068	0.245321	-4.33437
hp_hsa-mir-329-2_s_st	MI0001726	hsa-mir-329-2	stem-loop	0.115672	1.97864	2.02553	0.0532882	0.245321	-4.33567
hp_hsa-mir-320d-1_x_st	MI0008190	hsa-mir-320d-1	stem-loop	-0.141708	2.56035	-2.02545	0.0532972	0.245321	-4.33581
hsa-miR-377-star_st	MIMAT0004689	hsa-miR-377-star	miRNA	0.187404	2.02233	2.02532	0.053312	0.245321	-4.33604
ACA44_s_st	ACA44	ACA44	HAcaBox	-0.571558	9.52603	-2.02481	0.0533673	0.245377	-4.33692
hsa-miR-551b_st	MIMAT0003233	hsa-miR-551b	miRNA	0.436294	2.10036	2.02326	0.0535378	0.245962	-4.33962
AFFX-hum_alu_st	AFFX-hum_alu	AFFX-hum_alu	Affymetrix Control Sequence	-0.709377	8.10748	-2.02269	0.0536005	0.246051	-4.34061
U71d_x_st	U71d	U71d	HAcaBox	-0.61666	4.26632	-2.02053	0.0538377	0.246941	-4.34434
hp_hsa-mir-1184-1_s_st	MI0006277	hsa-mir-1184-1	stem-loop	0.166661	2.0647	2.01815	0.0541016	0.247939	-4.34847
hp_hsa-mir-617_st	MI0003631	hsa-mir-617	stem-loop	-0.105755	1.88606	-2.01768	0.0541538	0.247939	-4.34929
ENSG00000212279_st	ENSG00000212279	ENSG00000212279	snoRNA	-0.122238	1.84969	-2.01733	0.0541924	0.247939	-4.34989
hsa-miR-4477a_st	MIMAT0019004	hsa-miR-4477a	miRNA	-0.0971146	1.76993	-2.01688	0.0542425	0.247939	-4.35067
hsa-miR-4537_st	MIMAT0019080	hsa-miR-4537	miRNA	0.367798	2.91302	2.0166	0.0542735	0.247939	-4.35115
ENSG00000238492_x_st	ENSG00000238492	ENSG00000238492	snoRNA	-0.117574	1.7804	-2.01603	0.0543371	0.248003	-4.35214
hsa-miR-223_st	MIMAT0000280	hsa-miR-223	miRNA	1.1818	3.82102	2.01541	0.0544061	0.248003	-4.35322
hp_hsa-mir-548b_x_st	MI0003596	hsa-mir-548b	stem-loop	-0.129752	1.86311	-2.01512	0.054438	0.248003	-4.35371
hp_hsa-mir-509-1_s_st	MI0003196	hsa-mir-509-1	stem-loop	-0.117556	2.037	-2.01476	0.0544781	0.248003	-4.35433
hp_hsa-mir-4289_st	MI0015898	hsa-mir-4289	stem-loop	0.17793	2.1958	2.01451	0.0545058	0.248003	-4.35476
hp_hsa-mir-4647_st	MI0017274	hsa-mir-4647	stem-loop	-0.268949	3.40914	-2.01382	0.0545828	0.248095	-4.35595
ENSG00000238802_st	ENSG00000238802	ENSG00000238802	snoRNA	-0.206262	2.26974	-2.01355	0.0546133	0.248095	-4.35643
hp_hsa-mir-4725_st	MI0017362	hsa-mir-4725	stem-loop	-0.28497	2.47707	-2.01227	0.054757	0.24855	-4.35865
hsa-miR-1257_st	MIMAT0005908	hsa-miR-1257	miRNA	0.11687	2.17121	2.00984	0.0550294	0.249587	-4.36284
ENSG00000238674_st	ENSG00000238674	ENSG00000238674	snoRNA	-0.136746	1.96776	-2.00817	0.0552176	0.250047	-4.36572
ENSG00000252236_x_st	ENSG00000252236	ENSG00000252236	snoRNA	-0.155732	2.05172	-2.00816	0.055219	0.250047	-4.36574
hsa-miR-568_st	MIMAT0003232	hsa-miR-568	miRNA	-0.10747	1.76185	-2.00666	0.0553888	0.250617	-4.36833
ENSG00000251822_st	ENSG00000251822	ENSG00000251822	snoRNA	-0.0990262	1.77678	-2.00313	0.0557886	0.25203	-4.3744
hsa-miR-27a-star_st	MIMAT0004501	hsa-miR-27a-star	miRNA	-0.556712	6.49339	-2.00216	0.0558993	0.25203	-4.37607
hsa-miR-99a_st	MIMAT0000097	hsa-miR-99a	miRNA	1.28792	9.14802	2.00182	0.0559385	0.25203	-4.37666
hsa-miR-487a_st	MIMAT0002178	hsa-miR-487a	miRNA	0.443351	2.09952	2.00151	0.0559741	0.25203	-4.3772
U50B_x_st	U50B	U50B	CDBox	-0.456581	6.30449	-2.00127	0.0560013	0.25203	-4.37761
ENSG00000252917_st	ENSG00000252917	ENSG00000252917	snoRNA	-0.108831	1.84937	-2.00117	0.0560123	0.25203	-4.37778
ENSG00000212347_x_st	ENSG00000212347	ENSG00000212347	snoRNA	-0.105465	1.856	-2.00089	0.0560448	0.25203	-4.37826
ENSG00000238654_st	ENSG00000238654	ENSG00000238654	snoRNA	-0.113434	1.93309	-2.00079	0.056056	0.25203	-4.37843
ENSG00000251846_st	ENSG00000251846	ENSG00000251846	snoRNA	-0.155426	1.88493	-1.99898	0.0562637	0.252764	-4.38155
ENSG00000238718_x_st	ENSG00000238718	ENSG00000238718	snoRNA	-0.1013	1.91547	-1.99761	0.056421	0.253271	-4.38391
hsa-miR-675_st	MIMAT0004284	hsa-miR-675	miRNA	-1.42007	5.7642	-1.99504	0.0567175	0.254311	-4.38832
hp_hsa-mir-328_st	MI0000804	hsa-mir-328	stem-loop	0.329678	3.0642	1.99459	0.0567699	0.254311	-4.3891
hp_hsa-mir-563_st	MI0003569	hsa-mir-563	stem-loop	-0.252102	2.06977	-1.99444	0.056787	0.254311	-4.38935
hp_hsa-mir-3142_x_st	MI0014166	hsa-mir-3142	stem-loop	0.115544	2.09553	1.99393	0.0568462	0.254375	-4.39023
hsa-miR-3621_st	MIMAT0018002	hsa-miR-3621	miRNA	-1.12626	7.78287	-1.99295	0.0569591	0.25458	-4.39191
hsa-miR-4668-5p_st	MIMAT0019745	hsa-miR-4668-5p	miRNA	-1.16477	7.48792	-1.99276	0.0569815	0.25458	-4.39224
hp_hsa-mir-4803_st	MI0017451	hsa-mir-4803	stem-loop	-0.0883645	1.84155	-1.99135	0.0571458	0.255113	-4.39466
ENSG00000252392_s_st	ENSG00000252392	ENSG00000252392	snoRNA	0.0913028	1.78419	1.99048	0.0572469	0.255365	-4.39615
ENSG00000222604_st	ENSG00000222604	ENSG00000222604	snoRNA	-0.182413	2.01468	-1.98705	0.0576469	0.256947	-4.40201
hsa-miR-4445-star_st	MIMAT0018964	hsa-miR-4445-star	miRNA	-0.173918	2.33357	-1.9865	0.0577116	0.257034	-4.40296
ENSG00000238483_x_st	ENSG00000238483	ENSG00000238483	snoRNA	-0.2709	2.48172	-1.98581	0.057793	0.257194	-4.40414
hsa-miR-22_st	MIMAT0000077	hsa-miR-22	miRNA	0.441235	11.1092	1.98426	0.057975	0.257587	-4.40679
ENSG00000252199_x_st	ENSG00000252199	ENSG00000252199	snoRNA	-0.100093	1.99365	-1.98395	0.0580113	0.257587	-4.40732
hp_hsa-mir-3179-3_s_st	MI0014221	hsa-mir-3179-3	stem-loop	-0.133682	2.45785	-1.98391	0.0580171	0.257587	-4.4074
ENSG00000238666_x_st	ENSG00000238666	ENSG00000238666	snoRNA	-0.165338	1.77818	-1.98325	0.0580948	0.257632	-4.40853
ENSG00000212229_st	ENSG00000212229	ENSG00000212229	snoRNA	-0.111788	1.83596	-1.98305	0.0581179	0.257632	-4.40886
U77_st	U77	U77	CDBox	0.346101	2.13226	1.98076	0.0583885	0.25863	-4.41277
hsa-miR-561_st	MIMAT0003225	hsa-miR-561	miRNA	-0.121092	1.78014	-1.97981	0.058502	0.25893	-4.41441
ENSG00000252840_s_st	ENSG00000252840	ENSG00000252840	snoRNA	-0.634985	9.43152	-1.97797	0.0587211	0.259698	-4.41755
hp_hsa-mir-4788_st	MI0017435	hsa-mir-4788	stem-loop	-0.191698	2.14804	-1.97731	0.0587992	0.259841	-4.41867
ENSG00000238944_st	ENSG00000238944	ENSG00000238944	snoRNA	-0.131531	1.88625	-1.97613	0.0589396	0.260259	-4.42067
hp_hsa-mir-4774_st	MI0017417	hsa-mir-4774	stem-loop	-0.191018	1.93074	-1.97467	0.0591144	0.260613	-4.42316
hp_hsa-mir-4767_st	MI0017408	hsa-mir-4767	stem-loop	-0.60091	4.29044	-1.97428	0.0591612	0.260613	-4.42383
gi555853_copy8_st	gi555853_copy8	gi:555853	5.8s rRNA	-0.413731	12.7724	-1.97396	0.0592002	0.260613	-4.42438
hsa-miR-548a-3p_st	MIMAT0003251	hsa-miR-548a-3p	miRNA	-0.391675	2.20704	-1.97393	0.0592032	0.260613	-4.42443
ENSG00000252790_st	ENSG00000252790	ENSG00000252790	snoRNA	-0.0877186	1.83758	-1.97343	0.0592634	0.260676	-4.42528
hp_hsa-mir-548aj-1_st	MI0016814	hsa-mir-548aj-1	stem-loop	-0.124944	1.89084	-1.9728	0.0593392	0.260808	-4.42635
HBII-85-28_st	HBII-85-28	HBII-85-28	CDBox	-0.121268	1.97055	-1.972	0.0594357	0.260848	-4.42772
AFFX-M27830_5_st	AFFX-M27830_5	AFFX-M27830_5	Affymetrix Control Sequence	-0.4196	11.177	-1.97196	0.0594402	0.260848	-4.42778
hsa-miR-4645-5p_st	MIMAT0019705	hsa-miR-4645-5p	miRNA	0.345096	2.44599	1.97077	0.059584	0.261278	-4.42981
hsa-miR-1910_st	MIMAT0007884	hsa-miR-1910	miRNA	-0.978702	5.71297	-1.96932	0.0597588	0.261842	-4.43228
hp_hsa-mir-29c_st	MI0000735	hsa-mir-29c	stem-loop	-0.140604	1.87985	-1.96888	0.059812	0.261874	-4.43302
hp_hsa-mir-2110_st	MI0010629	hsa-mir-2110	stem-loop	-0.177431	2.06078	-1.9679	0.0599309	0.262192	-4.43469
hsa-miR-4653-5p_st	MIMAT0019718	hsa-miR-4653-5p	miRNA	-0.183408	1.88807	-1.96749	0.059981	0.262209	-4.43539
hsa-miR-3545-3p_st	MIMAT0019814	hsa-miR-3545-3p	miRNA	-0.142641	1.97446	-1.96478	0.0603111	0.263449	-4.44
hp_hsa-mir-521-2_x_st	MI0003163	hsa-mir-521-2	stem-loop	0.0963947	1.87264	1.9644	0.0603572	0.263449	-4.44064
ENSG00000238583_st	ENSG00000238583	ENSG00000238583	snoRNA	-0.116507	1.84932	-1.96396	0.0604115	0.263483	-4.4414
hsa-miR-616-star_st	MIMAT0003284	hsa-miR-616-star	miRNA	0.180939	2.05513	1.96204	0.0606454	0.264098	-4.44464
hp_hsa-mir-1283-1_x_st	MI0003832	hsa-mir-1283-1	stem-loop	-0.113022	1.86813	-1.96204	0.0606455	0.264098	-4.44464
gi555853_copy5_st	gi555853_copy5	gi:555853	5.8s rRNA	-0.39081	12.759	-1.96093	0.0607827	0.264369	-4.44654
hp_hsa-mir-4496_st	MI0016858	hsa-mir-4496	stem-loop	-0.115077	1.84706	-1.96078	0.0608006	0.264369	-4.44679
hp_hsa-mir-4657_st	MI0017285	hsa-mir-4657	stem-loop	-0.219022	3.49178	-1.95983	0.0609168	0.264671	-4.44839
hsa-miR-378e_st	MIMAT0018927	hsa-miR-378e	miRNA	0.499288	3.86585	1.95926	0.0609874	0.264776	-4.44936
ENSG00000239000_x_st	ENSG00000239000	ENSG00000239000	snoRNA	0.103149	1.90476	1.95817	0.0611221	0.264994	-4.45121
hp_hsa-mir-4758_x_st	MI0017399	hsa-mir-4758	stem-loop	-0.790055	4.58558	-1.9581	0.061131	0.264994	-4.45134
U102_st	U102	U102	CDBox	-0.358712	4.25586	-1.95446	0.0615814	0.266624	-4.45749
ENSG00000212295_st	ENSG00000212295	ENSG00000212295	snoRNA	-0.0923301	1.87803	-1.9543	0.0616009	0.266624	-4.45776
ENSG00000238312_st	ENSG00000238312	ENSG00000238312	snoRNA	-0.111602	1.77095	-1.95312	0.0617475	0.26685	-4.45975
ENSG00000238910_st	ENSG00000238910	ENSG00000238910	snoRNA	0.122882	1.89011	1.95293	0.0617722	0.26685	-4.46009
ENSG00000238686_x_st	ENSG00000238686	ENSG00000238686	snoRNA	-0.495556	4.3102	-1.95275	0.0617938	0.26685	-4.46038
ACA64_x_st	ACA64	ACA64	HAcaBox	-0.354386	2.98635	-1.95232	0.0618475	0.266879	-4.46111
ENSG00000221300_x_st	ENSG00000221300	ENSG00000221300	snoRNA	-0.186383	2.01143	-1.95177	0.0619159	0.266971	-4.46204
ENSG00000238410_st	ENSG00000238410	ENSG00000238410	snoRNA	-0.136704	2.12283	-1.95109	0.0620016	0.267138	-4.4632
ACA52_st	ACA52	ACA52	HAcaBox	-0.551486	4.84186	-1.94969	0.062177	0.267691	-4.46556
hsa-miR-3141_st	MIMAT0015010	hsa-miR-3141	miRNA	-0.614584	8.48673	-1.94922	0.0622352	0.267739	-4.46635
ENSG00000238849_st	ENSG00000238849	ENSG00000238849	snoRNA	-0.152336	2.08706	-1.94875	0.0622943	0.26779	-4.46714
ENSG00000212422_st	ENSG00000212422	ENSG00000212422	snoRNA	-0.121686	1.92526	-1.9482	0.0623638	0.267886	-4.46808
hp_hsa-mir-548ab_x_st	MI0016752	hsa-mir-548ab	stem-loop	-0.121553	1.8704	-1.94713	0.0624974	0.268257	-4.46987
U70F_st	U70F	U70F	HAcaBox	-0.115932	1.77176	-1.94548	0.0627062	0.26895	-4.47266
hp_hsa-mir-4253_st	MI0015860	hsa-mir-4253	stem-loop	-0.158748	2.26928	-1.9439	0.0629053	0.269601	-4.47532
hp_hsa-mir-1193_st	MI0014205	hsa-mir-1193	stem-loop	-0.126529	2.0022	-1.94302	0.0630174	0.269878	-4.47681
hp_hsa-mir-633_st	MI0003648	hsa-mir-633	stem-loop	-0.0932364	1.81097	-1.9402	0.0633751	0.271205	-4.48155
hsa-miR-147b_st	MIMAT0004928	hsa-miR-147b	miRNA	0.303187	2.1736	1.93916	0.0635075	0.27143	-4.4833
ENSG00000251802_s_st	ENSG00000251802	ENSG00000251802	snoRNA	-0.103652	1.78003	-1.93904	0.0635231	0.27143	-4.4835
gi555853_copy4_st	gi555853_copy4	gi:555853	5.8s rRNA	-0.392452	12.73	-1.93847	0.0635963	0.271539	-4.48447
U43_st	U43	U43	CDBox	-0.819916	11.2002	-1.93743	0.0637288	0.2719	-4.48621
hsa-miR-554_st	MIMAT0003217	hsa-miR-554	miRNA	0.131392	1.9183	1.93677	0.0638139	0.271907	-4.48733
hsa-miR-643_st	MIMAT0003313	hsa-miR-643	miRNA	0.166209	1.95623	1.93653	0.0638442	0.271907	-4.48772
hp_hsa-mir-3689e_x_st	MI0016836	hsa-mir-3689e	stem-loop	-0.26662	2.20499	-1.9363	0.0638739	0.271907	-4.48811
ENSG00000201467_st	ENSG00000201467	ENSG00000201467	snoRNA	-0.0958978	1.81161	-1.93578	0.0639405	0.271986	-4.48898
HBII-85-12_x_st	HBII-85-12	HBII-85-12	CDBox	-0.0813222	1.8107	-1.93518	0.0640178	0.272112	-4.48999
hp_hsa-mir-3927_st	MI0016435	hsa-mir-3927	stem-loop	-0.118961	1.8901	-1.93462	0.0640894	0.272212	-4.49093
hp_hsa-mir-3658_st	MI0016058	hsa-mir-3658	stem-loop	-0.12552	2.02933	-1.93343	0.0642424	0.272488	-4.49292
ENSG00000202482_x_st	ENSG00000202482	ENSG00000202482	snoRNA	-0.0995757	2.00255	-1.93337	0.0642503	0.272488	-4.49303
hsa-miR-4433_st	MIMAT0018949	hsa-miR-4433	miRNA	-0.812921	6.73439	-1.93264	0.0643449	0.272686	-4.49426
hp_hsa-mir-30a_x_st	MI0000088	hsa-mir-30a	stem-loop	0.3045	2.27865	1.93221	0.0644	0.272716	-4.49497
HBII-85-9_x_st	HBII-85-9	HBII-85-9	CDBox	0.24629	2.17997	1.93052	0.0646186	0.273276	-4.49781
hsa-miR-376a-star_st	MIMAT0003386	hsa-miR-376a-star	miRNA	-0.105659	1.77974	-1.93045	0.0646282	0.273276	-4.49793
hp_hsa-mir-4756_st	MI0017397	hsa-mir-4756	stem-loop	-0.172111	2.17691	-1.9294	0.064765	0.273513	-4.4997
ENSG00000239089_x_st	ENSG00000239089	ENSG00000239089	snoRNA	-0.199457	2.04502	-1.92927	0.0647807	0.273513	-4.4999
ENSG00000238436_st	ENSG00000238436	ENSG00000238436	snoRNA	-0.10609	1.78872	-1.92777	0.0649767	0.274137	-4.50243
hp_hsa-mir-3191_s_st	MI0014236	hsa-mir-3191	stem-loop	-0.276237	2.36357	-1.92705	0.0650697	0.274326	-4.50362
SNORD123_st	SNORD123	SNORD123	CDBox	0.596534	4.92557	1.92604	0.0652018	0.274679	-4.50532
ENSG00000251949_st	ENSG00000251949	ENSG00000251949	snoRNA	-0.0911898	1.99717	-1.92518	0.0653145	0.274699	-4.50676
hp_hsa-mir-4650-1_s_st	MI0017277	hsa-mir-4650-1	stem-loop	-0.108508	1.85868	-1.92442	0.0654135	0.274699	-4.50802
hsa-miR-4421_st	MIMAT0018934	hsa-miR-4421	miRNA	0.341533	2.23753	1.92423	0.0654383	0.274699	-4.50834
hsa-miR-4309_st	MIMAT0016859	hsa-miR-4309	miRNA	-0.257898	4.85744	-1.92412	0.0654534	0.274699	-4.50853
ENSG00000238401_st	ENSG00000238401	ENSG00000238401	snoRNA	-0.131774	1.96155	-1.92396	0.0654746	0.274699	-4.5088
ENSG00000238526_x_st	ENSG00000238526	ENSG00000238526	snoRNA	-0.107594	1.88249	-1.92353	0.0655301	0.274699	-4.50951
ACA18_x_st	ACA18	ACA18	HAcaBox	-0.724707	7.52048	-1.92338	0.0655507	0.274699	-4.50977
ENSG00000201791_st	ENSG00000201791	ENSG00000201791	snoRNA	-0.100227	1.84916	-1.92305	0.0655932	0.274699	-4.51032
hsa-miR-4739_st	MIMAT0019868	hsa-miR-4739	miRNA	-0.862353	10.3449	-1.92205	0.0657249	0.274756	-4.51199
hsa-miR-3978_st	MIMAT0019363	hsa-miR-3978	miRNA	-0.123549	1.83786	-1.92202	0.0657288	0.274756	-4.51204
hp_hsa-mir-802_st	MI0003906	hsa-mir-802	stem-loop	-0.10956	1.80049	-1.92181	0.065757	0.274756	-4.5124
hp_hsa-mir-653_st	MI0003674	hsa-mir-653	stem-loop	-0.101522	1.85777	-1.92132	0.0658214	0.274756	-4.51322
hsa-miR-502-3p_st	MIMAT0004775	hsa-miR-502-3p	miRNA	-0.705193	7.77425	-1.92093	0.065872	0.274756	-4.51386
ENSG00000201592_s_st	ENSG00000201592	ENSG00000201592	snoRNA	0.352588	2.73382	1.92059	0.0659175	0.274756	-4.51444
hp_hsa-mir-3186_st	MI0014229	hsa-mir-3186	stem-loop	-0.222596	2.23934	-1.92009	0.0659829	0.274756	-4.51526
ENSG00000252840_st	ENSG00000252840	ENSG00000252840	snoRNA	0.108271	1.87368	1.91979	0.0660223	0.274756	-4.51576
hsa-miR-93-star_st	MIMAT0004509	hsa-miR-93-star	miRNA	-1.04858	7.62746	-1.91964	0.0660421	0.274756	-4.51601
ENSG00000252677_st	ENSG00000252677	ENSG00000252677	snoRNA	-0.109296	1.98144	-1.91817	0.066237	0.275366	-4.51847
hp_hsa-mir-153-1_st	MI0000463	hsa-mir-153-1	stem-loop	-0.077134	1.78152	-1.91722	0.0663625	0.275686	-4.52005
gi555853_copy6_st	gi555853_copy6	gi:555853	5.8s rRNA	-0.40196	12.7441	-1.91658	0.0664474	0.275837	-4.52112
ENSG00000252402_s_st	ENSG00000252402	ENSG00000252402	snoRNA	-0.100024	1.88524	-1.91532	0.0666152	0.276146	-4.52322
ENSG00000251930_st	ENSG00000251930	ENSG00000251930	snoRNA	-0.23683	2.525	-1.91529	0.0666192	0.276146	-4.52327
U8_st	U8	U8	CDBox	0.478106	3.2594	1.91347	0.0668617	0.27694	-4.52631
hsa-miR-1288_st	MIMAT0005942	hsa-miR-1288	miRNA	-0.190852	2.01401	-1.91312	0.0669082	0.27694	-4.52689
ENSG00000252441_st	ENSG00000252441	ENSG00000252441	snoRNA	-0.217815	1.97077	-1.91165	0.0671047	0.277552	-4.52933
hp_hsa-mir-3171_st	MI0014202	hsa-mir-3171	stem-loop	-0.0921123	1.92385	-1.91108	0.0671808	0.277665	-4.53028
hsa-miR-939_st	MIMAT0004982	hsa-miR-939	miRNA	-0.774565	5.53555	-1.90982	0.0673502	0.278162	-4.53238
hp_hsa-mir-92a-2_st	MI0000094	hsa-mir-92a-2	stem-loop	-0.0801789	1.81211	-1.90925	0.0674275	0.278279	-4.53333
ENSG00000238368_x_st	ENSG00000238368	ENSG00000238368	snoRNA	-0.190427	1.92284	-1.90698	0.0677331	0.279337	-4.5371
ENSG00000252699_st	ENSG00000252699	ENSG00000252699	snoRNA	-0.149323	2.12101	-1.90646	0.0678033	0.279424	-4.53797
ENSG00000239084_x_st	ENSG00000239084	ENSG00000239084	snoRNA	-0.151788	2.08519	-1.90543	0.0679424	0.279795	-4.53968
ENSG00000252138_x_st	ENSG00000252138	ENSG00000252138	snoRNA	-0.0931471	1.82762	-1.9048	0.0680285	0.279833	-4.54073
hsa-miR-4713-5p_st	MIMAT0019820	hsa-miR-4713-5p	miRNA	-0.592046	2.62704	-1.90428	0.0680979	0.279833	-4.54158
hsa-miR-548c-5p_st	MIMAT0004806	hsa-miR-548c-5p	miRNA	0.129843	1.90912	1.90427	0.0680995	0.279833	-4.5416
ENSG00000238869_st	ENSG00000238869	ENSG00000238869	snoRNA	-0.187832	2.08061	-1.90363	0.0681863	0.279987	-4.54266
ENSG00000200150_st	ENSG00000200150	ENSG00000200150	snoRNA	-0.172836	1.88188	-1.90234	0.0683627	0.280509	-4.54481
hp_hsa-mir-1289-1_x_st	MI0006350	hsa-mir-1289-1	stem-loop	-0.184812	2.23922	-1.90141	0.0684891	0.280668	-4.54635
hp_hsa-mir-498_st	MI0003142	hsa-mir-498	stem-loop	-0.182923	2.17235	-1.90133	0.0685002	0.280668	-4.54649
ENSG00000238972_x_st	ENSG00000238972	ENSG00000238972	snoRNA	-0.141439	1.99756	-1.8997	0.0687224	0.281376	-4.54918
hsa-miR-2681-star_st	MIMAT0013515	hsa-miR-2681-star	miRNA	0.116305	1.85024	1.89926	0.0687822	0.281418	-4.54991
ENSG00000212191_st	ENSG00000212191	ENSG00000212191	snoRNA	-0.134391	1.86116	-1.89889	0.068833	0.281423	-4.55052
hp_hsa-mir-138-2_st	MI0000455	hsa-mir-138-2	stem-loop	-0.0961057	1.95871	-1.89822	0.0689243	0.281594	-4.55163
hsa-miR-4534_st	MIMAT0019073	hsa-miR-4534	miRNA	-0.577334	5.79777	-1.89746	0.0690291	0.281819	-4.55289
ENSG00000206853_st	ENSG00000206853	ENSG00000206853	snoRNA	-0.148421	1.88699	-1.89659	0.0691482	0.281854	-4.55433
ENSG00000238901_st	ENSG00000238901	ENSG00000238901	snoRNA	-0.171245	2.20265	-1.89651	0.0691592	0.281854	-4.55446
hsa-miR-583_st	MIMAT0003248	hsa-miR-583	miRNA	-0.105183	1.83481	-1.89631	0.0691865	0.281854	-4.55479
ENSG00000222937_st	ENSG00000222937	ENSG00000222937	snoRNA	-0.135032	1.9146	-1.89513	0.0693494	0.282316	-4.55674
hp_hsa-mir-3960_st	MI0016964	hsa-mir-3960	stem-loop	-0.679677	4.84915	-1.89408	0.0694941	0.282702	-4.55848
ENSG00000202023_st	ENSG00000202023	ENSG00000202023	snoRNA	-0.0984509	1.90657	-1.89295	0.0696507	0.283137	-4.56035
hp_hsa-mir-101-2_st	MI0000739	hsa-mir-101-2	stem-loop	-0.106007	1.91348	-1.89242	0.0697236	0.28323	-4.56122
hsa-miR-142-3p_st	MIMAT0000434	hsa-miR-142-3p	miRNA	-0.136293	1.79463	-1.89073	0.0699581	0.28398	-4.56401
ENSG00000252687_st	ENSG00000252687	ENSG00000252687	snoRNA	-0.137703	2.00938	-1.89019	0.0700329	0.284081	-4.5649
HBII-52-19_x_st	HBII-52-19	HBII-52-19	CDBox	-0.179206	1.90311	-1.88978	0.0700899	0.284109	-4.56558
hsa-miR-552_st	MIMAT0003215	hsa-miR-552	miRNA	-0.102982	2.16075	-1.88733	0.0704314	0.28529	-4.56962
ENSG00000238383_x_st	ENSG00000238383	ENSG00000238383	snoRNA	-0.124656	2.08528	-1.88627	0.0705803	0.28569	-4.57138
hsa-miR-4801_st	MIMAT0019980	hsa-miR-4801	miRNA	0.139579	2.03507	1.88528	0.070718	0.285781	-4.573
ENSG00000222095_st	ENSG00000222095	ENSG00000222095	snoRNA	-0.145518	2.21637	-1.88395	0.0709045	0.285781	-4.57519
hp_hsa-mir-516b-1_x_st	MI0003172	hsa-mir-516b-1	stem-loop	-0.168397	2.42801	-1.88375	0.0709338	0.285781	-4.57553
ENSG00000252989_st	ENSG00000252989	ENSG00000252989	snoRNA	-0.159212	1.96766	-1.88374	0.0709349	0.285781	-4.57554
hsa-miR-3157-3p_st	MIMAT0019210	hsa-miR-3157-3p	miRNA	-0.254504	2.16434	-1.88368	0.0709424	0.285781	-4.57563
ENSG00000222489_st	ENSG00000222489	ENSG00000222489	snoRNA	-0.289007	4.05932	-1.88351	0.0709669	0.285781	-4.57592
ENSG00000200072_x_st	ENSG00000200072	ENSG00000200072	snoRNA	-0.102558	1.8485	-1.88337	0.0709863	0.285781	-4.57614
ENSG00000238636_x_st	ENSG00000238636	ENSG00000238636	snoRNA	-0.0919602	1.8071	-1.88324	0.0710052	0.285781	-4.57637
ENSG00000238999_st	ENSG00000238999	ENSG00000238999	snoRNA	-0.125551	2.12655	-1.87998	0.071465	0.287304	-4.58173
hsa-miR-4490_st	MIMAT0019025	hsa-miR-4490	miRNA	-0.13301	1.89037	-1.87928	0.0715643	0.287304	-4.58288
ENSG00000251744_x_st	ENSG00000251744	ENSG00000251744	snoRNA	-0.12511	1.92339	-1.87888	0.0716202	0.287304	-4.58353
ACA39_st	ACA39	ACA39	HAcaBox	-0.26029	2.59159	-1.87868	0.0716484	0.287304	-4.58386
hp_hsa-mir-4780_st	MI0017424	hsa-mir-4780	stem-loop	-0.133537	2.07275	-1.87827	0.0717077	0.287304	-4.58454
HBII-85-14_x_st	HBII-85-14	HBII-85-14	CDBox	0.214163	2.24097	1.87789	0.0717607	0.287304	-4.58516
ENSG00000221093_st	ENSG00000221093	ENSG00000221093	snoRNA	-0.116125	2.02945	-1.87757	0.0718065	0.287304	-4.58569
hp_hsa-mir-18b_x_st	MI0001518	hsa-mir-18b	stem-loop	-0.179496	2.52817	-1.87703	0.0718837	0.287304	-4.58658
hp_hsa-mir-1248_s_st	MI0006383	hsa-mir-1248	stem-loop	0.137278	2.31947	1.87692	0.0718994	0.287304	-4.58676
hp_hsa-mir-544_st	MI0003515	hsa-mir-544	stem-loop	-0.110638	1.91766	-1.87681	0.0719139	0.287304	-4.58693
hp_hsa-mir-1914_st	MI0008335	hsa-mir-1914	stem-loop	-0.437256	4.6391	-1.87663	0.0719398	0.287304	-4.58723
hsa-miR-3974_st	MIMAT0019359	hsa-miR-3974	miRNA	-0.125824	1.83307	-1.87618	0.0720041	0.287359	-4.58797
ENSG00000238899_st	ENSG00000238899	ENSG00000238899	snoRNA	-0.0832467	1.81035	-1.87543	0.0721116	0.287586	-4.58921
ENSG00000238851_st	ENSG00000238851	ENSG00000238851	snoRNA	-0.103581	1.86867	-1.87484	0.0721944	0.287714	-4.59016
hp_hsa-mir-548ag-1_st	MI0016793	hsa-mir-548ag-1	stem-loop	-0.136412	1.98754	-1.87334	0.0724096	0.28837	-4.59263
ENSG00000238313_st	ENSG00000238313	ENSG00000238313	snoRNA	-0.0953833	1.77608	-1.8716	0.0726592	0.288637	-4.59548
ENSG00000252559_x_st	ENSG00000252559	ENSG00000252559	snoRNA	-0.118101	1.87426	-1.87145	0.0726802	0.288637	-4.59572
hp_hsa-mir-4253_x_st	MI0015860	hsa-mir-4253	stem-loop	-0.2025	2.82756	-1.87143	0.072683	0.288637	-4.59575
hsa-miR-4527_st	MIMAT0019066	hsa-miR-4527	miRNA	-0.106637	1.79844	-1.87114	0.0727255	0.288637	-4.59624
ENSG00000253049_st	ENSG00000253049	ENSG00000253049	snoRNA	-0.301938	2.16558	-1.87094	0.0727541	0.288637	-4.59657
hp_hsa-mir-2114_st	MI0010633	hsa-mir-2114	stem-loop	-0.202352	2.19322	-1.87075	0.0727815	0.288637	-4.59688
hp_hsa-let-7f-2_st	MI0000068	hsa-let-7f-2	stem-loop	-0.109516	1.92453	-1.86937	0.0729797	0.289222	-4.59913
hp_hsa-mir-548aj-2_x_st	MI0016815	hsa-mir-548aj-2	stem-loop	-0.14176	1.93245	-1.86876	0.0730668	0.289299	-4.60012
hp_hsa-mir-3187_st	MI0014231	hsa-mir-3187	stem-loop	-0.144897	2.67041	-1.86853	0.0731011	0.289299	-4.60051
hsa-miR-876-3p_st	MIMAT0004925	hsa-miR-876-3p	miRNA	-0.100583	1.74758	-1.86779	0.0732076	0.289519	-4.60172
14qII-13_st	14qII-13	14qII-13	CDBox	-0.106999	1.87048	-1.86592	0.0734773	0.290381	-4.60477
hsa-miR-589_st	MIMAT0004799	hsa-miR-589	miRNA	0.256578	1.99679	1.86558	0.0735278	0.290381	-4.60534
hsa-miR-934_st	MIMAT0004977	hsa-miR-934	miRNA	-0.113	1.80957	-1.86413	0.0737374	0.291007	-4.6077
hsa-miR-590-5p_st	MIMAT0003258	hsa-miR-590-5p	miRNA	0.358605	2.08044	1.86347	0.0738332	0.291059	-4.60877
ENSG00000252433_x_st	ENSG00000252433	ENSG00000252433	snoRNA	-0.207871	2.14525	-1.86301	0.0739011	0.291059	-4.60953
mgU2-19-30_s_st	mgU2-19-30	mgU2-19-30	scaRna	-0.105025	1.77604	-1.86298	0.0739043	0.291059	-4.60957
hsa-miR-500a_st	MIMAT0004773	hsa-miR-500a	miRNA	-0.773455	6.24287	-1.86199	0.0740497	0.291286	-4.6112
ENSG00000238956_s_st	ENSG00000238956	ENSG00000238956	snoRNA	0.565647	5.22718	1.86179	0.0740778	0.291286	-4.61151
hp_hsa-mir-1301_st	MI0003815	hsa-mir-1301	stem-loop	-0.223611	2.1767	-1.86153	0.0741158	0.291286	-4.61194
ENSG00000201042_st	ENSG00000201042	ENSG00000201042	snoRNA	-0.0812009	1.80741	-1.86088	0.0742111	0.291299	-4.613
hsa-miR-892b_st	MIMAT0004918	hsa-miR-892b	miRNA	-0.157915	2.00544	-1.86081	0.0742214	0.291299	-4.61312
ENSG00000239005_st	ENSG00000239005	ENSG00000239005	snoRNA	-0.302132	2.8738	-1.86034	0.0742896	0.291365	-4.61388
hp_hsa-mir-3120_s_st	MI0014136	hsa-mir-3120	stem-loop	0.208162	3.09599	1.85873	0.0745266	0.291719	-4.61652
ACA32_st	ACA32	ACA32	HAcaBox	-0.274998	2.28841	-1.85839	0.0745756	0.291719	-4.61706
hp_hsa-mir-548u_x_st	MI0014168	hsa-mir-548u	stem-loop	-0.124664	2.01087	-1.85809	0.0746203	0.291719	-4.61756
hsa-miR-106b_st	MIMAT0000680	hsa-miR-106b	miRNA	0.495057	11.5472	1.85784	0.0746574	0.291719	-4.61797
hp_hsa-mir-515-1_s_st	MI0003144	hsa-mir-515-1	stem-loop	-0.0804864	1.74024	-1.85733	0.0747313	0.291719	-4.61879
ENSG00000221376_x_st	ENSG00000221376	ENSG00000221376	snoRNA	-0.198726	2.25852	-1.85726	0.0747421	0.291719	-4.61891
hp_hsa-mir-4792_st	MI0017439	hsa-mir-4792	stem-loop	-0.445993	3.37705	-1.85661	0.0748379	0.291719	-4.61997
hp_hsa-mir-1272_st	MI0006408	hsa-mir-1272	stem-loop	0.14119	2.05621	1.8559	0.0749421	0.291719	-4.62112
ACA1_s_st	ACA1	ACA1	HAcaBox	-0.190079	2.03824	-1.85588	0.0749455	0.291719	-4.62116
hsa-miR-375_st	MIMAT0000728	hsa-miR-375	miRNA	-2.01009	4.10011	-1.85567	0.0749762	0.291719	-4.6215
ENSG00000212293_st	ENSG00000212293	ENSG00000212293	snoRNA	-0.187434	2.11945	-1.85506	0.0750665	0.291719	-4.62249
hsa-miR-574-5p_st	MIMAT0004795	hsa-miR-574-5p	miRNA	-0.923363	6.06567	-1.85492	0.0750867	0.291719	-4.62271
ENSG00000238592_x_st	ENSG00000238592	ENSG00000238592	snoRNA	-0.141731	1.85117	-1.85486	0.0750956	0.291719	-4.62281
U22_st	U22	U22	CDBox	-0.224359	2.37065	-1.85484	0.0750984	0.291719	-4.62284
hp_hsa-mir-208a_st	MI0000251	hsa-mir-208a	stem-loop	0.0958834	2.01559	1.85335	0.0753186	0.292374	-4.62527
hsa-miR-4641_st	MIMAT0019701	hsa-miR-4641	miRNA	-0.133595	1.93407	-1.85239	0.0754617	0.292552	-4.62684
hsa-miR-196b_st	MIMAT0001080	hsa-miR-196b	miRNA	1.47268	4.9547	1.85235	0.0754675	0.292552	-4.6269
ACA61_st	ACA61	ACA61	HAcaBox	-0.603055	5.56183	-1.85172	0.0755598	0.292711	-4.62791
hp_hsa-mir-548f-3_st	MI0006376	hsa-mir-548f-3	stem-loop	0.114083	1.93516	1.85031	0.0757701	0.293325	-4.63021
ENSG00000253027_st	ENSG00000253027	ENSG00000253027	snoRNA	-0.10695	1.96038	-1.84965	0.0758678	0.293472	-4.63128
ENSG00000238568_x_st	ENSG00000238568	ENSG00000238568	snoRNA	-0.148715	2.17484	-1.84908	0.0759531	0.293472	-4.63221
hp_hsa-mir-4540_st	MI0016911	hsa-mir-4540	stem-loop	-0.110059	1.88122	-1.84867	0.0760145	0.293472	-4.63287
ENSG00000251942_st	ENSG00000251942	ENSG00000251942	snoRNA	-0.119255	1.90873	-1.84867	0.0760147	0.293472	-4.63288
ENSG00000212589_st	ENSG00000212589	ENSG00000212589	snoRNA	-0.109371	1.94879	-1.84765	0.0761664	0.293859	-4.63453
hsa-miR-628-5p_st	MIMAT0004809	hsa-miR-628-5p	miRNA	0.318851	1.99659	1.84666	0.0763153	0.294099	-4.63614
ACA57_x_st	ACA57	ACA57	scaRna	-0.498259	4.13522	-1.84652	0.0763365	0.294099	-4.63637
ENSG00000212284_x_st	ENSG00000212284	ENSG00000212284	snoRNA	-0.202099	2.08742	-1.84598	0.0764162	0.294099	-4.63723
hp_hsa-mir-99a_st	MI0000101	hsa-mir-99a	stem-loop	-0.1484	2.14411	-1.84584	0.0764373	0.294099	-4.63746
ENSG00000212363_x_st	ENSG00000212363	ENSG00000212363	snoRNA	-0.147901	2.00315	-1.84525	0.0765265	0.294099	-4.63842
hp_hsa-mir-107_st	MI0000114	hsa-mir-107	stem-loop	-0.14795	2.01703	-1.84516	0.0765392	0.294099	-4.63856
hp_hsa-mir-3978_st	MI0016996	hsa-mir-3978	stem-loop	-0.223011	2.36479	-1.84391	0.076727	0.294621	-4.64059
hsa-miR-10a-star_st	MIMAT0004555	hsa-miR-10a-star	miRNA	0.606652	3.11884	1.8427	0.0769099	0.295124	-4.64255
ENSG00000238802_x_st	ENSG00000238802	ENSG00000238802	snoRNA	-0.104578	2.02331	-1.84233	0.0769654	0.295138	-4.64315
hp_hsa-mir-520a_x_st	MI0003149	hsa-mir-520a	stem-loop	-0.104182	1.87079	-1.84138	0.0771096	0.295415	-4.6447
ENSG00000252834_st	ENSG00000252834	ENSG00000252834	snoRNA	0.109922	1.8932	1.84106	0.0771569	0.295415	-4.6452
hp_hsa-mir-378d-1_x_st	MI0016749	hsa-mir-378d-1	stem-loop	-0.145509	2.33088	-1.84082	0.0771936	0.295415	-4.6456
hp_hsa-mir-9-1_st	MI0000466	hsa-mir-9-1	stem-loop	-0.166268	3.47151	-1.84039	0.0772586	0.295465	-4.64629
ENSG00000238480_x_st	ENSG00000238480	ENSG00000238480	snoRNA	-0.13049	1.92856	-1.83991	0.0773321	0.295547	-4.64708
hp_hsa-mir-3688-2_x_st	MI0017447	hsa-mir-3688-2	stem-loop	-0.199106	2.13912	-1.83955	0.0773861	0.295555	-4.64765
hp_hsa-mir-635_st	MI0003650	hsa-mir-635	stem-loop	-0.110931	2.1315	-1.83897	0.0774738	0.295613	-4.64859
ENSG00000238981_x_st	ENSG00000238981	ENSG00000238981	snoRNA	-0.161459	1.86021	-1.83871	0.0775135	0.295613	-4.64901
hp_hsa-mir-95_st	MI0000097	hsa-mir-95	stem-loop	-0.117163	1.87841	-1.83781	0.0776498	0.295613	-4.65046
ENSG00000221060_x_st	ENSG00000221060	ENSG00000221060	snoRNA	-0.155393	3.05238	-1.83731	0.0777263	0.295613	-4.65127
hp_hsa-mir-4789_st	MI0017436	hsa-mir-4789	stem-loop	-0.115023	1.93825	-1.83705	0.0777652	0.295613	-4.65169
hsa-miR-3065-5p_st	MIMAT0015066	hsa-miR-3065-5p	miRNA	0.551696	2.656	1.83702	0.0777694	0.295613	-4.65173
hp_hsa-mir-1302-6_st	MI0006367	hsa-mir-1302-6	stem-loop	-0.118205	2.0012	-1.837	0.0777729	0.295613	-4.65177
ENSG00000252692_x_st	ENSG00000252692	ENSG00000252692	snoRNA	-0.145044	1.95633	-1.83671	0.0778174	0.295613	-4.65224
hp_hsa-mir-4537_st	MI0016908	hsa-mir-4537	stem-loop	-0.422542	4.12553	-1.83622	0.0778923	0.295699	-4.65304
hp_hsa-mir-548o-2_x_st	MI0016746	hsa-mir-548o-2	stem-loop	-0.183631	2.17482	-1.83423	0.0781958	0.296463	-4.65625
hsa-miR-3925-3p_st	MIMAT0019228	hsa-miR-3925-3p	miRNA	-0.0712841	1.7276	-1.83422	0.0781979	0.296463	-4.65627
hsa-miR-518a-5p_st	MIMAT0005457	hsa-miR-518a-5p	miRNA	0.118318	1.87121	1.83236	0.0784822	0.297343	-4.65926
hsa-miR-4289_st	MIMAT0016920	hsa-miR-4289	miRNA	0.164629	2.345	1.82978	0.0788788	0.298584	-4.66342
ENSG00000238389_x_st	ENSG00000238389	ENSG00000238389	snoRNA	0.101072	1.94569	1.82937	0.0789413	0.298584	-4.66407
ENSG00000252277_x_st	ENSG00000252277	ENSG00000252277	snoRNA	-0.463084	2.80509	-1.8292	0.0789674	0.298584	-4.66435
14qI-4_st	14qI-4	14qI-4	CDBox	-0.113967	1.86688	-1.82667	0.0793589	0.299865	-4.66842
ENSG00000238463_st	ENSG00000238463	ENSG00000238463	snoRNA	-0.107848	1.8697	-1.82578	0.0794963	0.300184	-4.66985
hsa-miR-4781-5p_st	MIMAT0019942	hsa-miR-4781-5p	miRNA	0.225202	1.92316	1.82319	0.0798996	0.30103	-4.67402
hsa-miR-4492_st	MIMAT0019027	hsa-miR-4492	miRNA	-1.10703	9.2008	-1.82287	0.0799492	0.30103	-4.67453
ENSG00000238305_st	ENSG00000238305	ENSG00000238305	snoRNA	-0.0800478	1.74544	-1.82285	0.0799519	0.30103	-4.67456
hp_hsa-mir-2277_st	MI0011284	hsa-mir-2277	stem-loop	-0.222392	3.17041	-1.82268	0.0799786	0.30103	-4.67483
HBII-202_st	HBII-202	HBII-202	CDBox	-0.568809	8.3802	-1.82264	0.0799851	0.30103	-4.6749
ENSG00000252640_st	ENSG00000252640	ENSG00000252640	snoRNA	-0.210363	2.56571	-1.82184	0.0801093	0.301298	-4.67618
hsa-miR-17-star_st	MIMAT0000071	hsa-miR-17-star	miRNA	0.978545	7.13821	1.82088	0.08026	0.301523	-4.67773
hp_hsa-mir-4490_st	MI0016852	hsa-mir-4490	stem-loop	-0.176696	2.25787	-1.82078	0.0802753	0.301523	-4.67788
U3-2_s_st	U3-2	U3-2	CDBox	-0.821659	8.23153	-1.82012	0.0803793	0.301714	-4.67895
ENSG00000238764_x_st	ENSG00000238764	ENSG00000238764	snoRNA	-0.146396	1.8993	-1.81863	0.0806133	0.302393	-4.68134
hsa-miR-3941_st	MIMAT0018357	hsa-miR-3941	miRNA	-0.229302	1.87426	-1.81808	0.0806989	0.302514	-4.68222
ENSG00000251974_s_st	ENSG00000251974	ENSG00000251974	snoRNA	-0.0732152	1.72424	-1.81732	0.0808188	0.302764	-4.68344
ENSG00000238588_st	ENSG00000238588	ENSG00000238588	snoRNA	-0.121546	1.95084	-1.81693	0.0808802	0.302783	-4.68406
ENSG00000252993_st	ENSG00000252993	ENSG00000252993	snoRNA	-0.136137	1.91637	-1.81661	0.0809304	0.302783	-4.68457
ENSG00000238935_x_st	ENSG00000238935	ENSG00000238935	snoRNA	-0.133302	2.08157	-1.81435	0.0812871	0.303908	-4.68819
hp_hsa-mir-518c_st	MI0003159	hsa-mir-518c	stem-loop	-0.0994071	1.94742	-1.81403	0.0813381	0.303908	-4.68871
ENSG00000212266_st	ENSG00000212266	ENSG00000212266	snoRNA	-0.113793	2.35616	-1.81355	0.0814137	0.303925	-4.68947
hsa-miR-4508_st	MIMAT0019045	hsa-miR-4508	miRNA	-0.871422	11.3188	-1.81315	0.0814764	0.303925	-4.69011
ENSG00000238707_st	ENSG00000238707	ENSG00000238707	snoRNA	-0.109263	1.9586	-1.81242	0.0815927	0.303925	-4.69128
ENSG00000251828_st	ENSG00000251828	ENSG00000251828	snoRNA	-0.158712	2.18575	-1.8121	0.0816435	0.303925	-4.69179
ENSG00000239008_st	ENSG00000239008	ENSG00000239008	snoRNA	0.116826	2.03767	1.8118	0.0816912	0.303925	-4.69227
hp_hsa-mir-4475_st	MI0016827	hsa-mir-4475	stem-loop	-0.14832	2.13799	-1.81172	0.0817036	0.303925	-4.6924
hp_hsa-mir-3671_st	MI0016072	hsa-mir-3671	stem-loop	-0.101885	1.83382	-1.81163	0.0817171	0.303925	-4.69253
hsa-miR-4457_st	MIMAT0018979	hsa-miR-4457	miRNA	0.118981	2.04279	1.81079	0.0818513	0.304009	-4.69388
ENSG00000206947_x_st	ENSG00000206947	ENSG00000206947	snoRNA	-0.0667813	1.82049	-1.81032	0.0819259	0.304009	-4.69463
hp_hsa-mir-3648_st	MI0016048	hsa-mir-3648	stem-loop	-0.969163	6.23275	-1.81006	0.081968	0.304009	-4.69506
hsa-miR-4436b-5p_st	MIMAT0019940	hsa-miR-4436b-5p	miRNA	-0.863637	4.9779	-1.80994	0.0819864	0.304009	-4.69524
hp_hsa-mir-140_st	MI0000456	hsa-mir-140	stem-loop	0.185897	2.6329	1.80981	0.0820069	0.304009	-4.69545
hsa-miR-3619-5p_st	MIMAT0017999	hsa-miR-3619-5p	miRNA	-0.480432	5.16544	-1.80917	0.0821096	0.304059	-4.69647
hsa-miR-1909_st	MIMAT0007883	hsa-miR-1909	miRNA	-0.901082	7.04164	-1.80832	0.0822453	0.304059	-4.69783
ENSG00000221245_st	ENSG00000221245	ENSG00000221245	snoRNA	-0.160467	2.13443	-1.80827	0.0822537	0.304059	-4.69792
U104_st	U104	U104	CDBox	-0.760519	8.41449	-1.80809	0.0822824	0.304059	-4.6982
ENSG00000251901_st	ENSG00000251901	ENSG00000251901	snoRNA	-0.0965347	1.8059	-1.80776	0.0823347	0.304059	-4.69873
14qI-3_x_st	14qI-3	14qI-3	CDBox	0.102544	2.09634	1.80772	0.0823415	0.304059	-4.69879
ENSG00000238722_x_st	ENSG00000238722	ENSG00000238722	snoRNA	-0.0769999	1.76862	-1.80714	0.082434	0.304203	-4.69972
ENSG00000251938_st	ENSG00000251938	ENSG00000251938	snoRNA	-0.120203	1.78435	-1.8053	0.0827276	0.304765	-4.70264
hp_hsa-mir-1284_st	MI0006431	hsa-mir-1284	stem-loop	-0.0811372	1.79269	-1.805	0.0827758	0.304765	-4.70312
hsa-miR-4790-5p_st	MIMAT0019961	hsa-miR-4790-5p	miRNA	-0.104383	1.77657	-1.80465	0.0828321	0.304765	-4.70368
ENSG00000239157_x_st	ENSG00000239157	ENSG00000239157	snoRNA	-0.152124	2.07443	-1.80326	0.0830564	0.304765	-4.7059
ENSG00000251795_st	ENSG00000251795	ENSG00000251795	snoRNA	0.148096	2.23735	1.80311	0.083081	0.304765	-4.70614
hsa-miR-181c_st	MIMAT0000258	hsa-miR-181c	miRNA	0.565453	5.45674	1.8031	0.0830826	0.304765	-4.70616
hsa-miR-3666_st	MIMAT0018088	hsa-miR-3666	miRNA	0.102788	1.94445	1.80272	0.0831441	0.304765	-4.70676
hsa-miR-223-star_st	MIMAT0004570	hsa-miR-223-star	miRNA	0.270917	1.97707	1.80264	0.0831563	0.304765	-4.70689
hp_hsa-mir-591_st	MI0003603	hsa-mir-591	stem-loop	-0.13142	2.02552	-1.8026	0.0831626	0.304765	-4.70695
ENSG00000238583_x_st	ENSG00000238583	ENSG00000238583	snoRNA	-0.0905753	1.81289	-1.80256	0.083169	0.304765	-4.70701
hsa-miR-148b-star_st	MIMAT0004699	hsa-miR-148b-star	miRNA	-0.0762866	1.79016	-1.80252	0.0831763	0.304765	-4.70708
ENSG00000252218_x_st	ENSG00000252218	ENSG00000252218	snoRNA	-0.11898	1.77642	-1.80002	0.0835794	0.305462	-4.71105
ENSG00000201944_st	ENSG00000201944	ENSG00000201944	snoRNA	0.0657711	1.84337	1.79998	0.0835866	0.305462	-4.71112
14qII-18_x_st	14qII-18	14qII-18	CDBox	-0.0812216	1.76647	-1.79993	0.0835947	0.305462	-4.7112
ENSG00000239136_x_st	ENSG00000239136	ENSG00000239136	snoRNA	0.103162	2.02971	1.79978	0.0836176	0.305462	-4.71143
ACA66_st	ACA66	ACA66	scaRna	0.261683	2.33176	1.79968	0.0836352	0.305462	-4.7116
hsa-miR-523-star_st	MIMAT0005449	hsa-miR-523-star	miRNA	0.127626	2.11464	1.79921	0.0837116	0.305545	-4.71235
hsa-miR-4661-3p_st	MIMAT0019730	hsa-miR-4661-3p	miRNA	0.216153	2.53774	1.79849	0.0838281	0.305676	-4.71349
hp_hsa-mir-1181_st	MI0006274	hsa-mir-1181	stem-loop	-0.353704	2.61022	-1.79832	0.0838552	0.305676	-4.71376
ENSG00000201388_x_st	ENSG00000201388	ENSG00000201388	snoRNA	-0.151525	2.15528	-1.79731	0.0840198	0.30608	-4.71537
hsa-miR-3960_st	MIMAT0019337	hsa-miR-3960	miRNA	-0.644454	12.7365	-1.79651	0.0841501	0.306358	-4.71664
hp_hsa-mir-22_st	MI0000078	hsa-mir-22	stem-loop	0.130505	1.95434	1.79551	0.0843125	0.306753	-4.71822
ENSG00000238717_st	ENSG00000238717	ENSG00000238717	snoRNA	-0.132001	1.94338	-1.7948	0.0844287	0.30686	-4.71935
gi555853_copy9_st	gi555853_copy9	gi:555853	5.8s rRNA	-0.360897	12.7432	-1.79467	0.0844501	0.30686	-4.71956
hp_hsa-mir-548i-3_x_st	MI0006423	hsa-mir-548i-3	stem-loop	-0.0919628	1.7996	-1.79289	0.0847412	0.307721	-4.72238
ENSG00000239153_x_st	ENSG00000239153	ENSG00000239153	snoRNA	-0.167005	2.16049	-1.79255	0.084797	0.307728	-4.72292
hp_hsa-mir-1253_st	MI0006387	hsa-mir-1253	stem-loop	0.139106	2.17261	1.79208	0.0848735	0.307809	-4.72366
hsa-miR-4481_st	MIMAT0019015	hsa-miR-4481	miRNA	-0.56862	4.52946	-1.79158	0.0849556	0.30791	-4.72445
hp_hsa-mir-548h-4_x_st	MI0006414	hsa-mir-548h-4	stem-loop	-0.097306	1.80041	-1.78923	0.0853431	0.30902	-4.72819
hsa-miR-409-3p_st	MIMAT0001639	hsa-miR-409-3p	miRNA	0.712527	6.45609	1.78906	0.0853705	0.30902	-4.72845
hp_hsa-mir-4664_st	MI0017294	hsa-mir-4664	stem-loop	-0.169977	2.12742	-1.78846	0.0854688	0.309178	-4.72939
14qII-9_x_st	14qII-9	14qII-9	CDBox	-0.110869	1.96265	-1.78748	0.0856307	0.309567	-4.73094
hsa-miR-1208_st	MIMAT0005873	hsa-miR-1208	miRNA	0.263022	2.96025	1.78614	0.0858528	0.309578	-4.73307
hsa-miR-4798-3p_st	MIMAT0019975	hsa-miR-4798-3p	miRNA	0.121996	2.00101	1.78556	0.085949	0.309578	-4.73398
gi555853_copy0_st	gi555853_copy0	gi:555853	5.8s rRNA	-0.347585	12.7405	-1.78528	0.0859964	0.309578	-4.73443
ENSG00000238501_x_st	ENSG00000238501	ENSG00000238501	snoRNA	0.114722	2.09665	1.78516	0.0860163	0.309578	-4.73462
hsa-miR-3613-5p_st	MIMAT0017990	hsa-miR-3613-5p	miRNA	-1.65233	5.79608	-1.78472	0.0860885	0.309578	-4.73531
hsa-miR-4798-5p_st	MIMAT0019974	hsa-miR-4798-5p	miRNA	-0.0736755	1.78252	-1.78433	0.0861536	0.309578	-4.73593
ENSG00000239098_st	ENSG00000239098	ENSG00000239098	snoRNA	-0.0753993	1.72555	-1.78416	0.0861815	0.309578	-4.7362
hp_hsa-mir-374c_st	MI0016684	hsa-mir-374c	stem-loop	-0.094827	1.97776	-1.78348	0.086294	0.309578	-4.73726
hsa-miR-217_st	MIMAT0000274	hsa-miR-217	miRNA	1.03191	2.2944	1.78323	0.086336	0.309578	-4.73766
hp_hsa-mir-499_st	MI0003183	hsa-mir-499	stem-loop	0.205913	2.62888	1.78316	0.0863485	0.309578	-4.73778
hsa-miR-7-2-star_st	MIMAT0004554	hsa-miR-7-2-star	miRNA	-0.133586	1.87442	-1.78269	0.0864269	0.309578	-4.73853
hp_hsa-mir-223_st	MI0000300	hsa-mir-223	stem-loop	-0.168775	2.17251	-1.78262	0.0864376	0.309578	-4.73863
hp_hsa-mir-1972-1_s_st	MI0009982	hsa-mir-1972-1	stem-loop	-0.141	1.94069	-1.7824	0.0864738	0.309578	-4.73897
hsa-miR-3165_st	MIMAT0015039	hsa-miR-3165	miRNA	0.0813148	1.87485	1.78236	0.0864815	0.309578	-4.73904
hp_hsa-mir-4440_st	MI0016783	hsa-mir-4440	stem-loop	-0.273007	3.01504	-1.78216	0.0865144	0.309578	-4.73935
hsa-miR-4709-3p_st	MIMAT0019812	hsa-miR-4709-3p	miRNA	0.447003	2.84225	1.78204	0.0865348	0.309578	-4.73955
hp_hsa-mir-4255_st	MI0015863	hsa-mir-4255	stem-loop	-0.151971	2.03797	-1.78131	0.0866571	0.309578	-4.7407
hsa-miR-33b_st	MIMAT0003301	hsa-miR-33b	miRNA	-0.151544	1.95725	-1.78116	0.0866814	0.309578	-4.74093
ENSG00000207130_x_st	ENSG00000207130	ENSG00000207130	snoRNA	-0.131491	1.99429	-1.78112	0.086688	0.309578	-4.741
14qII-4_x_st	14qII-4	14qII-4	CDBox	-0.119935	1.95973	-1.78056	0.0867818	0.309578	-4.74188
ENSG00000238772_x_st	ENSG00000238772	ENSG00000238772	snoRNA	-0.0931086	1.83519	-1.78036	0.086815	0.309578	-4.74219
ENSG00000238729_st	ENSG00000238729	ENSG00000238729	snoRNA	-0.141984	2.06575	-1.78026	0.0868321	0.309578	-4.74236
ENSG00000201847_x_st	ENSG00000201847	ENSG00000201847	snoRNA	-0.135892	2.00662	-1.77911	0.0870249	0.309872	-4.74417
ENSG00000201384_st	ENSG00000201384	ENSG00000201384	snoRNA	-0.106499	2.03718	-1.77879	0.0870781	0.309872	-4.74467
hsa-miR-1_st	MIMAT0000416	hsa-miR-1	miRNA	1.41664	3.58351	1.77879	0.0870781	0.309872	-4.74467
ENSG00000239094_st	ENSG00000239094	ENSG00000239094	snoRNA	-0.070517	1.77751	-1.77807	0.0871981	0.310105	-4.7458
ENSG00000251938_x_st	ENSG00000251938	ENSG00000251938	snoRNA	-0.142858	1.91186	-1.77757	0.0872822	0.310209	-4.74659
ACA8_x_st	ACA8	ACA8	HAcaBox	-0.337205	3.07156	-1.77702	0.0873747	0.310344	-4.74745
hsa-miR-548h_st	MIMAT0005928	hsa-miR-548h	miRNA	-0.0823162	1.86323	-1.77608	0.0875332	0.31065	-4.74894
hp_hsa-mir-548h-1_x_st	MI0006411	hsa-mir-548h-1	stem-loop	-0.146844	2.17937	-1.77548	0.0876353	0.31065	-4.74989
hsa-miR-4511_st	MIMAT0019048	hsa-miR-4511	miRNA	-0.0920238	1.84293	-1.77501	0.0877147	0.31065	-4.75063
hsa-miR-4272_st	MIMAT0016902	hsa-miR-4272	miRNA	0.13209	1.93489	1.77487	0.0877383	0.31065	-4.75085
hsa-miR-199b-5p_st	MIMAT0000263	hsa-miR-199b-5p	miRNA	0.0874877	1.84597	1.77449	0.0878013	0.31065	-4.75144
hsa-miR-4724-3p_st	MIMAT0019842	hsa-miR-4724-3p	miRNA	-0.0872658	2.08781	-1.77422	0.0878479	0.31065	-4.75187
hp_hsa-mir-411_st	MI0003675	hsa-mir-411	stem-loop	0.124845	1.96711	1.77406	0.0878747	0.31065	-4.75212
hsa-miR-654-5p_st	MIMAT0003330	hsa-miR-654-5p	miRNA	0.212485	2.52881	1.77392	0.0878982	0.31065	-4.75234
hsa-miR-942_st	MIMAT0004985	hsa-miR-942	miRNA	-0.0962243	1.74766	-1.77344	0.0879797	0.310662	-4.7531
U23_st	U23	U23	HAcaBox	-0.436222	3.65636	-1.77322	0.0880162	0.310662	-4.75344
ENSG00000212414_x_st	ENSG00000212414	ENSG00000212414	snoRNA	-0.120341	2.01261	-1.77293	0.0880656	0.310662	-4.7539
ENSG00000252461_st	ENSG00000252461	ENSG00000252461	snoRNA	-0.132915	1.99612	-1.77158	0.0882938	0.311152	-4.75601
AFFX-HUMRGE/M10098_M_st	AFFX-HUMRGE/M10098_M	AFFX-HUMRGE/M10098_M	Affymetrix Control Sequence	-0.379866	11.7103	-1.77123	0.0883533	0.311152	-4.75656
AFFX-HUMISGF3A/M97935_3_st	AFFX-HUMISGF3A/M97935_3	AFFX-HUMISGF3A/M97935_3	Affymetrix Control Sequence	-0.0674764	1.79725	-1.77114	0.0883687	0.311152	-4.7567
hp_hsa-mir-4515_st	MI0016881	hsa-mir-4515	stem-loop	-0.156604	1.95221	-1.7705	0.088478	0.311344	-4.75772
ENSG00000207187_s_st	ENSG00000207187	ENSG00000207187	snoRNA	-0.482759	4.89319	-1.76985	0.0885891	0.311542	-4.75874
U74_x_st	U74	U74	CDBox	-0.577579	8.59101	-1.76921	0.0886972	0.311586	-4.75974
hp_hsa-mir-107_x_st	MI0000114	hsa-mir-107	stem-loop	-0.0867482	1.95592	-1.76869	0.0887863	0.311586	-4.76056
hp_hsa-mir-4303_st	MI0015834	hsa-mir-4303	stem-loop	-0.0995474	2.0513	-1.76828	0.0888564	0.311586	-4.7612
hp_hsa-mir-3153_st	MI0014180	hsa-mir-3153	stem-loop	-0.394121	2.57082	-1.76825	0.0888617	0.311586	-4.76125
ENSG00000238651_x_st	ENSG00000238651	ENSG00000238651	snoRNA	-0.147273	2.08894	-1.76816	0.0888758	0.311586	-4.76138
hp_hsa-mir-3910-1_st	MI0016414	hsa-mir-3910-1	stem-loop	-0.174681	2.12338	-1.76747	0.0889935	0.311759	-4.76246
AFFX-HSAC07/X00351_M_st	AFFX-HSAC07/X00351_M	AFFX-HSAC07/X00351_M	Affymetrix Control Sequence	0.399184	2.93376	1.76698	0.089078	0.311759	-4.76324
HBII-85-5_x_st	HBII-85-5	HBII-85-5	CDBox	0.154534	2.00061	1.76691	0.0890896	0.311759	-4.76334
hp_hsa-mir-3620_st	MI0016011	hsa-mir-3620	stem-loop	-0.234644	2.22334	-1.76643	0.0891715	0.311853	-4.76409
U8_x_st	U8	U8	CDBox	0.488052	6.56525	1.76591	0.0892611	0.311975	-4.76492
hp_hsa-mir-4510_st	MI0016876	hsa-mir-4510	stem-loop	-0.106919	1.81058	-1.76464	0.089479	0.312544	-4.76691
14qI-7_st	14qI-7	14qI-7	CDBox	-0.086213	1.91343	-1.7633	0.0897084	0.313087	-4.769
ENSG00000252792_x_st	ENSG00000252792	ENSG00000252792	snoRNA	0.126998	2.18395	1.76299	0.0897623	0.313087	-4.76949
ENSG00000238402_st	ENSG00000238402	ENSG00000238402	snoRNA	-0.123555	2.04877	-1.76277	0.0897998	0.313087	-4.76983
hsa-miR-1224-3p_st	MIMAT0005459	hsa-miR-1224-3p	miRNA	-0.1468	2.02874	-1.76237	0.0898695	0.313138	-4.77046
hp_hsa-mir-212_st	MI0000288	hsa-mir-212	stem-loop	0.287434	2.63362	1.76171	0.0899837	0.313216	-4.7715
hp_hsa-mir-424_st	MI0001446	hsa-mir-424	stem-loop	0.188373	2.13963	1.7616	0.0900021	0.313216	-4.77167
U108_x_st	U108	U108	HAcaBox	-0.154305	2.70633	-1.76121	0.0900694	0.313258	-4.77228
hsa-miR-634_st	MIMAT0003304	hsa-miR-634	miRNA	-0.158331	1.94698	-1.76085	0.0901313	0.313282	-4.77284
hsa-miR-3607-5p_st	MIMAT0017984	hsa-miR-3607-5p	miRNA	0.574653	3.73134	1.75937	0.0903881	0.313435	-4.77516
hsa-miR-4783-5p_st	MIMAT0019946	hsa-miR-4783-5p	miRNA	0.198538	2.0119	1.75916	0.0904242	0.313435	-4.77548
ENSG00000252576_st	ENSG00000252576	ENSG00000252576	snoRNA	-0.104522	1.97112	-1.75913	0.0904281	0.313435	-4.77552
ENSG00000199370_x_st	ENSG00000199370	ENSG00000199370	snoRNA	-0.126855	1.88523	-1.75879	0.0904878	0.313435	-4.77606
hp_hsa-mir-548x-2_st	MI0016833	hsa-mir-548x-2	stem-loop	-0.0987264	1.83334	-1.75845	0.0905464	0.313435	-4.77659
hp_hsa-mir-548ak_st	MI0016840	hsa-mir-548ak	stem-loop	0.103561	1.8938	1.75834	0.0905656	0.313435	-4.77676
hsa-miR-520h_st	MIMAT0002867	hsa-miR-520h	miRNA	-0.0714893	1.76571	-1.75821	0.0905885	0.313435	-4.77697
hsa-miR-4530_st	MIMAT0019069	hsa-miR-4530	miRNA	-1.04344	10.5249	-1.75805	0.0906165	0.313435	-4.77722
ENSG00000239018_x_st	ENSG00000239018	ENSG00000239018	snoRNA	-0.0966635	1.86478	-1.75696	0.0908056	0.313898	-4.77892
hp_hsa-mir-548h-3_x_st	MI0006413	hsa-mir-548h-3	stem-loop	-0.108939	1.96749	-1.75381	0.0913543	0.315603	-4.78383
ENSG00000200112_x_st	ENSG00000200112	ENSG00000200112	snoRNA	-0.115146	1.79914	-1.75263	0.0915611	0.316084	-4.78567
hp_hsa-mir-151_st	MI0000809	hsa-mir-151	stem-loop	0.183679	3.25018	1.75238	0.0916049	0.316084	-4.78606
U3-4_s_st	U3-4	U3-4	CDBox	-0.83856	8.4546	-1.75191	0.0916867	0.316175	-4.78679
hsa-miR-873_st	MIMAT0004953	hsa-miR-873	miRNA	0.211088	2.12956	1.75155	0.0917492	0.316198	-4.78735
hsa-miR-4743_st	MIMAT0019874	hsa-miR-4743	miRNA	-0.497997	5.44969	-1.75087	0.0918694	0.316315	-4.78841
ENSG00000200492_x_st	ENSG00000200492	ENSG00000200492	snoRNA	-0.125163	2.14505	-1.75047	0.0919401	0.316315	-4.78904
ACA65_st	ACA65	ACA65	HAcaBox	-0.119257	1.86015	-1.75041	0.0919502	0.316315	-4.78913
hsa-miR-4456_st	MIMAT0018978	hsa-miR-4456	miRNA	-0.097754	1.80841	-1.74958	0.0920958	0.316625	-4.79042
hsa-miR-4435_st	MIMAT0018951	hsa-miR-4435	miRNA	-0.251229	2.44105	-1.74772	0.0924236	0.317459	-4.79331
hp_hsa-mir-1260_st	MI0006394	hsa-mir-1260	stem-loop	-0.391202	3.01671	-1.74757	0.0924503	0.317459	-4.79355
ENSG00000212144_st	ENSG00000212144	ENSG00000212144	snoRNA	-0.0847909	1.89503	-1.74696	0.0925567	0.317465	-4.79449
hsa-miR-4715-5p_st	MIMAT0019824	hsa-miR-4715-5p	miRNA	-0.103829	2.15072	-1.74692	0.0925637	0.317465	-4.79455
hp_hsa-mir-187_st	MI0000274	hsa-mir-187	stem-loop	0.2356	3.49386	1.74644	0.0926495	0.317568	-4.7953
hp_hsa-mir-4663_st	MI0017292	hsa-mir-4663	stem-loop	0.112885	1.97475	1.74442	0.0930066	0.317975	-4.79843
hp_hsa-mir-376a-1_st	MI0000784	hsa-mir-376a-1	stem-loop	-0.124636	1.80316	-1.74436	0.0930174	0.317975	-4.79853
hsa-miR-423-3p_st	MIMAT0001340	hsa-miR-423-3p	miRNA	-0.718025	9.43772	-1.74422	0.093042	0.317975	-4.79874
hsa-miR-4678_st	MIMAT0019762	hsa-miR-4678	miRNA	-0.084597	1.74801	-1.74415	0.0930554	0.317975	-4.79886
hp_hsa-mir-513b_st	MI0006648	hsa-mir-513b	stem-loop	-0.0772273	1.78105	-1.74397	0.0930873	0.317975	-4.79914
spike_in-control-36_st	spike_in-control-36	spike_in-control-36	Spike-in controls	-0.361765	13.3768	-1.7437	0.0931352	0.317975	-4.79956
hsa-miR-4737_st	MIMAT0019863	hsa-miR-4737	miRNA	-0.108715	2.0528	-1.74302	0.093256	0.317975	-4.80061
hsa-miR-612_st	MIMAT0003280	hsa-miR-612	miRNA	0.732319	3.0665	1.74259	0.093333	0.317975	-4.80129
ENSG00000199894_x_st	ENSG00000199894	ENSG00000199894	snoRNA	-0.0821415	1.7883	-1.74251	0.093347	0.317975	-4.80141
ENSG00000238944_x_st	ENSG00000238944	ENSG00000238944	snoRNA	-0.0815403	1.80246	-1.74225	0.0933926	0.317975	-4.8018
ENSG00000202231_st	ENSG00000202231	ENSG00000202231	snoRNA	-0.125613	1.94535	-1.74218	0.0934057	0.317975	-4.80192
hsa-miR-4804-5p_st	MIMAT0019984	hsa-miR-4804-5p	miRNA	-0.0778468	1.74309	-1.74184	0.0934661	0.317975	-4.80244
ENSG00000199411_s_st	ENSG00000199411	ENSG00000199411	snoRNA	-0.607543	6.81043	-1.74167	0.0934956	0.317975	-4.8027
14qII-20_st	14qII-20	14qII-20	CDBox	-0.142129	2.1434	-1.74051	0.0937029	0.318489	-4.8045
hsa-miR-151-5p_st	MIMAT0004697	hsa-miR-151-5p	miRNA	0.261189	11.4763	1.73982	0.0938255	0.318712	-4.80557
hsa-miR-4662b_st	MIMAT0019736	hsa-miR-4662b	miRNA	-0.157844	1.92037	-1.73951	0.0938807	0.318712	-4.80605
hsa-miR-657_st	MIMAT0003335	hsa-miR-657	miRNA	-0.0856815	1.83315	-1.73866	0.0940337	0.318914	-4.80737
hsa-miR-378b_st	MIMAT0014999	hsa-miR-378b	miRNA	-0.238891	5.31163	-1.73839	0.0940821	0.318914	-4.80779
hp_hsa-mir-4765_st	MI0017406	hsa-mir-4765	stem-loop	-0.151303	2.03304	-1.73824	0.0941085	0.318914	-4.80802
hp_hsa-mir-4523_st	MI0016890	hsa-mir-4523	stem-loop	-0.685195	5.60716	-1.73742	0.0942561	0.319224	-4.80929
hp_hsa-mir-3657_st	MI0016057	hsa-mir-3657	stem-loop	-0.135084	2.00476	-1.73694	0.0943416	0.319323	-4.81003
ENSG00000239121_st	ENSG00000239121	ENSG00000239121	snoRNA	-0.172464	2.50164	-1.73594	0.0945216	0.319742	-4.81158
ENSG00000238528_x_st	ENSG00000238528	ENSG00000238528	snoRNA	-0.137081	2.02917	-1.73551	0.0945984	0.319809	-4.81224
hsa-miR-29c-star_st	MIMAT0004673	hsa-miR-29c-star	miRNA	0.376399	2.30776	1.73512	0.094669	0.319809	-4.81284
ENSG00000212134_x_st	ENSG00000212134	ENSG00000212134	snoRNA	-0.114286	1.89081	-1.73489	0.0947102	0.319809	-4.8132
hsa-miR-92a-2-star_st	MIMAT0004508	hsa-miR-92a-2-star	miRNA	0.121326	1.8431	1.7329	0.0950696	0.320756	-4.81628
hp_hsa-mir-552_st	MI0003557	hsa-mir-552	stem-loop	-0.116816	1.86518	-1.73271	0.0951036	0.320756	-4.81657
hsa-miR-526b-star_st	MIMAT0002836	hsa-miR-526b-star	miRNA	-0.129886	1.81688	-1.7324	0.0951607	0.320758	-4.81705
U43_x_st	U43	U43	CDBox	-0.772143	10.8441	-1.73203	0.0952272	0.320792	-4.81762
U58A_st	U58A	U58A	CDBox	-0.103076	2.05949	-1.72986	0.0956204	0.32175	-4.82097
hp_hsa-mir-1184-2_s_st	MI0015971	hsa-mir-1184-2	stem-loop	-0.118333	1.86403	-1.72974	0.0956431	0.32175	-4.82116
hp_hsa-mir-106b_st	MI0000734	hsa-mir-106b	stem-loop	-0.176224	2.26741	-1.72952	0.0956815	0.32175	-4.82149
ENSG00000199571_st	ENSG00000199571	ENSG00000199571	snoRNA	-0.0837495	1.78778	-1.72783	0.0959898	0.322596	-4.8241
hp_hsa-mir-1269_st	MI0006406	hsa-mir-1269	stem-loop	0.19848	2.36626	1.72751	0.0960484	0.322602	-4.82459
hsa-miR-548an_st	MIMAT0019079	hsa-miR-548an	miRNA	0.155171	1.93686	1.72648	0.0962362	0.32273	-4.82618
hsa-miR-216a_st	MIMAT0000273	hsa-miR-216a	miRNA	0.381935	2.00545	1.7264	0.0962501	0.32273	-4.8263
hsa-miR-622_st	MIMAT0003291	hsa-miR-622	miRNA	-0.376119	2.85457	-1.72637	0.0962567	0.32273	-4.82635
hsa-miR-1224-5p_st	MIMAT0005458	hsa-miR-1224-5p	miRNA	-0.619424	4.79171	-1.72526	0.0964583	0.323215	-4.82805
hsa-miR-517c_st	MIMAT0002866	hsa-miR-517c	miRNA	0.0910648	1.75788	1.7241	0.0966716	0.323642	-4.82984
ENSG00000238485_x_st	ENSG00000238485	ENSG00000238485	snoRNA	-0.092112	1.84642	-1.72325	0.0968267	0.323642	-4.83114
hp_hsa-mir-149_st	MI0000478	hsa-mir-149	stem-loop	-0.274929	2.99907	-1.72299	0.0968744	0.323642	-4.83154
hsa-miR-4493_st	MIMAT0019028	hsa-miR-4493	miRNA	0.20006	2.01894	1.72261	0.0969449	0.323642	-4.83213
ENSG00000238868_st	ENSG00000238868	ENSG00000238868	snoRNA	-0.139164	1.99512	-1.72261	0.0969451	0.323642	-4.83214
hsa-miR-3128_st	MIMAT0014991	hsa-miR-3128	miRNA	-0.19546	2.00518	-1.72242	0.0969795	0.323642	-4.83242
ENSG00000253052_st	ENSG00000253052	ENSG00000253052	snoRNA	-0.0914789	1.89927	-1.72225	0.0970102	0.323642	-4.83268
ACA30_st	ACA30	ACA30	HAcaBox	-0.206772	2.68895	-1.72208	0.0970413	0.323642	-4.83294
hp_hsa-mir-1254_st	MI0006388	hsa-mir-1254	stem-loop	0.107071	2.22817	1.72091	0.0972566	0.324096	-4.83474
hsa-miR-4291_st	MIMAT0016922	hsa-miR-4291	miRNA	0.151875	2.20168	1.72072	0.0972917	0.324096	-4.83503
hp_hsa-mir-4462_st	MI0016810	hsa-mir-4462	stem-loop	-0.15379	2.86165	-1.72013	0.097401	0.324264	-4.83594
hp_hsa-mir-548c_x_st	MI0003630	hsa-mir-548c	stem-loop	-0.084403	1.8186	-1.71954	0.0975095	0.324264	-4.83684
ENSG00000239140_st	ENSG00000239140	ENSG00000239140	snoRNA	-0.125931	1.86821	-1.71945	0.0975275	0.324264	-4.83699
U24_st	U24	U24	CDBox	-0.247582	2.5365	-1.71895	0.0976184	0.324264	-4.83775
hsa-miR-362-3p_st	MIMAT0004683	hsa-miR-362-3p	miRNA	0.34015	2.15442	1.71882	0.0976426	0.324264	-4.83795
hsa-miR-1183_st	MIMAT0005828	hsa-miR-1183	miRNA	-0.476934	4.56148	-1.71857	0.0976893	0.324264	-4.83834
U25_st	U25	U25	CDBox	-0.656477	8.64373	-1.71824	0.0977508	0.324264	-4.83885
ACA47_x_st	ACA47	ACA47	scaRna	-0.173483	2.8522	-1.71727	0.0979301	0.324264	-4.84033
hp_hsa-mir-4695_st	MI0017328	hsa-mir-4695	stem-loop	-0.344546	3.48427	-1.71714	0.0979548	0.324264	-4.84054
hp_hsa-mir-433_st	MI0001723	hsa-mir-433	stem-loop	-0.0988005	2.27773	-1.71704	0.0979724	0.324264	-4.84068
ENSG00000239125_x_st	ENSG00000239125	ENSG00000239125	snoRNA	-0.0925394	1.94514	-1.7169	0.0979983	0.324264	-4.8409
hsa-miR-216b_st	MIMAT0004959	hsa-miR-216b	miRNA	0.368865	1.97194	1.71675	0.0980266	0.324264	-4.84113
hsa-miR-26a_st	MIMAT0000082	hsa-miR-26a	miRNA	0.253151	12.6587	1.71622	0.0981239	0.324397	-4.84193
hsa-miR-3936_st	MIMAT0018351	hsa-miR-3936	miRNA	-0.201918	3.00607	-1.71579	0.0982041	0.324473	-4.8426
hsa-miR-3670_st	MIMAT0018093	hsa-miR-3670	miRNA	0.0810217	1.83944	1.71474	0.0984	0.324781	-4.84421
hsa-miR-4642_st	MIMAT0019702	hsa-miR-4642	miRNA	-0.190621	2.07889	-1.71468	0.0984117	0.324781	-4.84431
ENSG00000252274_st	ENSG00000252274	ENSG00000252274	snoRNA	-0.146354	1.84489	-1.71356	0.0986199	0.32528	-4.84602
hp_hsa-mir-3194_st	MI0014239	hsa-mir-3194	stem-loop	-0.262249	3.41885	-1.71135	0.0990322	0.32645	-4.8494
HBII-420_st	HBII-420	HBII-420	CDBox	-0.375555	4.11851	-1.71016	0.0992554	0.326996	-4.85122
ENSG00000206878_st	ENSG00000206878	ENSG00000206878	snoRNA	-0.146149	2.26041	-1.7093	0.0994172	0.327339	-4.85254
hp_hsa-mir-603_st	MI0003616	hsa-mir-603	stem-loop	-0.1268	2.02955	-1.70884	0.0995022	0.32743	-4.85323
hp_hsa-mir-662_st	MI0003670	hsa-mir-662	stem-loop	-0.0928202	1.8895	-1.7084	0.0995858	0.327515	-4.85391
hsa-miR-548q_st	MIMAT0011163	hsa-miR-548q	miRNA	0.370544	2.46748	1.708	0.0996603	0.327551	-4.85451
ENSG00000238345_x_st	ENSG00000238345	ENSG00000238345	snoRNA	-0.101643	1.95177	-1.70748	0.0997585	0.327551	-4.85531
ENSG00000238999_x_st	ENSG00000238999	ENSG00000238999	snoRNA	-0.0898471	1.77425	-1.70621	0.0999969	0.327551	-4.85724
hsa-miR-548d-5p_st	MIMAT0004812	hsa-miR-548d-5p	miRNA	-0.0957854	1.88074	-1.70606	0.100026	0.327551	-4.85748
HBII-296A_x_st	HBII-296A	HBII-296A	CDBox	-0.155647	2.14209	-1.70592	0.100052	0.327551	-4.85769
hsa-miR-1228_st	MIMAT0005583	hsa-miR-1228	miRNA	-0.377878	3.19428	-1.70583	0.10007	0.327551	-4.85784
ENSG00000239136_st	ENSG00000239136	ENSG00000239136	snoRNA	-0.0999969	1.82684	-1.70574	0.100087	0.327551	-4.85797
hsa-miR-589-star_st	MIMAT0003256	hsa-miR-589-star	miRNA	0.715289	4.33309	1.70545	0.100141	0.327551	-4.8584
ENSG00000252536_st	ENSG00000252536	ENSG00000252536	snoRNA	-0.197641	2.11681	-1.70537	0.100156	0.327551	-4.85853
ENSG00000212195_st	ENSG00000212195	ENSG00000212195	snoRNA	0.138992	2.12988	1.70457	0.100307	0.327551	-4.85975
hsa-miR-4694-5p_st	MIMAT0019786	hsa-miR-4694-5p	miRNA	-0.0965216	1.77047	-1.70447	0.100327	0.327551	-4.85991
hsa-miR-3180-5p_st	MIMAT0015057	hsa-miR-3180-5p	miRNA	-0.229846	2.07928	-1.70433	0.100354	0.327551	-4.86012
hp_hsa-mir-4282_st	MI0015890	hsa-mir-4282	stem-loop	-0.134407	2.00223	-1.70384	0.100446	0.327551	-4.86087
hp_hsa-mir-3145_st	MI0014170	hsa-mir-3145	stem-loop	-0.115469	2.20866	-1.70378	0.100458	0.327551	-4.86096
hsa-miR-499-3p_st	MIMAT0004772	hsa-miR-499-3p	miRNA	0.19479	2.00312	1.70376	0.100461	0.327551	-4.86099
hp_hsa-mir-3118-4_x_st	MI0014207	hsa-mir-3118-4	stem-loop	-0.0936474	2.011	-1.70005	0.101166	0.329517	-4.86664
hsa-miR-1270_st	MIMAT0005924	hsa-miR-1270	miRNA	0.501754	2.53698	1.69992	0.10119	0.329517	-4.86683
hp_hsa-mir-4655_st	MI0017283	hsa-mir-4655	stem-loop	-0.273947	2.9475	-1.69967	0.101238	0.329517	-4.86722
hp_hsa-mir-4643_st	MI0017270	hsa-mir-4643	stem-loop	-0.0889488	1.94639	-1.6974	0.101672	0.330625	-4.87067
spike_in-control-49_st	spike_in-control-49	spike_in-control-49	Spike-in controls	-0.0846537	1.91269	-1.69702	0.101745	0.330625	-4.87125
hp_hsa-mir-1245b_st	MI0017431	hsa-mir-1245b	stem-loop	-0.09317	1.83088	-1.69679	0.101788	0.330625	-4.87159
14qI-1_st	14qI-1	14qI-1	CDBox	-0.12991	1.92215	-1.69667	0.101811	0.330625	-4.87178
hp_hsa-mir-1255a_x_st	MI0006389	hsa-mir-1255a	stem-loop	-0.111174	1.87787	-1.69604	0.101932	0.33078	-4.87273
hp_hsa-mir-3672_st	MI0016073	hsa-mir-3672	stem-loop	-0.0872357	1.77767	-1.69581	0.101975	0.33078	-4.87308
hp_hsa-mir-548g_x_st	MI0006395	hsa-mir-548g	stem-loop	-0.0845791	1.85825	-1.69499	0.102132	0.331099	-4.87432
hsa-miR-1912_st	MIMAT0007887	hsa-miR-1912	miRNA	-0.125806	1.9795	-1.69421	0.102283	0.3314	-4.87551
hsa-miR-4692_st	MIMAT0019783	hsa-miR-4692	miRNA	-0.305567	2.27682	-1.6934	0.102438	0.331599	-4.87673
ENSG00000238501_st	ENSG00000238501	ENSG00000238501	snoRNA	-0.131158	1.85681	-1.69328	0.102461	0.331599	-4.87692
hp_hsa-mir-324_st	MI0000813	hsa-mir-324	stem-loop	0.202034	2.8242	1.69273	0.102568	0.331755	-4.87775
ENSG00000252405_st	ENSG00000252405	ENSG00000252405	snoRNA	-0.0800379	1.79865	-1.69218	0.102674	0.331909	-4.87859
hsa-miR-3150a-5p_st	MIMAT0019206	hsa-miR-3150a-5p	miRNA	-0.122286	2.0189	-1.69187	0.102734	0.331916	-4.87906
hsa-miR-520c-3p_st	MIMAT0002846	hsa-miR-520c-3p	miRNA	-0.0797127	1.75929	-1.69086	0.102928	0.332236	-4.88058
hsa-miR-4662a-3p_st	MIMAT0019732	hsa-miR-4662a-3p	miRNA	-0.102103	1.83303	-1.69075	0.10295	0.332236	-4.88076
hp_hsa-mir-3180-3_s_st	MI0014217	hsa-mir-3180-3	stem-loop	-0.591515	3.8529	-1.69001	0.103094	0.332396	-4.88188
ENSG00000238712_x_st	ENSG00000238712	ENSG00000238712	snoRNA	-0.161811	2.4677	-1.68953	0.103186	0.332396	-4.8826
ENSG00000238865_x_st	ENSG00000238865	ENSG00000238865	snoRNA	-0.129519	1.83804	-1.68945	0.103202	0.332396	-4.88273
ENSG00000199959_s_st	ENSG00000199959	ENSG00000199959	snoRNA	-0.0884725	1.76518	-1.68902	0.103285	0.332396	-4.88337
hp_hsa-mir-1246_st	MI0006381	hsa-mir-1246	stem-loop	-0.19107	2.19591	-1.68884	0.103319	0.332396	-4.88364
ENSG00000212624_x_st	ENSG00000212624	ENSG00000212624	snoRNA	-0.144167	2.06059	-1.6885	0.103386	0.332396	-4.88416
hp_hsa-mir-4317_st	MI0015850	hsa-mir-4317	stem-loop	-0.120099	1.90117	-1.68838	0.103409	0.332396	-4.88435
hsa-miR-508-3p_st	MIMAT0002880	hsa-miR-508-3p	miRNA	-0.130636	1.83589	-1.68736	0.103607	0.332843	-4.88589
ENSG00000212321_st	ENSG00000212321	ENSG00000212321	snoRNA	-0.105282	1.93617	-1.6867	0.103735	0.332914	-4.88688
U16_st	U16	U16	CDBox	-0.292854	2.90128	-1.68637	0.103799	0.332914	-4.88738
hp_hsa-mir-1913_st	MI0008334	hsa-mir-1913	stem-loop	-0.28262	3.34587	-1.68615	0.103843	0.332914	-4.88772
ENSG00000252404_st	ENSG00000252404	ENSG00000252404	snoRNA	-0.0937004	1.90334	-1.68604	0.103864	0.332914	-4.88788
ENSG00000200753_x_st	ENSG00000200753	ENSG00000200753	snoRNA	-0.124092	1.82962	-1.68532	0.104005	0.333179	-4.88898
ENSG00000238666_st	ENSG00000238666	ENSG00000238666	snoRNA	-0.0916628	1.84271	-1.6838	0.104302	0.333921	-4.89127
hsa-miR-3692_st	MIMAT0018122	hsa-miR-3692	miRNA	-0.0897	1.83432	-1.68353	0.104354	0.333921	-4.89168
hsa-miR-185-star_st	MIMAT0004611	hsa-miR-185-star	miRNA	0.366635	2.93702	1.68276	0.104504	0.334213	-4.89284
ENSG00000238533_st	ENSG00000238533	ENSG00000238533	snoRNA	0.0804783	1.78748	1.68204	0.104644	0.334287	-4.89392
hsa-miR-525-3p_st	MIMAT0002839	hsa-miR-525-3p	miRNA	0.0787443	1.76633	1.68192	0.104668	0.334287	-4.8941
hsa-miR-4430_st	MIMAT0018945	hsa-miR-4430	miRNA	0.712117	4.76169	1.68174	0.104704	0.334287	-4.89437
hp_hsa-mir-3621_st	MI0016012	hsa-mir-3621	stem-loop	-0.430276	2.93351	-1.6814	0.10477	0.334312	-4.89488
ENSG00000251699_x_st	ENSG00000251699	ENSG00000251699	snoRNA	-0.0812169	1.88909	-1.68066	0.104916	0.334588	-4.896
hp_hsa-mir-183_st	MI0000273	hsa-mir-183	stem-loop	-0.1731	2.19832	-1.6799	0.105065	0.334875	-4.89714
ENSG00000200294_x_st	ENSG00000200294	ENSG00000200294	snoRNA	-0.100104	1.84583	-1.67936	0.105172	0.33503	-4.89797
ENSG00000252605_s_st	ENSG00000252605	ENSG00000252605	snoRNA	-0.157986	2.03358	-1.67815	0.105409	0.335596	-4.89978
ENSG00000253047_st	ENSG00000253047	ENSG00000253047	snoRNA	-0.0785291	1.86559	-1.67699	0.105639	0.336141	-4.90154
14qI-6_x_st	14qI-6	14qI-6	CDBox	-0.122746	1.85742	-1.67641	0.105753	0.336183	-4.9024
hsa-miR-500a-star_st	MIMAT0002871	hsa-miR-500a-star	miRNA	-0.675811	7.38316	-1.67632	0.105771	0.336183	-4.90254
hsa-miR-1243_st	MIMAT0005894	hsa-miR-1243	miRNA	-0.119741	1.82787	-1.67559	0.105915	0.336454	-4.90364
ENSG00000252525_x_st	ENSG00000252525	ENSG00000252525	snoRNA	-0.110576	1.81295	-1.67521	0.105991	0.336505	-4.90421
ENSG00000206897_st	ENSG00000206897	ENSG00000206897	snoRNA	-0.105766	2.01426	-1.67454	0.106124	0.336739	-4.90522
hp_hsa-mir-4662a_x_st	MI0017290	hsa-mir-4662a	stem-loop	-0.0947119	1.8957	-1.67338	0.106353	0.337279	-4.90695
hsa-miR-548t_st	MIMAT0015009	hsa-miR-548t	miRNA	-0.125979	1.8564	-1.67306	0.106418	0.337297	-4.90744
ENSG00000252170_x_st	ENSG00000252170	ENSG00000252170	snoRNA	-0.0842283	1.78871	-1.67124	0.106779	0.338173	-4.91017
ENSG00000239062_x_st	ENSG00000239062	ENSG00000239062	snoRNA	0.0873992	1.80412	1.67095	0.106837	0.338173	-4.9106
U83A_x_st	U83A	U83A	CDBox	-0.724011	6.01947	-1.67077	0.106873	0.338173	-4.91088
hp_hsa-mir-4477b_st	MI0016830	hsa-mir-4477b	stem-loop	-0.111672	1.86297	-1.67035	0.106956	0.338249	-4.9115
ENSG00000221639_st	ENSG00000221639	ENSG00000221639	snoRNA	-0.103373	1.89753	-1.66998	0.107031	0.338296	-4.91206
hsa-miR-384_st	MIMAT0001075	hsa-miR-384	miRNA	-0.0945697	1.74274	-1.66882	0.107262	0.338753	-4.9138
14qII-5_x_st	14qII-5	14qII-5	CDBox	-0.107302	1.90639	-1.66821	0.107385	0.338753	-4.91472
HBII-52-23_st	HBII-52-23	HBII-52-23	CDBox	-0.0854316	1.88319	-1.66806	0.107414	0.338753	-4.91493
ENSG00000238906_x_st	ENSG00000238906	ENSG00000238906	snoRNA	-0.0693556	1.8028	-1.66805	0.107417	0.338753	-4.91496
ENSG00000252136_st	ENSG00000252136	ENSG00000252136	snoRNA	-0.0837273	1.83377	-1.66768	0.107492	0.338753	-4.91552
spike_in-control-44_st	spike_in-control-44	spike_in-control-44	Spike-in controls	-0.116076	1.95619	-1.66745	0.107536	0.338753	-4.91585
ENSG00000201660_st	ENSG00000201660	ENSG00000201660	snoRNA	-0.168686	2.1431	-1.66699	0.107629	0.338753	-4.91654
hp_hsa-mir-29b-2_st	MI0000107	hsa-mir-29b-2	stem-loop	0.0952102	1.90782	1.66677	0.107674	0.338753	-4.91688
hsa-miR-148a-star_st	MIMAT0004549	hsa-miR-148a-star	miRNA	-0.359448	2.56919	-1.66658	0.107712	0.338753	-4.91716
hp_hsa-mir-3944_st	MI0016601	hsa-mir-3944	stem-loop	-0.14268	2.4171	-1.66558	0.107913	0.339197	-4.91866
hsa-miR-4283_st	MIMAT0016914	hsa-miR-4283	miRNA	-0.227133	2.62161	-1.66489	0.108052	0.339448	-4.91969
U18C_x_st	U18C	U18C	CDBox	-0.169092	2.06315	-1.66379	0.108274	0.339851	-4.92134
hsa-miR-125b-2-star_st	MIMAT0004603	hsa-miR-125b-2-star	miRNA	1.05052	3.40316	1.6636	0.108313	0.339851	-4.92163
HBII-52-6_x_st	HBII-52-6	HBII-52-6	CDBox	-0.11795	1.91474	-1.66327	0.108378	0.339851	-4.92211
hsa-miR-4714-5p_st	MIMAT0019822	hsa-miR-4714-5p	miRNA	-0.206578	2.68121	-1.66306	0.10842	0.339851	-4.92242
ENSG00000238852_st	ENSG00000238852	ENSG00000238852	snoRNA	-0.180817	2.30997	-1.66253	0.108528	0.340003	-4.92322
ENSG00000238328_st	ENSG00000238328	ENSG00000238328	snoRNA	-0.128731	1.84489	-1.66222	0.10859	0.34001	-4.92368
ENSG00000238754_x_st	ENSG00000238754	ENSG00000238754	snoRNA	-0.165599	2.03004	-1.66113	0.108812	0.340516	-4.92532
ENSG00000239172_x_st	ENSG00000239172	ENSG00000239172	snoRNA	-0.0970776	1.91165	-1.66028	0.108983	0.340866	-4.92658
hp_hsa-mir-26a-2_x_st	MI0000750	hsa-mir-26a-2	stem-loop	-0.101153	1.9229	-1.65873	0.109298	0.341663	-4.9289
hsa-miR-4258_st	MIMAT0016879	hsa-miR-4258	miRNA	-0.209208	2.27156	-1.65804	0.109438	0.34191	-4.92992
hsa-miR-4712-5p_st	MIMAT0019818	hsa-miR-4712-5p	miRNA	0.105116	1.90706	1.65735	0.109578	0.34206	-4.93095
hsa-miR-629-star_st	MIMAT0003298	hsa-miR-629-star	miRNA	-0.818983	4.78695	-1.65703	0.109644	0.34206	-4.93143
hsa-miR-4728-3p_st	MIMAT0019850	hsa-miR-4728-3p	miRNA	-0.173626	2.31255	-1.65692	0.109666	0.34206	-4.93159
hsa-miR-3182_st	MIMAT0015062	hsa-miR-3182	miRNA	-0.0994292	2.08897	-1.6566	0.109731	0.342075	-4.93207
hp_hsa-mir-1179_st	MI0006272	hsa-mir-1179	stem-loop	-0.106189	1.89306	-1.65616	0.109822	0.34217	-4.93273
hsa-miR-3140-5p_st	MIMAT0019204	hsa-miR-3140-5p	miRNA	0.071937	1.81694	1.65465	0.110131	0.34282	-4.93498
U41_st	U41	U41	CDBox	-0.426612	7.45617	-1.65432	0.110198	0.34282	-4.93547
ENSG00000252601_st	ENSG00000252601	ENSG00000252601	snoRNA	-0.118316	2.01324	-1.65356	0.110353	0.34282	-4.9366
hsa-miR-4449_st	MIMAT0018968	hsa-miR-4449	miRNA	-1.24072	6.88495	-1.65354	0.110356	0.34282	-4.93662
hsa-miR-1236_st	MIMAT0005591	hsa-miR-1236	miRNA	-0.194305	2.14139	-1.65339	0.110387	0.34282	-4.93684
hp_hsa-mir-300_st	MI0005525	hsa-mir-300	stem-loop	-0.134825	2.06287	-1.65273	0.110523	0.34282	-4.93783
hsa-miR-3655_st	MIMAT0018075	hsa-miR-3655	miRNA	0.154247	1.99782	1.65233	0.110605	0.34282	-4.93843
hsa-miR-425-star_st	MIMAT0001343	hsa-miR-425-star	miRNA	0.656294	6.25366	1.65219	0.110634	0.34282	-4.93864
HBII-296B_st	HBII-296B	HBII-296B	CDBox	0.269654	3.73534	1.65212	0.110647	0.34282	-4.93874
ENSG00000212300_st	ENSG00000212300	ENSG00000212300	snoRNA	-0.0891825	1.89194	-1.65198	0.110677	0.34282	-4.93895
hsa-miR-4635_st	MIMAT0019692	hsa-miR-4635	miRNA	0.195939	2.4294	1.65189	0.110695	0.34282	-4.93908
U69_x_st	U69	U69	HAcaBox	0.321227	3.39615	1.6511	0.110858	0.34282	-4.94026
U96a_x_st	U96a	U96a	CDBox	-0.423474	6.17707	-1.65107	0.110864	0.34282	-4.94031
ENSG00000239093_x_st	ENSG00000239093	ENSG00000239093	snoRNA	-0.0857967	1.81288	-1.65101	0.110875	0.34282	-4.94038
HBII-85-26_s_st	HBII-85-26	HBII-85-26	CDBox	-0.17688	1.98691	-1.65062	0.110956	0.342883	-4.94097
hsa-miR-4639-3p_st	MIMAT0019698	hsa-miR-4639-3p	miRNA	-0.0808727	1.80326	-1.65008	0.111069	0.342953	-4.94178
hsa-miR-20a_st	MIMAT0000075	hsa-miR-20a	miRNA	0.456637	12.1334	1.64971	0.111143	0.342953	-4.94232
hp_hsa-mir-548p_st	MI0006420	hsa-mir-548p	stem-loop	-0.0941273	1.81331	-1.64963	0.111159	0.342953	-4.94243
hp_hsa-let-7f-1_x_st	MI0000067	hsa-let-7f-1	stem-loop	-0.155601	2.13768	-1.64809	0.111479	0.343751	-4.94473
hsa-miR-4434_st	MIMAT0018950	hsa-miR-4434	miRNA	0.134609	2.56345	1.64643	0.111822	0.344622	-4.94719
ENSG00000252923_x_st	ENSG00000252923	ENSG00000252923	snoRNA	0.105373	2.0052	1.64555	0.112004	0.344998	-4.9485
ENSG00000221455_st	ENSG00000221455	ENSG00000221455	snoRNA	-0.130893	2.1834	-1.64454	0.112215	0.345121	-4.95
ENSG00000238683_x_st	ENSG00000238683	ENSG00000238683	snoRNA	-0.171921	1.95374	-1.64425	0.112274	0.345121	-4.95042
ACA58_x_st	ACA58	ACA58	HAcaBox	0.208639	3.08945	1.64422	0.11228	0.345121	-4.95046
hp_hsa-mir-125b-2_x_st	MI0000470	hsa-mir-125b-2	stem-loop	-0.154048	2.07293	-1.64419	0.112287	0.345121	-4.95052
hp_hsa-mir-4539_x_st	MI0016910	hsa-mir-4539	stem-loop	-0.55425	6.13937	-1.6435	0.112429	0.345371	-4.95153
hp_hsa-mir-92a-2_x_st	MI0000094	hsa-mir-92a-2	stem-loop	-0.152501	3.26334	-1.64304	0.112525	0.345479	-4.95221
hsa-miR-569_st	MIMAT0003234	hsa-miR-569	miRNA	-0.221376	2.36749	-1.64274	0.112588	0.345486	-4.95266
U32A_x_st	U32A	U32A	CDBox	-0.378608	5.19433	-1.64208	0.112726	0.345552	-4.95364
hp_hsa-mir-4709_st	MI0017342	hsa-mir-4709	stem-loop	-0.0915517	2.07412	-1.64205	0.112732	0.345552	-4.95368
hsa-miR-4503_st	MIMAT0019039	hsa-miR-4503	miRNA	-0.076374	1.81538	-1.64169	0.112808	0.345601	-4.95422
hp_hsa-mir-105-2_s_st	MI0000112	hsa-mir-105-2	stem-loop	-0.112625	2.04248	-1.64134	0.11288	0.345635	-4.95473
ENSG00000201393_st	ENSG00000201393	ENSG00000201393	snoRNA	-0.0933465	1.91062	-1.64041	0.113074	0.346042	-4.9561
ENSG00000252045_st	ENSG00000252045	ENSG00000252045	snoRNA	-0.127423	2.71404	-1.64006	0.113148	0.346082	-4.95662
hp_hsa-mir-339_st	MI0000815	hsa-mir-339	stem-loop	0.287551	4.17868	1.63946	0.113273	0.346277	-4.95751
hsa-miR-509-3p_st	MIMAT0002881	hsa-miR-509-3p	miRNA	-0.340875	2.22943	-1.63894	0.113382	0.346424	-4.95827
ENSG00000238902_x_st	ENSG00000238902	ENSG00000238902	snoRNA	0.191185	2.64225	1.63846	0.113483	0.346547	-4.95899
ENSG00000239026_st	ENSG00000239026	ENSG00000239026	snoRNA	0.19236	2.05725	1.6381	0.113559	0.346592	-4.95952
hsa-miR-335-star_st	MIMAT0004703	hsa-miR-335-star	miRNA	0.145102	2.18256	1.6373	0.113727	0.346921	-4.96071
ENSG00000252434_st	ENSG00000252434	ENSG00000252434	snoRNA	-0.095764	1.90156	-1.63571	0.114061	0.347609	-4.96305
hp_hsa-mir-194-2_st	MI0000732	hsa-mir-194-2	stem-loop	-0.343434	2.45697	-1.63564	0.114075	0.347609	-4.96315
hp_hsa-mir-524_x_st	MI0003160	hsa-mir-524	stem-loop	-0.101132	1.84362	-1.63484	0.114244	0.347936	-4.96433
hsa-miR-660_st	MIMAT0003338	hsa-miR-660	miRNA	0.860287	4.76237	1.63424	0.114371	0.348007	-4.96522
hsa-miR-4659b-5p_st	MIMAT0019733	hsa-miR-4659b-5p	miRNA	0.0964106	1.8039	1.63415	0.11439	0.348007	-4.96535
ENSG00000238692_st	ENSG00000238692	ENSG00000238692	snoRNA	-0.177484	2.41767	-1.63375	0.114474	0.348076	-4.96593
hp_hsa-mir-1322_st	MI0006653	hsa-mir-1322	stem-loop	-0.0840957	1.79352	-1.63304	0.114624	0.34808	-4.96698
hp_hsa-mir-1827_x_st	MI0008195	hsa-mir-1827	stem-loop	-0.130183	2.32329	-1.63295	0.114644	0.34808	-4.96712
HBII-85-24_x_st	HBII-85-24	HBII-85-24	CDBox	0.210399	2.22312	1.63288	0.114659	0.34808	-4.96722
hp_hsa-mir-568_st	MI0003574	hsa-mir-568	stem-loop	-0.0929872	1.74332	-1.63225	0.114791	0.348122	-4.96814
hsa-miR-3973_st	MIMAT0019358	hsa-miR-3973	miRNA	-0.0895008	1.84238	-1.63198	0.114849	0.348122	-4.96854
hp_hsa-let-7d_st	MI0000065	hsa-let-7d	stem-loop	-0.117766	2.74482	-1.63195	0.114856	0.348122	-4.9686
hp_hsa-mir-302f_st	MI0006418	hsa-mir-302f	stem-loop	-0.12482	1.89498	-1.63003	0.115263	0.349008	-4.97142
hp_hsa-mir-26a-1_st	MI0000083	hsa-mir-26a-1	stem-loop	-0.129293	2.31584	-1.62974	0.115324	0.349008	-4.97184
ENSG00000202216_st	ENSG00000202216	ENSG00000202216	snoRNA	-0.23289	2.29728	-1.62964	0.115345	0.349008	-4.97198
ENSG00000252722_x_st	ENSG00000252722	ENSG00000252722	snoRNA	-0.187051	2.07204	-1.62923	0.115433	0.349008	-4.9726
ENSG00000212604_x_st	ENSG00000212604	ENSG00000212604	snoRNA	-0.159718	2.11858	-1.62897	0.115488	0.349008	-4.97297
hsa-miR-888_st	MIMAT0004916	hsa-miR-888	miRNA	-0.116095	1.83674	-1.62883	0.115517	0.349008	-4.97318
hsa-miR-3672_st	MIMAT0018095	hsa-miR-3672	miRNA	0.107077	1.90116	1.62825	0.115642	0.349138	-4.97404
ENSG00000238418_x_st	ENSG00000238418	ENSG00000238418	snoRNA	-0.231661	1.87457	-1.62805	0.115683	0.349138	-4.97432
hp_hsa-mir-4264_st	MI0015877	hsa-mir-4264	stem-loop	-0.0830233	1.98294	-1.62552	0.116224	0.350584	-4.97804
ACA3-2_st	ACA3-2	ACA3-2	HAcaBox	-0.364147	5.1985	-1.62504	0.116327	0.35071	-4.97875
ENSG00000238547_st	ENSG00000238547	ENSG00000238547	snoRNA	0.0786282	1.82393	1.62295	0.116774	0.351871	-4.98181
ENSG00000238377_x_st	ENSG00000238377	ENSG00000238377	snoRNA	-0.105077	1.80513	-1.62093	0.117211	0.352856	-4.98478
hp_hsa-mir-1273g_st	MI0018003	hsa-mir-1273g	stem-loop	-0.199541	2.12338	-1.62086	0.117225	0.352856	-4.98488
hp_hsa-mir-1257_st	MI0006391	hsa-mir-1257	stem-loop	-0.178204	2.23136	-1.61863	0.117706	0.354116	-4.98814
hp_hsa-mir-2116_st	MI0010635	hsa-mir-2116	stem-loop	-0.0820769	1.92869	-1.61742	0.117968	0.354449	-4.98991
hp_hsa-mir-302b_st	MI0000772	hsa-mir-302b	stem-loop	0.0969924	1.94171	1.61731	0.117991	0.354449	-4.99007
U14A_st	U14A	U14A	CDBox	-0.090677	1.8169	-1.61714	0.118029	0.354449	-4.99032
hsa-miR-571_st	MIMAT0003236	hsa-miR-571	miRNA	-0.0799926	1.9366	-1.61697	0.118066	0.354449	-4.99057
hp_hsa-mir-1280_st	MI0006437	hsa-mir-1280	stem-loop	-0.119379	2.33311	-1.61642	0.118184	0.354513	-4.99137
AFFX-HUMISGF3A/M97935_MA_st	AFFX-HUMISGF3A/M97935_MA	AFFX-HUMISGF3A/M97935_MA	Affymetrix Control Sequence	-0.0872672	1.9752	-1.61605	0.118266	0.354513	-4.99192
ENSG00000238665_st	ENSG00000238665	ENSG00000238665	snoRNA	-0.0968048	2.03341	-1.616	0.118275	0.354513	-4.99198
ENSG00000239084_st	ENSG00000239084	ENSG00000239084	snoRNA	-0.07036	1.88466	-1.6146	0.118581	0.355243	-4.99404
ENSG00000239064_x_st	ENSG00000239064	ENSG00000239064	snoRNA	0.0874704	2.00623	1.61409	0.118691	0.355294	-4.99477
hp_hsa-mir-4679-1_st	MI0017310	hsa-mir-4679-1	stem-loop	-0.184818	2.16179	-1.61394	0.118723	0.355294	-4.99499
hsa-miR-4649-5p_st	MIMAT0019711	hsa-miR-4649-5p	miRNA	-0.880218	6.57814	-1.61318	0.118889	0.35551	-4.9961
ENSG00000252566_x_st	ENSG00000252566	ENSG00000252566	snoRNA	-0.0872716	1.82453	-1.61282	0.118969	0.35551	-4.99663
ENSG00000199212_st	ENSG00000199212	ENSG00000199212	snoRNA	0.127682	1.99567	1.61275	0.118983	0.35551	-4.99673
hsa-miR-3915_st	MIMAT0018189	hsa-miR-3915	miRNA	0.0764584	1.90411	1.6118	0.119192	0.355946	-4.99812
mgh28S-2409_st	mgh28S-2409	mgh28S-2409	CDBox	-0.403889	7.94399	-1.61127	0.119306	0.3561	-4.99888
hsa-miR-3605-3p_st	MIMAT0017982	hsa-miR-3605-3p	miRNA	0.280717	2.82235	1.60995	0.119596	0.356683	-5.00081
hp_hsa-mir-647_st	MI0003662	hsa-mir-647	stem-loop	-0.169536	2.15544	-1.60981	0.119627	0.356683	-5.00102
hp_hsa-mir-4634_st	MI0017261	hsa-mir-4634	stem-loop	-0.829316	5.88062	-1.60928	0.119741	0.356838	-5.00178
ENSG00000252077_x_st	ENSG00000252077	ENSG00000252077	snoRNA	-0.069322	1.7792	-1.60882	0.119843	0.356954	-5.00246
hsa-miR-885-3p_st	MIMAT0004948	hsa-miR-885-3p	miRNA	-0.486629	3.94933	-1.60817	0.119985	0.357124	-5.0034
ENSG00000212586_st	ENSG00000212586	ENSG00000212586	snoRNA	-0.14159	2.06429	-1.60799	0.120026	0.357124	-5.00367
hp_hsa-mir-518a-1_x_st	MI0003170	hsa-mir-518a-1	stem-loop	-0.100044	1.82981	-1.60504	0.120676	0.358802	-5.00796
hp_hsa-mir-891b_st	MI0005534	hsa-mir-891b	stem-loop	-0.111228	1.88425	-1.60485	0.120716	0.358802	-5.00822
hsa-miR-4636_st	MIMAT0019693	hsa-miR-4636	miRNA	0.0881769	1.78798	1.60332	0.121054	0.359619	-5.01045
hp_hsa-mir-548v_st	MI0014174	hsa-mir-548v	stem-loop	-0.0771662	1.83387	-1.60294	0.12114	0.359686	-5.01101
hp_hsa-mir-4781_st	MI0017426	hsa-mir-4781	stem-loop	-0.182318	2.12074	-1.60221	0.1213	0.359973	-5.01206
hsa-miR-449a_st	MIMAT0001541	hsa-miR-449a	miRNA	0.874587	2.56981	1.60172	0.121409	0.360071	-5.01277
ENSG00000239058_st	ENSG00000239058	ENSG00000239058	snoRNA	-0.100658	1.82384	-1.60149	0.12146	0.360071	-5.0131
hsa-miR-938_st	MIMAT0004981	hsa-miR-938	miRNA	-0.0832465	1.77136	-1.60089	0.121594	0.360281	-5.01398
hsa-miR-3158-3p_st	MIMAT0015032	hsa-miR-3158-3p	miRNA	-0.130923	1.85817	-1.60034	0.121716	0.360456	-5.01478
U36B_st	U36B	U36B	CDBox	0.345554	4.52051	1.59983	0.121829	0.360601	-5.01551
ENSG00000238318_st	ENSG00000238318	ENSG00000238318	snoRNA	-0.0762647	1.88844	-1.59923	0.121963	0.360682	-5.01638
hsa-miR-499-5p_st	MIMAT0002870	hsa-miR-499-5p	miRNA	-0.50734	2.04852	-1.59914	0.121983	0.360682	-5.01651
14qII-27_x_st	14qII-27	14qII-27	CDBox	-0.099086	2.06915	-1.59825	0.122181	0.36108	-5.0178
U19_st	U19	U19	HAcaBox	-0.502149	3.49519	-1.59784	0.122272	0.361145	-5.01839
hp_hsa-mir-1289-1_st	MI0006350	hsa-mir-1289-1	stem-loop	-0.171653	2.5778	-1.59758	0.12233	0.361145	-5.01877
HBII-52-13_x_st	HBII-52-13	HBII-52-13	CDBox	-0.126131	1.96251	-1.59709	0.12244	0.361256	-5.01948
HBII-85-29_st	HBII-85-29	HBII-85-29	CDBox	0.372912	2.67185	1.59685	0.122495	0.361256	-5.01984
hp_hsa-mir-3679_st	MI0016080	hsa-mir-3679	stem-loop	-0.230627	2.71379	-1.59598	0.122689	0.361497	-5.02109
hsa-miR-4696_st	MIMAT0019790	hsa-miR-4696	miRNA	0.0732361	1.73155	1.59589	0.122709	0.361497	-5.02122
hsa-miR-1252_st	MIMAT0005944	hsa-miR-1252	miRNA	-0.0951587	1.7501	-1.59563	0.122768	0.361497	-5.0216
hsa-miR-551a_st	MIMAT0003214	hsa-miR-551a	miRNA	-0.186744	1.91806	-1.59489	0.122933	0.361713	-5.02267
hp_hsa-mir-138-1_st	MI0000476	hsa-mir-138-1	stem-loop	-0.183255	2.53475	-1.59453	0.123013	0.361713	-5.02318
ENSG00000212593_x_st	ENSG00000212593	ENSG00000212593	snoRNA	-0.104181	1.7776	-1.59437	0.123049	0.361713	-5.02341
ENSG00000238652_x_st	ENSG00000238652	ENSG00000238652	snoRNA	-0.10825	1.94208	-1.59392	0.123151	0.361713	-5.02407
hp_hsa-mir-580_x_st	MI0003587	hsa-mir-580	stem-loop	-0.0837176	1.81214	-1.59388	0.123159	0.361713	-5.02412
U3-2B_s_st	U3-2B	U3-2B	CDBox	-0.762708	8.62986	-1.59341	0.123264	0.361834	-5.0248
hp_hsa-mir-4311_st	MI0015841	hsa-mir-4311	stem-loop	-0.148357	2.2172	-1.59204	0.123573	0.36237	-5.02678
hp_hsa-mir-2682_st	MI0012063	hsa-mir-2682	stem-loop	-0.148212	2.13838	-1.59203	0.123574	0.36237	-5.02679
hp_hsa-mir-518e_x_st	MI0003169	hsa-mir-518e	stem-loop	-0.106148	1.78556	-1.59146	0.123703	0.36256	-5.02761
U52_st	U52	U52	CDBox	-0.512295	8.10542	-1.59051	0.123918	0.363002	-5.02899
ENSG00000251817_x_st	ENSG00000251817	ENSG00000251817	snoRNA	-0.221365	3.36866	-1.58965	0.124111	0.363381	-5.03022
hsa-miR-4638-5p_st	MIMAT0019695	hsa-miR-4638-5p	miRNA	0.468392	2.89043	1.58696	0.124722	0.364982	-5.03411
hsa-miR-548w_st	MIMAT0015060	hsa-miR-548w	miRNA	0.120666	1.93218	1.58596	0.124948	0.365454	-5.03554
14qII-2_st	14qII-2	14qII-2	CDBox	0.0659459	1.84234	1.58553	0.125046	0.365552	-5.03616
hp_hsa-mir-487b_st	MI0003530	hsa-mir-487b	stem-loop	0.110389	2.02325	1.5852	0.125121	0.365585	-5.03664
hp_hsa-mir-885_st	MI0005560	hsa-mir-885	stem-loop	-0.324243	2.62582	-1.58393	0.125409	0.366151	-5.03846
hsa-miR-760_st	MIMAT0004957	hsa-miR-760	miRNA	0.575548	4.01848	1.58378	0.125443	0.366151	-5.03868
U54_st	U54	U54	CDBox	-0.409055	7.86963	-1.58348	0.125512	0.366162	-5.03911
hp_hsa-mir-4466_st	MI0016817	hsa-mir-4466	stem-loop	-0.67206	5.10538	-1.58316	0.125586	0.36619	-5.03957
hp_hsa-mir-4692_st	MI0017325	hsa-mir-4692	stem-loop	-0.147857	2.52178	-1.58216	0.125815	0.366667	-5.04101
ENSG00000200191_st	ENSG00000200191	ENSG00000200191	snoRNA	0.0966404	1.86589	1.58188	0.125878	0.366667	-5.04141
ENSG00000201810_st	ENSG00000201810	ENSG00000201810	snoRNA	-0.115411	1.89819	-1.58068	0.126153	0.367247	-5.04314
hsa-miR-323-5p_st	MIMAT0004696	hsa-miR-323-5p	miRNA	0.182955	2.08027	1.58044	0.126207	0.367247	-5.04347
ACA3-2_x_st	ACA3-2	ACA3-2	HAcaBox	-0.376467	7.30661	-1.57981	0.126351	0.367479	-5.04438
hsa-miR-4417_st	MIMAT0018929	hsa-miR-4417	miRNA	-1.30687	8.87191	-1.57892	0.126556	0.367887	-5.04566
hsa-miR-3158-5p_st	MIMAT0019211	hsa-miR-3158-5p	miRNA	0.510329	2.57738	1.57808	0.126749	0.368258	-5.04686
hsa-miR-1278_st	MIMAT0005936	hsa-miR-1278	miRNA	0.132507	1.8838	1.57709	0.126976	0.368494	-5.04827
hp_hsa-mir-4324_st	MI0015854	hsa-mir-4324	stem-loop	0.103031	2.00931	1.57704	0.126987	0.368494	-5.04834
ENSG00000252354_st	ENSG00000252354	ENSG00000252354	snoRNA	-0.0950787	1.86012	-1.57688	0.127024	0.368494	-5.04858
ENSG00000251844_st	ENSG00000251844	ENSG00000251844	snoRNA	-0.060889	1.75743	-1.57656	0.127098	0.368519	-5.04903
HBI-61_st	HBI-61	HBI-61	HAcaBox	-0.107742	1.85566	-1.5761	0.127204	0.36864	-5.04969
hsa-miR-4677-3p_st	MIMAT0019761	hsa-miR-4677-3p	miRNA	0.145594	1.89184	1.57569	0.127298	0.368657	-5.05028
U83A_st	U83A	U83A	CDBox	-0.595748	5.64036	-1.57551	0.12734	0.368657	-5.05054
hp_hsa-mir-4739_st	MI0017377	hsa-mir-4739	stem-loop	-0.321939	2.30286	-1.57461	0.127548	0.368908	-5.05183
ENSG00000251699_st	ENSG00000251699	ENSG00000251699	snoRNA	-0.138946	1.91317	-1.57457	0.127557	0.368908	-5.05188
hsa-miR-141-star_st	MIMAT0004598	hsa-miR-141-star	miRNA	-0.105154	1.90283	-1.57353	0.127797	0.369417	-5.05337
ENSG00000202231_x_st	ENSG00000202231	ENSG00000202231	snoRNA	-0.0896844	2.0165	-1.57222	0.128102	0.370107	-5.05524
hp_hsa-mir-3910-2_st	MI0016431	hsa-mir-3910-2	stem-loop	-0.0651454	1.79597	-1.57061	0.128475	0.370996	-5.05754
hp_hsa-mir-3647_s_st	MI0016047	hsa-mir-3647	stem-loop	-0.111875	2.10245	-1.57011	0.128593	0.371111	-5.05826
ENSG00000238851_x_st	ENSG00000238851	ENSG00000238851	snoRNA	-0.0914711	1.78576	-1.56988	0.128645	0.371111	-5.05858
hsa-miR-548p_st	MIMAT0005934	hsa-miR-548p	miRNA	-0.105989	1.88021	-1.56909	0.128829	0.371453	-5.05971
14qII-18_st	14qII-18	14qII-18	CDBox	-0.0795084	1.84681	-1.56788	0.129112	0.37208	-5.06144
ACA29_st	ACA29	ACA29	HAcaBox	0.106205	2.10742	1.56584	0.129588	0.373265	-5.06435
ENSG00000238349_st	ENSG00000238349	ENSG00000238349	snoRNA	-0.132391	2.04182	-1.56554	0.129658	0.373276	-5.06477
ENSG00000221750_st	ENSG00000221750	ENSG00000221750	snoRNA	0.101789	1.96237	1.56456	0.129889	0.373751	-5.06617
hsa-miR-450b-3p_st	MIMAT0004910	hsa-miR-450b-3p	miRNA	-0.0865353	1.76865	-1.56338	0.130165	0.374356	-5.06784
hp_hsa-mir-548n_st	MI0006399	hsa-mir-548n	stem-loop	-0.0989185	1.87453	-1.56279	0.130303	0.374504	-5.06868
hsa-miR-664-star_st	MIMAT0005948	hsa-miR-664-star	miRNA	0.601815	3.62034	1.5626	0.130348	0.374504	-5.06895
hsa-miR-544_st	MIMAT0003164	hsa-miR-544	miRNA	-0.0709622	1.72679	-1.56159	0.130586	0.374998	-5.07039
hsa-miR-3668_st	MIMAT0018091	hsa-miR-3668	miRNA	-0.0814935	1.80391	-1.561	0.130724	0.375205	-5.07122
ENSG00000201368_st	ENSG00000201368	ENSG00000201368	snoRNA	-0.151576	2.26741	-1.56067	0.130803	0.375241	-5.07169
ENSG00000238818_x_st	ENSG00000238818	ENSG00000238818	snoRNA	-0.0881894	2.15159	-1.55948	0.131084	0.375801	-5.07339
hp_hsa-mir-4776-2_s_st	MI0017420	hsa-mir-4776-2	stem-loop	-0.159237	2.3086	-1.55905	0.131185	0.375801	-5.07399
hsa-miR-9-star_st	MIMAT0000442	hsa-miR-9-star	miRNA	0.528382	2.3965	1.55901	0.131196	0.375801	-5.07406
ENSG00000201398_st	ENSG00000201398	ENSG00000201398	snoRNA	-0.0833169	1.93295	-1.5579	0.131458	0.376091	-5.07563
ENSG00000200222_st	ENSG00000200222	ENSG00000200222	snoRNA	-0.117857	1.95351	-1.5578	0.131482	0.376091	-5.07577
hsa-miR-4722-5p_st	MIMAT0019836	hsa-miR-4722-5p	miRNA	0.423814	2.82837	1.5574	0.131577	0.376091	-5.07634
ENSG00000201810_x_st	ENSG00000201810	ENSG00000201810	snoRNA	-0.131445	2.02256	-1.55736	0.131585	0.376091	-5.07639
U17a_st	U17a	U17a	HAcaBox	-0.345526	5.71502	-1.55718	0.131629	0.376091	-5.07665
ENSG00000212363_st	ENSG00000212363	ENSG00000212363	snoRNA	-0.0672506	1.79716	-1.55673	0.131735	0.376205	-5.07728
hp_hsa-mir-4734_st	MI0017371	hsa-mir-4734	stem-loop	-0.629531	4.31989	-1.55598	0.131913	0.376525	-5.07835
ENSG00000252461_x_st	ENSG00000252461	ENSG00000252461	snoRNA	-0.0792119	2.07862	-1.55569	0.131982	0.376533	-5.07876
ENSG00000252102_st	ENSG00000252102	ENSG00000252102	snoRNA	0.094525	1.85541	1.55495	0.132159	0.376848	-5.07981
hp_hsa-mir-1264_st	MI0003758	hsa-mir-1264	stem-loop	-0.0895055	1.76962	-1.55218	0.132819	0.378379	-5.08373
hp_hsa-mir-129-1_x_st	MI0000252	hsa-mir-129-1	stem-loop	-0.157735	2.13824	-1.55214	0.132829	0.378379	-5.08379
hp_hsa-mir-581_st	MI0003588	hsa-mir-581	stem-loop	-0.0922511	1.95724	-1.54901	0.133576	0.380254	-5.0882
ENSG00000252190_st	ENSG00000252190	ENSG00000252190	snoRNA	-0.110804	1.99087	-1.54883	0.133621	0.380254	-5.08846
ENSG00000207118_x_st	ENSG00000207118	ENSG00000207118	snoRNA	-0.209454	2.8729	-1.54827	0.133756	0.380448	-5.08925
ENSG00000221611_x_st	ENSG00000221611	ENSG00000221611	snoRNA	-0.138121	2.00914	-1.54719	0.134015	0.380814	-5.09077
[truncated: 3,684 more rows]
