# Supplementary material for: Efficacy of the highly selective focal adhesion kinase inhibitor BI 853520 in adenocarcinoma xenograft models is linked to a mesenchymal tumor phenotype
Source: Oncogenesis. 2018 Feb 23;7(2):21. doi: 10.1038/s41389-018-0032-z (PMC5833389; doi:10.1038/s41389-018-0032-z)
Supplement: Supplementary file 11 — Supplement Table 6 [file 41389_2018_32_MOESM11_ESM.xlsx]

## Sheet: Sheet1
				mRNA				miRNA
Organ derivation	Cell line	Median TGI (%)	Sensitivity	Diff. expression (strict cutoff)	Diff. expression (lentient cutoff)	GEO	Fig. 4	Diff. expression (strict cutoff)	Diff. expression (lentient cutoff)	GEO	Fig. 4
Pancreas	MIA PaCa-2	104	highly sensitive	Included	Included	Included	Included	Included	Included	Included	Included
Lung	Calu-6	102	highly sensitive	Included	Included	Included	Included	Included	Included	Included	Included
Lung	HCC-461	102	highly sensitive	Included	Included	Included	Included	Included	Included	Included	Included
Kidney	A-498	93	highly sensitive	Included	Included	Included	Included	Included	Included	Included	Included
Ovary	TOV-21G	93	highly sensitive	Included	Included	Included	Included	Included	Included	Included	Included
Prostate	PC-3	93	highly sensitive	Included	Included	Included	Included	Included	Included	Included	Included
Ovary	A2780	89	highly sensitive	Included	Included	Included	Included	No data	No data	No data	No data
Pancreas	PANC-1	83	moderately sensitive	Not included	Included	Included	Included	Not included	Included	Included	Included
Stomach	Hs 746T	72	moderately sensitive	Not included	Included	Included	Included	Not included	Included	Included	Included
Kidney	Caki-1	66	moderately sensitive	Not included	Included	Included	Included	No data	No data	No data	No data
Ovary	SK-OV-3	57	moderately sensitive	Not included	Included	Included	Included	Not included	Included	Included	Included
Lung	NCI-H2110	51	moderately sensitive	No data	No data	No data	No data	Not included	Included	Included	Not included
Lung	NCI-H2122	45	resistant	Included	Included	Included	Included	Included	Included	Included	Included
Pancreas	BxPC-3	29	resistant	No data	No data	No data	No data	Included	Included	Included	Not included
Colon/rectum	SW480	26	resistant	Included	Included	Included	Included	Included	Included	Included	Included
Lung	A549	15	resistant	Not included	Not included	Included	Included	No data	No data	No data	No data
Colon/rectum	LoVo	14	resistant	Included	Included	Included	Included	Included	Included	Included	Included
Pancreas	AsPC-1	13	resistant	Included	Included	Included	Included	Included	Included	Included	Included
